# Supplementary material for: Selfing is the safest sex for Caenorhabditis tropicalis
Source: eLife. 2021 Jan 11;10:e62587. doi: 10.7554/eLife.62587 (PMC7853720; doi:10.7554/eLife.62587)
Supplement: Figure 1—source data 1. [file elife-62587-fig1-data1.tsv.zip › outcrossProbability.tsv]

Male	Herm	successes	trials
QG834	QG834	30	34
QG834	QG131	28	34
QG834	JU1630	18	22
QG834	JU1373	12	22
QG834	NIC58	24	34
QG131	QG834	21	34
QG131	QG131	14	34
QG131	JU1630	11	22
QG131	JU1373	2	22
QG131	NIC58	21	34
JU1630	QG834	5	22
JU1630	QG131	8	22
JU1630	JU1630	9	22
JU1630	JU1373	0	22
JU1630	NIC58	4	22
JU1373	QG834	17	22
JU1373	QG131	19	22
JU1373	JU1630	15	22
JU1373	JU1373	8	22
JU1373	NIC58	16	22
NIC58	QG834	32	34
NIC58	QG131	34	34
NIC58	JU1630	19	22
NIC58	JU1373	13	22
NIC58	NIC58	31	34
