# Supplementary material for: Selfing is the safest sex for Caenorhabditis tropicalis
Source: eLife. 2021 Jan 11;10:e62587. doi: 10.7554/eLife.62587 (PMC7853720; doi:10.7554/eLife.62587)
Supplement: Figure 1—source data 2. [file elife-62587-fig1-data2.tsv.zip › malePassaging.tsv]

isolate	hermaphrodites	males	replicate	plate
QG834	70	32	1	1
QG131	59	32	1	1
JU1373	92	0	1	1
JU1630	108	3	1	1
NIC58	61	38	1	1
QG834	26	24	1	2
QG131	54	20	1	2
JU1373	45	0	1	2
JU1630	110	0	1	2
NIC58	51	33	1	2
QG834	63	33	1	3
QG131	73	24	1	3
JU1373	135	0	1	3
JU1630	73	0	1	3
NIC58	40	26	1	3
QG834	52	42	2	1
QG131	47	29	2	1
JU1373	88	0	2	1
JU1630	121	0	2	1
NIC58	76	57	2	1
QG834	57	33	2	2
QG131	58	14	2	2
JU1373	109	0	2	2
JU1630	90	0	2	2
NIC58	64	30	2	2
QG834	58	64	2	3
QG131	71	0	2	3
JU1373	103	0	2	3
JU1630	92	0	2	3
NIC58	56	40	2	3
QG834	56	90	3	1
QG131	88	18	3	1
JU1373	70	0	3	1
JU1630	88	3	3	1
NIC58	67	30	3	1
QG834	54	x	3	2
QG131	37	29	3	2
JU1373	128	0	3	2
JU1630	87	0	3	2
NIC58	78	39	3	2
QG834	31	x	3	3
QG131	39	0	3	3
JU1373	75	0	3	3
JU1630	94	0	3	3
NIC58	52	25	3	3
