# Supplementary material for: Selfing is the safest sex for Caenorhabditis tropicalis
Source: eLife. 2021 Jan 11;10:e62587. doi: 10.7554/eLife.62587 (PMC7853720; doi:10.7554/eLife.62587)
Supplement: Figure 2—source data 1. [file elife-62587-fig2-data1.tsv.zip › selfer_theta_20kb.tsv]

sp	chrom	w	n	norm	theta
tropicalis	I	0	1	0	1.40934805910351e-05
tropicalis	I	20000	2	0.00164203612479475	3.07544466188116e-05
tropicalis	I	40000	38	0.00328407224958949	0.000508797986005923
tropicalis	I	60000	40	0.00492610837438424	0.000535576827374656
tropicalis	I	80000	41	0.00656814449917898	0.000548966248059023
tropicalis	I	1e+05	34	0.00821018062397373	0.000455240303268458
tropicalis	I	120000	48	0.00985221674876847	0.000642692192849587
tropicalis	I	140000	43	0.0114942528735632	0.000575745089427755
tropicalis	I	160000	44	0.013136288998358	0.000589134510112122
tropicalis	I	180000	42	0.0147783251231527	0.000562355668743389
tropicalis	I	2e+05	33	0.0164203612479475	0.000441850882584091
tropicalis	I	220000	36	0.0180623973727422	0.00048201914463719
tropicalis	I	240000	33	0.0197044334975369	0.000441850882584091
tropicalis	I	260000	52	0.0213464696223317	0.000696249875587053
tropicalis	I	280000	34	0.0229885057471264	0.000455240303268458
tropicalis	I	3e+05	37	0.0246305418719212	0.000501244542755202
tropicalis	I	320000	48	0.0262725779967159	0.000642692192849587
tropicalis	I	340000	64	0.0279146141215107	0.00085692292379945
tropicalis	I	360000	62	0.0295566502463054	0.000830144082430717
tropicalis	I	380000	48	0.0311986863711002	0.000642692192849587
tropicalis	I	4e+05	43	0.0328407224958949	0.000575745089427755
tropicalis	I	420000	51	0.0344827586206897	0.000682860454902686
tropicalis	I	440000	59	0.0361247947454844	0.000789975820377618
tropicalis	I	460000	47	0.0377668308702792	0.000629302772165221
tropicalis	I	480000	43	0.0394088669950739	0.000575745089427755
tropicalis	I	5e+05	39	0.0410509031198686	0.00052218740669029
tropicalis	I	520000	94	0.0426929392446634	0.00125860554433044
tropicalis	I	540000	18	0.0443349753694581	0.000243848696475504
tropicalis	I	560000	33	0.0459770114942529	0.000458621289265263
tropicalis	I	580000	66	0.0476190476190476	0.000894111887076847
tropicalis	I	6e+05	53	0.0492610837438424	0.000709639296271419
tropicalis	I	620000	41	0.0509031198686371	0.000548966248059023
tropicalis	I	640000	128	0.0525451559934319	0.00173403517493692
tropicalis	I	660000	137	0.0541871921182266	0.0018343506337582
tropicalis	I	680000	66	0.0558292282430214	0.000894111887076847
tropicalis	I	7e+05	87	0.0574712643678161	0.00116487959953988
tropicalis	I	720000	141	0.0591133004926108	0.00188790831649566
tropicalis	I	740000	665	0.0607553366174056	0.00900885461978945
tropicalis	I	760000	722	0.0623973727422003	0.00978104215862854
tropicalis	I	780000	779	0.0640394088669951	0.0104303587131214
tropicalis	I	8e+05	900	0.0656814449917898	0.0121924348237752
tropicalis	I	820000	671	0.0673234811165846	0.00909013751861462
tropicalis	I	840000	627	0.0689655172413793	0.00849406292723005
tropicalis	I	860000	142	0.0706075533661741	0.00192369527219564
tropicalis	I	880000	52	0.0722495894909688	0.000696249875587053
tropicalis	I	9e+05	217	0.0738916256157636	0.00293973150751024
tropicalis	I	920000	90	0.0755336617405583	0.00121924348237752
tropicalis	I	940000	103	0.077175697865353	0.00137911033048974
tropicalis	I	960000	47	0.0788177339901478	0.000629302772165221
tropicalis	I	980000	86	0.0804597701149425	0.00115149017885551
tropicalis	I	1e+06	94	0.0821018062397373	0.0012734320815943
tropicalis	I	1020000	64	0.083743842364532	0.000867017587468458
tropicalis	I	1040000	136	0.0853858784893268	0.00184241237337047
tropicalis	I	1060000	60	0.0870279146141215	0.000803365241061984
tropicalis	I	1080000	82	0.0886699507389163	0.00111086628394396
tropicalis	I	1100000	115	0.090311986863711	0.00153978337870214
tropicalis	I	1120000	159	0.0919540229885057	0.00215399681886695
tropicalis	I	1140000	76	0.0935960591133005	0.00102958338511879
tropicalis	I	1160000	139	0.0952380952380952	0.00188305382278306
tropicalis	I	1180000	61	0.09688013136289	0.00081675466174635
tropicalis	I	1200000	169	0.0985221674876847	0.0022894683169089
tropicalis	I	1220000	242	0.100164203612479	0.00327841025261511
tropicalis	I	1240000	139	0.101806239737274	0.00188305382278306
tropicalis	I	1260000	76	0.103448275862069	0.00101759597201185
tropicalis	I	1280000	204	0.105090311986864	0.00273144181961075
tropicalis	I	1300000	854	0.106732348111658	0.0115692659327822
tropicalis	I	1320000	853	0.108374384236453	0.0114211758437645
tropicalis	I	1340000	135	0.110016420361248	0.00182886522356628
tropicalis	I	1360000	372	0.111658456486043	0.0049808644945843
tropicalis	I	1380000	1027	0.113300492610837	0.0139129228489079
tropicalis	I	1400000	632	0.114942528735632	0.00856179867625103
tropicalis	I	1420000	643	0.116584564860427	0.00871081732409716
tropicalis	I	1440000	324	0.118226600985222	0.00438927653655907
tropicalis	I	1460000	137	0.119868637110016	0.0018343506337582
tropicalis	I	1480000	160	0.121510673234811	0.00214230730949862
tropicalis	I	1500000	99	0.123152709359606	0.00132555264775227
tropicalis	I	1520000	97	0.124794745484401	0.00129877380638354
tropicalis	I	1540000	76	0.126436781609195	0.00101759597201185
tropicalis	I	1560000	27	0.12807881773399	0.000365773044713256
tropicalis	I	1580000	41	0.129720853858785	0.000555433141971981
tropicalis	I	1600000	71	0.13136288998358	0.000950648868590014
tropicalis	I	1620000	54	0.133004926108374	0.000731546089426512
tropicalis	I	1640000	52	0.134646962233169	0.000696249875587053
tropicalis	I	1660000	86	0.136288998357964	0.00115149017885551
tropicalis	I	1680000	115	0.137931034482759	0.00153978337870214
tropicalis	I	1700000	110	0.139573070607553	0.0014728362752803
tropicalis	I	1720000	137	0.141215106732348	0.0018343506337582
tropicalis	I	1740000	92	0.142857142857143	0.00123182670296171
tropicalis	I	1760000	99	0.144499178981938	0.00132555264775227
tropicalis	I	1780000	45	0.146141215106732	0.000602523930796488
tropicalis	I	1800000	81	0.147783251231527	0.00108454307543368
tropicalis	I	1820000	59	0.149425287356322	0.000789975820377618
tropicalis	I	1840000	75	0.151067323481117	0.0010160362353146
tropicalis	I	1860000	53	0.152709359605911	0.000709639296271419
tropicalis	I	1880000	86	0.154351395730706	0.00115149017885551
tropicalis	I	1900000	93	0.155993431855501	0.00124521612364608
tropicalis	I	1920000	68	0.157635467980296	0.000910480606536915
tropicalis	I	1940000	69	0.15927750410509	0.000923870027221282
tropicalis	I	1960000	74	0.160919540229885	0.0010024890855104
tropicalis	I	1980000	85	0.16256157635468	0.00113810075817114
tropicalis	I	2e+06	79	0.164203612479475	0.00105776423406495
tropicalis	I	2020000	72	0.165845648604269	0.000964038289274381
tropicalis	I	2040000	125	0.167487684729064	0.0016736775855458
tropicalis	I	2060000	68	0.169129720853859	0.000910480606536915
tropicalis	I	2080000	80	0.170771756978654	0.00108377198433557
tropicalis	I	2100000	451	0.172413793103448	0.00626782428662526
tropicalis	I	2120000	841	0.174055829228243	0.0116878940688511
tropicalis	I	2140000	43	0.175697865353038	0.000625081310969286
tropicalis	I	2160000	679	0.177339901477833	0.00931321242972432
tropicalis	I	2180000	783	0.178981937602627	0.0106074182966844
tropicalis	I	2200000	639	0.180623973727422	0.00865662872488039
tropicalis	I	2220000	610	0.182266009852217	0.00826376138055874
tropicalis	I	2240000	1022	0.183908045977012	0.0136839879394225
tropicalis	I	2260000	1003	0.185550082101806	0.0135877912536072
tropicalis	I	2280000	1689	0.187192118226601	0.0228811360192848
tropicalis	I	2300000	1126	0.188834154351396	0.0150764876905966
tropicalis	I	2320000	102	0.19047619047619	0.00138180928002786
tropicalis	I	2340000	854	0.192118226600985	0.0115692659327822
tropicalis	I	2360000	531	0.19376026272578	0.00719353654602736
tropicalis	I	2380000	94	0.195402298850575	0.00125860554433044
tropicalis	I	2400000	39	0.197044334975369	0.000528338842363592
tropicalis	I	2420000	76	0.198686371100164	0.00101759597201185
tropicalis	I	2440000	94	0.200328407224959	0.0012734320815943
tropicalis	I	2460000	112	0.201970443349754	0.0015172807780698
tropicalis	I	2480000	143	0.203612479474548	0.0019146871578644
tropicalis	I	2500000	97	0.205254515599343	0.00129877380638354
tropicalis	I	2520000	601	0.206896551724138	0.00824335886636866
tropicalis	I	2540000	406	0.208538587848933	0.00556872495797949
tropicalis	I	2560000	717	0.210180623973727	0.00971330640960757
tropicalis	I	2580000	471	0.211822660098522	0.00638070755777568
tropicalis	I	2600000	77	0.213464696223317	0.00103098539269621
tropicalis	I	2620000	105	0.215106732348112	0.00140588917185847
tropicalis	I	2640000	647	0.216748768472906	0.00876500592331394
tropicalis	I	2660000	457	0.218390804597701	0.00619104746051696
tropicalis	I	2680000	167	0.220032840722496	0.00229058391128713
tropicalis	I	2700000	224	0.221674876847291	0.00299923023329807
tropicalis	I	2720000	42	0.223316912972085	0.000562355668743389
tropicalis	I	2740000	74	0.22495894909688	0.000990817130643114
tropicalis	I	2760000	126	0.226600985221675	0.00168706700623017
tropicalis	I	2780000	57	0.22824302134647	0.000763196979008885
tropicalis	I	2800000	84	0.229885057471264	0.00112471133748678
tropicalis	I	2820000	88	0.231527093596059	0.00119214918276913
tropicalis	I	2840000	118	0.233169129720854	0.00159856367689497
tropicalis	I	2860000	12	0.234811165845649	0.000164592855900872
tropicalis	I	2880000	40	0.236453201970443	0.000548642853002906
tropicalis	I	2900000	168	0.238095238095238	0.00224942267497355
tropicalis	I	2920000	91	0.239737274220033	0.00121843728227734
tropicalis	I	2940000	68	0.241379310344828	0.000910480606536915
tropicalis	I	2960000	133	0.243021346469622	0.00178079295102073
tropicalis	I	2980000	281	0.244663382594417	0.0038067490949787
tropicalis	I	3e+06	712	0.246305418719212	0.00964557066058659
tropicalis	I	3020000	762	0.247947454844007	0.0102027385614872
tropicalis	I	3040000	686	0.249589490968801	0.00918514258947535
tropicalis	I	3060000	952	0.251231527093596	0.0132305293145615
tropicalis	I	3080000	996	0.252873563218391	0.0136612070397723
tropicalis	I	3100000	518	0.254515599343186	0.00701742359857283
tropicalis	I	3120000	344	0.25615763546798	0.00460596071542204
tropicalis	I	3140000	81	0.257799671592775	0.00108454307543368
tropicalis	I	3160000	94	0.25944170771757	0.0012734320815943
tropicalis	I	3180000	161	0.261083743842365	0.00215569673018299
tropicalis	I	3200000	91	0.262725779967159	0.00123279063218171
tropicalis	I	3220000	592	0.264367816091954	0.00792653704514491
tropicalis	I	3240000	550	0.266009852216749	0.00736418137640152
tropicalis	I	3260000	344	0.267651888341544	0.00460596071542204
tropicalis	I	3280000	210	0.269293924466338	0.00281177834371694
tropicalis	I	3300000	838	0.270935960591133	0.011220334533499
tropicalis	I	3320000	448	0.272577996715928	0.00599846046659615
tropicalis	I	3340000	102	0.274220032840723	0.00136572090980537
tropicalis	I	3360000	131	0.275862068965517	0.0017746766243495
tropicalis	I	3380000	61	0.277504105090312	0.00081675466174635
tropicalis	I	3400000	87	0.279146141215107	0.00117860203296494
tropicalis	I	3420000	95	0.280788177339901	0.00128697923139849
tropicalis	I	3440000	51	0.282430213464696	0.000682860454902686
tropicalis	I	3460000	123	0.284072249589491	0.00166629942591594
tropicalis	I	3480000	185	0.285714285714286	0.00250622271377601
tropicalis	I	3500000	48	0.28735632183908	0.000642692192849587
tropicalis	I	3520000	48	0.288998357963875	0.000642692192849587
tropicalis	I	3540000	64	0.29064039408867	0.00085692292379945
tropicalis	I	3560000	255	0.292282430213465	0.00345452320006964
tropicalis	I	3580000	830	0.293924466338259	0.0112441343374816
tropicalis	I	3600000	869	0.295566502463054	0.0116354065747144
tropicalis	I	3620000	161	0.297208538587849	0.00215569673018299
tropicalis	I	3640000	70	0.298850574712644	0.000948300486293626
tropicalis	I	3660000	108	0.300492610837438	0.00146309217885302
tropicalis	I	3680000	792	0.302134646962233	0.0106044211820182
tropicalis	I	3700000	659	0.303776683087028	0.00882362823099746
tropicalis	I	3720000	628	0.305418719211823	0.0084085561897821
tropicalis	I	3740000	768	0.307060755336617	0.0102830750855934
tropicalis	I	3760000	81	0.308702791461412	0.00108454307543368
tropicalis	I	3780000	43	0.310344827586207	0.000575745089427755
tropicalis	I	3800000	42	0.311986863711002	0.000562355668743389
tropicalis	I	3820000	51	0.313628899835796	0.000682860454902686
tropicalis	I	3840000	115	0.315270935960591	0.00157734820238335
tropicalis	I	3860000	107	0.316912972085386	0.0014326680132272
tropicalis	I	3880000	98	0.318555008210181	0.00132762068081108
tropicalis	I	3900000	583	0.320197044334975	0.00780603225898561
tropicalis	I	3920000	580	0.32183908045977	0.00776586399693251
tropicalis	I	3940000	820	0.323481116584565	0.0111086628394396
tropicalis	I	3960000	435	0.32512315270936	0.00582439799769938
tropicalis	I	3980000	48	0.326765188834154	0.000642692192849587
tropicalis	I	4e+06	31	0.328407224958949	0.000415072041215358
tropicalis	I	4020000	37	0.330049261083744	0.000495408565321557
tropicalis	I	4040000	144	0.331691297208539	0.00195078957180403
tropicalis	I	4060000	48	0.333333333333333	0.000642692192849587
tropicalis	I	4080000	100	0.334975369458128	0.00133894206843664
tropicalis	I	4100000	87	0.336617405582923	0.00116487959953988
tropicalis	I	4120000	41	0.338259441707718	0.000548966248059023
tropicalis	I	4140000	311	0.339901477832512	0.00416410983283795
tropicalis	I	4160000	59	0.341543513957307	0.000789975820377618
tropicalis	I	4180000	100	0.343185550082102	0.00137160713250726
tropicalis	I	4200000	18	0.344827586206897	0.000250157066871962
tropicalis	I	4220000	41	0.346469622331691	0.000548966248059023
tropicalis	I	4240000	81	0.348111658456486	0.00108454307543368
tropicalis	I	4260000	21	0.349753694581281	0.000281177834371694
tropicalis	I	4280000	44	0.351395730706076	0.000589134510112122
tropicalis	I	4300000	32	0.35303776683087	0.000428461461899725
tropicalis	I	4320000	47	0.354679802955665	0.000629302772165221
tropicalis	I	4340000	34	0.35632183908046	0.000460603093342618
tropicalis	I	4360000	51	0.357963875205255	0.000682860454902686
tropicalis	I	4380000	42	0.359605911330049	0.000562355668743389
tropicalis	I	4400000	27	0.361247947454844	0.000361514358477893
tropicalis	I	4420000	42	0.362889983579639	0.000562355668743389
tropicalis	I	4440000	37	0.364532019704434	0.000495408565321557
tropicalis	I	4460000	35	0.366174055829228	0.000468629723952824
tropicalis	I	4480000	29	0.367816091954023	0.000388293199846626
tropicalis	I	4500000	27	0.369458128078818	0.000361514358477893
tropicalis	I	4520000	58	0.371100164203612	0.000776586399693251
tropicalis	I	4540000	31	0.372742200328407	0.000415072041215358
tropicalis	I	4560000	33	0.374384236453202	0.000441850882584091
tropicalis	I	4580000	33	0.376026272577997	0.000441850882584091
tropicalis	I	4600000	20	0.377668308702791	0.000267788413687328
tropicalis	I	4620000	33	0.379310344827586	0.000441850882584091
tropicalis	I	4640000	24	0.380952380952381	0.000321346096424794
tropicalis	I	4660000	28	0.382594417077176	0.000374903779162259
tropicalis	I	4680000	37	0.38423645320197	0.000495408565321557
tropicalis	I	4700000	25	0.385878489326765	0.00033473551710916
tropicalis	I	4720000	35	0.38752052545156	0.000468629723952824
tropicalis	I	4740000	32	0.389162561576355	0.000428461461899725
tropicalis	I	4760000	24	0.390804597701149	0.000321346096424794
tropicalis	I	4780000	29	0.392446633825944	0.000388293199846626
tropicalis	I	4800000	28	0.394088669950739	0.00037932019451745
tropicalis	I	4820000	30	0.395730706075534	0.000401682620530992
tropicalis	I	4840000	37	0.397372742200328	0.000495408565321557
tropicalis	I	4860000	25	0.399014778325123	0.00033473551710916
tropicalis	I	4880000	39	0.400656814449918	0.00052218740669029
tropicalis	I	4900000	42	0.402298850574713	0.000562355668743389
tropicalis	I	4920000	29	0.403940886699507	0.000388293199846626
tropicalis	I	4940000	26	0.405582922824302	0.000348124937793526
tropicalis	I	4960000	35	0.407224958949097	0.000468629723952824
tropicalis	I	4980000	31	0.408866995073892	0.000419961643930034
tropicalis	I	5e+06	30	0.410509031198686	0.00040641449412584
tropicalis	I	5020000	34	0.412151067323481	0.000455240303268458
tropicalis	I	5040000	23	0.413793103448276	0.000311584445496477
tropicalis	I	5060000	25	0.415435139573071	0.00033473551710916
tropicalis	I	5080000	32	0.417077175697865	0.000428461461899725
tropicalis	I	5100000	27	0.41871921182266	0.000361514358477893
tropicalis	I	5120000	49	0.420361247947455	0.000656081613533954
tropicalis	I	5140000	32	0.42200328407225	0.000428461461899725
tropicalis	I	5160000	23	0.423645320197044	0.000307956675740427
tropicalis	I	5180000	30	0.425287356321839	0.000401682620530992
tropicalis	I	5200000	57	0.426929392446634	0.000772187538839096
tropicalis	I	5220000	24	0.428571428571429	0.000321346096424794
tropicalis	I	5240000	27	0.430213464696223	0.000361514358477893
tropicalis	I	5260000	42	0.431855500821018	0.000562355668743389
tropicalis	I	5280000	13	0.433497536945813	0.000176112947454531
tropicalis	I	5300000	29	0.435139573070608	0.000388293199846626
tropicalis	I	5320000	29	0.436781609195402	0.000392867344321645
tropicalis	I	5340000	27	0.438423645320197	0.000361514358477893
tropicalis	I	5360000	34	0.440065681444992	0.000460603093342618
tropicalis	I	5380000	13	0.441707717569787	0.000174062468896763
tropicalis	I	5400000	29	0.443349753694581	0.000388293199846626
tropicalis	I	5420000	37	0.444991789819376	0.000495408565321557
tropicalis	I	5440000	26	0.446633825944171	0.000348124937793526
tropicalis	I	5460000	37	0.448275862068966	0.000495408565321557
tropicalis	I	5480000	22	0.44991789819376	0.000294567255056061
tropicalis	I	5500000	32	0.451559934318555	0.000428461461899725
tropicalis	I	5520000	27	0.45320197044335	0.000361514358477893
tropicalis	I	5540000	32	0.454844006568145	0.000428461461899725
tropicalis	I	5560000	20	0.456486042692939	0.000267788413687328
tropicalis	I	5580000	20	0.458128078817734	0.000267788413687328
tropicalis	I	5600000	17	0.459770114942529	0.000227620151634229
tropicalis	I	5620000	45	0.461412151067323	0.000617223209628269
tropicalis	I	5640000	42	0.463054187192118	0.000562355668743389
tropicalis	I	5660000	23	0.464696223316913	0.000307956675740427
tropicalis	I	5680000	33	0.466338259441708	0.000441850882584091
tropicalis	I	5700000	29	0.467980295566503	0.000388293199846626
tropicalis	I	5720000	16	0.469622331691297	0.000214230730949862
tropicalis	I	5740000	30	0.471264367816092	0.00040641449412584
tropicalis	I	5760000	21	0.472906403940887	0.000291849911350622
tropicalis	I	5780000	36	0.474548440065681	0.00048201914463719
tropicalis	I	5800000	23	0.476190476190476	0.000307956675740427
tropicalis	I	5820000	21	0.477832512315271	0.000281177834371694
tropicalis	I	5840000	34	0.479474548440066	0.000455240303268458
tropicalis	I	5860000	30	0.48111658456486	0.000401682620530992
tropicalis	I	5880000	14	0.482758620689655	0.000189660097258725
tropicalis	I	5900000	29	0.48440065681445	0.000388293199846626
tropicalis	I	5920000	4	0.486042692939245	5.55904593048803e-05
tropicalis	I	5940000	16	0.487684729064039	0.000214230730949862
tropicalis	I	5960000	22	0.489326765188834	0.000294567255056061
tropicalis	I	5980000	26	0.490968801313629	0.000348124937793526
tropicalis	I	6e+06	24	0.492610837438424	0.000321346096424794
tropicalis	I	6020000	19	0.494252873563218	0.000254398993002962
tropicalis	I	6040000	27	0.495894909688013	0.000361514358477893
tropicalis	I	6060000	31	0.497536945812808	0.000415072041215358
tropicalis	I	6080000	27	0.499178981937603	0.000361514358477893
tropicalis	I	6100000	25	0.500821018062397	0.00033473551710916
tropicalis	I	6120000	30	0.502463054187192	0.000401682620530992
tropicalis	I	6140000	39	0.504105090311987	0.00052218740669029
tropicalis	I	6160000	24	0.505747126436782	0.000321346096424794
tropicalis	I	6180000	21	0.507389162561576	0.000281177834371694
tropicalis	I	6200000	37	0.509031198686371	0.000495408565321557
tropicalis	I	6220000	27	0.510673234811166	0.000361514358477893
tropicalis	I	6240000	24	0.512315270935961	0.000321346096424794
tropicalis	I	6260000	30	0.513957307060755	0.000401682620530992
tropicalis	I	6280000	27	0.51559934318555	0.000361514358477893
tropicalis	I	6300000	34	0.517241379310345	0.000455240303268458
tropicalis	I	6320000	34	0.51888341543514	0.000455240303268458
tropicalis	I	6340000	34	0.520525451559934	0.000460603093342618
tropicalis	I	6360000	22	0.522167487684729	0.000294567255056061
tropicalis	I	6380000	17	0.523809523809524	0.000227620151634229
tropicalis	I	6400000	29	0.525451559934319	0.000388293199846626
tropicalis	I	6420000	25	0.527093596059113	0.00033473551710916
tropicalis	I	6440000	34	0.528735632183908	0.000460603093342618
tropicalis	I	6460000	27	0.530377668308703	0.000361514358477893
tropicalis	I	6480000	34	0.532019704433498	0.000455240303268458
tropicalis	I	6500000	47	0.533661740558292	0.000629302772165221
tropicalis	I	6520000	34	0.535303776683087	0.000455240303268458
tropicalis	I	6540000	39	0.536945812807882	0.00052218740669029
tropicalis	I	6560000	30	0.538587848932677	0.000401682620530992
tropicalis	I	6580000	35	0.540229885057471	0.000468629723952824
tropicalis	I	6600000	31	0.541871921182266	0.000415072041215358
tropicalis	I	6620000	27	0.543513957307061	0.000361514358477893
tropicalis	I	6640000	33	0.545155993431856	0.000441850882584091
tropicalis	I	6660000	42	0.54679802955665	0.000562355668743389
tropicalis	I	6680000	28	0.548440065681445	0.000374903779162259
tropicalis	I	6700000	39	0.55008210180624	0.00052218740669029
tropicalis	I	6720000	32	0.551724137931035	0.000428461461899725
tropicalis	I	6740000	36	0.553366174055829	0.00048201914463719
tropicalis	I	6760000	41	0.555008210180624	0.000555433141971981
tropicalis	I	6780000	29	0.556650246305419	0.000388293199846626
tropicalis	I	6800000	35	0.558292282430213	0.000468629723952824
tropicalis	I	6820000	38	0.559934318555008	0.000508797986005923
tropicalis	I	6840000	45	0.561576354679803	0.00060962174118876
tropicalis	I	6860000	40	0.563218390804598	0.000541885992167786
tropicalis	I	6880000	34	0.564860426929393	0.000455240303268458
tropicalis	I	6900000	29	0.566502463054187	0.000388293199846626
tropicalis	I	6920000	25	0.568144499178982	0.00033473551710916
tropicalis	I	6940000	43	0.569786535303777	0.000575745089427755
tropicalis	I	6960000	36	0.571428571428571	0.00048201914463719
tropicalis	I	6980000	30	0.573070607553366	0.000401682620530992
tropicalis	I	7e+06	43	0.574712643678161	0.000575745089427755
tropicalis	I	7020000	27	0.576354679802956	0.000361514358477893
tropicalis	I	7040000	66	0.57799671592775	0.000883701765168182
tropicalis	I	7060000	18	0.579638752052545	0.000241009572318595
tropicalis	I	7080000	33	0.58128078817734	0.000441850882584091
tropicalis	I	7100000	23	0.582922824302135	0.000307956675740427
tropicalis	I	7120000	52	0.584564860426929	0.000696249875587053
tropicalis	I	7140000	47	0.586206896551724	0.000629302772165221
tropicalis	I	7160000	40	0.587848932676519	0.000535576827374656
tropicalis	I	7180000	45	0.589490968801314	0.000602523930796488
tropicalis	I	7200000	35	0.591133004926109	0.000468629723952824
tropicalis	I	7220000	34	0.592775041050903	0.000455240303268458
tropicalis	I	7240000	40	0.594417077175698	0.000535576827374656
tropicalis	I	7260000	72	0.596059113300493	0.000975394785902015
tropicalis	I	7280000	50	0.597701149425287	0.00066947103421832
tropicalis	I	7300000	73	0.599343185550082	0.0010012732067303
tropicalis	I	7320000	24	0.600985221674877	0.000321346096424794
tropicalis	I	7340000	45	0.602627257799672	0.000602523930796488
tropicalis	I	7360000	51	0.604269293924466	0.000690904640013928
tropicalis	I	7380000	16	0.605911330049261	0.000219457141201162
tropicalis	I	7400000	39	0.607553366174056	0.00052218740669029
tropicalis	I	7420000	25	0.609195402298851	0.00033473551710916
tropicalis	I	7440000	36	0.610837438423645	0.00048201914463719
tropicalis	I	7460000	29	0.61247947454844	0.000388293199846626
tropicalis	I	7480000	54	0.614121510673235	0.000723028716955786
tropicalis	I	7500000	37	0.61576354679803	0.000495408565321557
tropicalis	I	7520000	36	0.617405582922824	0.00048201914463719
tropicalis	I	7540000	239	0.619047619047619	0.00320007154356357
tropicalis	I	7560000	465	0.620689655172414	0.00622608061823038
tropicalis	I	7580000	45	0.622331691297209	0.000602523930796488
tropicalis	I	7600000	29	0.623973727422003	0.000388293199846626
tropicalis	I	7620000	36	0.625615763546798	0.00048201914463719
tropicalis	I	7640000	27	0.627257799671593	0.000361514358477893
tropicalis	I	7660000	36	0.628899835796388	0.00048201914463719
tropicalis	I	7680000	31	0.630541871921182	0.000415072041215358
tropicalis	I	7700000	38	0.632183908045977	0.000508797986005923
tropicalis	I	7720000	82	0.633825944170772	0.00109793249611805
tropicalis	I	7740000	229	0.635467980295567	0.00306617733671991
tropicalis	I	7760000	40	0.637110016420361	0.000535576827374656
tropicalis	I	7780000	33	0.638752052545156	0.000441850882584091
tropicalis	I	7800000	50	0.640394088669951	0.00066947103421832
tropicalis	I	7820000	47	0.642036124794745	0.000629302772165221
tropicalis	I	7840000	43	0.64367816091954	0.000575745089427755
tropicalis	I	7860000	62	0.645320197044335	0.000830144082430717
tropicalis	I	7880000	37	0.64696223316913	0.000495408565321557
tropicalis	I	7900000	40	0.648604269293925	0.000535576827374656
tropicalis	I	7920000	45	0.650246305418719	0.000602523930796488
tropicalis	I	7940000	26	0.651888341543514	0.000348124937793526
tropicalis	I	7960000	35	0.653530377668309	0.000468629723952824
tropicalis	I	7980000	26	0.655172413793103	0.000348124937793526
tropicalis	I	8e+06	38	0.656814449917898	0.000508797986005923
tropicalis	I	8020000	83	0.658456486042693	0.00111132191680241
tropicalis	I	8040000	49	0.660098522167488	0.000656081613533954
tropicalis	I	8060000	41	0.661740558292282	0.000548966248059023
tropicalis	I	8080000	43	0.663382594417077	0.000575745089427755
tropicalis	I	8100000	40	0.665024630541872	0.000535576827374656
tropicalis	I	8120000	32	0.666666666666667	0.000428461461899725
tropicalis	I	8140000	28	0.668308702791461	0.000374903779162259
tropicalis	I	8160000	29	0.669950738916256	0.000388293199846626
tropicalis	I	8180000	68	0.671592775041051	0.000932692850104939
tropicalis	I	8200000	65	0.673234811165846	0.000880564737272653
tropicalis	I	8220000	162	0.67487684729064	0.00225141360184765
tropicalis	I	8240000	158	0.676518883415435	0.00219582314254277
tropicalis	I	8260000	35	0.67816091954023	0.000474150243146813
tropicalis	I	8280000	22	0.679802955665025	0.000294567255056061
tropicalis	I	8300000	51	0.681444991789819	0.000682860454902686
tropicalis	I	8320000	116	0.683087027914614	0.0015531727993865
tropicalis	I	8340000	59	0.684729064039409	0.000799281838447485
tropicalis	I	8360000	81	0.686371100164204	0.00108454307543368
tropicalis	I	8380000	54	0.688013136288998	0.000723028716955786
tropicalis	I	8400000	62	0.689655172413793	0.000830144082430717
tropicalis	I	8420000	108	0.691297208538588	0.00152209590383179
tropicalis	I	8440000	92	0.692939244663383	0.00126187856190668
tropicalis	I	8460000	31	0.694581280788177	0.000415072041215358
tropicalis	I	8480000	38	0.696223316912972	0.000508797986005923
tropicalis	I	8500000	45	0.697865353037767	0.000602523930796488
tropicalis	I	8520000	63	0.699507389162562	0.000843533503115083
tropicalis	I	8540000	121	0.701149425287356	0.00162011990280833
tropicalis	I	8560000	50	0.702791461412151	0.00066947103421832
tropicalis	I	8580000	39	0.704433497536946	0.00052218740669029
tropicalis	I	8600000	40	0.706075533661741	0.000535576827374656
tropicalis	I	8620000	48	0.707717569786535	0.000642692192849587
tropicalis	I	8640000	54	0.70935960591133	0.000723028716955786
tropicalis	I	8660000	35	0.711001642036125	0.000468629723952824
tropicalis	I	8680000	88	0.71264367816092	0.00117826902022424
tropicalis	I	8700000	49	0.714285714285714	0.000656081613533954
tropicalis	I	8720000	189	0.715927750410509	0.00256041131299279
tropicalis	I	8740000	102	0.717569786535304	0.00136572090980537
tropicalis	I	8760000	36	0.719211822660099	0.00048201914463719
tropicalis	I	8780000	68	0.720853858784893	0.000910480606536915
tropicalis	I	8800000	45	0.722495894909688	0.000602523930796488
tropicalis	I	8820000	78	0.724137931034483	0.00104437481338058
tropicalis	I	8840000	57	0.725779967159278	0.000763196979008885
tropicalis	I	8860000	116	0.727422003284072	0.00157146937728658
tropicalis	I	8880000	45	0.729064039408867	0.000602523930796488
tropicalis	I	8900000	32	0.730706075533662	0.000428461461899725
tropicalis	I	8920000	127	0.732348111658457	0.00174194105828422
tropicalis	I	8940000	81	0.733990147783251	0.00109731913413977
tropicalis	I	8960000	40	0.735632183908046	0.000535576827374656
tropicalis	I	8980000	52	0.737274220032841	0.000696249875587053
tropicalis	I	9e+06	71	0.738916256157635	0.000950648868590014
tropicalis	I	9020000	63	0.74055829228243	0.000843533503115083
tropicalis	I	9040000	74	0.742200328407225	0.000990817130643114
tropicalis	I	9060000	140	0.74384236453202	0.0018745188958113
tropicalis	I	9080000	126	0.745484400656815	0.00168706700623017
tropicalis	I	9100000	190	0.747126436781609	0.00254398993002962
tropicalis	I	9120000	89	0.748768472906404	0.00119165844090861
tropicalis	I	9140000	80	0.750410509031199	0.00107115365474931
tropicalis	I	9160000	140	0.752052545155993	0.0018745188958113
tropicalis	I	9180000	40	0.753694581280788	0.000535576827374656
tropicalis	I	9200000	51	0.755336617405583	0.000690904640013928
tropicalis	I	9220000	54	0.756978653530378	0.000723028716955786
tropicalis	I	9240000	70	0.758620689655172	0.000937259447905648
tropicalis	I	9260000	48	0.760262725779967	0.000650263190601344
tropicalis	I	9280000	88	0.761904761904762	0.00119214918276913
tropicalis	I	9300000	81	0.763546798029557	0.00109731913413977
tropicalis	I	9320000	115	0.765188834154351	0.00153978337870214
tropicalis	I	9340000	272	0.766830870279146	0.00368482474674095
tropicalis	I	9360000	22	0.768472906403941	0.000294567255056061
tropicalis	I	9380000	41	0.770114942528736	0.000555433141971981
tropicalis	I	9400000	85	0.77175697865353	0.00113810075817114
tropicalis	I	9420000	69	0.773399014778325	0.000923870027221282
tropicalis	I	9440000	60	0.77504105090312	0.000803365241061984
tropicalis	I	9460000	111	0.776683087027915	0.00150373362826561
tropicalis	I	9480000	80	0.778325123152709	0.00107115365474931
tropicalis	I	9500000	161	0.779967159277504	0.00215569673018299
tropicalis	I	9520000	283	0.781609195402299	0.00378920605367569
tropicalis	I	9540000	243	0.783251231527094	0.0032919574024193
tropicalis	I	9560000	614	0.784893267651888	0.00831794997977552
tropicalis	I	9580000	102	0.786535303776683	0.00136572090980537
tropicalis	I	9600000	128	0.788177339901478	0.00173403517493692
tropicalis	I	9620000	122	0.789819376026273	0.00165275227611175
tropicalis	I	9640000	98	0.791461412151067	0.00131216322706791
tropicalis	I	9660000	108	0.793103448275862	0.00146309217885302
tropicalis	I	9680000	86	0.794745484400657	0.00115149017885551
tropicalis	I	9700000	34	0.796387520525452	0.000455240303268458
tropicalis	I	9720000	117	0.798029556650246	0.00156656222007087
tropicalis	I	9740000	117	0.799671592775041	0.00158501652709078
tropicalis	I	9760000	103	0.801313628899836	0.00139535642983205
tropicalis	I	9780000	91	0.802955665024631	0.00123279063218171
tropicalis	I	9800000	136	0.804597701149425	0.00182096121307383
tropicalis	I	9820000	102	0.80623973727422	0.00138180928002786
tropicalis	I	9840000	82	0.807881773399015	0.00111086628394396
tropicalis	I	9860000	77	0.80952380952381	0.00103098539269621
tropicalis	I	9880000	122	0.811165845648604	0.00165275227611175
tropicalis	I	9900000	109	0.812807881773399	0.00147663932865722
tropicalis	I	9920000	119	0.814449917898194	0.0015933410614396
tropicalis	I	9940000	96	0.816091954022989	0.00130052638120269
tropicalis	I	9960000	109	0.817733990147783	0.00149505177443292
tropicalis	I	9980000	63	0.819376026272578	0.000853470437664263
tropicalis	I	1e+07	119	0.821018062397373	0.0015933410614396
tropicalis	I	10020000	90	0.822660098522167	0.00121924348237752
tropicalis	I	10040000	110	0.824302134646962	0.0014728362752803
tropicalis	I	10060000	40	0.825944170771757	0.000535576827374656
tropicalis	I	10080000	72	0.827586206896552	0.000964038289274381
tropicalis	I	10100000	120	0.829228243021347	0.00162565797650336
tropicalis	I	10120000	137	0.830870279146141	0.0018343506337582
tropicalis	I	10140000	171	0.832512315270936	0.00231656261651729
tropicalis	I	10160000	90	0.834154351395731	0.00120504786159298
tropicalis	I	10180000	431	0.835796387520525	0.0058388215656079
tropicalis	I	10200000	533	0.83743842364532	0.00722063084563575
tropicalis	I	10220000	360	0.839080459770115	0.0048201914463719
tropicalis	I	10240000	58	0.84072249589491	0.000776586399693251
tropicalis	I	10260000	134	0.842364532019704	0.00181531807376208
tropicalis	I	10280000	70	0.844006568144499	0.000937259447905648
tropicalis	I	10300000	105	0.845648604269294	0.00142245072944044
tropicalis	I	10320000	91	0.847290640394089	0.00123279063218171
tropicalis	I	10340000	102	0.848932676518883	0.00136572090980537
tropicalis	I	10360000	111	0.850574712643678	0.00150373362826561
tropicalis	I	10380000	175	0.852216748768473	0.00237075121573407
tropicalis	I	10400000	22	0.853858784893268	0.000298037295692282
tropicalis	I	10420000	106	0.855500821018062	0.00143599787924463
tropicalis	I	10440000	102	0.857142857142857	0.00136572090980537
tropicalis	I	10460000	228	0.858784893267652	0.00308875015535638
tropicalis	I	10480000	182	0.860426929392447	0.00246558126436343
tropicalis	I	10500000	118	0.862068965517241	0.00159856367689497
tropicalis	I	10520000	189	0.863711001642036	0.00256041131299279
tropicalis	I	10540000	216	0.865353037766831	0.00292618435770605
tropicalis	I	10560000	194	0.866995073891626	0.00259754761276708
tropicalis	I	10580000	108	0.86863711001642	0.00146309217885302
tropicalis	I	10600000	89	0.870279146141215	0.00119165844090861
tropicalis	I	10620000	76	0.87192118226601	0.00101759597201185
tropicalis	I	10640000	135	0.873563218390805	0.00182886522356628
tropicalis	I	10660000	248	0.875205254515599	0.00332057632972287
tropicalis	I	10680000	635	0.876847290640394	0.00860244012566361
tropicalis	I	10700000	160	0.878489326765189	0.00216754396867115
tropicalis	I	10720000	177	0.880131362889984	0.00239784551534245
tropicalis	I	10740000	118	0.881773399014778	0.00159856367689497
tropicalis	I	10760000	142	0.883415435139573	0.00192369527219564
tropicalis	I	10780000	104	0.885057471264368	0.00140890357963624
tropicalis	I	10800000	154	0.886699507389163	0.00211227498406119
tropicalis	I	10820000	126	0.888341543513957	0.00172822498695915
tropicalis	I	10840000	138	0.889983579638752	0.00186950667297886
tropicalis	I	10860000	89	0.891625615763547	0.00120569633257332
tropicalis	I	10880000	223	0.893267651888342	0.00302101440633541
tropicalis	I	10900000	113	0.894909688013136	0.001530827927874
tropicalis	I	10920000	107	0.896551724137931	0.00144954502904883
tropicalis	I	10940000	322	0.898193760262726	0.00441657496667339
tropicalis	I	10960000	93	0.899835796387521	0.0012598849317901
tropicalis	I	10980000	113	0.901477832512315	0.001530827927874
tropicalis	I	1.1e+07	131	0.90311986863711	0.0017746766243495
tropicalis	I	11020000	91	0.904761904761905	0.00121843728227734
tropicalis	I	11040000	475	0.906403940886699	0.0065151338794095
tropicalis	I	11060000	288	0.908045977011494	0.00395022854162092
tropicalis	I	11080000	129	0.909688013136289	0.00176937320093437
tropicalis	I	11100000	109	0.911330049261084	0.00147663932865722
tropicalis	I	11120000	188	0.912972085385879	0.00257862140911366
tropicalis	I	11140000	100	0.914614121510673	0.00135471498041947
tropicalis	I	11160000	61	0.916256157635468	0.00081675466174635
tropicalis	I	11180000	265	0.917898193760263	0.0035481964813571
tropicalis	I	11200000	111	0.919540229885057	0.00150373362826561
tropicalis	I	11220000	149	0.921182266009852	0.00199502368197059
tropicalis	I	11240000	248	0.922824302134647	0.00332057632972287
tropicalis	I	11260000	91	0.924466338259442	0.00121843728227734
tropicalis	I	11280000	123	0.926108374384236	0.00166629942591594
tropicalis	I	11300000	113	0.927750410509031	0.001530827927874
tropicalis	I	11320000	180	0.929392446633826	0.00243848696475504
tropicalis	I	11340000	130	0.931034482758621	0.00176112947454531
tropicalis	I	11360000	113	0.932676518883415	0.001530827927874
tropicalis	I	11380000	137	0.93431855500821	0.0018343506337582
tropicalis	I	11400000	106	0.935960591133005	0.00143599787924463
tropicalis	I	11420000	194	0.9376026272578	0.0026961372762867
tropicalis	I	11440000	169	0.939244663382594	0.0022894683169089
tropicalis	I	11460000	168	0.940886699507389	0.00224942267497355
tropicalis	I	11480000	147	0.942528735632184	0.00201626248478568
tropicalis	I	11500000	81	0.944170771756979	0.00108454307543368
tropicalis	I	11520000	57	0.945812807881773	0.000772187538839096
tropicalis	I	11540000	111	0.947454844006568	0.00150373362826561
tropicalis	I	11560000	46	0.949096880131363	0.000615913351480855
tropicalis	I	11580000	154	0.950738916256158	0.00208626106984598
tropicalis	I	11600000	71	0.952380952380952	0.000973841064080157
tropicalis	I	11620000	107	0.954022988505747	0.00146761963178277
tropicalis	I	11640000	57	0.955665024630542	0.000763196979008885
tropicalis	I	11660000	72	0.957307060755337	0.000975394785902015
tropicalis	I	11680000	90	0.958949096880131	0.00120504786159298
tropicalis	I	11700000	65	0.960591133004926	0.000880564737272653
tropicalis	I	11720000	61	0.962233169129721	0.00081675466174635
tropicalis	I	11740000	75	0.963875205254516	0.00100420655132748
tropicalis	I	11760000	102	0.96551724137931	0.00138180928002786
tropicalis	I	11780000	52	0.967159277504105	0.000696249875587053
tropicalis	I	11800000	72	0.9688013136289	0.000964038289274381
tropicalis	I	11820000	108	0.970443349753695	0.00144605743391157
tropicalis	I	11840000	58	0.972085385878489	0.000776586399693251
tropicalis	I	11860000	67	0.973727422003284	0.000897091185852549
tropicalis	I	11880000	58	0.975369458128079	0.00078573468864329
tropicalis	I	11900000	80	0.977011494252874	0.00107115365474931
tropicalis	I	11920000	47	0.978653530377668	0.000629302772165221
tropicalis	I	11940000	42	0.980295566502463	0.000568980291776176
tropicalis	I	11960000	74	0.981937602627258	0.000990817130643114
tropicalis	I	11980000	58	0.983579638752053	0.000776586399693251
tropicalis	I	1.2e+07	69	0.985221674876847	0.000923870027221282
tropicalis	I	12020000	58	0.986863711001642	0.000776586399693251
tropicalis	I	12040000	50	0.988505747126437	0.00066947103421832
tropicalis	I	12060000	117	0.990147783251231	0.00156656222007087
tropicalis	I	12080000	72	0.991789819376026	0.000964038289274381
tropicalis	I	12100000	59	0.993431855500821	0.000799281838447485
tropicalis	I	12120000	64	0.995073891625616	0.000867017587468458
tropicalis	I	12140000	57	0.996715927750411	0.000763196979008885
tropicalis	I	12160000	55	0.998357963875205	0.000745093239230706
tropicalis	I	12180000	30	1	0.000416928444786603
tropicalis	II	0	10	0	0.000150682789228915
tropicalis	II	20000	37	0.00157232704402516	0.000521458781868299
tropicalis	II	40000	57	0.00314465408805031	0.000763196979008885
tropicalis	II	60000	58	0.00471698113207547	0.000776586399693251
tropicalis	II	80000	46	0.00628930817610063	0.000615913351480855
tropicalis	II	1e+05	52	0.00786163522012579	0.000696249875587053
tropicalis	II	120000	43	0.00943396226415094	0.000575745089427755
tropicalis	II	140000	42	0.0110062893081761	0.000562355668743389
tropicalis	II	160000	61	0.0125786163522013	0.00081675466174635
tropicalis	II	180000	51	0.0141509433962264	0.000682860454902686
tropicalis	II	2e+05	48	0.0157232704402516	0.000642692192849587
tropicalis	II	220000	44	0.0172955974842767	0.000589134510112122
tropicalis	II	240000	61	0.0188679245283019	0.00081675466174635
tropicalis	II	260000	73	0.020440251572327	0.000977427709958747
tropicalis	II	280000	51	0.0220125786163522	0.000682860454902686
tropicalis	II	3e+05	44	0.0235849056603774	0.000589134510112122
tropicalis	II	320000	144	0.0251572327044025	0.00192807657854876
tropicalis	II	340000	360	0.0267295597484277	0.0048201914463719
tropicalis	II	360000	67	0.0283018867924528	0.000918976778779867
tropicalis	II	380000	93	0.029874213836478	0.00133043096120784
tropicalis	II	4e+05	68	0.0314465408805031	0.000910480606536915
tropicalis	II	420000	52	0.0330188679245283	0.000696249875587053
tropicalis	II	440000	103	0.0345911949685535	0.00139535642983205
tropicalis	II	460000	136	0.0361635220125786	0.00182096121307383
tropicalis	II	480000	827	0.0377358490566038	0.011203492888069
tropicalis	II	5e+05	129	0.0393081761006289	0.00181805899624353
tropicalis	II	520000	1	0.0408805031446541	1.57226091258847e-05
tropicalis	II	540000	952	0.0424528301886792	0.0130576999014692
tropicalis	II	560000	1069	0.0440251572327044	0.0146624802465026
tropicalis	II	580000	859	0.0455974842767296	0.0116370016818032
tropicalis	II	6e+05	752	0.0471698113207547	0.0100688443546435
tropicalis	II	620000	840	0.0487421383647799	0.0112471133748678
tropicalis	II	640000	790	0.050314465408805	0.0108356963468074
tropicalis	II	660000	1902	0.0518867924528302	0.0260879676602882
tropicalis	II	680000	1255	0.0534591194968554	0.0174415066069062
tropicalis	II	7e+05	1810	0.0550314465408805	0.0251546828354584
tropicalis	II	720000	1785	0.0566037735849057	0.0241816624004875
tropicalis	II	740000	1108	0.0581761006289308	0.0151974070281805
tropicalis	II	760000	1699	0.059748427672956	0.0233036051812984
tropicalis	II	780000	563	0.0613207547169811	0.00762704533976159
tropicalis	II	8e+05	278	0.0628930817610063	0.00376610764556611
tropicalis	II	820000	780	0.0644654088050315	0.0105667768472718
tropicalis	II	840000	69	0.0660377358490566	0.000923870027221282
tropicalis	II	860000	104	0.0676100628930818	0.00139249975117411
tropicalis	II	880000	73	0.0691823899371069	0.00098894193570621
tropicalis	II	9e+05	106	0.0707547169811321	0.00141927859254284
tropicalis	II	920000	92	0.0723270440251572	0.00124633778198591
tropicalis	II	940000	103	0.0738993710691824	0.00141275534648248
tropicalis	II	960000	83	0.0754716981132076	0.00112441343374816
tropicalis	II	980000	123	0.0770440251572327	0.00166629942591594
tropicalis	II	1e+06	51	0.0786163522012579	0.000682860454902686
tropicalis	II	1020000	113	0.080188679245283	0.001530827927874
tropicalis	II	1040000	123	0.0817610062893082	0.00164689874417707
tropicalis	II	1060000	151	0.0833333333333333	0.00204561962043339
tropicalis	II	1080000	128	0.0849056603773585	0.0017138458475989
tropicalis	II	1100000	112	0.0864779874213837	0.0015172807780698
tropicalis	II	1120000	128	0.0880503144654088	0.00173403517493692
tropicalis	II	1140000	149	0.089622641509434	0.00199502368197059
tropicalis	II	1160000	131	0.0911949685534591	0.0017746766243495
tropicalis	II	1180000	553	0.0927672955974843	0.00740434963845462
tropicalis	II	1200000	669	0.0943396226415094	0.00906304321900623
tropicalis	II	1220000	704	0.0959119496855346	0.00953719346215304
tropicalis	II	1240000	699	0.0974842767295597	0.00946945771313207
tropicalis	II	1260000	393	0.0990566037735849	0.0053240298730485
tropicalis	II	1280000	173	0.10062893081761	0.00234365691612568
tropicalis	II	1300000	181	0.102201257861635	0.00245203411455923
tropicalis	II	1320000	138	0.10377358490566	0.00186950667297886
tropicalis	II	1340000	144	0.105345911949686	0.00192807657854876
tropicalis	II	1360000	165	0.106918238993711	0.00223527971769212
tropicalis	II	1380000	113	0.108490566037736	0.001530827927874
tropicalis	II	1400000	107	0.110062893081761	0.00144954502904883
tropicalis	II	1420000	824	0.111635220125786	0.0111628514386564
tropicalis	II	1440000	547	0.113207547169811	0.00741029094289448
tropicalis	II	1460000	779	0.114779874213836	0.0106848195622316
tropicalis	II	1480000	524	0.116352201257862	0.00718722137433806
tropicalis	II	1500000	160	0.117924528301887	0.00214230730949862
tropicalis	II	1520000	156	0.119496855345912	0.00211335536945437
tropicalis	II	1540000	81	0.121069182389937	0.00108454307543368
tropicalis	II	1560000	200	0.122641509433962	0.00274321426501453
tropicalis	II	1580000	119	0.124213836477987	0.0015933410614396
tropicalis	II	1600000	105	0.125786163522013	0.00140588917185847
tropicalis	II	1620000	87	0.127358490566038	0.00116487959953988
tropicalis	II	1640000	259	0.128930817610063	0.00350871179928642
tropicalis	II	1660000	181	0.130503144654088	0.00245203411455923
tropicalis	II	1680000	145	0.132075471698113	0.00194146599923313
tropicalis	II	1700000	265	0.133647798742138	0.00358999469811158
tropicalis	II	1720000	195	0.135220125786164	0.00267463390838916
tropicalis	II	1740000	200	0.136792452830189	0.00270942996083893
tropicalis	II	1760000	224	0.138364779874214	0.00299923023329807
tropicalis	II	1780000	159	0.139937106918239	0.00215399681886695
tropicalis	II	1800000	213	0.141509433962264	0.00288554290829346
tropicalis	II	1820000	525	0.143081761006289	0.00702944585929236
tropicalis	II	1840000	741	0.144654088050314	0.0100384380049082
tropicalis	II	1860000	690	0.14622641509434	0.00958935423009186
tropicalis	II	1880000	538	0.147798742138365	0.00737924637288908
tropicalis	II	1900000	113	0.14937106918239	0.0015130045373334
tropicalis	II	1920000	145	0.150943396226415	0.00196433672160823
tropicalis	II	1940000	87	0.15251572327044	0.00116487959953988
tropicalis	II	1960000	380	0.154088050314465	0.00508797986005923
tropicalis	II	1980000	204	0.155660377358491	0.00273144181961075
tropicalis	II	2e+06	148	0.157232704402516	0.00198163426128623
tropicalis	II	2020000	135	0.158805031446541	0.00182886522356628
tropicalis	II	2040000	169	0.160377358490566	0.00231801605393728
tropicalis	II	2060000	108	0.161949685534591	0.00150094240123177
tropicalis	II	2080000	139	0.163522012578616	0.00188305382278306
tropicalis	II	2100000	101	0.165094339622642	0.00136826213022366
tropicalis	II	2120000	161	0.166666666666667	0.00218109111847534
tropicalis	II	2140000	408	0.168238993710692	0.00559615710062964
tropicalis	II	2160000	287	0.169811320754717	0.00384276373641316
tropicalis	II	2180000	155	0.171383647798742	0.00225320007442417
tropicalis	II	2200000	197	0.172955974842767	0.00266878851142635
tropicalis	II	2220000	114	0.174528301886792	0.00152639395801777
tropicalis	II	2240000	85	0.176100628930818	0.00113810075817114
tropicalis	II	2260000	124	0.177672955974843	0.00167984657572014
tropicalis	II	2280000	587	0.179245283018868	0.00805133386781764
tropicalis	II	2300000	1225	0.180817610062893	0.016802187373214
tropicalis	II	2320000	372	0.182389937106918	0.00510237853292702
tropicalis	II	2340000	76	0.183962264150943	0.00101759597201185
tropicalis	II	2360000	56	0.185534591194969	0.000749807558324519
tropicalis	II	2380000	76	0.187106918238994	0.00104242142070552
tropicalis	II	2400000	85	0.188679245283019	0.00123562584726487
tropicalis	II	2420000	120	0.190251572327044	0.00166771377914641
tropicalis	II	2440000	83	0.191823899371069	0.00112441343374816
tropicalis	II	2460000	260	0.193396226415094	0.00352225894909061
tropicalis	II	2480000	172	0.19496855345912	0.00233010976632148
tropicalis	II	2500000	98	0.196540880503145	0.00131216322706791
tropicalis	II	2520000	88	0.19811320754717	0.00117826902022424
tropicalis	II	2540000	147	0.199685534591195	0.00196824484060186
tropicalis	II	2560000	65	0.20125786163522	0.000870312344483816
tropicalis	II	2580000	111	0.202830188679245	0.00150373362826561
tropicalis	II	2600000	151	0.20440251572327	0.00204561962043339
tropicalis	II	2620000	103	0.205974842767296	0.00139535642983205
tropicalis	II	2640000	158	0.207547169811321	0.00216713926936148
tropicalis	II	2660000	144	0.209119496855346	0.00195078957180403
tropicalis	II	2680000	93	0.210691823899371	0.0012598849317901
tropicalis	II	2700000	121	0.212264150943396	0.00165964463033379
tropicalis	II	2720000	144	0.213836477987421	0.00195078957180403
tropicalis	II	2740000	272	0.215408805031447	0.00378015123273186
tropicalis	II	2760000	1306	0.216981132075472	0.0179131891505449
tropicalis	II	2780000	417	0.218553459119497	0.00564916146834917
tropicalis	II	2800000	85	0.220125786163522	0.00113810075817114
tropicalis	II	2820000	67	0.221698113207547	0.000907659036881042
tropicalis	II	2840000	39	0.223270440251572	0.00052218740669029
tropicalis	II	2860000	178	0.224842767295598	0.00241139266514665
tropicalis	II	2880000	80	0.226415094339623	0.00108377198433557
tropicalis	II	2900000	40	0.227987421383648	0.000535576827374656
tropicalis	II	2920000	77	0.229559748427673	0.00103098539269621
tropicalis	II	2940000	589	0.231132075471698	0.00807876601046778
tropicalis	II	2960000	1168	0.232704402515723	0.0162324141170251
tropicalis	II	2980000	288	0.234276729559748	0.00390157914360806
tropicalis	II	3e+06	1317	0.235849056603774	0.0178415962921244
tropicalis	II	3020000	1077	0.237421383647799	0.0147722088171032
tropicalis	II	3040000	625	0.238993710691824	0.008368387927729
tropicalis	II	3060000	492	0.240566037735849	0.00666519770366377
tropicalis	II	3080000	329	0.242138364779874	0.00445701228558004
tropicalis	II	3100000	200	0.243710691823899	0.00274321426501453
tropicalis	II	3120000	550	0.245283018867925	0.00736418137640152
tropicalis	II	3140000	839	0.24685534591195	0.0112337239541834
tropicalis	II	3160000	134	0.248427672955975	0.0017941823717051
tropicalis	II	3180000	426	0.25	0.00570389321154009
tropicalis	II	3200000	194	0.251572327044025	0.00262814706201376
tropicalis	II	3220000	90	0.25314465408805	0.00120504786159298
tropicalis	II	3240000	80	0.254716981132076	0.00107115365474931
tropicalis	II	3260000	30	0.256289308176101	0.000401682620530992
tropicalis	II	3280000	41	0.257861635220126	0.000548966248059023
tropicalis	II	3300000	45	0.259433962264151	0.000602523930796488
tropicalis	II	3320000	49	0.261006289308176	0.000656081613533954
tropicalis	II	3340000	44	0.262578616352201	0.000589134510112122
tropicalis	II	3360000	44	0.264150943396226	0.000589134510112122
tropicalis	II	3380000	33	0.265723270440252	0.000441850882584091
tropicalis	II	3400000	302	0.267295597484277	0.00404360504667865
tropicalis	II	3420000	61	0.268867924528302	0.00081675466174635
tropicalis	II	3440000	33	0.270440251572327	0.000441850882584091
tropicalis	II	3460000	46	0.272012578616352	0.000615913351480855
tropicalis	II	3480000	65	0.273584905660377	0.000870312344483816
tropicalis	II	3500000	130	0.275157232704403	0.00174062468896763
tropicalis	II	3520000	37	0.276729559748428	0.000501244542755202
tropicalis	II	3540000	75	0.278301886792453	0.00100420655132748
tropicalis	II	3560000	42	0.279874213836478	0.000568980291776176
tropicalis	II	3580000	43	0.281446540880503	0.000575745089427755
tropicalis	II	3600000	40	0.283018867924528	0.000535576827374656
tropicalis	II	3620000	125	0.284591194968553	0.0016736775855458
tropicalis	II	3640000	229	0.286163522012579	0.00306617733671991
tropicalis	II	3660000	44	0.287735849056604	0.000589134510112122
tropicalis	II	3680000	26	0.289308176100629	0.000348124937793526
tropicalis	II	3700000	37	0.290880503144654	0.000495408565321557
tropicalis	II	3720000	26	0.292452830188679	0.000348124937793526
tropicalis	II	3740000	31	0.294025157232704	0.000415072041215358
tropicalis	II	3760000	111	0.29559748427673	0.00150373362826561
tropicalis	II	3780000	49	0.297169811320755	0.000663810340405538
tropicalis	II	3800000	87	0.29874213836478	0.00116487959953988
tropicalis	II	3820000	101	0.300314465408805	0.00138532320383234
tropicalis	II	3840000	77	0.30188679245283	0.00104313053492299
tropicalis	II	3860000	56	0.303459119496855	0.000749807558324519
tropicalis	II	3880000	132	0.305031446540881	0.00178822377415369
tropicalis	II	3900000	38	0.306603773584906	0.000508797986005923
tropicalis	II	3920000	38	0.308176100628931	0.000514791692559397
tropicalis	II	3940000	35	0.309748427672956	0.000468629723952824
tropicalis	II	3960000	227	0.311320754716981	0.00303939849535117
tropicalis	II	3980000	46	0.312893081761006	0.000623168890992954
tropicalis	II	4e+06	39	0.314465408805031	0.00052218740669029
tropicalis	II	4020000	42	0.316037735849057	0.000562355668743389
tropicalis	II	4040000	33	0.317610062893082	0.000441850882584091
tropicalis	II	4060000	60	0.319182389937107	0.000803365241061984
tropicalis	II	4080000	114	0.320754716981132	0.00154437507767819
tropicalis	II	4100000	106	0.322327044025157	0.00141927859254284
tropicalis	II	4120000	49	0.323899371069182	0.000663810340405538
tropicalis	II	4140000	36	0.325471698113208	0.00048201914463719
tropicalis	II	4160000	54	0.327044025157233	0.000731546089426512
tropicalis	II	4180000	46	0.328616352201258	0.000615913351480855
tropicalis	II	4200000	56	0.330188679245283	0.000749807558324519
tropicalis	II	4220000	38	0.331761006289308	0.000508797986005923
tropicalis	II	4240000	38	0.333333333333333	0.000514791692559397
tropicalis	II	4260000	41	0.334905660377359	0.000548966248059023
tropicalis	II	4280000	53	0.336477987421384	0.000709639296271419
tropicalis	II	4300000	51	0.338050314465409	0.000682860454902686
tropicalis	II	4320000	31	0.339622641509434	0.000419961643930034
tropicalis	II	4340000	41	0.341194968553459	0.000548966248059023
tropicalis	II	4360000	30	0.342767295597484	0.000401682620530992
tropicalis	II	4380000	17	0.344339622641509	0.000227620151634229
tropicalis	II	4400000	35	0.345911949685535	0.000474150243146813
tropicalis	II	4420000	27	0.34748427672956	0.000361514358477893
tropicalis	II	4440000	35	0.349056603773585	0.000468629723952824
tropicalis	II	4460000	24	0.35062893081761	0.000321346096424794
tropicalis	II	4480000	34	0.352201257861635	0.000455240303268458
tropicalis	II	4500000	32	0.35377358490566	0.000428461461899725
tropicalis	II	4520000	74	0.355345911949686	0.000990817130643114
tropicalis	II	4540000	52	0.356918238993711	0.000704451789818122
tropicalis	II	4560000	31	0.358490566037736	0.000415072041215358
tropicalis	II	4580000	56	0.360062893081761	0.000758640389034901
tropicalis	II	4600000	61	0.361635220125786	0.000826376138055874
tropicalis	II	4620000	17	0.363207547169811	0.000230301546671309
tropicalis	II	4640000	31	0.364779874213836	0.000415072041215358
tropicalis	II	4660000	26	0.366352201257862	0.000348124937793526
tropicalis	II	4680000	31	0.367924528301887	0.000415072041215358
tropicalis	II	4700000	27	0.369496855345912	0.000361514358477893
tropicalis	II	4720000	36	0.371069182389937	0.00048201914463719
tropicalis	II	4740000	31	0.372641509433962	0.000415072041215358
tropicalis	II	4760000	49	0.374213836477987	0.000656081613533954
tropicalis	II	4780000	35	0.375786163522013	0.000468629723952824
tropicalis	II	4800000	36	0.377358490566038	0.000487697392951008
tropicalis	II	4820000	91	0.378930817610063	0.00132284649530709
tropicalis	II	4840000	43	0.380503144654088	0.000575745089427755
tropicalis	II	4860000	31	0.382075471698113	0.000419961643930034
tropicalis	II	4880000	34	0.383647798742138	0.000455240303268458
tropicalis	II	4900000	33	0.385220125786164	0.000441850882584091
tropicalis	II	4920000	41	0.386792452830189	0.000548966248059023
tropicalis	II	4940000	31	0.388364779874214	0.000419961643930034
tropicalis	II	4960000	43	0.389937106918239	0.000575745089427755
tropicalis	II	4980000	28	0.391509433962264	0.000374903779162259
tropicalis	II	5e+06	32	0.393081761006289	0.000428461461899725
tropicalis	II	5020000	36	0.394654088050315	0.00048201914463719
tropicalis	II	5040000	42	0.39622641509434	0.000568980291776176
tropicalis	II	5060000	20	0.397798742138365	0.000267788413687328
tropicalis	II	5080000	34	0.39937106918239	0.000455240303268458
tropicalis	II	5100000	32	0.400943396226415	0.000428461461899725
tropicalis	II	5120000	36	0.40251572327044	0.00048201914463719
tropicalis	II	5140000	28	0.404088050314465	0.000374903779162259
tropicalis	II	5160000	388	0.405660377358491	0.00519509522553416
tropicalis	II	5180000	372	0.407232704402516	0.0049808644945843
tropicalis	II	5200000	528	0.408805031446541	0.00706961412134546
tropicalis	II	5220000	43	0.410377358490566	0.000575745089427755
tropicalis	II	5240000	30	0.411949685534591	0.000401682620530992
tropicalis	II	5260000	30	0.413522012578616	0.000401682620530992
tropicalis	II	5280000	32	0.415094339622642	0.000428461461899725
tropicalis	II	5300000	26	0.416666666666667	0.000348124937793526
tropicalis	II	5320000	25	0.418238993710692	0.00033473551710916
tropicalis	II	5340000	37	0.419811320754717	0.000495408565321557
tropicalis	II	5360000	29	0.421383647798742	0.000388293199846626
tropicalis	II	5380000	37	0.422955974842767	0.000501244542755202
tropicalis	II	5400000	38	0.424528301886792	0.000508797986005923
tropicalis	II	5420000	44	0.426100628930818	0.000596074591384565
tropicalis	II	5440000	30	0.427672955974843	0.000401682620530992
tropicalis	II	5460000	37	0.429245283018868	0.000495408565321557
tropicalis	II	5480000	197	0.430817610062893	0.00266878851142635
tropicalis	II	5500000	31	0.432389937106918	0.000415072041215358
tropicalis	II	5520000	29	0.433962264150943	0.000388293199846626
tropicalis	II	5540000	30	0.435534591194969	0.000401682620530992
tropicalis	II	5560000	34	0.437106918238994	0.000460603093342618
tropicalis	II	5580000	42	0.438679245283019	0.000568980291776176
tropicalis	II	5600000	46	0.440251572327044	0.000615913351480855
tropicalis	II	5620000	42	0.441823899371069	0.000562355668743389
tropicalis	II	5640000	50	0.443396226415094	0.00066947103421832
tropicalis	II	5660000	40	0.44496855345912	0.000535576827374656
tropicalis	II	5680000	34	0.446540880503145	0.000455240303268458
tropicalis	II	5700000	42	0.44811320754717	0.000568980291776176
tropicalis	II	5720000	42	0.449685534591195	0.000568980291776176
tropicalis	II	5740000	31	0.45125786163522	0.000415072041215358
tropicalis	II	5760000	34	0.452830188679245	0.000455240303268458
tropicalis	II	5780000	28	0.454402515723271	0.000374903779162259
tropicalis	II	5800000	29	0.455974842767296	0.000388293199846626
tropicalis	II	5820000	37	0.457547169811321	0.000495408565321557
tropicalis	II	5840000	23	0.459119496855346	0.000307956675740427
tropicalis	II	5860000	35	0.460691823899371	0.000468629723952824
tropicalis	II	5880000	17	0.462264150943396	0.000227620151634229
tropicalis	II	5900000	39	0.463836477987421	0.00052218740669029
tropicalis	II	5920000	23	0.465408805031447	0.000311584445496477
tropicalis	II	5940000	22	0.466981132075472	0.000294567255056061
tropicalis	II	5960000	28	0.468553459119497	0.00037932019451745
tropicalis	II	5980000	20	0.470125786163522	0.000267788413687328
tropicalis	II	6e+06	37	0.471698113207547	0.000495408565321557
tropicalis	II	6020000	37	0.473270440251572	0.000495408565321557
tropicalis	II	6040000	26	0.474842767295598	0.000348124937793526
tropicalis	II	6060000	28	0.476415094339623	0.000374903779162259
tropicalis	II	6080000	16	0.477987421383648	0.000216754396867115
tropicalis	II	6100000	30	0.479559748427673	0.000401682620530992
tropicalis	II	6120000	18	0.481132075471698	0.000241009572318595
tropicalis	II	6140000	26	0.482704402515723	0.000348124937793526
tropicalis	II	6160000	30	0.484276729559749	0.000401682620530992
tropicalis	II	6180000	29	0.485849056603774	0.000388293199846626
tropicalis	II	6200000	34	0.487421383647799	0.000455240303268458
tropicalis	II	6220000	18	0.488993710691824	0.000241009572318595
tropicalis	II	6240000	48	0.490566037735849	0.000642692192849587
tropicalis	II	6260000	37	0.492138364779874	0.000501244542755202
tropicalis	II	6280000	43	0.493710691823899	0.000625081310969286
tropicalis	II	6300000	17	0.495283018867925	0.000230301546671309
tropicalis	II	6320000	38	0.49685534591195	0.000508797986005923
tropicalis	II	6340000	33	0.498427672955975	0.000441850882584091
tropicalis	II	6360000	43	0.5	0.000575745089427755
tropicalis	II	6380000	27	0.501572327044025	0.000365773044713256
tropicalis	II	6400000	39	0.50314465408805	0.00052218740669029
tropicalis	II	6420000	37	0.504716981132076	0.000495408565321557
tropicalis	II	6440000	57	0.506289308176101	0.000772187538839096
tropicalis	II	6460000	37	0.507861635220126	0.000495408565321557
tropicalis	II	6480000	32	0.509433962264151	0.000428461461899725
tropicalis	II	6500000	48	0.511006289308176	0.000642692192849587
tropicalis	II	6520000	38	0.512578616352201	0.000514791692559397
tropicalis	II	6540000	52	0.514150943396226	0.000696249875587053
tropicalis	II	6560000	45	0.515723270440252	0.000602523930796488
tropicalis	II	6580000	46	0.517295597484277	0.000615913351480855
tropicalis	II	6600000	37	0.518867924528302	0.000495408565321557
tropicalis	II	6620000	42	0.520440251572327	0.000562355668743389
tropicalis	II	6640000	26	0.522012578616352	0.000348124937793526
tropicalis	II	6660000	60	0.523584905660377	0.000803365241061984
tropicalis	II	6680000	65	0.525157232704403	0.000880564737272653
tropicalis	II	6700000	46	0.526729559748428	0.000615913351480855
tropicalis	II	6720000	40	0.528301886792453	0.000541885992167786
tropicalis	II	6740000	45	0.529874213836478	0.000602523930796488
tropicalis	II	6760000	34	0.531446540880503	0.000455240303268458
tropicalis	II	6780000	36	0.533018867924528	0.000487697392951008
tropicalis	II	6800000	34	0.534591194968554	0.000455240303268458
tropicalis	II	6820000	53	0.536163522012579	0.000709639296271419
tropicalis	II	6840000	38	0.537735849056604	0.000514791692559397
tropicalis	II	6860000	46	0.539308176100629	0.000630939280953341
tropicalis	II	6880000	153	0.540880503144654	0.00204858136470806
tropicalis	II	6900000	217	0.542452830188679	0.00293973150751024
tropicalis	II	6920000	41	0.544025157232704	0.000548966248059023
tropicalis	II	6940000	40	0.54559748427673	0.000535576827374656
tropicalis	II	6960000	37	0.547169811320755	0.000495408565321557
tropicalis	II	6980000	45	0.54874213836478	0.000602523930796488
tropicalis	II	7e+06	53	0.550314465408805	0.000709639296271419
tropicalis	II	7020000	43	0.55188679245283	0.000575745089427755
tropicalis	II	7040000	42	0.553459119496855	0.000568980291776176
tropicalis	II	7060000	60	0.555031446540881	0.000803365241061984
tropicalis	II	7080000	321	0.556603773584906	0.00434863508714648
tropicalis	II	7100000	318	0.558176100628931	0.0043079936377339
tropicalis	II	7120000	502	0.559748427672956	0.00680066920170572
tropicalis	II	7140000	199	0.561320754716981	0.00266449471618891
tropicalis	II	7160000	384	0.562893081761006	0.0051415375427967
tropicalis	II	7180000	604	0.564465408805032	0.00818247848173357
tropicalis	II	7200000	459	0.566037735849057	0.00614574409412418
tropicalis	II	7220000	557	0.567610062893082	0.00745790732119209
tropicalis	II	7240000	128	0.569182389937107	0.0017138458475989
tropicalis	II	7260000	54	0.570754716981132	0.000723028716955786
tropicalis	II	7280000	100	0.572327044025157	0.00133894206843664
tropicalis	II	7300000	39	0.573899371069182	0.00052218740669029
tropicalis	II	7320000	28	0.575471698113208	0.000374903779162259
tropicalis	II	7340000	31	0.577044025157233	0.000415072041215358
tropicalis	II	7360000	49	0.578616352201258	0.000663810340405538
tropicalis	II	7380000	37	0.580188679245283	0.000495408565321557
tropicalis	II	7400000	50	0.581761006289308	0.00066947103421832
tropicalis	II	7420000	111	0.583333333333333	0.00150373362826561
tropicalis	II	7440000	548	0.584905660377359	0.00733740253503279
tropicalis	II	7460000	571	0.586477987421384	0.00773542253819515
tropicalis	II	7480000	305	0.588050314465409	0.00408377330873175
tropicalis	II	7500000	602	0.589622641509434	0.00806043125198857
tropicalis	II	7520000	731	0.591194968553459	0.00978766652027184
tropicalis	II	7540000	421	0.592767295597484	0.00570335006756595
tropicalis	II	7560000	237	0.59433962264151	0.00325070890404221
tropicalis	II	7580000	53	0.595911949685535	0.000709639296271419
tropicalis	II	7600000	42	0.59748427672956	0.000562355668743389
tropicalis	II	7620000	31	0.599056603773585	0.000415072041215358
tropicalis	II	7640000	51	0.60062893081761	0.000690904640013928
tropicalis	II	7660000	4	0.602201257861635	5.81470986948173e-05
tropicalis	II	7680000	42	0.60377358490566	0.000562355668743389
tropicalis	II	7700000	49	0.605345911949686	0.000663810340405538
tropicalis	II	7720000	34	0.606918238993711	0.000455240303268458
tropicalis	II	7740000	42	0.608490566037736	0.000568980291776176
tropicalis	II	7760000	38	0.610062893081761	0.000508797986005923
tropicalis	II	7780000	45	0.611635220125786	0.000602523930796488
tropicalis	II	7800000	72	0.613207547169811	0.00098755713540523
tropicalis	II	7820000	54	0.614779874213837	0.000723028716955786
tropicalis	II	7840000	39	0.616352201257862	0.00052218740669029
tropicalis	II	7860000	25	0.617924528301887	0.00033473551710916
tropicalis	II	7880000	41	0.619496855345912	0.000548966248059023
tropicalis	II	7900000	38	0.621069182389937	0.000514791692559397
tropicalis	II	7920000	28	0.622641509433962	0.000374903779162259
tropicalis	II	7940000	58	0.624213836477987	0.000776586399693251
tropicalis	II	7960000	33	0.625786163522013	0.000441850882584091
tropicalis	II	7980000	45	0.627358490566038	0.000602523930796488
tropicalis	II	8e+06	38	0.628930817610063	0.000508797986005923
tropicalis	II	8020000	38	0.630503144654088	0.000508797986005923
tropicalis	II	8040000	62	0.632075471698113	0.000830144082430717
tropicalis	II	8060000	95	0.633647798742138	0.00127199496501481
tropicalis	II	8080000	44	0.635220125786164	0.000589134510112122
tropicalis	II	8100000	31	0.636792452830189	0.000415072041215358
tropicalis	II	8120000	39	0.638364779874214	0.00052218740669029
tropicalis	II	8140000	63	0.639937106918239	0.000843533503115083
tropicalis	II	8160000	75	0.641509433962264	0.00100420655132748
tropicalis	II	8180000	39	0.643081761006289	0.00052218740669029
tropicalis	II	8200000	37	0.644654088050315	0.000495408565321557
tropicalis	II	8220000	29	0.64622641509434	0.000388293199846626
tropicalis	II	8240000	44	0.647798742138365	0.000589134510112122
tropicalis	II	8260000	48	0.64937106918239	0.000642692192849587
tropicalis	II	8280000	57	0.650943396226415	0.000763196979008885
tropicalis	II	8300000	54	0.65251572327044	0.000723028716955786
tropicalis	II	8320000	47	0.654088050314465	0.000629302772165221
tropicalis	II	8340000	58	0.655660377358491	0.000776586399693251
tropicalis	II	8360000	44	0.657232704402516	0.000589134510112122
tropicalis	II	8380000	36	0.658805031446541	0.00048201914463719
tropicalis	II	8400000	50	0.660377358490566	0.00066947103421832
tropicalis	II	8420000	44	0.661949685534591	0.000589134510112122
tropicalis	II	8440000	59	0.663522012578616	0.000789975820377618
tropicalis	II	8460000	46	0.665094339622642	0.000615913351480855
tropicalis	II	8480000	60	0.666666666666667	0.000812828988251679
tropicalis	II	8500000	211	0.668238993710692	0.00282516776440131
tropicalis	II	8520000	117	0.669811320754717	0.00156656222007087
tropicalis	II	8540000	97	0.671383647798742	0.00129877380638354
tropicalis	II	8560000	74	0.672955974842767	0.000990817130643114
tropicalis	II	8580000	49	0.674528301886793	0.000656081613533954
tropicalis	II	8600000	50	0.676100628930818	0.000685803566253632
tropicalis	II	8620000	51	0.677672955974843	0.000699519637578705
tropicalis	II	8640000	51	0.679245283018868	0.000682860454902686
tropicalis	II	8660000	55	0.680817610062893	0.000745093239230706
tropicalis	II	8680000	11	0.682389937106918	0.000155028286501386
tropicalis	II	8700000	18	0.683962264150943	0.000241009572318595
tropicalis	II	8720000	57	0.685534591194969	0.000772187538839096
tropicalis	II	8740000	78	0.687106918238994	0.00104437481338058
tropicalis	II	8760000	74	0.688679245283019	0.000990817130643114
tropicalis	II	8780000	78	0.690251572327044	0.00104437481338058
tropicalis	II	8800000	147	0.691823899371069	0.00204294937945435
tropicalis	II	8820000	306	0.693396226415094	0.00419711782547223
tropicalis	II	8840000	41	0.69496855345912	0.000548966248059023
tropicalis	II	8860000	52	0.696540880503145	0.000696249875587053
tropicalis	II	8880000	56	0.69811320754717	0.000749807558324519
tropicalis	II	8900000	60	0.699685534591195	0.000803365241061984
tropicalis	II	8920000	63	0.70125786163522	0.000843533503115083
tropicalis	II	8940000	81	0.702830188679245	0.00109731913413977
tropicalis	II	8980000	39	0.705974842767296	0.00052218740669029
tropicalis	II	9e+06	69	0.707547169811321	0.000923870027221282
tropicalis	II	9020000	70	0.709119496855346	0.000937259447905648
tropicalis	II	9040000	66	0.710691823899371	0.000883701765168182
tropicalis	II	9060000	120	0.712264150943396	0.00162565797650336
tropicalis	II	9080000	87	0.713836477987421	0.00116487959953988
tropicalis	II	9100000	69	0.715408805031447	0.000923870027221282
tropicalis	II	9120000	83	0.716981132075472	0.00111132191680241
tropicalis	II	9140000	95	0.718553459119497	0.00127199496501481
tropicalis	II	9160000	94	0.720125786163522	0.0012734320815943
tropicalis	II	9180000	155	0.721698113207547	0.00207536020607679
tropicalis	II	9200000	188	0.723270440251572	0.0025468641631886
tropicalis	II	9220000	76	0.724842767295598	0.00102958338511879
tropicalis	II	9240000	52	0.726415094339623	0.000696249875587053
tropicalis	II	9260000	76	0.727987421383648	0.00101759597201185
tropicalis	II	9280000	75	0.729559748427673	0.00100420655132748
tropicalis	II	9300000	123	0.731132075471698	0.00164689874417707
tropicalis	II	9320000	281	0.732704402515723	0.00376242721230696
tropicalis	II	9340000	243	0.734276729559749	0.0032919574024193
tropicalis	II	9360000	128	0.735849056603774	0.0017138458475989
tropicalis	II	9380000	71	0.737421383647799	0.000950648868590014
tropicalis	II	9400000	310	0.738993710691824	0.00419961643930034
tropicalis	II	9420000	79	0.740566037735849	0.00107022483453138
tropicalis	II	9440000	115	0.742138364779874	0.00157734820238335
tropicalis	II	9460000	90	0.743710691823899	0.00126841325319316
tropicalis	II	9480000	86	0.745283018867925	0.00115149017885551
tropicalis	II	9500000	85	0.74685534591195	0.00113810075817114
tropicalis	II	9520000	106	0.748427672955975	0.00143599787924463
tropicalis	II	9540000	97	0.75	0.00129877380638354
tropicalis	II	9560000	93	0.751572327044025	0.00124521612364608
tropicalis	II	9580000	109	0.75314465408805	0.00145944685459594
tropicalis	II	9600000	78	0.754716981132076	0.00106985356335567
tropicalis	II	9620000	82	0.756289308176101	0.00111086628394396
tropicalis	II	9640000	58	0.757861635220126	0.00078573468864329
tropicalis	II	9660000	61	0.759433962264151	0.00081675466174635
tropicalis	II	9680000	79	0.761006289308176	0.00107022483453138
tropicalis	II	9700000	90	0.762578616352201	0.00121924348237752
tropicalis	II	9720000	83	0.764150943396226	0.00111132191680241
tropicalis	II	9740000	79	0.765723270440252	0.00107022483453138
tropicalis	II	9760000	182	0.767295597484277	0.00243687456455469
tropicalis	II	9780000	60	0.768867924528302	0.000803365241061984
tropicalis	II	9800000	89	0.770440251572327	0.00119165844090861
tropicalis	II	9820000	94	0.772012578616352	0.0012734320815943
tropicalis	II	9840000	111	0.773584905660377	0.00148622569596467
tropicalis	II	9860000	89	0.775157232704403	0.00119165844090861
tropicalis	II	9880000	548	0.776729559748428	0.00742383809269867
tropicalis	II	9900000	493	0.778301886792453	0.00667874485346797
tropicalis	II	9920000	58	0.779874213836478	0.000776586399693251
tropicalis	II	9940000	91	0.781446540880503	0.00121843728227734
tropicalis	II	9960000	79	0.783018867924528	0.00107022483453138
tropicalis	II	9980000	98	0.784591194968554	0.00132762068081108
tropicalis	II	1e+07	449	0.786163522012579	0.00601184988728052
tropicalis	II	10020000	285	0.787735849056604	0.00381598489504442
tropicalis	II	10040000	100	0.789308176100629	0.00137160713250726
tropicalis	II	10060000	112	0.790880503144654	0.0015172807780698
tropicalis	II	10080000	105	0.792452830188679	0.00140588917185847
tropicalis	II	10100000	264	0.794025157232704	0.00357644754830739
tropicalis	II	10120000	98	0.79559748427673	0.00131216322706791
tropicalis	II	10140000	113	0.797169811320755	0.00154991605973321
tropicalis	II	10160000	101	0.79874213836478	0.00135233148912101
tropicalis	II	10180000	103	0.800314465408805	0.00139535642983205
tropicalis	II	10200000	198	0.80188679245283	0.00268233566123054
tropicalis	II	10220000	100	0.803459119496855	0.00135471498041947
tropicalis	II	10240000	115	0.805031446540881	0.00153978337870214
tropicalis	II	10260000	67	0.806603773584906	0.000897091185852549
tropicalis	II	10280000	116	0.808176100628931	0.00159106427370843
tropicalis	II	10300000	306	0.809748427672956	0.00414542784008356
tropicalis	II	10320000	222	0.811320754716981	0.00300746725653121
tropicalis	II	10340000	431	0.812893081761006	0.00591162674110631
tropicalis	II	10360000	106	0.814465408805032	0.00143599787924463
tropicalis	II	10380000	94	0.816037735849057	0.00125860554433044
tropicalis	II	10400000	122	0.817610062893082	0.00165275227611175
tropicalis	II	10420000	79	0.819182389937107	0.00105776423406495
tropicalis	II	10440000	99	0.820754716981132	0.00134116783061527
tropicalis	II	10460000	132	0.822327044025157	0.00176740353033637
tropicalis	II	10480000	128	0.823899371069182	0.00173403517493692
tropicalis	II	10500000	68	0.825471698113208	0.000921206186685237
tropicalis	II	10520000	66	0.827044025157233	0.000894111887076847
tropicalis	II	10540000	83	0.828616352201258	0.00112441343374816
tropicalis	II	10560000	106	0.830188679245283	0.00143599787924463
tropicalis	II	10580000	84	0.831761006289308	0.00113796058355235
tropicalis	II	10600000	148	0.833333333333333	0.00202997855611075
tropicalis	II	10620000	205	0.834905660377359	0.0027771657098599
tropicalis	II	10640000	93	0.836477987421384	0.0012598849317901
tropicalis	II	10660000	94	0.838050314465409	0.0012734320815943
tropicalis	II	10680000	84	0.839622641509434	0.00112471133748678
tropicalis	II	10700000	72	0.841194968553459	0.000975394785902015
tropicalis	II	10720000	109	0.842767295597484	0.00147663932865722
tropicalis	II	10740000	126	0.84433962264151	0.00170694087532853
tropicalis	II	10760000	122	0.845911949685535	0.00174529652975652
tropicalis	II	10780000	163	0.84748427672956	0.00229723733633872
tropicalis	II	10800000	100	0.849056603773585	0.00137160713250726
tropicalis	II	10820000	74	0.85062893081761	0.00102842349714029
tropicalis	II	10840000	374	0.852201257861635	0.00512981067557717
tropicalis	II	10860000	148	0.85377358490566	0.00198163426128623
tropicalis	II	10880000	71	0.855345911949686	0.000950648868590014
tropicalis	II	10900000	160	0.856918238993711	0.00216754396867115
tropicalis	II	10920000	80	0.858490566037736	0.00108377198433557
tropicalis	II	10940000	115	0.860062893081761	0.00153978337870214
tropicalis	II	10960000	126	0.861635220125786	0.00170694087532853
tropicalis	II	10980000	72	0.863207547169811	0.000964038289274381
tropicalis	II	1.1e+07	103	0.864779874213837	0.00139535642983205
tropicalis	II	11020000	81	0.866352201257862	0.00109731913413977
tropicalis	II	11040000	52	0.867924528301887	0.000696249875587053
tropicalis	II	11060000	65	0.869496855345912	0.000880564737272653
tropicalis	II	11080000	124	0.871069182389937	0.00167984657572014
tropicalis	II	11100000	92	0.872641509433962	0.00124633778198591
tropicalis	II	11120000	193	0.874213836477987	0.00272004175406978
tropicalis	II	11140000	192	0.875786163522013	0.00274669617797747
tropicalis	II	11160000	135	0.877358490566038	0.00182886522356628
tropicalis	II	11180000	134	0.878930817610063	0.00181531807376208
tropicalis	II	11200000	91	0.880503144654088	0.00121843728227734
tropicalis	II	11220000	144	0.882075471698113	0.00195078957180403
tropicalis	II	11240000	123	0.883647798742138	0.00168707677298393
tropicalis	II	11260000	282	0.885220125786164	0.00386793211367048
tropicalis	II	11280000	297	0.886792452830189	0.00402350349184581
tropicalis	II	11300000	721	0.888364779874214	0.00976749500882435
tropicalis	II	11320000	666	0.889937106918239	0.00902240176959364
tropicalis	II	11340000	706	0.891509433962264	0.00968354635550128
tropicalis	II	11360000	664	0.893081761006289	0.00899530746998525
tropicalis	II	11380000	774	0.894654088050315	0.0106162392056062
tropicalis	II	11400000	710	0.89622641509434	0.00973841064080157
tropicalis	II	11420000	742	0.897798742138365	0.0100519851547124
tropicalis	II	11440000	368	0.89937106918239	0.00498535112794363
tropicalis	II	11460000	160	0.900943396226415	0.00219457141201162
tropicalis	II	11480000	451	0.90251572327044	0.00626782428662526
tropicalis	II	11500000	128	0.904088050314465	0.00173403517493692
tropicalis	II	11520000	162	0.905660377358491	0.00219463826827953
tropicalis	II	11540000	107	0.907232704402516	0.0014326680132272
tropicalis	II	11560000	107	0.908805031446541	0.00144954502904883
tropicalis	II	11580000	364	0.910377358490566	0.00493116252872686
tropicalis	II	11600000	667	0.911949685534591	0.00903594891939784
tropicalis	II	11620000	750	0.913522012578616	0.010160362353146
tropicalis	II	11640000	366	0.915094339622642	0.0049005279704781
tropicalis	II	11660000	85	0.916666666666667	0.00113810075817114
tropicalis	II	11680000	84	0.918238993710692	0.00113796058355235
tropicalis	II	11700000	107	0.919811320754717	0.00144954502904883
tropicalis	II	11720000	108	0.921383647798742	0.00144605743391157
tropicalis	II	11740000	116	0.922955974842767	0.00157146937728658
tropicalis	II	11760000	130	0.924528301886792	0.00176112947454531
tropicalis	II	11780000	116	0.926100628930818	0.0015531727993865
tropicalis	II	11800000	201	0.927672955974843	0.0027569303363396
tropicalis	II	11820000	113	0.929245283018868	0.001530827927874
tropicalis	II	11840000	121	0.930817610062893	0.00163920512630755
tropicalis	II	11860000	124	0.932389937106918	0.00167984657572014
tropicalis	II	11880000	105	0.933962264150943	0.00142245072944044
tropicalis	II	11900000	149	0.935534591194969	0.002018525320825
tropicalis	II	11920000	484	0.937106918238994	0.00648047961123334
tropicalis	II	11940000	155	0.938679245283019	0.00209980821965017
tropicalis	II	11960000	92	0.940251572327044	0.00124633778198591
tropicalis	II	11980000	124	0.941823899371069	0.00167984657572014
tropicalis	II	1.2e+07	112	0.943396226415094	0.0015172807780698
tropicalis	II	12020000	173	0.944968553459119	0.00231636977839539
tropicalis	II	12040000	87	0.946540880503145	0.00116487959953988
tropicalis	II	12060000	77	0.94811320754717	0.00103098539269621
tropicalis	II	12080000	107	0.949685534591195	0.00144954502904883
tropicalis	II	12100000	126	0.95125786163522	0.00170694087532853
tropicalis	II	12120000	70	0.952830188679245	0.000937259447905648
tropicalis	II	12140000	69	0.95440251572327	0.000923870027221282
tropicalis	II	12160000	86	0.955974842767296	0.00115149017885551
tropicalis	II	12180000	125	0.957547169811321	0.0016736775855458
tropicalis	II	12200000	57	0.959119496855346	0.000763196979008885
tropicalis	II	12220000	65	0.960691823899371	0.000870312344483816
tropicalis	II	12240000	69	0.962264150943396	0.000923870027221282
tropicalis	II	12260000	41	0.963836477987421	0.000548966248059023
tropicalis	II	12280000	41	0.965408805031447	0.000548966248059023
tropicalis	II	12300000	44	0.966981132075472	0.000596074591384565
tropicalis	II	12320000	43	0.968553459119497	0.000575745089427755
tropicalis	II	12340000	41	0.970125786163522	0.000548966248059023
tropicalis	II	12360000	25	0.971698113207547	0.00033473551710916
tropicalis	II	12380000	50	0.973270440251572	0.00066947103421832
tropicalis	II	12400000	30	0.974842767295597	0.000401682620530992
tropicalis	II	12420000	29	0.976415094339623	0.000388293199846626
tropicalis	II	12440000	36	0.977987421383648	0.00048201914463719
tropicalis	II	12460000	31	0.979559748427673	0.000415072041215358
tropicalis	II	12480000	41	0.981132075471698	0.000548966248059023
tropicalis	II	12500000	62	0.982704402515723	0.000830144082430717
tropicalis	II	12520000	37	0.984276729559748	0.000495408565321557
tropicalis	II	12540000	40	0.985849056603774	0.000541885992167786
tropicalis	II	12560000	45	0.987421383647799	0.00060962174118876
tropicalis	II	12580000	23	0.988993710691824	0.000307956675740427
tropicalis	II	12600000	32	0.990566037735849	0.000428461461899725
tropicalis	II	12620000	28	0.992138364779874	0.000374903779162259
tropicalis	II	12640000	35	0.993710691823899	0.000468629723952824
tropicalis	II	12660000	40	0.995283018867925	0.000535576827374656
tropicalis	II	12680000	37	0.99685534591195	0.000495408565321557
tropicalis	II	12700000	87	0.998427672955975	0.00119329820528132
tropicalis	II	12720000	3	1	4.43691287590409e-05
tropicalis	III	0	45	0	0.000602523930796488
tropicalis	III	20000	40	0.00170940170940171	0.000535576827374656
tropicalis	III	40000	47	0.00341880341880342	0.000629302772165221
tropicalis	III	60000	43	0.00512820512820513	0.000575745089427755
tropicalis	III	80000	32	0.00683760683760684	0.000428461461899725
tropicalis	III	1e+05	28	0.00854700854700855	0.000374903779162259
tropicalis	III	120000	25	0.0102564102564103	0.00033473551710916
tropicalis	III	140000	45	0.011965811965812	0.000602523930796488
tropicalis	III	160000	35	0.0136752136752137	0.000468629723952824
tropicalis	III	180000	43	0.0153846153846154	0.000575745089427755
tropicalis	III	2e+05	36	0.0170940170940171	0.00048201914463719
tropicalis	III	220000	37	0.0188034188034188	0.000495408565321557
tropicalis	III	240000	75	0.0205128205128205	0.00100420655132748
tropicalis	III	260000	38	0.0222222222222222	0.000508797986005923
tropicalis	III	280000	83	0.0239316239316239	0.00112441343374816
tropicalis	III	3e+05	49	0.0256410256410256	0.000656081613533954
tropicalis	III	320000	69	0.0273504273504274	0.000934753336489431
tropicalis	III	340000	50	0.0290598290598291	0.00066947103421832
tropicalis	III	360000	63	0.0307692307692308	0.000853470437664263
tropicalis	III	380000	52	0.0324786324786325	0.000696249875587053
tropicalis	III	4e+05	98	0.0341880341880342	0.00132762068081108
tropicalis	III	420000	69	0.0358974358974359	0.000934753336489431
tropicalis	III	440000	74	0.0376068376068376	0.000990817130643114
tropicalis	III	460000	55	0.0393162393162393	0.000736418137640152
tropicalis	III	480000	62	0.041025641025641	0.000830144082430717
tropicalis	III	5e+05	42	0.0427350427350427	0.000562355668743389
tropicalis	III	520000	90	0.0444444444444444	0.00121924348237752
tropicalis	III	540000	85	0.0461538461538462	0.00113810075817114
tropicalis	III	560000	61	0.0478632478632479	0.000826376138055874
tropicalis	III	580000	84	0.0495726495726496	0.00113796058355235
tropicalis	III	6e+05	65	0.0512820512820513	0.000870312344483816
tropicalis	III	620000	65	0.052991452991453	0.000870312344483816
tropicalis	III	640000	147	0.0547008547008547	0.00199143102121661
tropicalis	III	660000	138	0.0564102564102564	0.00184774005444256
tropicalis	III	680000	96	0.0581196581196581	0.00130052638120269
tropicalis	III	7e+05	104	0.0598290598290598	0.00140890357963624
tropicalis	III	720000	110	0.0615384615384615	0.00149018647846141
tropicalis	III	740000	84	0.0632478632478633	0.00113796058355235
tropicalis	III	760000	78	0.064957264957265	0.00104437481338058
tropicalis	III	780000	86	0.0666666666666667	0.00116505488316074
tropicalis	III	8e+05	77	0.0683760683760684	0.00104313053492299
tropicalis	III	820000	78	0.0700854700854701	0.00105667768472718
tropicalis	III	840000	185	0.0717948717948718	0.00247704282660778
tropicalis	III	860000	345	0.0735042735042735	0.00461935013610641
tropicalis	III	880000	387	0.0752136752136752	0.00524274697422333
tropicalis	III	9e+05	92	0.0769230769230769	0.00124633778198591
tropicalis	III	920000	83	0.0786324786324786	0.00112441343374816
tropicalis	III	940000	121	0.0803418803418803	0.00163920512630755
tropicalis	III	960000	112	0.082051282051282	0.0015172807780698
tropicalis	III	980000	77	0.0837606837606838	0.00104313053492299
tropicalis	III	1e+06	111	0.0854700854700855	0.00150373362826561
tropicalis	III	1020000	112	0.0871794871794872	0.0015172807780698
tropicalis	III	1040000	78	0.0888888888888889	0.00105667768472718
tropicalis	III	1060000	123	0.0905982905982906	0.00166629942591594
tropicalis	III	1080000	146	0.0923076923076923	0.00197788387141242
tropicalis	III	1100000	125	0.094017094017094	0.0016736775855458
tropicalis	III	1120000	303	0.0957264957264957	0.00405699446736302
tropicalis	III	1140000	91	0.0974358974358974	0.00123279063218171
tropicalis	III	1160000	119	0.0991452991452991	0.00161211082669916
tropicalis	III	1180000	148	0.100854700854701	0.00200497817102081
tropicalis	III	1200000	53	0.102564102564103	0.000717998939622317
tropicalis	III	1220000	100	0.104273504273504	0.00135471498041947
tropicalis	III	1240000	87	0.105982905982906	0.00117860203296494
tropicalis	III	1260000	107	0.107692307692308	0.00144954502904883
tropicalis	III	1280000	178	0.109401709401709	0.00241139266514665
tropicalis	III	1300000	133	0.111111111111111	0.00180177092395789
tropicalis	III	1320000	66	0.112820512820513	0.000883701765168182
tropicalis	III	1340000	103	0.114529914529915	0.00139535642983205
tropicalis	III	1360000	87	0.116239316239316	0.00117860203296494
tropicalis	III	1380000	465	0.117948717948718	0.00629942465895052
tropicalis	III	1400000	254	0.11965811965812	0.00344097605026544
tropicalis	III	1420000	84	0.121367521367521	0.00113796058355235
tropicalis	III	1440000	68	0.123076923076923	0.000921206186685237
tropicalis	III	1460000	104	0.124786324786325	0.00140890357963624
tropicalis	III	1480000	273	0.126495726495727	0.00369837189654514
tropicalis	III	1500000	949	0.128205128205128	0.0130165516874939
tropicalis	III	1520000	618	0.12991452991453	0.00847653207889489
tropicalis	III	1540000	470	0.131623931623932	0.00636716040797149
tropicalis	III	1560000	98	0.133333333333333	0.00131216322706791
tropicalis	III	1580000	357	0.135042735042735	0.00489663746305093
tropicalis	III	1600000	585	0.136752136752137	0.00802390172516749
tropicalis	III	1620000	119	0.138461538461538	0.00161211082669916
tropicalis	III	1640000	78	0.14017094017094	0.00104437481338058
tropicalis	III	1660000	84	0.141880341880342	0.00112471133748678
tropicalis	III	1680000	47	0.143589743589744	0.000629302772165221
tropicalis	III	1700000	107	0.145299145299145	0.00144954502904883
tropicalis	III	1720000	431	0.147008547008547	0.0058388215656079
tropicalis	III	1740000	499	0.148717948717949	0.00676002775229313
tropicalis	III	1760000	153	0.15042735042735	0.00207271392004178
tropicalis	III	1780000	127	0.152136752136752	0.00172048802513272
tropicalis	III	1800000	207	0.153846153846154	0.00280426000946829
tropicalis	III	1820000	231	0.155555555555556	0.00312939160476897
tropicalis	III	1840000	173	0.157264957264957	0.00237288033923757
tropicalis	III	1860000	645	0.158974358974359	0.00896396156291196
tropicalis	III	1880000	744	0.160683760683761	0.0103398254307077
tropicalis	III	1900000	636	0.162393162393162	0.0087234213627462
tropicalis	III	1920000	114	0.164102564102564	0.00154437507767819
tropicalis	III	1940000	315	0.165811965811966	0.00432056246739788
tropicalis	III	1960000	104	0.167521367521368	0.00139249975117411
tropicalis	III	1980000	337	0.169230769230769	0.0045653894840136
tropicalis	III	2e+06	586	0.170940170940171	0.00784620052103871
tropicalis	III	2020000	224	0.172649572649573	0.0030345615561396
tropicalis	III	2040000	90	0.174358974358974	0.00121924348237752
tropicalis	III	2060000	353	0.176068376068376	0.00484177317775064
tropicalis	III	2080000	157	0.177777777777778	0.0021534231980364
tropicalis	III	2100000	479	0.17948717948718	0.00665695750175942
tropicalis	III	2120000	351	0.181196581196581	0.00487806280400325
tropicalis	III	2140000	108	0.182905982905983	0.00146309217885302
tropicalis	III	2160000	75	0.184615384615385	0.0010160362353146
tropicalis	III	2180000	118	0.186324786324786	0.00159856367689497
tropicalis	III	2200000	223	0.188034188034188	0.00298584081261371
tropicalis	III	2220000	137	0.18974358974359	0.0018343506337582
tropicalis	III	2240000	108	0.191452991452991	0.00144605743391157
tropicalis	III	2260000	83	0.193162393162393	0.00111132191680241
tropicalis	III	2280000	70	0.194871794871795	0.000937259447905648
tropicalis	III	2300000	121	0.196581196581197	0.00162011990280833
tropicalis	III	2320000	208	0.198290598290598	0.00285294283561511
tropicalis	III	2340000	71	0.2	0.000961847636097821
tropicalis	III	2360000	79	0.201709401709402	0.00105776423406495
tropicalis	III	2380000	69	0.203418803418803	0.000934753336489431
tropicalis	III	2400000	86	0.205128205128205	0.00116505488316074
tropicalis	III	2420000	262	0.206837606837607	0.003549353248699
tropicalis	III	2440000	69	0.208547008547009	0.000923870027221282
tropicalis	III	2460000	122	0.21025641025641	0.0016335093234927
tropicalis	III	2480000	94	0.211965811965812	0.00125860554433044
tropicalis	III	2500000	394	0.213675213675214	0.00533757702285269
tropicalis	III	2520000	71	0.215384615384615	0.000950648868590014
tropicalis	III	2540000	161	0.217094017094017	0.00218109111847534
tropicalis	III	2560000	147	0.218803418803419	0.00199143102121661
tropicalis	III	2580000	80	0.220512820512821	0.00108377198433557
tropicalis	III	2600000	131	0.222222222222222	0.001754014109652
tropicalis	III	2620000	76	0.223931623931624	0.00102958338511879
tropicalis	III	2640000	82	0.225641025641026	0.00109793249611805
tropicalis	III	2660000	86	0.227350427350427	0.00115149017885551
tropicalis	III	2680000	135	0.229059829059829	0.00180757179238946
tropicalis	III	2700000	54	0.230769230769231	0.000723028716955786
tropicalis	III	2720000	81	0.232478632478633	0.00108454307543368
tropicalis	III	2740000	113	0.234188034188034	0.0015130045373334
tropicalis	III	2760000	255	0.235897435897436	0.00345452320006964
tropicalis	III	2780000	317	0.237606837606838	0.00434799461004803
tropicalis	III	2800000	304	0.239316239316239	0.00411833354047518
tropicalis	III	2820000	848	0.241025641025641	0.0114879830339571
tropicalis	III	2840000	593	0.242735042735043	0.00803345983388743
tropicalis	III	2860000	721	0.244444444444444	0.00988928742537737
tropicalis	III	2880000	466	0.246153846153846	0.00639168923748385
tropicalis	III	2900000	129	0.247863247863248	0.00174758232474111
tropicalis	III	2920000	164	0.24957264957265	0.00222173256788792
tropicalis	III	2940000	4	0.251282051282051	5.41885992167786e-05
tropicalis	III	2960000	9	0.252991452991453	0.000128751383342694
tropicalis	III	2980000	1	0.254700854700855	1.53772233094058e-05
tropicalis	III	3e+06	23	0.256410256410256	0.000307956675740427
tropicalis	III	3020000	87	0.258119658119658	0.00116487959953988
tropicalis	III	3040000	68	0.25982905982906	0.000910480606536915
tropicalis	III	3060000	102	0.261538461538462	0.00138180928002786
tropicalis	III	3080000	93	0.263247863247863	0.00124521612364608
tropicalis	III	3100000	56	0.264957264957265	0.000749807558324519
tropicalis	III	3120000	51	0.266666666666667	0.000682860454902686
tropicalis	III	3140000	69	0.268376068376068	0.000923870027221282
tropicalis	III	3160000	193	0.27008547008547	0.00264720176573902
tropicalis	III	3180000	132	0.271794871794872	0.00178822377415369
tropicalis	III	3200000	107	0.273504273504274	0.0014326680132272
tropicalis	III	3220000	40	0.275213675213675	0.000535576827374656
tropicalis	III	3240000	51	0.276923076923077	0.000682860454902686
tropicalis	III	3260000	60	0.278632478632479	0.000803365241061984
tropicalis	III	3280000	72	0.28034188034188	0.000964038289274381
tropicalis	III	3300000	47	0.282051282051282	0.000629302772165221
tropicalis	III	3320000	53	0.283760683760684	0.000709639296271419
tropicalis	III	3340000	41	0.285470085470085	0.000548966248059023
tropicalis	III	3360000	45	0.287179487179487	0.000602523930796488
tropicalis	III	3380000	37	0.288888888888889	0.000495408565321557
tropicalis	III	3400000	308	0.290598290598291	0.00412394157078485
tropicalis	III	3420000	474	0.292307692307692	0.00634658540438967
tropicalis	III	3440000	48	0.294017094017094	0.000642692192849587
tropicalis	III	3460000	60	0.295726495726496	0.000803365241061984
tropicalis	III	3480000	61	0.297435897435897	0.000826376138055874
tropicalis	III	3500000	141	0.299145299145299	0.00191014812239145
tropicalis	III	3520000	341	0.300854700854701	0.00456579245336894
tropicalis	III	3540000	401	0.302564102564103	0.00536915769443093
tropicalis	III	3560000	67	0.304273504273504	0.000897091185852549
tropicalis	III	3580000	49	0.305982905982906	0.000656081613533954
tropicalis	III	3600000	56	0.307692307692308	0.000749807558324519
tropicalis	III	3620000	44	0.309401709401709	0.000589134510112122
tropicalis	III	3640000	52	0.311111111111111	0.000696249875587053
tropicalis	III	3660000	47	0.312820512820513	0.000629302772165221
tropicalis	III	3680000	30	0.314529914529915	0.000401682620530992
tropicalis	III	3700000	51	0.316239316239316	0.000682860454902686
tropicalis	III	3720000	49	0.317948717948718	0.000663810340405538
tropicalis	III	3740000	63	0.31965811965812	0.000853470437664263
tropicalis	III	3760000	62	0.321367521367521	0.000830144082430717
tropicalis	III	3780000	49	0.323076923076923	0.000656081613533954
tropicalis	III	3800000	25	0.324786324786325	0.00033473551710916
tropicalis	III	3820000	41	0.326495726495727	0.000548966248059023
tropicalis	III	3840000	35	0.328205128205128	0.000468629723952824
tropicalis	III	3860000	49	0.32991452991453	0.000656081613533954
tropicalis	III	3880000	47	0.331623931623932	0.000629302772165221
tropicalis	III	3900000	42	0.333333333333333	0.000568980291776176
tropicalis	III	3920000	22	0.335042735042735	0.000301753569151598
tropicalis	III	3940000	29	0.336752136752137	0.000388293199846626
tropicalis	III	3960000	34	0.338461538461539	0.000455240303268458
tropicalis	III	3980000	54	0.34017094017094	0.000723028716955786
tropicalis	III	4e+06	46	0.341880341880342	0.000615913351480855
tropicalis	III	4020000	32	0.343589743589744	0.000428461461899725
tropicalis	III	4040000	32	0.345299145299145	0.000428461461899725
tropicalis	III	4060000	29	0.347008547008547	0.000388293199846626
tropicalis	III	4080000	56	0.348717948717949	0.000758640389034901
tropicalis	III	4100000	91	0.35042735042735	0.00123279063218171
tropicalis	III	4120000	28	0.352136752136752	0.000374903779162259
tropicalis	III	4140000	22	0.353846153846154	0.000294567255056061
tropicalis	III	4160000	30	0.355555555555556	0.000401682620530992
tropicalis	III	4180000	34	0.357264957264957	0.000455240303268458
tropicalis	III	4200000	28	0.358974358974359	0.000374903779162259
tropicalis	III	4220000	31	0.360683760683761	0.000415072041215358
tropicalis	III	4240000	28	0.362393162393162	0.000374903779162259
tropicalis	III	4260000	33	0.364102564102564	0.000441850882584091
tropicalis	III	4280000	116	0.365811965811966	0.0015531727993865
tropicalis	III	4300000	47	0.367521367521368	0.000636716040797149
tropicalis	III	4320000	32	0.369230769230769	0.000428461461899725
tropicalis	III	4340000	25	0.370940170940171	0.00033473551710916
tropicalis	III	4360000	30	0.372649572649573	0.000401682620530992
tropicalis	III	4380000	34	0.374358974358974	0.000455240303268458
tropicalis	III	4400000	32	0.376068376068376	0.000428461461899725
tropicalis	III	4420000	46	0.377777777777778	0.000615913351480855
tropicalis	III	4440000	69	0.379487179487179	0.000934753336489431
tropicalis	III	4460000	78	0.381196581196581	0.00105667768472718
tropicalis	III	4480000	45	0.382905982905983	0.000602523930796488
tropicalis	III	4500000	27	0.384615384615385	0.000361514358477893
tropicalis	III	4520000	21	0.386324786324786	0.000281177834371694
tropicalis	III	4540000	37	0.388034188034188	0.000495408565321557
tropicalis	III	4560000	113	0.38974358974359	0.001530827927874
tropicalis	III	4580000	52	0.391452991452991	0.000696249875587053
tropicalis	III	4600000	39	0.393162393162393	0.00052218740669029
tropicalis	III	4620000	63	0.394871794871795	0.000843533503115083
tropicalis	III	4640000	39	0.396581196581197	0.000528338842363592
tropicalis	III	4660000	37	0.398290598290598	0.000495408565321557
tropicalis	III	4680000	24	0.4	0.000321346096424794
tropicalis	III	4700000	88	0.401709401709402	0.00119214918276913
tropicalis	III	4720000	48	0.403418803418803	0.000642692192849587
tropicalis	III	4740000	36	0.405128205128205	0.00048201914463719
tropicalis	III	4760000	38	0.406837606837607	0.000508797986005923
tropicalis	III	4780000	40	0.408547008547009	0.000535576827374656
tropicalis	III	4800000	45	0.41025641025641	0.000602523930796488
tropicalis	III	4820000	33	0.411965811965812	0.000441850882584091
tropicalis	III	4840000	35	0.413675213675214	0.000474150243146813
tropicalis	III	4860000	38	0.415384615384615	0.000508797986005923
tropicalis	III	4880000	48	0.417094017094017	0.000642692192849587
tropicalis	III	4900000	10	0.418803418803419	0.000143057092602993
tropicalis	III	4920000	25	0.420512820512821	0.000338678745104866
tropicalis	III	4940000	33	0.422222222222222	0.000441850882584091
tropicalis	III	4960000	42	0.423931623931624	0.000568980291776176
tropicalis	III	4980000	23	0.425641025641026	0.000307956675740427
tropicalis	III	5e+06	71	0.427350427350427	0.000961847636097821
tropicalis	III	5020000	35	0.429059829059829	0.000468629723952824
tropicalis	III	5040000	35	0.430769230769231	0.000468629723952824
tropicalis	III	5060000	37	0.432478632478633	0.000495408565321557
tropicalis	III	5080000	37	0.434188034188034	0.000495408565321557
tropicalis	III	5100000	31	0.435897435897436	0.000415072041215358
tropicalis	III	5120000	54	0.437606837606838	0.000723028716955786
tropicalis	III	5140000	36	0.439316239316239	0.000487697392951008
tropicalis	III	5160000	45	0.441025641025641	0.000602523930796488
tropicalis	III	5180000	32	0.442735042735043	0.000428461461899725
tropicalis	III	5200000	45	0.444444444444444	0.000602523930796488
tropicalis	III	5220000	31	0.446153846153846	0.000415072041215358
tropicalis	III	5240000	43	0.447863247863248	0.000575745089427755
tropicalis	III	5260000	32	0.44957264957265	0.000428461461899725
tropicalis	III	5280000	30	0.451282051282051	0.000401682620530992
tropicalis	III	5300000	51	0.452991452991453	0.000690904640013928
tropicalis	III	5320000	44	0.454700854700855	0.000611495052353684
tropicalis	III	5340000	39	0.456410256410256	0.00052218740669029
tropicalis	III	5360000	40	0.458119658119658	0.000535576827374656
tropicalis	III	5380000	38	0.45982905982906	0.000508797986005923
tropicalis	III	5400000	27	0.461538461538462	0.000361514358477893
tropicalis	III	5420000	41	0.463247863247863	0.000548966248059023
tropicalis	III	5440000	40	0.464957264957265	0.000535576827374656
tropicalis	III	5460000	31	0.466666666666667	0.000415072041215358
tropicalis	III	5480000	32	0.468376068376068	0.000433508793734229
tropicalis	III	5500000	38	0.47008547008547	0.000508797986005923
tropicalis	III	5520000	25	0.471794871794872	0.00033473551710916
tropicalis	III	5540000	35	0.473504273504274	0.000468629723952824
tropicalis	III	5560000	27	0.475213675213675	0.000361514358477893
tropicalis	III	5580000	58	0.476923076923077	0.00078573468864329
tropicalis	III	5600000	53	0.478632478632479	0.000709639296271419
tropicalis	III	5620000	54	0.48034188034188	0.000731546089426512
tropicalis	III	5640000	20	0.482051282051282	0.000267788413687328
tropicalis	III	5660000	31	0.483760683760684	0.000415072041215358
tropicalis	III	5680000	26	0.485470085470085	0.000348124937793526
tropicalis	III	5700000	35	0.487179487179487	0.000468629723952824
tropicalis	III	5720000	40	0.488888888888889	0.000535576827374656
tropicalis	III	5740000	44	0.490598290598291	0.000589134510112122
tropicalis	III	5760000	30	0.492307692307692	0.000401682620530992
tropicalis	III	5780000	42	0.494017094017094	0.000562355668743389
tropicalis	III	5800000	34	0.495726495726496	0.000455240303268458
tropicalis	III	5820000	24	0.497435897435897	0.000325131595300672
tropicalis	III	5840000	33	0.499145299145299	0.000447055943538424
tropicalis	III	5860000	30	0.500854700854701	0.00040641449412584
tropicalis	III	5880000	46	0.502564102564103	0.000615913351480855
tropicalis	III	5900000	33	0.504273504273504	0.000441850882584091
tropicalis	III	5920000	38	0.505982905982906	0.000508797986005923
tropicalis	III	5940000	34	0.507692307692308	0.000460603093342618
tropicalis	III	5960000	36	0.509401709401709	0.00048201914463719
tropicalis	III	5980000	48	0.511111111111111	0.000642692192849587
tropicalis	III	6e+06	48	0.512820512820513	0.000642692192849587
tropicalis	III	6020000	30	0.514529914529915	0.000401682620530992
tropicalis	III	6040000	31	0.516239316239316	0.000415072041215358
tropicalis	III	6060000	38	0.517948717948718	0.000508797986005923
tropicalis	III	6080000	53	0.51965811965812	0.000709639296271419
tropicalis	III	6100000	30	0.521367521367521	0.000401682620530992
tropicalis	III	6120000	44	0.523076923076923	0.000589134510112122
tropicalis	III	6140000	31	0.524786324786325	0.000415072041215358
tropicalis	III	6160000	40	0.526495726495727	0.000535576827374656
tropicalis	III	6180000	26	0.528205128205128	0.000348124937793526
tropicalis	III	6200000	35	0.52991452991453	0.000474150243146813
tropicalis	III	6220000	32	0.531623931623932	0.000428461461899725
tropicalis	III	6240000	34	0.533333333333333	0.000460603093342618
tropicalis	III	6260000	27	0.535042735042735	0.000361514358477893
tropicalis	III	6280000	26	0.536752136752137	0.000348124937793526
tropicalis	III	6300000	42	0.538461538461538	0.000562355668743389
tropicalis	III	6320000	43	0.54017094017094	0.00058252744158037
tropicalis	III	6340000	29	0.541880341880342	0.000388293199846626
tropicalis	III	6360000	46	0.543589743589744	0.000615913351480855
tropicalis	III	6380000	38	0.545299145299145	0.000508797986005923
tropicalis	III	6400000	203	0.547008547008547	0.00271805239892638
tropicalis	III	6420000	37	0.548717948717949	0.000501244542755202
tropicalis	III	6440000	46	0.55042735042735	0.000615913351480855
tropicalis	III	6460000	31	0.552136752136752	0.000419961643930034
tropicalis	III	6480000	51	0.553846153846154	0.000690904640013928
tropicalis	III	6500000	25	0.555555555555556	0.000342901783126816
tropicalis	III	6520000	32	0.557264957264957	0.000433508793734229
tropicalis	III	6540000	45	0.558974358974359	0.000602523930796488
tropicalis	III	6560000	31	0.560683760683761	0.000415072041215358
tropicalis	III	6580000	35	0.562393162393162	0.000474150243146813
tropicalis	III	6600000	33	0.564102564102564	0.000441850882584091
tropicalis	III	6620000	31	0.565811965811966	0.000415072041215358
tropicalis	III	6640000	32	0.567521367521368	0.000428461461899725
tropicalis	III	6660000	30	0.569230769230769	0.000401682620530992
tropicalis	III	6680000	67	0.570940170940171	0.000918976778779867
tropicalis	III	6700000	27	0.572649572649573	0.000361514358477893
tropicalis	III	6720000	29	0.574358974358974	0.000388293199846626
tropicalis	III	6740000	31	0.576068376068376	0.000415072041215358
tropicalis	III	6760000	33	0.577777777777778	0.000441850882584091
tropicalis	III	6780000	44	0.57948717948718	0.000589134510112122
tropicalis	III	6800000	38	0.581196581196581	0.000508797986005923
tropicalis	III	6820000	28	0.582905982905983	0.000384049997102034
tropicalis	III	6840000	30	0.584615384615385	0.00040641449412584
tropicalis	III	6860000	31	0.586324786324786	0.000419961643930034
tropicalis	III	6880000	28	0.588034188034188	0.000374903779162259
tropicalis	III	6900000	56	0.58974358974359	0.000758640389034901
tropicalis	III	6920000	33	0.591452991452992	0.000447055943538424
tropicalis	III	6940000	44	0.593162393162393	0.000589134510112122
tropicalis	III	6960000	31	0.594871794871795	0.000415072041215358
tropicalis	III	6980000	25	0.596581196581197	0.000338678745104866
tropicalis	III	7e+06	31	0.598290598290598	0.000415072041215358
tropicalis	III	7020000	51	0.6	0.000699519637578705
tropicalis	III	7040000	23	0.601709401709402	0.000307956675740427
tropicalis	III	7060000	29	0.603418803418803	0.000388293199846626
tropicalis	III	7080000	29	0.605128205128205	0.000388293199846626
tropicalis	III	7100000	38	0.606837606837607	0.000508797986005923
tropicalis	III	7120000	24	0.608547008547009	0.000321346096424794
tropicalis	III	7140000	28	0.61025641025641	0.000374903779162259
tropicalis	III	7160000	27	0.611965811965812	0.000361514358477893
tropicalis	III	7180000	21	0.613675213675214	0.000284490145888088
tropicalis	III	7200000	41	0.615384615384615	0.000548966248059023
tropicalis	III	7220000	29	0.617094017094017	0.000392867344321645
tropicalis	III	7240000	45	0.618803418803419	0.000602523930796488
tropicalis	III	7260000	34	0.620512820512821	0.000455240303268458
tropicalis	III	7280000	24	0.622222222222222	0.000321346096424794
tropicalis	III	7300000	21	0.623931623931624	0.000281177834371694
tropicalis	III	7320000	26	0.625641025641026	0.000348124937793526
tropicalis	III	7340000	40	0.627350427350427	0.000535576827374656
tropicalis	III	7360000	36	0.629059829059829	0.00048201914463719
tropicalis	III	7380000	28	0.630769230769231	0.000374903779162259
tropicalis	III	7400000	54	0.632478632478633	0.000723028716955786
tropicalis	III	7420000	41	0.634188034188034	0.000562358924327978
tropicalis	III	7440000	22	0.635897435897436	0.000294567255056061
tropicalis	III	7460000	51	0.637606837606838	0.000682860454902686
tropicalis	III	7480000	33	0.639316239316239	0.000441850882584091
tropicalis	III	7500000	53	0.641025641025641	0.000717998939622317
tropicalis	III	7520000	30	0.642735042735043	0.000401682620530992
tropicalis	III	7540000	25	0.644444444444445	0.00033473551710916
tropicalis	III	7560000	29	0.646153846153846	0.000388293199846626
tropicalis	III	7580000	35	0.647863247863248	0.000468629723952824
tropicalis	III	7600000	36	0.64957264957265	0.00048201914463719
tropicalis	III	7620000	35	0.651282051282051	0.000468629723952824
tropicalis	III	7640000	31	0.652991452991453	0.000415072041215358
tropicalis	III	7660000	33	0.654700854700855	0.000447055943538424
tropicalis	III	7680000	48	0.656410256410256	0.000642692192849587
tropicalis	III	7700000	24	0.658119658119658	0.000321346096424794
tropicalis	III	7720000	30	0.65982905982906	0.000401682620530992
tropicalis	III	7740000	25	0.661538461538462	0.00033473551710916
tropicalis	III	7760000	26	0.663247863247863	0.000348124937793526
tropicalis	III	7780000	86	0.664957264957265	0.00115149017885551
tropicalis	III	7800000	149	0.666666666666667	0.00199502368197059
tropicalis	III	7820000	67	0.668376068376068	0.000907659036881042
tropicalis	III	7840000	27	0.67008547008547	0.000361514358477893
tropicalis	III	7860000	28	0.671794871794872	0.000374903779162259
tropicalis	III	7880000	104	0.673504273504274	0.00139249975117411
tropicalis	III	7900000	20	0.675213675213675	0.000267788413687328
tropicalis	III	7920000	31	0.676923076923077	0.000415072041215358
tropicalis	III	7940000	35	0.678632478632479	0.000468629723952824
tropicalis	III	7960000	32	0.68034188034188	0.000428461461899725
tropicalis	III	7980000	61	0.682051282051282	0.00081675466174635
tropicalis	III	8e+06	43	0.683760683760684	0.000575745089427755
tropicalis	III	8020000	49	0.685470085470086	0.000663810340405538
tropicalis	III	8040000	52	0.687179487179487	0.000696249875587053
tropicalis	III	8060000	57	0.688888888888889	0.000763196979008885
tropicalis	III	8080000	67	0.690598290598291	0.000907659036881042
tropicalis	III	8100000	32	0.692307692307692	0.000428461461899725
tropicalis	III	8120000	34	0.694017094017094	0.000455240303268458
tropicalis	III	8140000	32	0.695726495726496	0.000428461461899725
tropicalis	III	8160000	153	0.697435897435897	0.00204858136470806
tropicalis	III	8180000	34	0.699145299145299	0.000455240303268458
tropicalis	III	8200000	39	0.700854700854701	0.000528338842363592
tropicalis	III	8220000	66	0.702564102564103	0.000883701765168182
tropicalis	III	8240000	190	0.704273504273504	0.00257395846279698
tropicalis	III	8260000	77	0.705982905982906	0.00103098539269621
tropicalis	III	8280000	125	0.707692307692308	0.0016736775855458
tropicalis	III	8300000	286	0.70940170940171	0.00382937431572879
tropicalis	III	8320000	44	0.711111111111111	0.000589134510112122
tropicalis	III	8340000	42	0.712820512820513	0.000562355668743389
tropicalis	III	8360000	90	0.714529914529915	0.00120504786159298
tropicalis	III	8380000	59	0.716239316239316	0.000789975820377618
tropicalis	III	8400000	58	0.717948717948718	0.000776586399693251
tropicalis	III	8420000	71	0.71965811965812	0.000950648868590014
tropicalis	III	8440000	36	0.721367521367521	0.00048201914463719
tropicalis	III	8460000	39	0.723076923076923	0.00052218740669029
tropicalis	III	8480000	70	0.724786324786325	0.000937259447905648
tropicalis	III	8500000	50	0.726495726495727	0.00066947103421832
tropicalis	III	8520000	145	0.728205128205128	0.00194146599923313
tropicalis	III	8540000	65	0.72991452991453	0.000870312344483816
tropicalis	III	8560000	62	0.731623931623932	0.000830144082430717
tropicalis	III	8580000	83	0.733333333333333	0.00112441343374816
tropicalis	III	8600000	135	0.735042735042735	0.00180757179238946
tropicalis	III	8620000	151	0.736752136752137	0.00204561962043339
tropicalis	III	8640000	91	0.738461538461539	0.00123279063218171
tropicalis	III	8660000	82	0.74017094017094	0.00109793249611805
tropicalis	III	8680000	48	0.741880341880342	0.000642692192849587
tropicalis	III	8700000	78	0.743589743589744	0.00105667768472718
tropicalis	III	8720000	66	0.745299145299145	0.000883701765168182
tropicalis	III	8740000	45	0.747008547008547	0.000602523930796488
tropicalis	III	8760000	60	0.748717948717949	0.000803365241061984
tropicalis	III	8780000	121	0.75042735042735	0.00163920512630755
tropicalis	III	8800000	120	0.752136752136752	0.00162565797650336
tropicalis	III	8820000	75	0.753846153846154	0.00100420655132748
tropicalis	III	8840000	94	0.755555555555556	0.0012734320815943
tropicalis	III	8860000	271	0.757264957264957	0.00367127759693675
tropicalis	III	8880000	116	0.758974358974359	0.0015531727993865
tropicalis	III	8900000	85	0.760683760683761	0.00113810075817114
tropicalis	III	8920000	116	0.762393162393162	0.00157146937728658
tropicalis	III	8940000	105	0.764102564102564	0.00140588917185847
tropicalis	III	8960000	97	0.765811965811966	0.00129877380638354
tropicalis	III	8980000	93	0.767521367521368	0.0012598849317901
tropicalis	III	9e+06	138	0.769230769230769	0.00186950667297886
tropicalis	III	9020000	91	0.770940170940171	0.00121843728227734
tropicalis	III	9040000	114	0.772649572649573	0.00152639395801777
tropicalis	III	9060000	126	0.774358974358974	0.00168706700623017
tropicalis	III	9080000	135	0.776068376068376	0.00182886522356628
tropicalis	III	9100000	202	0.777777777777778	0.00277064640766467
tropicalis	III	9120000	134	0.77948717948718	0.00181531807376208
tropicalis	III	9140000	128	0.781196581196581	0.0017138458475989
tropicalis	III	9160000	118	0.782905982905983	0.00159856367689497
tropicalis	III	9180000	118	0.784615384615385	0.00157995164075524
tropicalis	III	9200000	140	0.786324786324786	0.00189660097258725
tropicalis	III	9220000	122	0.788034188034188	0.0016335093234927
tropicalis	III	9240000	86	0.78974358974359	0.00115149017885551
tropicalis	III	9260000	90	0.791452991452991	0.00120504786159298
tropicalis	III	9280000	92	0.793162393162393	0.00123182670296171
tropicalis	III	9300000	73	0.794871794871795	0.000977427709958747
tropicalis	III	9320000	109	0.796581196581197	0.00149505177443292
tropicalis	III	9340000	199	0.798290598290598	0.0027656253504178
tropicalis	III	9360000	133	0.8	0.00182423748623466
tropicalis	III	9380000	169	0.801709401709402	0.0022894683169089
tropicalis	III	9400000	86	0.803418803418803	0.00115149017885551
tropicalis	III	9420000	91	0.805128205128205	0.00121843728227734
tropicalis	III	9440000	99	0.806837606837607	0.00134116783061527
tropicalis	III	9460000	111	0.808547008547009	0.00150373362826561
tropicalis	III	9480000	126	0.81025641025641	0.00170694087532853
tropicalis	III	9500000	129	0.811965811965812	0.00174758232474111
tropicalis	III	9520000	172	0.813675213675214	0.00230298035771102
tropicalis	III	9540000	592	0.815384615384615	0.00801991268408324
tropicalis	III	9560000	369	0.817094017094017	0.0049406962325312
tropicalis	III	9580000	98	0.818803418803419	0.00131216322706791
tropicalis	III	9600000	80	0.82051282051282	0.00107115365474931
tropicalis	III	9620000	76	0.822222222222222	0.00101759597201185
tropicalis	III	9640000	95	0.823931623931624	0.00127199496501481
tropicalis	III	9660000	139	0.825641025641026	0.00188305382278306
tropicalis	III	9680000	124	0.827350427350427	0.00167984657572014
tropicalis	III	9700000	91	0.829059829059829	0.00121843728227734
tropicalis	III	9720000	434	0.830769230769231	0.00587946301502048
tropicalis	III	9740000	252	0.832478632478633	0.00341388175065705
tropicalis	III	9760000	130	0.834188034188034	0.00176112947454531
tropicalis	III	9780000	132	0.835897435897436	0.00178822377415369
tropicalis	III	9800000	501	0.837606837606838	0.00687175173386139
tropicalis	III	9820000	1038	0.839316239316239	0.0146290328534944
tropicalis	III	9840000	825	0.841025641025641	0.0114655322316316
tropicalis	III	9860000	453	0.842735042735043	0.0064804862949156
tropicalis	III	9880000	697	0.844444444444445	0.00944236341352368
tropicalis	III	9900000	1037	0.846153846153846	0.0142235659641003
tropicalis	III	9920000	943	0.847863247863248	0.0129342552595435
tropicalis	III	9940000	1066	0.84957264957265	0.0146213320325274
tropicalis	III	9960000	1271	0.851282051282051	0.0179128138312056
tropicalis	III	9980000	674	0.852991452991453	0.00936699239287234
tropicalis	III	1e+07	1057	0.854700854700855	0.0144978873906018
tropicalis	III	10020000	953	0.856410256410256	0.0132444269293877
tropicalis	III	10040000	1311	0.858119658119658	0.0182197730371745
tropicalis	III	10060000	492	0.85982905982906	0.00666519770366377
tropicalis	III	10080000	174	0.861538461538462	0.00235720406592987
tropicalis	III	10100000	128	0.863247863247863	0.0017556571296093
tropicalis	III	10120000	158	0.864957264957265	0.00216713926936148
tropicalis	III	10140000	135	0.866666666666667	0.00182886522356628
tropicalis	III	10160000	49	0.868376068376069	0.000656081613533954
tropicalis	III	10180000	89	0.87008547008547	0.00119165844090861
tropicalis	III	10200000	106	0.871794871794872	0.00141927859254284
tropicalis	III	10220000	148	0.873504273504274	0.00200497817102081
tropicalis	III	10240000	222	0.875213675213675	0.00300746725653121
tropicalis	III	10260000	89	0.876923076923077	0.00120569633257332
tropicalis	III	10280000	131	0.878632478632479	0.0017746766243495
tropicalis	III	10300000	114	0.88034188034188	0.00156363213105828
tropicalis	III	10320000	195	0.882051282051282	0.00267463390838916
tropicalis	III	10340000	495	0.883760683760684	0.00678945530591096
tropicalis	III	10360000	141	0.885470085470086	0.00191014812239145
tropicalis	III	10380000	100	0.887179487179487	0.00135471498041947
tropicalis	III	10400000	157	0.888888888888889	0.0021534231980364
tropicalis	III	10420000	134	0.890598290598291	0.00181531807376208
tropicalis	III	10440000	89	0.892307692307692	0.00119165844090861
tropicalis	III	10460000	109	0.894017094017094	0.00145944685459594
tropicalis	III	10480000	165	0.895726495726496	0.00226315176863699
tropicalis	III	10500000	140	0.897435897435897	0.00189660097258725
tropicalis	III	10520000	518	0.899145299145299	0.00701742359857283
tropicalis	III	10540000	568	0.900854700854701	0.00800509697570794
tropicalis	III	10560000	96	0.902564102564103	0.00130052638120269
tropicalis	III	10580000	89	0.904273504273504	0.00119165844090861
tropicalis	III	10600000	107	0.905982905982906	0.00144954502904883
tropicalis	III	10620000	58	0.907692307692308	0.000776586399693251
tropicalis	III	10640000	416	0.909401709401709	0.00563561431854498
tropicalis	III	10660000	120	0.911111111111111	0.00160673048212397
tropicalis	III	10680000	141	0.912820512820513	0.00188790831649566
tropicalis	III	10700000	166	0.914529914529914	0.00222264383360482
tropicalis	III	10720000	166	0.916239316239316	0.00224882686749631
tropicalis	III	10740000	73	0.917948717948718	0.000977427709958747
tropicalis	III	10760000	63	0.91965811965812	0.000843533503115083
tropicalis	III	10780000	58	0.921367521367521	0.00078573468864329
tropicalis	III	10800000	93	0.923076923076923	0.00124521612364608
tropicalis	III	10820000	172	0.924786324786325	0.00230298035771102
tropicalis	III	10840000	145	0.926495726495727	0.00196433672160823
tropicalis	III	10860000	108	0.928205128205128	0.00146309217885302
tropicalis	III	10880000	146	0.92991452991453	0.00197788387141242
tropicalis	III	10900000	42	0.931623931623932	0.000568980291776176
tropicalis	III	10920000	52	0.933333333333333	0.000704451789818122
tropicalis	III	10940000	90	0.935042735042735	0.00120504786159298
tropicalis	III	10960000	107	0.936752136752137	0.0014326680132272
tropicalis	III	10980000	78	0.938461538461539	0.00106985356335567
tropicalis	III	1.1e+07	4	0.94017094017094	5.91588383453879e-05
tropicalis	III	11020000	201	0.941880341880342	0.00272297711064313
tropicalis	III	11040000	111	0.943589743589744	0.00150373362826561
tropicalis	III	11060000	93	0.945299145299145	0.00124521612364608
tropicalis	III	11080000	64	0.947008547008547	0.00085692292379945
tropicalis	III	11100000	116	0.948717948717949	0.00157146937728658
tropicalis	III	11120000	78	0.95042735042735	0.00104437481338058
tropicalis	III	11140000	627	0.952136752136752	0.00871380449604
tropicalis	III	11160000	365	0.953846153846154	0.00494470967853105
tropicalis	III	11180000	94	0.955555555555556	0.00125860554433044
tropicalis	III	11200000	268	0.957264957264957	0.00363063614752417
tropicalis	III	11220000	435	0.958974358974359	0.00589301016482468
tropicalis	III	11240000	57	0.960683760683761	0.000772187538839096
tropicalis	III	11260000	18	0.962393162393162	0.000243848696475504
tropicalis	III	11280000	148	0.964102564102564	0.0020858351274732
tropicalis	III	11300000	115	0.965811965811966	0.00159822570501531
tropicalis	III	11320000	42	0.967521367521367	0.000562355668743389
tropicalis	III	11340000	48	0.969230769230769	0.000642692192849587
tropicalis	III	11360000	140	0.970940170940171	0.0018745188958113
tropicalis	III	11380000	95	0.972649572649573	0.00128697923139849
tropicalis	III	11400000	31	0.974358974358974	0.000415072041215358
tropicalis	III	11420000	32	0.976068376068376	0.000428461461899725
tropicalis	III	11440000	47	0.977777777777778	0.000629302772165221
tropicalis	III	11460000	18	0.979487179487179	0.000241009572318595
tropicalis	III	11480000	45	0.981196581196581	0.000602523930796488
tropicalis	III	11500000	32	0.982905982905983	0.000428461461899725
tropicalis	III	11520000	42	0.984615384615385	0.000562355668743389
tropicalis	III	11540000	47	0.986324786324786	0.000629302772165221
tropicalis	III	11560000	39	0.988034188034188	0.00052218740669029
tropicalis	III	11580000	44	0.98974358974359	0.000589134510112122
tropicalis	III	11600000	22	0.991452991452991	0.000294567255056061
tropicalis	III	11620000	47	0.993162393162393	0.000629302772165221
tropicalis	III	11640000	41	0.994871794871795	0.000548966248059023
tropicalis	III	11660000	43	0.996581196581197	0.000575745089427755
tropicalis	III	11680000	56	0.998290598290598	0.000749807558324519
tropicalis	III	11700000	71	1	0.000950648868590014
tropicalis	IV	0	159	0	0.00212891788881426
tropicalis	IV	20000	207	0.00144300144300144	0.00277161008166385
tropicalis	IV	40000	176	0.00288600288600289	0.00235653804044849
tropicalis	IV	60000	149	0.00432900432900433	0.00199502368197059
tropicalis	IV	80000	209	0.00577200577200577	0.00279838892303258
tropicalis	IV	1e+05	209	0.00721500721500722	0.00279838892303258
tropicalis	IV	120000	298	0.00865800865800866	0.00399004736394119
tropicalis	IV	140000	396	0.0101010101010101	0.0053022105910091
tropicalis	IV	160000	217	0.0115440115440115	0.00290550428850751
tropicalis	IV	180000	276	0.012987012987013	0.00369548010888513
tropicalis	IV	2e+05	412	0.0144300144300144	0.00551644132195896
tropicalis	IV	220000	578	0.0158730158730159	0.00773908515556378
tropicalis	IV	240000	753	0.0173160173160173	0.0100822337753279
tropicalis	IV	260000	840	0.0187590187590188	0.0112471133748678
tropicalis	IV	280000	42	0.0202020202020202	0.000562355668743389
tropicalis	IV	3e+05	56	0.0216450216450216	0.000749807558324519
tropicalis	IV	320000	69	0.0230880230880231	0.000923870027221282
tropicalis	IV	340000	74	0.0245310245310245	0.0010024890855104
tropicalis	IV	360000	65	0.025974025974026	0.000870312344483816
tropicalis	IV	380000	47	0.0274170274170274	0.000629302772165221
tropicalis	IV	4e+05	44	0.0288600288600289	0.000589134510112122
tropicalis	IV	420000	49	0.0303030303030303	0.000656081613533954
tropicalis	IV	440000	122	0.0317460317460317	0.0016335093234927
tropicalis	IV	460000	69	0.0331890331890332	0.000923870027221282
tropicalis	IV	480000	55	0.0346320346320346	0.000736418137640152
tropicalis	IV	5e+05	64	0.0360750360750361	0.00085692292379945
tropicalis	IV	520000	53	0.0375180375180375	0.000709639296271419
tropicalis	IV	540000	76	0.038961038961039	0.00102958338511879
tropicalis	IV	560000	115	0.0404040404040404	0.00155792222748239
tropicalis	IV	580000	130	0.0418470418470418	0.00176112947454531
tropicalis	IV	6e+05	109	0.0432900432900433	0.00145944685459594
tropicalis	IV	620000	109	0.0447330447330447	0.00147663932865722
tropicalis	IV	640000	95	0.0461760461760462	0.00127199496501481
tropicalis	IV	660000	70	0.0476190476190476	0.000948300486293626
tropicalis	IV	680000	151	0.0490620490620491	0.00207112677008597
tropicalis	IV	7e+05	108	0.0505050505050505	0.00144605743391157
tropicalis	IV	720000	119	0.051948051948052	0.00161211082669916
tropicalis	IV	740000	101	0.0533910533910534	0.00136826213022366
tropicalis	IV	760000	74	0.0548340548340548	0.0010024890855104
tropicalis	IV	780000	88	0.0562770562770563	0.00117826902022424
tropicalis	IV	8e+05	146	0.0577200577200577	0.00197788387141242
tropicalis	IV	820000	103	0.0591630591630592	0.00139535642983205
tropicalis	IV	840000	62	0.0606060606060606	0.000839923287860069
tropicalis	IV	860000	42	0.0620490620490621	0.000562355668743389
tropicalis	IV	880000	98	0.0634920634920635	0.00132762068081108
tropicalis	IV	9e+05	78	0.0649350649350649	0.00105667768472718
tropicalis	IV	920000	140	0.0663780663780664	0.0018745188958113
tropicalis	IV	940000	109	0.0678210678210678	0.00147663932865722
tropicalis	IV	960000	86	0.0692640692640693	0.00116505488316074
tropicalis	IV	980000	110	0.0707070707070707	0.0014728362752803
tropicalis	IV	1e+06	117	0.0721500721500722	0.00158501652709078
tropicalis	IV	1020000	54	0.0735930735930736	0.000731546089426512
tropicalis	IV	1040000	67	0.075036075036075	0.000897091185852549
tropicalis	IV	1060000	97	0.0764790764790765	0.00129877380638354
tropicalis	IV	1080000	97	0.0779220779220779	0.00131407353100688
tropicalis	IV	1100000	78	0.0793650793650794	0.00104437481338058
tropicalis	IV	1120000	94	0.0808080808080808	0.00125860554433044
tropicalis	IV	1140000	77	0.0822510822510823	0.00104313053492299
tropicalis	IV	1160000	93	0.0836940836940837	0.0012598849317901
tropicalis	IV	1180000	111	0.0851370851370851	0.00148622569596467
tropicalis	IV	1200000	98	0.0865800865800866	0.00134417498985712
tropicalis	IV	1220000	81	0.088023088023088	0.00112570680092383
tropicalis	IV	1240000	161	0.0894660894660895	0.00218109111847534
tropicalis	IV	1260000	83	0.0909090909090909	0.00112441343374816
tropicalis	IV	1280000	60	0.0923520923520923	0.000803365241061984
tropicalis	IV	1300000	98	0.0937950937950938	0.00132762068081108
tropicalis	IV	1320000	68	0.0952380952380952	0.000910480606536915
tropicalis	IV	1340000	107	0.0966810966810967	0.00144954502904883
tropicalis	IV	1360000	50	0.0981240981240981	0.00066947103421832
tropicalis	IV	1380000	57	0.0995670995670996	0.000763196979008885
tropicalis	IV	1400000	71	0.101010101010101	0.000961847636097821
tropicalis	IV	1420000	54	0.102453102453102	0.000731546089426512
tropicalis	IV	1440000	56	0.103896103896104	0.000758640389034901
tropicalis	IV	1460000	84	0.105339105339105	0.00113796058355235
tropicalis	IV	1480000	53	0.106782106782107	0.000717998939622317
tropicalis	IV	1500000	104	0.108225108225108	0.00140890357963624
tropicalis	IV	1520000	69	0.10966810966811	0.000923870027221282
tropicalis	IV	1540000	49	0.111111111111111	0.000663810340405538
tropicalis	IV	1560000	65	0.112554112554113	0.000880564737272653
tropicalis	IV	1580000	88	0.113997113997114	0.00119214918276913
tropicalis	IV	1600000	115	0.115440115440115	0.00155792222748239
tropicalis	IV	1620000	90	0.116883116883117	0.00121924348237752
tropicalis	IV	1640000	87	0.118326118326118	0.00117860203296494
tropicalis	IV	1660000	122	0.11976911976912	0.00165275227611175
tropicalis	IV	1680000	83	0.121212121212121	0.00112441343374816
tropicalis	IV	1700000	106	0.122655122655123	0.00143599787924463
tropicalis	IV	1720000	113	0.124098124098124	0.001530827927874
tropicalis	IV	1740000	91	0.125541125541126	0.00123279063218171
tropicalis	IV	1760000	139	0.126984126984127	0.00188305382278306
tropicalis	IV	1780000	111	0.128427128427128	0.00150373362826561
tropicalis	IV	1800000	102	0.12987012987013	0.00136572090980537
tropicalis	IV	1820000	68	0.131313131313131	0.000921206186685237
tropicalis	IV	1840000	104	0.132756132756133	0.00139249975117411
tropicalis	IV	1860000	99	0.134199134199134	0.00134116783061527
tropicalis	IV	1880000	103	0.135642135642136	0.00137911033048974
tropicalis	IV	1900000	183	0.137085137085137	0.00247912841416762
tropicalis	IV	1920000	76	0.138528138528139	0.00101759597201185
tropicalis	IV	1940000	87	0.13997113997114	0.00116487959953988
tropicalis	IV	1960000	118	0.141414141414141	0.00159856367689497
tropicalis	IV	1980000	112	0.142857142857143	0.0015172807780698
tropicalis	IV	2e+06	67	0.144300144300144	0.000907659036881042
tropicalis	IV	2020000	175	0.145743145743146	0.00240031248188771
tropicalis	IV	2040000	152	0.147186147186147	0.00208484284141104
tropicalis	IV	2060000	89	0.148629148629149	0.00119165844090861
tropicalis	IV	2080000	124	0.15007215007215	0.00166028816486143
tropicalis	IV	2100000	213	0.151515151515152	0.00292152319224047
tropicalis	IV	2120000	154	0.152958152958153	0.00211227498406119
tropicalis	IV	2140000	117	0.154401154401154	0.0016047803450335
tropicalis	IV	2160000	97	0.155844155844156	0.00131407353100688
tropicalis	IV	2180000	141	0.157287157287157	0.00188790831649566
tropicalis	IV	2200000	108	0.158730158730159	0.00146309217885302
tropicalis	IV	2220000	134	0.16017316017316	0.0017941823717051
tropicalis	IV	2240000	76	0.161616161616162	0.00102958338511879
tropicalis	IV	2260000	67	0.163059163059163	0.000907659036881042
tropicalis	IV	2280000	71	0.164502164502165	0.000961847636097821
tropicalis	IV	2300000	125	0.165945165945166	0.00169339372552433
tropicalis	IV	2320000	86	0.167388167388167	0.00117958213395625
tropicalis	IV	2340000	59	0.168831168831169	0.000799281838447485
tropicalis	IV	2360000	36	0.17027417027417	0.000487697392951008
tropicalis	IV	2380000	103	0.171717171717172	0.00137911033048974
tropicalis	IV	2400000	91	0.173160173160173	0.00121843728227734
tropicalis	IV	2420000	90	0.174603174603175	0.00120504786159298
tropicalis	IV	2440000	103	0.176046176046176	0.00137911033048974
tropicalis	IV	2460000	94	0.177489177489178	0.0012734320815943
tropicalis	IV	2480000	134	0.178932178932179	0.00181531807376208
tropicalis	IV	2500000	148	0.18037518037518	0.00198163426128623
tropicalis	IV	2520000	142	0.181818181818182	0.00194768212816031
tropicalis	IV	2540000	62	0.183261183261183	0.000839923287860069
tropicalis	IV	2560000	108	0.184704184704185	0.00146309217885302
tropicalis	IV	2580000	96	0.186147186147186	0.00130052638120269
tropicalis	IV	2600000	78	0.187590187590188	0.00104437481338058
tropicalis	IV	2620000	107	0.189033189033189	0.00144954502904883
tropicalis	IV	2640000	149	0.19047619047619	0.002018525320825
tropicalis	IV	2660000	118	0.191919191919192	0.00157995164075524
tropicalis	IV	2680000	141	0.193362193362193	0.00188790831649566
tropicalis	IV	2700000	62	0.194805194805195	0.000830144082430717
tropicalis	IV	2720000	75	0.196248196248196	0.00100420655132748
tropicalis	IV	2740000	96	0.197691197691198	0.00130052638120269
tropicalis	IV	2760000	66	0.199134199134199	0.000894111887076847
tropicalis	IV	2780000	182	0.200577200577201	0.00246558126436343
tropicalis	IV	2800000	112	0.202020202020202	0.00149961511664904
tropicalis	IV	2820000	77	0.203463203463203	0.00104313053492299
tropicalis	IV	2840000	132	0.204906204906205	0.00178822377415369
tropicalis	IV	2860000	83	0.206349206349206	0.00111132191680241
tropicalis	IV	2880000	68	0.207792207792208	0.000910480606536915
tropicalis	IV	2900000	63	0.209235209235209	0.000843533503115083
tropicalis	IV	2920000	116	0.210678210678211	0.0015531727993865
tropicalis	IV	2940000	109	0.212121212121212	0.00147663932865722
tropicalis	IV	2960000	71	0.213564213564214	0.000950648868590014
tropicalis	IV	2980000	36	0.215007215007215	0.000487697392951008
tropicalis	IV	3e+06	63	0.216450216450216	0.000864112493479576
tropicalis	IV	3020000	101	0.217893217893218	0.00136826213022366
tropicalis	IV	3040000	91	0.219336219336219	0.00123279063218171
tropicalis	IV	3060000	100	0.220779220779221	0.00135471498041947
tropicalis	IV	3080000	72	0.222222222222222	0.000975394785902015
tropicalis	IV	3100000	89	0.223665223665224	0.00119165844090861
tropicalis	IV	3120000	109	0.225108225108225	0.00147663932865722
tropicalis	IV	3140000	106	0.226551226551227	0.00141927859254284
tropicalis	IV	3160000	107	0.227994227994228	0.00144954502904883
tropicalis	IV	3180000	97	0.229437229437229	0.00131407353100688
tropicalis	IV	3200000	100	0.230880230880231	0.00135471498041947
tropicalis	IV	3220000	60	0.232323232323232	0.000803365241061984
tropicalis	IV	3240000	85	0.233766233766234	0.00113810075817114
tropicalis	IV	3260000	125	0.235209235209235	0.00169339372552433
tropicalis	IV	3280000	104	0.236652236652237	0.00139249975117411
tropicalis	IV	3300000	146	0.238095238095238	0.00195485541991749
tropicalis	IV	3320000	120	0.23953823953824	0.00162565797650336
[truncated: 12,338 more rows]
