# Supplementary material for: Selfing is the safest sex for Caenorhabditis tropicalis
Source: eLife. 2021 Jan 11;10:e62587. doi: 10.7554/eLife.62587 (PMC7853720; doi:10.7554/eLife.62587)
Supplement: Figure 2—source data 2. [file elife-62587-fig2-data2.tsv.zip]

Archive with 1 entries (1 files):
- JU1373-NIC58.aligmnentCoverage.tsv
