# Supplementary material for: Selfing is the safest sex for Caenorhabditis tropicalis
Source: eLife. 2021 Jan 11;10:e62587. doi: 10.7554/eLife.62587 (PMC7853720; doi:10.7554/eLife.62587)
Supplement: Figure 2—source data 2. [file elife-62587-fig2-data2.tsv.zip › JU1373-NIC58.aligmnentCoverage.tsv]

chrom	start	end	perc_aln	nBases	id_allVariants	id_SNV
I	0	10000	0
I	10000	20000	0
I	20000	30000	0
I	30000	40000	0.3021	28	0.990731545845746	0.996027805362463
I	40000	50000	1	16	0.9984	0.9989
I	50000	60000	1	12	0.9988	0.9993
I	60000	70000	1	46	0.9954	0.999
I	70000	80000	1	12	0.9988	0.9995
I	80000	90000	0.8747	17	0.998056476506231	0.999199725620213
I	90000	100000	1	23	0.9977	0.9993
I	100000	110000	1	12	0.9988	0.9992
I	110000	120000	1	18	0.9982	0.9996
I	120000	130000	1	45	0.9955	0.9994
I	130000	140000	1	7	0.9993	0.9994
I	140000	150000	1	37	0.9963	0.999
I	150000	160000	1	21	0.9979	0.9988
I	160000	170000	1	25	0.9975	0.999
I	170000	180000	1	124	0.9876	0.9992
I	180000	190000	1	32	0.9968	0.9993
I	190000	200000	1	13	0.9987	0.9988
I	200000	210000	1	207	0.9793	0.9997
I	210000	220000	1	24	0.9976	0.9993
I	220000	230000	1	6	0.9994	0.9996
I	230000	240000	1	10	0.999	0.9991
I	240000	250000	1	14	0.9986	0.9992
I	250000	260000	1	10	0.999	0.9991
I	260000	270000	1	63	0.9937	0.9989
I	270000	280000	1	19	0.9981	0.9986
I	280000	290000	1	12	0.9988	0.9993
I	290000	300000	1	12	0.9988	0.9993
I	300000	310000	1	235	0.9765	0.9996
I	310000	320000	1	8	0.9992	0.9992
I	320000	330000	1	13	0.9987	0.9989
I	330000	340000	1	14	0.9986	0.9987
I	340000	350000	0.9082	17	0.99812816560229	0.998678705131028
I	350000	360000	1	41	0.9959	0.999
I	360000	370000	1	62	0.9938	0.9995
I	370000	380000	1	19	0.9981	0.9988
I	380000	390000	1	337	0.9663	0.9986
I	390000	400000	1	68	0.9932	0.9993
I	400000	410000	1	133	0.9867	0.9991
I	410000	420000	1	10	0.999	0.999
I	420000	430000	1	18	0.9982	0.9987
I	430000	440000	1	20	0.998	0.9989
I	440000	450000	1	11	0.9989	0.9993
I	450000	460000	1	30	0.997	0.9994
I	460000	470000	1	139	0.9861	0.9985
I	470000	480000	1	127	0.9873	0.9993
I	480000	490000	1	52	0.9948	0.9994
I	490000	500000	1	50	0.995	0.9993
I	500000	510000	1	17	0.9983	0.9989
I	510000	520000	1	18	0.9982	0.999
I	520000	530000	1	316	0.9684	0.9992
I	530000	540000	1	735	0.9265	0.9964
I	540000	550000	1	8	0.9992	0.9992
I	550000	560000	1	1940	0.806	0.9989
I	560000	570000	1	1440	0.856	0.9909
I	570000	580000	0.7487	2038	0.727794844396955	0.981835180980366
I	580000	590000	1	53	0.9947	0.999
I	590000	600000	1	20	0.998	0.9981
I	600000	610000	1	18	0.9982	0.9989
I	610000	620000	1	21	0.9979	0.9992
I	620000	630000	1	21	0.9979	0.9982
I	630000	640000	1	38	0.9962	0.9999
I	640000	650000		435
I	650000	660000	1	60	0.994	0.9967
I	660000	670000	1	37	0.9963	0.9979
I	670000	680000	1	42	0.9958	0.9983
I	680000	690000	1	31	0.9969	0.998
I	690000	700000	1	53	0.9947	0.9989
I	700000	710000	1	53	0.9947	0.9984
I	710000	720000	1	301	0.9699	0.9981
I	720000	730000	1	194	0.9806	0.9982
I	730000	740000	1	167	0.9833	0.9944
I	740000	750000	1	906	0.9094	0.9739
I	750000	760000	1	1553	0.8447	0.9154
I	760000	770000	0.4907	926	0.811289993886285	0.912166293050744
I	770000	780000	0.9854	1651	0.83245382585752	0.94225695149178
I	780000	790000	1	1007	0.8993	0.9362
I	790000	800000	0.9667	1754	0.818557980759284	0.936795282921279
I	800000	810000	1.0113	2026	0.799663799070503	0.911104518936023
I	810000	820000	0.867	968	0.888350634371396	0.930680507497117
I	820000	830000	0
I	830000	840000	0.5722	1605	0.719503670045439	0.927822439706396
I	840000	850000	0.9113	2259	0.752112366948316	0.915944255459234
I	850000	860000	0.8745	1486	0.830074328187536	0.927272727272727
I	860000	870000	1	152	0.9848	0.9887
I	870000	880000	1	666	0.9334	0.9912
I	880000	890000	1	15	0.9985	0.9989
I	890000	900000	1	28	0.9972	0.9987
I	900000	910000	1	212	0.9788	0.9828
I	910000	920000	1	912	0.9088	0.998
I	920000	930000		515
I	930000	940000	0.4711	15	0.996815962640628	0.999575461685417
I	940000	950000	0.7189	35	0.995131450827653	0.999165391570455
I	950000	960000	0.8844	141	0.984056987788331	0.997851650836725
I	960000	970000	1	130	0.987	0.9985
I	970000	980000	1	31	0.9969	0.9994
I	980000	990000	1	53	0.9947	0.9981
I	990000	1000000	1	33	0.9967	0.998
I	1000000	1010000	1	407	0.9593	0.9981
I	1010000	1020000	1	223	0.9777	0.9986
I	1020000	1030000	0.9522	191	0.979941188825877	0.996009241755934
I	1030000	1040000	1	60	0.994	0.9986
I	1040000	1050000	1	779	0.9221	0.9976
I	1050000	1060000	1	116	0.9884	0.9943
I	1060000	1070000	1	74	0.9926	0.999
I	1070000	1080000	1	41	0.9959	0.9985
I	1080000	1090000	1	88	0.9912	0.995
I	1090000	1100000	0.4424	216	0.951175406871609	0.984177215189873
I	1100000	1110000	1	47	0.9953	0.9983
I	1110000	1120000	1	86	0.9914	0.9982
I	1120000	1130000	1	29	0.9971	0.9976
I	1130000	1140000	1	67	0.9933	0.9961
I	1140000	1150000	1	11	0.9989	0.9991
I	1150000	1160000	0.9425	43	0.995437665782493	0.996180371352785
I	1160000	1170000		259
I	1170000	1180000	1	151	0.9849	0.9955
I	1180000	1190000	1	10	0.999	0.9993
I	1190000	1200000	1	288	0.9712	0.999
I	1200000	1210000	1	192	0.9808	0.9946
I	1210000	1220000	1	177	0.9823	0.9868
I	1220000	1230000	1	138	0.9862	0.9954
I	1230000	1240000	1	250	0.975	0.9918
I	1240000	1250000	1	21	0.9979	0.998
I	1250000	1260000	1	49	0.9951	0.9983
I	1260000	1270000	1	15	0.9985	0.9986
I	1270000	1280000	1	39	0.9961	0.9989
I	1280000	1290000	1	15	0.9985	0.9986
I	1290000	1300000	1	1001	0.8999	0.9712
I	1300000	1310000	0.8548	1889	0.779012634534394	0.926415535797847
I	1310000	1320000	0.6347	986	0.844651016228139	0.909406018591461
I	1320000	1330000	0.9566	1447	0.848735103491532	0.919088438218691
I	1330000	1340000	1.0001	1551	0.844915508449155	0.959004099590041
I	1340000	1350000	0.8897	156	0.982465999775205	0.995841294818478
I	1350000	1360000	0.9949	218	0.978088250075384	0.994773344054679
I	1360000	1370000	1	613	0.9387	0.9987
I	1370000	1380000	1.0489	167	0.984078558489846	0.999046620268853
I	1380000	1390000	1	9	0.9991	0.9992
I	1390000	1400000	1	407	0.9593	0.9988
I	1400000	1410000	0.8743	384	0.956079149033513	0.991192954363491
I	1410000	1420000	1	431	0.9569	0.9936
I	1420000	1430000	1.0412	309	0.970322704571648	0.996350364963504
I	1430000	1440000	1	34	0.9966	0.9978
I	1440000	1450000	0.877	91	0.989623717217788	0.994982896237172
I	1450000	1460000	1	282	0.9718	0.9971
I	1460000	1470000	1	49	0.9951	0.997
I	1470000	1480000	1	32	0.9968	0.9987
I	1480000	1490000	1	17	0.9983	0.9984
I	1490000	1500000	1	22	0.9978	0.9983
I	1500000	1510000	1	78	0.9922	0.9987
I	1510000	1520000	1	20	0.998	0.998
I	1520000	1530000	1	14	0.9986	0.9988
I	1530000	1540000	1	410	0.959	0.9988
I	1540000	1550000	1	71	0.9929	0.997
I	1550000	1560000	1	61	0.9939	0.9984
I	1560000	1570000	1	252	0.9748	0.9958
I	1570000	1580000	0.995	134	0.986532663316583	0.998291457286432
I	1580000	1590000	1	562	0.9438	0.9986
I	1590000	1600000	1	95	0.9905	0.9987
I	1600000	1610000	1	29	0.9971	0.9987
I	1610000	1620000	1	24	0.9976	0.9985
I	1620000	1630000	1	23	0.9977	0.999
I	1630000	1640000	1	110	0.989	0.9989
I	1640000	1650000	1	25	0.9975	0.9989
I	1650000	1660000	1	191	0.9809	0.9985
I	1660000	1670000	1	88	0.9912	0.9987
I	1670000	1680000	1	17	0.9983	0.9984
I	1680000	1690000	1	15	0.9985	0.9986
I	1690000	1700000	1	52	0.9948	0.9979
I	1700000	1710000	1	140	0.986	0.9977
I	1710000	1720000	1	176	0.9824	0.9991
I	1720000	1730000	1	389	0.9611	0.997
I	1730000	1740000	1	114	0.9886	0.9979
I	1740000	1750000	1	18	0.9982	0.9983
I	1750000	1760000	1	36	0.9964	0.9986
I	1760000	1770000		69
I	1770000	1780000	1.029	25	0.99757045675413	0.998639455782313
I	1780000	1790000	1	7	0.9993	0.9994
I	1790000	1800000	1	14	0.9986	0.9988
I	1800000	1810000	0.7351	2134	0.709699360631207	0.991701809277649
I	1810000	1820000	1	19	0.9981	0.9991
I	1820000	1830000	1	19	0.9981	0.9983
I	1830000	1840000	1	138	0.9862	0.9983
I	1840000	1850000	0.9411	735	0.92189990436723	0.998193603230262
I	1850000	1860000	1	13	0.9987	0.9991
I	1860000	1870000	1	18	0.9982	0.9992
I	1870000	1880000	1	47	0.9953	0.9989
I	1880000	1890000	1	12	0.9988	0.9989
I	1890000	1900000	1	266	0.9734	0.9981
I	1900000	1910000	1	174	0.9826	0.9984
I	1910000	1920000	1.0002	67	0.993301339732054	0.997300539892022
I	1920000	1930000	1	17	0.9983	0.999
I	1930000	1940000	1	36	0.9964	0.9986
I	1940000	1950000	1	21	0.9979	0.9983
I	1950000	1960000	1	19	0.9981	0.999
I	1960000	1970000	1	127	0.9873	0.9987
I	1970000	1980000	1	20	0.998	0.9983
I	1980000	1990000	1	58	0.9942	0.9985
I	1990000	2000000	1	731	0.9269	0.9966
I	2000000	2010000	1	14	0.9986	0.999
I	2010000	2020000	1	246	0.9754	0.9988
I	2020000	2030000	1	29	0.9971	0.9986
I	2030000	2040000	1	59	0.9941	0.9991
I	2040000	2050000	1	19	0.9981	0.9986
I	2050000	2060000	1	14	0.9986	0.999
I	2060000	2070000	1	18	0.9982	0.9985
I	2070000	2080000	1	10	0.999	0.9991
I	2080000	2090000	1	31	0.9969	0.9985
I	2090000	2100000	1	25	0.9975	0.9986
I	2100000	2110000	1	36	0.9964	0.9986
I	2110000	2120000	0.4052	302	0.925468904244817	0.955824284304047
I	2120000	2130000	0.5035	625	0.875868917576961	0.930287984111222
I	2130000	2140000	0.0519	3	0.994219653179191	0.994219653179191
I	2140000	2150000	0
I	2150000	2160000	0.0801			1
I	2160000	2170000	0.1849	45	0.975662520281233	0.979448350459708
I	2170000	2180000	0.5931	185	0.968807958185803	0.970494014500084
I	2180000	2190000	1	102	0.9898	0.9986
I	2190000	2200000	1	40	0.996	0.9994
I	2200000	2210000	1	26	0.9974	0.9986
I	2210000	2220000	1	29	0.9971	0.998
I	2220000	2230000	0.9127	277	0.969650487564369	0.980059165114495
I	2230000	2240000	0.8733	539	0.938280087026222	0.969197297606779
I	2240000	2250000	1	173	0.9827	0.9934
I	2250000	2260000	1	507	0.9493	0.998
I	2260000	2270000	1	41	0.9959	0.9991
I	2270000	2280000	1	151	0.9849	0.9982
I	2280000	2290000	1.0978	554	0.949535434505374	0.980870832574239
I	2290000	2300000	0.7551	1212	0.839491458085022	0.904383525360879
I	2300000	2310000	0.6189	672	0.891420261754726	0.91291000161577
I	2310000	2320000	0.5018	1188	0.763252291749701	0.934834595456357
I	2320000	2330000	1	240	0.976	0.9948
I	2330000	2340000	1.104	357	0.967663043478261	0.999094202898551
I	2340000	2350000	0.9549	587	0.938527594512514	0.963765839354906
I	2350000	2360000	0.653	915	0.859877488514548	0.9104134762634
I	2360000	2370000	0.9317	824	0.9115595148653	0.930986369002898
I	2370000	2380000	0.9944	19	0.99808930008045	0.99808930008045
I	2380000	2390000	1	22	0.9978	0.9985
I	2390000	2400000	0.5495	33	0.993994540491356	0.997270245677889
I	2400000	2410000	1.1704	11	0.99906015037594	0.999401913875598
I	2410000	2420000	1	294	0.9706	0.9987
I	2420000	2430000	1	14	0.9986	0.9989
I	2430000	2440000	1.0477	25	0.997613820750215	0.99866373962012
I	2440000	2450000		9
I	2450000	2460000	1.4678	14	0.999046191579234	0.999114320752146
I	2460000	2470000		484
I	2470000	2480000		687
I	2480000	2490000	1	22	0.9978	0.9983
I	2490000	2500000	1	36	0.9964	0.9972
I	2500000	2510000	1	99	0.9901	0.9974
I	2510000	2520000	0.9686	162	0.983274829651043	0.996076811893454
I	2520000	2530000	0.6832	487	0.928717798594848	0.968530444964871
I	2530000	2540000	0.6203	1348	0.782685797194906	0.915685958407222
I	2540000	2550000	0.9182	1505	0.83609235460684	0.920387715094751
I	2550000	2560000	1	228	0.9772	0.9972
I	2560000	2570000	0.7574	859	0.886585687879588	0.998415632426723
I	2570000	2580000	1	33	0.9967	0.9968
I	2580000	2590000	0.6337	1083	0.829098942717374	0.939087896480985
I	2590000	2600000	1.1789	34	0.997115955551786	0.998812452286029
I	2600000	2610000	1.2506	14	0.998880537342076	0.999120422197345
I	2610000	2620000	1	48	0.9952	0.9988
I	2620000	2630000	1	56	0.9944	0.9987
I	2630000	2640000	1	46	0.9954	0.9971
I	2640000	2650000	0.812	1751	0.78435960591133	0.93768472906404
I	2650000	2660000	0.617	306	0.950405186385737	0.96547811993517
I	2660000	2670000	0.2726	108	0.960381511371974	0.964049889948643
I	2670000	2680000	0.6609	815	0.87668331063701	0.960659706460887
I	2680000	2690000	1	174	0.9826	0.9858
I	2690000	2700000	1			1
I	2700000	2710000	1	177	0.9823	0.992
I	2710000	2720000	1	127	0.9873	0.9904
I	2720000	2730000	1	8	0.9992	0.9993
I	2730000	2740000	1	8	0.9992	0.9999
I	2740000	2750000	1	42	0.9958	0.9993
I	2750000	2760000	1	48	0.9952	0.9981
I	2760000	2770000	1.1042	91	0.991758739358812	0.99737366419127
I	2770000	2780000	1.0562	164	0.984472637758	0.995644764249195
I	2780000	2790000	1	33	0.9967	0.9987
I	2790000	2800000	1	18	0.9982	0.9986
I	2800000	2810000	1	108	0.9892	0.9982
I	2810000	2820000	1	191	0.9809	0.9972
I	2820000	2830000	1.0894001	27	0.997521571734756	0.999173857244919
I	2830000	2840000	1.0146	177	0.982554701360142	0.998817267888823
I	2840000	2850000	1	14	0.9986	0.9987
I	2850000	2860000	1	228	0.9772	0.9993
I	2860000	2870000	0.4986	77	0.98455675892499	0.984757320497393
I	2870000	2880000	0
I	2880000	2890000	0.0839	21	0.974970202622169	0.974970202622169
I	2890000	2900000	1	103	0.9897	0.9959
I	2900000	2910000	1	40	0.996	0.9985
I	2910000	2920000	1.1774	17	0.998556140648887	0.998895872260914
I	2920000	2930000	0.9996	442	0.95578231292517	0.997098839535814
I	2930000	2940000	1	30	0.997	0.9989
I	2940000	2950000	1	12	0.9988	0.9989
I	2950000	2960000	1	8	0.9992	0.9993
I	2960000	2970000	1	40	0.996	0.9992
I	2970000	2980000	1	20	0.998	0.9983
I	2980000	2990000	1	17	0.9983	0.9989
I	2990000	3000000	0.7139	858	0.879815100154083	0.961339123126488
I	3000000	3010000	0.6432	1203	0.812966417910448	0.915578358208955
I	3010000	3020000	0.667	184	0.972413793103448	0.984107946026987
I	3020000	3030000	0.9832	20	0.997965825874695	0.99806753458096
I	3030000	3040000	1	330	0.967	0.9983
I	3040000	3050000	1	100	0.99	0.9988
I	3050000	3060000	1	30	0.997	0.9992
I	3060000	3070000	1	251	0.9749	0.9979
I	3070000	3080000	1	191	0.9809	0.9939
I	3080000	3090000	1	25	0.9975	0.9987
I	3090000	3100000	0.6554	460	0.929813854134879	0.961397619774184
I	3100000	3110000	0.4555	10	0.997804610318332	0.998463227222832
I	3110000	3120000	0.9481	630	0.933551313152621	0.958759624512182
I	3120000	3130000	1	48	0.9952	0.9996
I	3130000	3140000	1	145	0.9855	0.9966
I	3140000	3150000	1	24	0.9976	0.9995
I	3150000	3160000	1.0481	39	0.996278981013262	0.998950481824253
I	3160000	3170000	1	313	0.9687	0.9979
I	3170000	3180000	0.2943	101	0.965681277607883	0.966021066938498
I	3180000	3190000	0.966	660	0.93167701863354	0.9351966873706
I	3190000	3200000	1	416	0.9584	0.9983
I	3200000	3210000	1	30	0.997	0.9991
I	3210000	3220000	1	147	0.9853	0.9977
I	3220000	3230000	0.9385	392	0.958231220031966	0.978902503995738
I	3230000	3240000	1	44	0.9956	0.9978
I	3240000	3250000	1	52	0.9948	0.9995
I	3250000	3260000	1	269	0.9731	0.9809
I	3260000	3270000	1	454	0.9546	0.9673
I	3270000	3280000	1	23	0.9977	0.9978
I	3280000	3290000	0.8382	142	0.983058935814841	0.995705082319256
I	3290000	3300000	0.9222	398	0.956842333550206	0.974192149208415
I	3300000	3310000	0.9375	1720	0.816533333333333	0.914666666666667
I	3310000	3320000	0.8741	1103	0.87381306486672	0.93673492735385
I	3320000	3330000	1	1085	0.8915	0.932
I	3330000	3340000	0.9299	310	0.966663082051834	0.986342617485751
I	3340000	3350000	1	218	0.9782	0.9971
I	3350000	3360000	1	105	0.9895	0.9985
I	3360000	3370000	1.0495	282	0.973130061934254	0.997427346355407
I	3370000	3380000	1	179	0.9821	0.9982
I	3380000	3390000	1	10	0.999	0.999
I	3390000	3400000	1	18	0.9982	0.9987
I	3400000	3410000	1	130	0.987	0.9972
I	3410000	3420000	1	26	0.9974	0.9975
I	3420000	3430000	1	64	0.9936	0.9979
I	3430000	3440000	1	44	0.9956	0.9988
I	3440000	3450000	1	49	0.9951	0.9983
I	3450000	3460000	1	12	0.9988	0.9991
I	3460000	3470000	1	68	0.9932	0.9989
I	3470000	3480000	0.8059	66	0.991810398312446	0.995408859660007
I	3480000	3490000	0.8542	527	0.938304846640131	0.966752516974947
I	3490000	3500000	1	9	0.9991	0.9992
I	3500000	3510000	1	161	0.9839	0.9991
I	3510000	3520000	1	151	0.9849	0.9985
I	3520000	3530000	1	21	0.9979	0.9991
I	3530000	3540000	1	7	0.9993	0.9994
I	3540000	3550000	1	34	0.9966	0.9994
I	3550000	3560000	1	25	0.9975	0.9983
I	3560000	3570000	1	163	0.9837	0.999
I	3570000	3580000	0.9785	1008	0.896985181400102	0.956157383750639
I	3580000	3590000	0.9288	1665	0.820736434108527	0.934539190353144
I	3590000	3600000	0.8989	1789	0.800978974301925	0.918678384692402
I	3600000	3610000	1	632	0.9368	0.9508
I	3610000	3620000	0.7579	892	0.882306372872411	0.933500461802349
I	3620000	3630000	0.9775	174	0.982199488491048	0.990997442455243
I	3630000	3640000	1	275	0.9725	0.9978
I	3640000	3650000	1	47	0.9953	0.9974
I	3650000	3660000	1	122	0.9878	0.998
I	3660000	3670000	1	29	0.9971	0.9989
I	3670000	3680000	1	145	0.9855	0.9989
I	3680000	3690000	1	638	0.9362	0.9583
I	3690000	3700000	0.9961	952	0.904427266338721	0.940267041461701
I	3700000	3710000	1	733	0.9267	0.9507
I	3710000	3720000	1	1062	0.8938	0.9472
I	3720000	3730000	1	796	0.9204	0.952
I	3730000	3740000	1	689	0.9311	0.9583
I	3740000	3750000	1	670	0.933	0.9567
I	3750000	3760000	0.9229	928	0.899447394083866	0.939430057427674
I	3760000	3770000	0.771	135	0.982490272373541	0.99390402075227
I	3770000	3780000	1	39	0.9961	0.9995
I	3780000	3790000	1	51	0.9949	0.9991
I	3790000	3800000	1	28	0.9972	0.9992
I	3800000	3810000	1	27	0.9973	0.9991
I	3810000	3820000	1	18	0.9982	0.9986
I	3820000	3830000	1	13	0.9987	0.9989
I	3830000	3840000	1	56	0.9944	0.9991
I	3840000	3850000	0.9837	30	0.996950289722476	0.996950289722476
I	3850000	3860000	1	17	0.9983	0.999
I	3860000	3870000	1	73	0.9927	0.9991
I	3870000	3880000	1	52	0.9948	0.9968
I	3880000	3890000	1	69	0.9931	0.997
I	3890000	3900000	1	41	0.9959	0.9965
I	3900000	3910000	1	475	0.9525	0.964
I	3910000	3920000	1	460	0.954	0.9607
I	3920000	3930000	1	949	0.9051	0.9494
I	3930000	3940000	1	762	0.9238	0.9611
I	3940000	3950000	1	612	0.9388	0.9625
I	3950000	3960000	0.9486	1095	0.884566729917774	0.926944971537002
I	3960000	3970000	0.4129	496	0.879874061516106	0.945507386776459
I	3970000	3980000	1	436	0.9564	0.9713
I	3980000	3990000	1	15	0.9985	0.9987
I	3990000	4000000	1	29	0.9971	0.9986
I	4000000	4010000	1	217	0.9783	0.999
I	4010000	4020000	1	13	0.9987	0.9989
I	4020000	4030000	1	5	0.9995	0.9996
I	4030000	4040000	1	34	0.9966	0.998
I	4040000	4050000	0.8852	69	0.99220515137822	0.992995933122458
I	4050000	4060000	0.966	578	0.940165631469979	0.994202898550725
I	4060000	4070000	1	44	0.9956	0.9985
I	4070000	4080000	1	788	0.9212	0.9984
I	4080000	4090000	1	295	0.9705	0.989
I	4090000	4100000	1.0055	18	0.998209845847837	0.999104922923918
I	4100000	4110000	1.1417	22	0.998073048962074	0.99956205658229
I	4110000	4120000	1	15	0.9985	0.9988
I	4120000	4130000	1	20	0.998	0.9991
I	4130000	4140000	1	12	0.9988	0.9992
I	4140000	4150000		147
I	4150000	4160000	1	146	0.9854	0.9996
I	4160000	4170000	1	10	0.999	0.9992
I	4170000	4180000	1	5	0.9995	0.9995
I	4180000	4190000	1.0914	58	0.994685724757193	0.995876855415063
I	4190000	4200000		21
I	4200000	4210000		9
I	4210000	4220000	0.9132	210	0.97700394218134	0.99934296977661
I	4220000	4230000	1	159	0.9841	0.9969
I	4230000	4240000	1	21	0.9979	0.9989
I	4240000	4250000	1	8	0.9992	0.9993
I	4250000	4260000	1.319	4	0.999696739954511	0.999696739954511
I	4260000	4270000	1	31	0.9969	0.9996
I	4270000	4280000	1	19	0.9981	0.9992
I	4280000	4290000	1	24	0.9976	0.9992
I	4290000	4300000	1	22	0.9978	0.9996
I	4300000	4310000	1	32	0.9968	0.9994
I	4310000	4320000	1	10	0.999	0.9994
I	4320000	4330000	1	13	0.9987	0.9987
I	4330000	4340000	1	83	0.9917	0.9994
I	4340000	4350000	1	335	0.9665	0.9972
I	4350000	4360000	1	96	0.9904	0.9993
I	4360000	4370000	1	70	0.993	0.9974
I	4370000	4380000	1	4	0.9996	0.9997
I	4380000	4390000	1			1
I	4390000	4400000	1	8	0.9992	0.9992
I	4400000	4410000	1	6	0.9994	0.9994
I	4410000	4420000	1	31	0.9969	0.9995
I	4420000	4430000	1.1434	11	0.999037956970439	0.999300332342137
I	4430000	4440000	1	31	0.9969	0.9996
I	4440000	4450000	1	71	0.9929	0.9991
I	4450000	4460000	1	19	0.9981	0.9991
I	4460000	4470000	1	96	0.9904	0.9988
I	4470000	4480000	1	186	0.9814	0.9986
I	4480000	4490000	1	7	0.9993	0.9994
I	4490000	4500000	1.0648	24	0.997746055597295	0.999436513899324
I	4500000	4510000	1	39	0.9961	0.9996
I	4510000	4520000	1	28	0.9972	0.9996
I	4520000	4530000	1	10	0.999	0.9992
I	4530000	4540000	1.0987	437	0.960225721306999	0.996541367070174
I	4540000	4550000	1	7	0.9993	0.9994
I	4550000	4560000	1	10	0.999	0.9992
I	4560000	4570000	1	8	0.9992	0.9995
I	4570000	4580000	1	12	0.9988	0.9995
I	4580000	4590000	1	33	0.9967	0.9994
I	4590000	4600000	1	3	0.9997	0.9997
I	4600000	4610000	0.9115	136	0.985079539221064	0.995172792100933
I	4610000	4620000	1	23	0.9977	0.9995
I	4620000	4630000	1	15	0.9985	0.9996
I	4630000	4640000	1	11	0.9989	0.9991
I	4640000	4650000	1	4	0.9996	0.9996
I	4650000	4660000	1	77	0.9923	0.9992
I	4660000	4670000	1	16	0.9984	0.9992
I	4670000	4680000	1	20	0.998	0.9991
I	4680000	4690000	1	14	0.9986	0.9994
I	4690000	4700000	1	81	0.9919	0.9986
I	4700000	4710000	1	15	0.9985	0.9991
I	4710000	4720000	1	10	0.999	0.9996
I	4720000	4730000	1	8	0.9992	0.9992
I	4730000	4740000	1	771	0.9229	0.9993
I	4740000	4750000	1	66	0.9934	0.9995
I	4750000	4760000	1	61	0.9939	0.9995
I	4760000	4770000	1	2	0.9998	0.9998
I	4770000	4780000	1	23	0.9977	0.9993
I	4780000	4790000	1	219	0.9781	0.9994
I	4790000	4800000	1	43	0.9957	0.9992
I	4800000	4810000	1	19	0.9981	0.9993
I	4810000	4820000	1	8	0.9992	0.9992
I	4820000	4830000	1	17	0.9983	0.9992
I	4830000	4840000	1.3726	9	0.999344310068483	0.999562873378989
I	4840000	4850000	1	17	0.9983	0.9992
I	4850000	4860000	1	9	0.9991	0.9995
I	4860000	4870000	1	8	0.9992	0.9999
I	4870000	4880000	1	47	0.9953	0.9991
I	4880000	4890000	1	11	0.9989	0.9991
I	4890000	4900000	1	39	0.9961	0.9993
I	4900000	4910000	1	28	0.9972	0.9988
I	4910000	4920000	1	12	0.9988	0.9989
I	4920000	4930000	1	14	0.9986	0.999
I	4930000	4940000	1	11	0.9989	0.9994
I	4940000	4950000	1	3	0.9997	0.9999
I	4950000	4960000	1	12	0.9988	0.9989
I	4960000	4970000	1	14	0.9986	0.9992
I	4970000	4980000	1	12	0.9988	0.9991
I	4980000	4990000	1	6	0.9994	0.9995
I	4990000	5000000	1	42	0.9958	0.9978
I	5000000	5010000	1	15	0.9985	0.9989
I	5010000	5020000	1	12	0.9988	0.9994
I	5020000	5030000	1	25	0.9975	0.9994
I	5030000	5040000	1	35	0.9965	0.9986
I	5040000	5050000	1	21	0.9979	0.9998
I	5050000	5060000	1	9	0.9991	0.9993
I	5060000	5070000	1	3	0.9997	0.9999
I	5070000	5080000	1	11	0.9989	0.9994
I	5080000	5090000	1	9	0.9991	0.9995
I	5090000	5100000	1	114	0.9886	0.9987
I	5100000	5110000	1	102	0.9898	0.9986
I	5110000	5120000	1	18	0.9982	0.9993
I	5120000	5130000	1	4	0.9996	0.9996
I	5130000	5140000	1	43	0.9957	0.999
I	5140000	5150000	1	12	0.9988	0.9998
I	5150000	5160000	1	6	0.9994	0.9996
I	5160000	5170000	1	8	0.9992	0.9997
I	5170000	5180000	1	11	0.9989	0.9993
I	5180000	5190000	1	10	0.999	0.9992
I	5190000	5200000	1	28	0.9972	0.9991
I	5200000	5210000	0.8528	9	0.998944652908068	0.999413696060038
I	5210000	5220000	1	12	0.9988	0.9994
I	5220000	5230000	1	8	0.9992	0.9993
I	5230000	5240000	1	25	0.9975	0.9994
I	5240000	5250000	1	11	0.9989	0.9995
I	5250000	5260000	1	5	0.9995	0.9995
I	5260000	5270000	1.0324	18	0.998256489732662	0.999031383184812
I	5270000	5280000	1	39	0.9961	0.9996
I	5280000	5290000	1	17	0.9983	0.9995
I	5290000	5300000	1	98	0.9902	0.9993
I	5300000	5310000	1	10	0.999	0.999
I	5310000	5320000	1	14	0.9986	0.9996
I	5320000	5330000	1	7	0.9993	0.9994
I	5330000	5340000	1	11	0.9989	0.999
I	5340000	5350000	1	54	0.9946	0.9984
I	5350000	5360000	1	8	0.9992	0.9997
I	5360000	5370000	1.0002	13	0.99870025994801	0.999300139972006
I	5370000	5380000	1	4	0.9996	0.9996
I	5380000	5390000	1	2	0.9998	1
I	5390000	5400000	1	32	0.9968	0.9995
I	5400000	5410000	1	6	0.9994	0.9994
I	5410000	5420000	1	10	0.999	0.999
I	5420000	5430000	1	38	0.9962	0.9983
I	5430000	5440000	1	265	0.9735	0.9988
I	5440000	5450000	1	7	0.9993	0.9993
I	5450000	5460000	1	12	0.9988	0.9994
I	5460000	5470000	1	22	0.9978	0.999
I	5470000	5480000	1	4	0.9996	0.9996
I	5480000	5490000	1	25	0.9975	0.9993
I	5490000	5500000	1	16	0.9984	0.9993
I	5500000	5510000	1	7	0.9993	0.9993
I	5510000	5520000	1	9	0.9991	0.9995
I	5520000	5530000	1	13	0.9987	0.9993
I	5530000	5540000	1	6	0.9994	0.9994
I	5540000	5550000	1	188	0.9812	0.9997
I	5550000	5560000	1	25	0.9975	0.9994
I	5560000	5570000	1	8	0.9992	0.9992
I	5570000	5580000	1	14	0.9986	0.9996
I	5580000	5590000	1	32	0.9968	0.9998
I	5590000	5600000	1	57	0.9943	0.9994
I	5600000	5610000	1	45	0.9955	0.9994
I	5610000	5620000	1	23	0.9977	0.9994
I	5620000	5630000	1	5	0.9995	0.9995
I	5630000	5640000	1	473	0.9527	0.998
I	5640000	5650000	1	11	0.9989	0.999
I	5650000	5660000	1	3	0.9997	0.9997
I	5660000	5670000	1	5	0.9995	0.9995
I	5670000	5680000	1	95	0.9905	0.9992
I	5680000	5690000	1	43	0.9957	0.999
I	5690000	5700000	1	7	0.9993	0.9994
I	5700000	5710000	1	21	0.9979	0.9994
I	5710000	5720000	1	21	0.9979	0.9993
I	5720000	5730000	1	205	0.9795	0.9997
I	5730000	5740000	1	5	0.9995	0.9996
I	5740000	5750000	1	23	0.9977	0.9997
I	5750000	5760000	1	137	0.9863	0.9908
I	5760000	5770000	1	266	0.9734	0.9754
I	5770000	5780000	1	144	0.9856	0.9892
I	5780000	5790000	1	2	0.9998	0.9998
I	5790000	5800000	1	25	0.9975	0.9992
I	5800000	5810000	1	6	0.9994	0.9996
I	5810000	5820000	1	18	0.9982	0.9994
I	5820000	5830000	1	4	0.9996	0.9997
I	5830000	5840000	1	362	0.9638	0.9994
I	5840000	5850000	1	14	0.9986	0.9994
I	5850000	5860000	1	15	0.9985	0.9993
I	5860000	5870000	1	6	0.9994	0.9994
I	5870000	5880000	1	27	0.9973	0.9991
I	5880000	5890000	1	101	0.9899	0.9995
I	5890000	5900000	1			1
I	5900000	5910000	1	13	0.9987	0.999
I	5910000	5920000	1	7	0.9993	0.9996
I	5920000	5930000	1			1
I	5930000	5940000	1	48	0.9952	1
I	5940000	5950000	1	38	0.9962	0.9994
I	5950000	5960000	1	17	0.9983	0.9997
I	5960000	5970000	1	16	0.9984	0.9994
I	5970000	5980000	1	18	0.9982	0.9996
I	5980000	5990000	1	31	0.9969	0.9991
I	5990000	6000000	1	4	0.9996	0.9996
I	6000000	6010000	1	17	0.9983	0.9995
I	6010000	6020000	1	30	0.997	0.9997
I	6020000	6030000	1	7	0.9993	0.9996
I	6030000	6040000	1	1	0.9999	0.9999
I	6040000	6050000	1	16	0.9984	0.9991
I	6050000	6060000	1	28	0.9972	0.9996
I	6060000	6070000	1	44	0.9956	0.9996
I	6070000	6080000	1	31	0.9969	0.999
I	6080000	6090000	1	15	0.9985	0.9997
I	6090000	6100000	1	7	0.9993	0.9997
I	6100000	6110000	1	6	0.9994	0.9997
I	6110000	6120000	1	9	0.9991	0.9997
I	6120000	6130000	1	34	0.9966	0.999
I	6130000	6140000	1	25	0.9975	0.9994
I	6140000	6150000	1	8	0.9992	0.9992
I	6150000	6160000	1	15	0.9985	0.9991
I	6160000	6170000	1	18	0.9982	0.9994
I	6170000	6180000	1	166	0.9834	0.9995
I	6180000	6190000	1	3	0.9997	0.9997
I	6190000	6200000	1	12	0.9988	0.999
I	6200000	6210000	1	12	0.9988	0.999
I	6210000	6220000	1	13	0.9987	0.9992
I	6220000	6230000	1	9	0.9991	0.9997
I	6230000	6240000	1	12	0.9988	0.9992
I	6240000	6250000	1	6	0.9994	0.9998
I	6250000	6260000	1	124	0.9876	0.9995
I	6260000	6270000	1	85	0.9915	0.9995
I	6270000	6280000	1	7	0.9993	0.9994
I	6280000	6290000	1	305	0.9695	0.9994
I	6290000	6300000	1	19	0.9981	0.9995
I	6300000	6310000	1	157	0.9843	0.9996
I	6310000	6320000	1	6	0.9994	0.9994
I	6320000	6330000	1	85	0.9915	0.9992
I	6330000	6340000	1	22	0.9978	0.9992
I	6340000	6350000	1	27	0.9973	0.9991
I	6350000	6360000	1	34	0.9966	0.9989
I	6360000	6370000	1	45	0.9955	0.9996
I	6370000	6380000	1	15	0.9985	0.9996
I	6380000	6390000	1	16	0.9984	0.9993
I	6390000	6400000	1	3	0.9997	0.9997
I	6400000	6410000	1	21	0.9979	0.9996
I	6410000	6420000	1	15	0.9985	0.9994
I	6420000	6430000	1	3	0.9997	0.9997
I	6430000	6440000	1	3	0.9997	0.9997
I	6440000	6450000	1	6	0.9994	0.9994
I	6450000	6460000	1	4	0.9996	0.9996
I	6460000	6470000	1	4	0.9996	0.9996
I	6470000	6480000	1	1	0.9999	0.9999
I	6480000	6490000	1	22	0.9978	0.999
I	6490000	6500000	1	41	0.9959	0.9992
I	6500000	6510000	1	38	0.9962	0.998
I	6510000	6520000	1	9	0.9991	0.9992
I	6520000	6530000	1	12	0.9988	0.9992
I	6530000	6540000	1.0003	45	0.995501349595122	0.997700689793062
I	6540000	6550000	1	20	0.998	0.9993
I	6550000	6560000	1	14	0.9986	0.9992
I	6560000	6570000	1	2	0.9998	0.9998
I	6570000	6580000	1	67	0.9933	0.9994
I	6580000	6590000	1	17	0.9983	0.9993
I	6590000	6600000	1	56	0.9944	0.9993
I	6600000	6610000	1	9	0.9991	0.9991
I	6610000	6620000	1	6	0.9994	0.9994
I	6620000	6630000	1	17	0.9983	0.9994
I	6630000	6640000	1	18	0.9982	0.9994
I	6640000	6650000	1	6	0.9994	0.9995
I	6650000	6660000	1	35	0.9965	0.999
I	6660000	6670000	1	50	0.995	0.9991
I	6670000	6680000	1	29	0.9971	0.9989
I	6680000	6690000	1	14	0.9986	0.9993
I	6690000	6700000	1	64	0.9936	0.9988
I	6700000	6710000	1	16	0.9984	0.9995
I	6710000	6720000	1	20	0.998	0.9996
I	6720000	6730000	1	23	0.9977	0.9993
I	6730000	6740000	1	9	0.9991	0.9991
I	6740000	6750000	1	8	0.9992	0.9992
I	6750000	6760000	1	14	0.9986	0.9993
I	6760000	6770000	1	65	0.9935	0.997
I	6770000	6780000	1	59	0.9941	0.9995
I	6780000	6790000	1	24	0.9976	0.9992
I	6790000	6800000	1	11	0.9989	0.9997
I	6800000	6810000	1	10	0.999	0.999
I	6810000	6820000	1	13	0.9987	0.9993
I	6820000	6830000	1	14	0.9986	0.9988
I	6830000	6840000	1	4	0.9996	0.9997
I	6840000	6850000	1	16	0.9984	0.9992
I	6850000	6860000	1	13	0.9987	0.9992
I	6860000	6870000	1	5	0.9995	0.9995
I	6870000	6880000	1	15	0.9985	0.9989
I	6880000	6890000	1	28	0.9972	0.9994
I	6890000	6900000	1	28	0.9972	0.9992
I	6900000	6910000	1	37	0.9963	0.9992
I	6910000	6920000	1	222	0.9778	0.9992
I	6920000	6930000	1	432	0.9568	0.9986
I	6930000	6940000	1	35	0.9965	0.9995
I	6940000	6950000	1	36	0.9964	0.9992
I	6950000	6960000	1	35	0.9965	0.9985
I	6960000	6970000	1	21	0.9979	0.9991
I	6970000	6980000	1	13	0.9987	0.999
I	6980000	6990000	1	6	0.9994	0.9995
I	6990000	7000000	1	10	0.999	0.9991
I	7000000	7010000	1	13	0.9987	0.9988
I	7010000	7020000	1	72	0.9928	0.9993
I	7020000	7030000	1	19	0.9981	0.9992
I	7030000	7040000	1	8	0.9992	0.9995
I	7040000	7050000	1	5	0.9995	0.9997
I	7050000	7060000	1	458	0.9542	0.9959
I	7060000	7070000	1	6	0.9994	0.9994
I	7070000	7080000	1	4	0.9996	0.9996
I	7080000	7090000	1	70	0.993	0.9946
I	7090000	7100000	1	10	0.999	0.9992
I	7100000	7110000	1	3	0.9997	0.9998
I	7110000	7120000	1	4	0.9996	0.9996
I	7120000	7130000	1	13	0.9987	0.9988
I	7130000	7140000	1	14	0.9986	0.9992
I	7140000	7150000	1	36	0.9964	0.9987
I	7150000	7160000	1	30	0.997	0.9991
I	7160000	7170000	1	11	0.9989	0.9989
I	7170000	7180000	1	9	0.9991	0.9991
I	7180000	7190000	1	7	0.9993	0.9996
I	7190000	7200000	1	12	0.9988	0.9992
I	7200000	7210000	1	10	0.999	0.9991
I	7210000	7220000	1	40	0.996	0.9993
I	7220000	7230000	1	10	0.999	0.999
I	7230000	7240000	1	44	0.9956	0.9991
I	7240000	7250000	1	7	0.9993	0.9995
I	7250000	7260000	1	10	0.999	0.999
I	7260000	7270000	1	738	0.9262	0.9974
I	7270000	7280000	0.6624	637	0.903834541062802	0.994414251207729
I	7280000	7290000	1	15	0.9985	0.9991
I	7290000	7300000	1	695	0.9305	0.9986
I	7300000	7310000	1	11	0.9989	0.9991
I	7310000	7320000	1	21	0.9979	0.999
I	7320000	7330000	1	4	0.9996	0.9997
I	7330000	7340000	1	15	0.9985	0.9996
I	7340000	7350000	1	14	0.9986	0.9993
I	7350000	7360000	1	198	0.9802	0.9982
I	7360000	7370000	0.7338	272	0.962932679204143	0.998364677023712
I	7370000	7380000	0.8085	520	0.935683364254793	0.998763141620285
I	7380000	7390000
I	7390000	7400000		6
I	7400000	7410000	1	13	0.9987	0.9989
I	7410000	7420000	1	28	0.9972	0.999
I	7420000	7430000	1	8	0.9992	0.9998
I	7430000	7440000	1	551	0.9449	0.9996
I	7440000	7450000	1	5	0.9995	0.9995
I	7450000	7460000	1	21	0.9979	0.9989
I	7460000	7470000	1	2	0.9998	0.9998
I	7470000	7480000	1	48	0.9952	0.9996
I	7480000	7490000	1	67	0.9933	0.9987
I	7490000	7500000	1	77	0.9923	0.9993
I	7500000	7510000	1	29	0.9971	0.9989
I	7510000	7520000	1	16	0.9984	0.9995
I	7520000	7530000	1	13	0.9987	0.9993
I	7530000	7540000	1	10	0.999	0.999
I	7540000	7550000	1	8	0.9992	0.9994
I	7550000	7560000	1	435	0.9565	0.9743
I	7560000	7570000	1	439	0.9561	0.9706
I	7570000	7580000	1	300	0.97	0.9786
I	7580000	7590000	1	106	0.9894	0.9993
I	7590000	7600000	1	18	0.9982	0.9983
I	7600000	7610000	1	13	0.9987	0.9988
I	7610000	7620000	1	12	0.9988	0.9996
I	7620000	7630000	1	13	0.9987	0.9991
I	7630000	7640000	1.1226	546	0.951362907536077	0.996704079814716
I	7640000	7650000	0.9538	24	0.997483749213672	0.999790312434473
I	7650000	7660000	1	103	0.9897	0.9993
I	7660000	7670000	1	29	0.9971	0.9987
I	7670000	7680000	1	21	0.9979	0.9985
I	7680000	7690000	1	5	0.9995	0.9998
I	7690000	7700000	1	11	0.9989	0.9991
I	7700000	7710000	1	121	0.9879	0.999
I	7710000	7720000	1	9	0.9991	0.9991
I	7720000	7730000	1	4	0.9996	0.9996
I	7730000	7740000	1	14	0.9986	0.9986
I	7740000	7750000	1	111	0.9889	0.9957
I	7750000	7760000	1	3039	0.6961	0.9655
I	7760000	7770000	1	102	0.9898	0.9981
I	7770000	7780000	1	200	0.98	0.9993
I	7780000	7790000	1	21	0.9979	0.9995
I	7790000	7800000	1	46	0.9954	0.999
I	7800000	7810000	1	19	0.9981	0.9991
I	7810000	7820000	1	5	0.9995	0.9996
I	7820000	7830000	1	566	0.9434	0.9991
I	7830000	7840000	1	95	0.9905	0.9982
I	7840000	7850000	1	47	0.9953	0.9988
I	7850000	7860000	1	31	0.9969	0.9993
I	7860000	7870000	1	31	0.9969	0.9981
I	7870000	7880000	1	125	0.9875	0.9966
I	7880000	7890000	1	32	0.9968	0.9993
I	7890000	7900000	1	17	0.9983	0.9986
I	7900000	7910000	1	11	0.9989	0.9989
I	7910000	7920000	1	17	0.9983	0.9989
I	7920000	7930000	1	7	0.9993	0.9993
I	7930000	7940000	1	48	0.9952	0.9989
I	7940000	7950000	1	83	0.9917	0.9993
I	7950000	7960000	1	98	0.9902	0.9991
I	7960000	7970000	1	119	0.9881	0.9987
I	7970000	7980000	1	17	0.9983	0.9988
I	7980000	7990000	1	5	0.9995	0.9995
I	7990000	8000000	1	9	0.9991	0.9992
I	8000000	8010000	1	13	0.9987	0.9989
I	8010000	8020000	1	24	0.9976	0.9994
I	8020000	8030000	1	273	0.9727	0.9969
I	8030000	8040000	1	42	0.9958	0.9988
I	8040000	8050000	1	21	0.9979	0.9989
I	8050000	8060000	1	124	0.9876	0.9989
I	8060000	8070000	1	50	0.995	0.9993
I	8070000	8080000	1	342	0.9658	0.9986
I	8080000	8090000	1	118	0.9882	0.9987
I	8090000	8100000	1	20	0.998	0.9994
I	8100000	8110000	1.0699	29	0.997289466305262	0.999345733246098
I	8110000	8120000	1	8	0.9992	0.9992
I	8120000	8130000	1	45	0.9955	0.9991
I	8130000	8140000	1	15	0.9985	0.9991
I	8140000	8150000	1	12	0.9988	0.9992
I	8150000	8160000	1	9	0.9991	0.9991
I	8160000	8170000	1	42	0.9958	0.9995
I	8170000	8180000	1	4	0.9996	0.9996
I	8180000	8190000	1	36	0.9964	0.9969
I	8190000	8200000	1.1260999	406	0.963946360353997	0.999555989659532
I	8200000	8210000	0.9988	21	0.997897476972367	0.998398077693232
I	8210000	8220000	1	22	0.9978	0.9979
I	8220000	8230000	1	359	0.9641	0.9984
I	8230000	8240000
I	8240000	8250000	1.2618999	10	0.999207544116613	0.999366035293291
I	8250000	8260000	1	11	0.9989	0.9989
I	8260000	8270000	1	4	0.9996	0.9996
I	8270000	8280000	1	6	0.9994	0.9994
I	8280000	8290000	1	38	0.9962	0.9993
I	8290000	8300000	1	7	0.9993	0.9995
I	8300000	8310000	1	36	0.9964	0.9993
I	8310000	8320000	1	213	0.9787	0.9989
I	8320000	8330000	1	29	0.9971	0.9986
I	8330000	8340000	1	36	0.9964	0.9993
I	8340000	8350000	1	126	0.9874	0.999
I	8350000	8360000	1	106	0.9894	0.9991
I	8360000	8370000	1	113	0.9887	0.9989
I	8370000	8380000	1	23	0.9977	0.9977
I	8380000	8390000	1	6	0.9994	0.9996
I	8390000	8400000	1	6	0.9994	0.9994
I	8400000	8410000	1	113	0.9887	0.9988
I	8410000	8420000	1	451	0.9549	0.9973
I	8420000	8430000	0.582	17	0.997079037800687	0.998281786941581
I	8430000	8440000	0
I	8440000	8450000	0.2227	3	0.998652896273013	0.998652896273013
I	8450000	8460000	1	37	0.9963	0.9995
I	8460000	8470000	1	11	0.9989	0.9995
I	8470000	8480000	1	101	0.9899	0.9993
I	8480000	8490000	1	23	0.9977	0.9992
I	8490000	8500000	1	97	0.9903	0.9992
I	8500000	8510000	1	8	0.9992	0.9992
I	8510000	8520000	1	65	0.9935	0.9993
I	8520000	8530000	1	30	0.997	0.999
I	8530000	8540000	1.0342	17	0.99835621736608	0.999226455231097
I	8540000	8550000	1.0002	19	0.998100379924015	0.999400119976005
I	8550000	8560000	1	13	0.9987	0.9995
I	8560000	8570000	1	45	0.9955	0.9987
I	8570000	8580000	1	20	0.998	0.9989
I	8580000	8590000	1	27	0.9973	0.9996
I	8590000	8600000	1	5	0.9995	0.9996
I	8600000	8610000	1	13	0.9987	0.9994
I	8610000	8620000	1	32	0.9968	0.9998
I	8620000	8630000	1	41	0.9959	0.9989
I	8630000	8640000	1	29	0.9971	0.9997
I	8640000	8650000	1	99	0.9901	0.9992
I	8650000	8660000	1	17	0.9983	0.9986
I	8660000	8670000	1	28	0.9972	0.9992
I	8670000	8680000	1	5	0.9995	0.9996
I	8680000	8690000	1	47	0.9953	0.997
I	8690000	8700000	1	6	0.9994	0.9994
I	8700000	8710000	1	15	0.9985	0.9994
I	8710000	8720000	1	6	0.9994	0.9994
I	8720000	8730000	1	291	0.9709	0.9979
I	8730000	8740000	0.9822	156	0.984117287721442	0.992262268377113
I	8740000	8750000	1.4024	25	0.998217341699943	0.999286936679977
I	8750000	8760000	1.0258	38	0.996295574186001	0.996393059075843
I	8760000	8770000	1	10	0.999	0.9991
I	8770000	8780000	1	8	0.9992	0.9994
I	8780000	8790000	1	35	0.9965	0.9978
I	8790000	8800000	1	581	0.9419	0.9987
I	8800000	8810000	1	7	0.9993	0.9993
I	8810000	8820000	1	22	0.9978	0.9986
I	8820000	8830000	1	323	0.9677	0.9995
I	8830000	8840000	1	336	0.9664	0.9991
I	8840000	8850000	1	177	0.9823	0.999
I	8850000	8860000	1	57	0.9943	0.999
I	8860000	8870000	1	34	0.9966	0.999
I	8870000	8880000	1	58	0.9942	0.9964
I	8880000	8890000	1	9	0.9991	0.9995
I	8890000	8900000	1	46	0.9954	0.9996
I	8900000	8910000	1	17	0.9983	0.9994
I	8910000	8920000	1	11	0.9989	0.9995
I	8920000	8930000	1	76	0.9924	0.9945
I	8930000	8940000	1	210	0.979	0.9992
I	8940000	8950000	1	513	0.9487	0.9986
I	8950000	8960000	1	68	0.9932	0.9994
I	8960000	8970000	1	11	0.9989	0.999
I	8970000	8980000	1	6	0.9994	0.9995
I	8980000	8990000	1	388	0.9612	0.9993
I	8990000	9000000	1	64	0.9936	0.9994
I	9000000	9010000	1	52	0.9948	0.9987
I	9010000	9020000	1	98	0.9902	0.9991
I	9020000	9030000	1	130	0.987	0.9983
I	9030000	9040000	1	75	0.9925	0.9979
I	9040000	9050000	1	129	0.9871	0.9985
I	9050000	9060000	1	34	0.9966	0.9989
I	9060000	9070000	1	184	0.9816	0.9963
I	9070000	9080000	1	22	0.9978	0.9985
I	9080000	9090000	1	13	0.9987	0.9989
I	9090000	9100000	1	329	0.9671	0.9982
I	9100000	9110000	1	99	0.9901	0.9965
I	9110000	9120000	1	56	0.9944	0.9957
I	9120000	9130000	1	19	0.9981	0.9989
I	9130000	9140000	1	9	0.9991	0.9991
I	9140000	9150000	1	22	0.9978	0.9987
I	9150000	9160000	1	18	0.9982	0.9991
I	9160000	9170000	1	310	0.969	0.9971
I	9170000	9180000	1	11	0.9989	0.9992
I	9180000	9190000	1.2435	19	0.998472054684359	0.999437072778448
I	9190000	9200000	1	8	0.9992	0.9993
I	9200000	9210000	1	5	0.9995	0.9995
I	9210000	9220000	1	40	0.996	0.9989
I	9220000	9230000	1	8	0.9992	0.9992
I	9230000	9240000	1	8	0.9992	0.9993
I	9240000	9250000	1	11	0.9989	0.9989
I	9250000	9260000	1	156	0.9844	0.9986
I	9260000	9270000	1	11	0.9989	0.9989
I	9270000	9280000	1	38	0.9962	0.9998
I	9280000	9290000	1	711	0.9289	0.9982
I	9290000	9300000	1	77	0.9923	0.9988
I	9300000	9310000	1.1123	31	0.997212982109143	0.99793221253259
I	9310000	9320000	1	69	0.9931	0.9993
I	9320000	9330000	1	11	0.9989	0.999
I	9330000	9340000	1	13	0.9987	0.9989
I	9340000	9350000	0.9094	316	0.96525181438311	0.995821420716956
I	9350000	9360000	1	136	0.9864	0.9929
I	9360000	9370000	1	13	0.9987	0.9993
I	9370000	9380000	1	4	0.9996	0.9996
I	9380000	9390000	1	9	0.9991	0.9992
I	9390000	9400000	1	29	0.9971	0.9995
I	9400000	9410000	1	41	0.9959	0.999
I	9410000	9420000	1	35	0.9965	0.9979
I	9420000	9430000	1	108	0.9892	0.9989
I	9430000	9440000	1	16	0.9984	0.9984
I	9440000	9450000	1	10	0.999	0.9994
I	9450000	9460000	1	18	0.9982	0.9991
I	9460000	9470000	1	18	0.9982	0.999
I	9470000	9480000	1	49	0.9951	0.9967
I	9480000	9490000	1	20	0.998	0.9985
I	9490000	9500000	1	8	0.9992	0.9994
I	9500000	9510000	1	37	0.9963	0.9988
I	9510000	9520000	1	18	0.9982	0.9989
I	9520000	9530000	1	23	0.9977	0.9981
I	9530000	9540000	1	153	0.9847	0.9991
I	9540000	9550000	1.0609	37	0.996512395136205	0.996795173908945
I	9550000	9560000	0.37	3	0.999189189189189	0.99945945945946
I	9560000	9570000	0.3307	241	0.927124281826429	0.967946779558512
I	9570000	9580000	0.8935	1342	0.849804141018467	0.944264129826525
I	9580000	9590000	1	332	0.9668	0.9984
I	9590000	9600000	1	276	0.9724	0.9991
I	9600000	9610000	1	44	0.9956	0.9992
I	9610000	9620000	1	52	0.9948	0.9968
I	9620000	9630000	1	48	0.9952	0.9973
I	9630000	9640000	1	59	0.9941	0.9978
I	9640000	9650000	1	97	0.9903	0.9978
I	9650000	9660000	1	56	0.9944	0.9992
I	9660000	9670000	1	39	0.9961	0.999
I	9670000	9680000	1	178	0.9822	0.9982
I	9680000	9690000	1	67	0.9933	0.9982
I	9690000	9700000	1.0001	44	0.995600439956004	0.999400059994001
I	9700000	9710000	1	91	0.9909	0.9997
I	9710000	9720000	1	16	0.9984	0.9989
I	9720000	9730000	1	149	0.9851	0.9976
I	9730000	9740000	1	21	0.9979	0.9981
I	9740000	9750000	1	99	0.9901	0.9985
I	9750000	9760000	1	387	0.9613	0.9989
I	9760000	9770000	1	23	0.9977	0.9988
I	9770000	9780000		42
I	9780000	9790000	1	64	0.9936	0.9984
I	9790000	9800000	1	166	0.9834	0.9983
I	9800000	9810000	1	321	0.9679	0.9969
I	9810000	9820000	1	62	0.9938	0.9979
I	9820000	9830000	1	436	0.9564	0.9977
I	9830000	9840000	1	130	0.987	0.9972
I	9840000	9850000	1	69	0.9931	0.9977
I	9850000	9860000	1	22	0.9978	0.999
I	9860000	9870000	1	318	0.9682	0.9975
I	9870000	9880000	1	32	0.9968	0.999
I	9880000	9890000	1	99	0.9901	0.9983
I	9890000	9900000	1.0465	81	0.992259913999044	0.996942188246536
I	9900000	9910000	1	236	0.9764	0.998
I	9910000	9920000	1	549	0.9451	0.9973
I	9920000	9930000	1	172	0.9828	0.9984
I	9930000	9940000	1	30	0.997	0.9988
I	9940000	9950000	1	94	0.9906	0.9978
I	9950000	9960000	1	68	0.9932	0.9982
I	9960000	9970000	1	1331	0.8669	0.9943
I	9970000	9980000	1	99	0.9901	0.9988
I	9980000	9990000	1	65	0.9935	0.9979
I	9990000	10000000	1	73	0.9927	0.9995
I	10000000	10010000	1	14	0.9986	0.9986
I	10010000	10020000	1	18	0.9982	0.9984
I	10020000	10030000	1	38	0.9962	0.9987
I	10030000	10040000	1	924	0.9076	0.9973
I	10040000	10050000	1	116	0.9884	0.9973
I	10050000	10060000	1	185	0.9815	0.9992
I	10060000	10070000	1	38	0.9962	0.9992
I	10070000	10080000	1	79	0.9921	0.9989
I	10080000	10090000	1	157	0.9843	0.9977
I	10090000	10100000	1	59	0.9941	0.9984
I	10100000	10110000	1	104	0.9896	0.9983
I	10110000	10120000	1	117	0.9883	0.9969
I	10120000	10130000	1	148	0.9852	0.9974
I	10130000	10140000	1	310	0.969	0.9949
I	10140000	10150000	1	63	0.9937	0.998
I	10150000	10160000	1	232	0.9768	0.9929
I	10160000	10170000	1	29	0.9971	0.9984
I	10170000	10180000	1	46	0.9954	0.9983
I	10180000	10190000	1	97	0.9903	0.9955
I	10190000	10200000	1	1758	0.8242	0.9312
I	10200000	10210000	1	787	0.9213	0.9759
I	10210000	10220000	1	245	0.9755	0.9819
I	10220000	10230000	0.9765	1069	0.8905273937532	0.951356886840758
I	10230000	10240000	0.9846	1491	0.848567946374162	0.954702417225269
I	10240000	10250000	1	44	0.9956	0.9982
I	10250000	10260000	1	15	0.9985	0.9989
I	10260000	10270000	1	41	0.9959	0.9979
I	10270000	10280000	1	394	0.9606	0.9974
I	10280000	10290000	1	75	0.9925	0.9982
I	10290000	10300000	1	49	0.9951	0.9988
I	10300000	10310000	1	80	0.992	0.9975
I	10310000	10320000	1	139	0.9861	0.9981
I	10320000	10330000	1	172	0.9828	0.999
I	10330000	10340000	1	404	0.9596	0.998
I	10340000	10350000	1	15	0.9985	0.9988
I	10350000	10360000	1	65	0.9935	0.9988
I	10360000	10370000	1	11	0.9989	0.9989
I	10370000	10380000	1	108	0.9892	0.9971
I	10380000	10390000	1	151	0.9849	0.997
I	10390000	10400000	1	287	0.9713	0.9984
I	10400000	10410000	1	8	0.9992	0.9993
I	10410000	10420000	1.0003	11	0.99890032990103	0.999300209937019
I	10420000	10430000	1	336	0.9664	0.9978
I	10430000	10440000	1	17	0.9983	0.999
I	10440000	10450000	1	16	0.9984	0.9985
I	10450000	10460000	1	98	0.9902	0.9982
I	10460000	10470000	1	21	0.9979	0.9981
I	10470000	10480000	1	61	0.9939	0.9942
I	10480000	10490000	1	71	0.9929	0.995
I	10490000	10500000	1.0663	35	0.996717621682453	0.998405701960049
I	10500000	10510000	1	45	0.9955	0.9972
I	10510000	10520000	1	30	0.997	0.9976
I	10520000	10530000	1	254	0.9746	0.9974
I	10530000	10540000	1	217	0.9783	0.997
I	10540000	10550000	1	616	0.9384	0.9927
I	10550000	10560000	1	91	0.9909	0.996
I	10560000	10570000	1	110	0.989	0.9972
I	10570000	10580000	1	48	0.9952	0.9974
I	10580000	10590000	1	53	0.9947	0.9981
I	10590000	10600000	1	103	0.9897	0.9984
I	10600000	10610000	1	39	0.9961	0.9981
I	10610000	10620000	1	12	0.9988	0.9992
I	10620000	10630000	1	37	0.9963	0.999
I	10630000	10640000	1	101	0.9899	0.9994
I	10640000	10650000	1	19	0.9981	0.9982
I	10650000	10660000	0.8497	206	0.97575614922914	0.98905496057432
I	10660000	10670000	1	347	0.9653	0.9964
I	10670000	10680000	0.9386	385	0.958981461751545	0.975282335393139
I	10680000	10690000	0.9668	1103	0.885912287960281	0.931733553992553
I	10690000	10700000	1	778	0.9222	0.9975
I	10700000	10710000	1	577	0.9423	0.9986
I	10710000	10720000	1	61	0.9939	0.998
I	10720000	10730000	1	1109	0.8891	0.9937
I	10730000	10740000	1	64	0.9936	0.9974
I	10740000	10750000	1	139	0.9861	0.9978
I	10750000	10760000	1	218	0.9782	0.9984
I	10760000	10770000	1	78	0.9922	0.9981
I	10770000	10780000	1	173	0.9827	0.9979
I	10780000	10790000	1	70	0.993	0.9987
I	10790000	10800000	1	110	0.989	0.9989
I	10800000	10810000	1	448	0.9552	0.9954
I	10810000	10820000	0.9783	125	0.98722273331289	0.995604620259634
I	10820000	10830000	1	78	0.9922	0.9978
I	10830000	10840000	1	25	0.9975	0.999
I	10840000	10850000	1	968	0.9032	0.9979
I	10850000	10860000	1.0535001	520	0.950640726090107	0.995918367734374
I	10860000	10870000	1	63	0.9937	0.9989
I	10870000	10880000	1	70	0.993	0.9971
I	10880000	10890000	1	160	0.984	0.9975
I	10890000	10900000	1	66	0.9934	0.9975
I	10900000	10910000	1	946	0.9054	0.9983
I	10910000	10920000	1	26	0.9974	0.998
I	10920000	10930000	1	90	0.991	0.9985
I	10930000	10940000	1	604	0.9396	0.999
I	10940000	10950000	1	41	0.9959	0.9975
I	10950000	10960000	1	1516	0.8484	0.9524
I	10960000	10970000	1	237	0.9763	0.9986
I	10970000	10980000	1	62	0.9938	0.998
I	10980000	10990000	1	50	0.995	0.9979
I	10990000	11000000	1	123	0.9877	0.9982
I	11000000	11010000	1	515	0.9485	0.9973
I	11010000	11020000	1	87	0.9913	0.9971
I	11020000	11030000	1	81	0.9919	0.9985
I	11030000	11040000	1	182	0.9818	0.9979
I	11040000	11050000	0.6593	1013	0.846352191718489	0.942969816472016
I	11050000	11060000	0.7392	157	0.978760822510823	0.986066017316017
I	11060000	11070000	0.8301	713	0.914106734128418	0.958559209733767
I	11070000	11080000	1	27	0.9973	0.9983
I	11080000	11090000	1	142	0.9858	0.9978
I	11090000	11100000	1	769	0.9231	0.9973
I	11100000	11110000	1	128	0.9872	0.9987
I	11110000	11120000	1	92	0.9908	0.9984
I	11120000	11130000	1	146	0.9854	0.9984
I	11130000	11140000	0.9094	1004	0.889597536837475	0.946118319771278
I	11140000	11150000	1	350	0.965	0.9975
I	11150000	11160000	1	2416	0.7584	0.9933
I	11160000	11170000	1	108	0.9892	0.999
I	11170000	11180000	1	68	0.9932	0.999
I	11180000	11190000	1	73	0.9927	0.9979
I	11190000	11200000	0.9687	378	0.960978631155156	0.982244244864251
I	11200000	11210000	1	207	0.9793	0.9865
I	11210000	11220000	1	116	0.9884	0.9985
I	11220000	11230000	1	610	0.939	0.991
I	11230000	11240000	1.0002	23	0.997700459908018	0.998600279944011
I	11240000	11250000	1	44	0.9956	0.9973
I	11250000	11260000	1	65	0.9935	0.994
I	11260000	11270000	1	23	0.9977	0.9982
I	11270000	11280000	1	72	0.9928	0.9988
I	11280000	11290000	1	29	0.9971	0.9989
I	11290000	11300000	1	45	0.9955	0.999
I	11300000	11310000	1	209	0.9791	0.9988
I	11310000	11320000	1	783	0.9217	0.9978
I	11320000	11330000	1	73	0.9927	0.9968
I	11330000	11340000	1	417	0.9583	0.9978
I	11340000	11350000	1	308	0.9692	0.999
I	11350000	11360000	1	399	0.9601	0.9944
I	11360000	11370000	1	164	0.9836	0.9984
I	11370000	11380000	1	34	0.9966	0.9982
I	11380000	11390000	1	128	0.9872	0.9976
I	11390000	11400000	1	85	0.9915	0.9981
I	11400000	11410000	1	37	0.9963	0.9987
I	11410000	11420000	1	69	0.9931	0.9986
I	11420000	11430000	1	264	0.9736	0.9978
I	11430000	11440000	1	122	0.9878	0.9925
I	11440000	11450000	1	67	0.9933	0.9974
I	11450000	11460000	1	83	0.9917	0.9974
I	11460000	11470000	1	228	0.9772	0.9978
I	11470000	11480000	1	42	0.9958	0.9962
I	11480000	11490000	1	23	0.9977	0.9982
I	11490000	11500000	1.3727	67	0.995119108326655	0.998324470022583
I	11500000	11510000	1	85	0.9915	0.9991
I	11510000	11520000	1	180	0.982	0.9991
I	11520000	11530000	1	43	0.9957	0.9996
I	11530000	11540000	1	14	0.9986	0.9993
I	11540000	11550000	1	241	0.9759	0.9985
I	11550000	11560000	1	57	0.9943	0.9964
I	11560000	11570000	0.99	175	0.982323232323232	0.994949494949495
I	11570000	11580000	0.5579	165	0.970424807313139	0.981717153611758
I	11580000	11590000	0.5819			1
I	11590000	11600000	0.4995	389	0.922122122122122	0.986186186186186
I	11600000	11610000	1	355	0.9645	0.9849
I	11610000	11620000	1	44	0.9956	0.9958
I	11620000	11630000	1	755	0.9245	0.9987
I	11630000	11640000	1.1241	314	0.972066542122587	0.996530557779557
I	11640000	11650000	1	174	0.9826	0.999
I	11650000	11660000	1	312	0.9688	0.9994
I	11660000	11670000	1	13	0.9987	0.999
I	11670000	11680000	1	61	0.9939	0.9975
I	11680000	11690000	1	78	0.9922	0.9988
I	11690000	11700000	1	19	0.9981	0.9987
I	11700000	11710000	1	7	0.9993	0.9996
I	11710000	11720000	1	65	0.9935	0.9968
I	11720000	11730000	1	142	0.9858	0.9991
I	11730000	11740000	1	39	0.9961	0.9994
I	11740000	11750000	1	23	0.9977	0.9994
I	11750000	11760000	1	15	0.9985	0.999
I	11760000	11770000	1	294	0.9706	0.9996
I	11770000	11780000	1	40	0.996	0.9987
I	11780000	11790000	1	30	0.997	0.9993
I	11790000	11800000	1	67	0.9933	0.9986
I	11800000	11810000	1	27	0.9973	0.9993
I	11810000	11820000	1	597	0.9403	0.9989
I	11820000	11830000	1.0836	14	0.998708010335917	0.998892580287929
I	11830000	11840000	1	13	0.9987	0.9995
I	11840000	11850000	1	28	0.9972	0.9987
I	11850000	11860000	1	74	0.9926	0.999
I	11860000	11870000	1	13	0.9987	0.9992
I	11870000	11880000	1	24	0.9976	0.9989
I	11880000	11890000	1.1928999	294	0.975354176825734	0.997736608075833
I	11890000	11900000	1	11	0.9989	0.9995
I	11900000	11910000	1	191	0.9809	0.9989
I	11910000	11920000	1	96	0.9904	0.9991
I	11920000	11930000	1	236	0.9764	0.9993
I	11930000	11940000	1	14	0.9986	0.9996
I	11940000	11950000	1	8	0.9992	0.9992
I	11950000	11960000	1	56	0.9944	0.999
I	11960000	11970000	1	23	0.9977	0.999
I	11970000	11980000	1.3729	32	0.997669167455751	0.998834583727875
I	11980000	11990000	1	33	0.9967	0.9994
I	11990000	12000000	1	31	0.9969	0.9988
I	12000000	12010000	1	104	0.9896	0.9988
I	12010000	12020000	1	51	0.9949	0.9993
I	12020000	12030000	1	9	0.9991	0.9994
I	12030000	12040000	1	40	0.996	0.9992
I	12040000	12050000	1	8	0.9992	0.9995
I	12050000	12060000	1	17	0.9983	0.9993
I	12060000	12070000	1	24	0.9976	0.9993
I	12070000	12080000	1	12	0.9988	0.9996
I	12080000	12090000	1	27	0.9973	0.9991
I	12090000	12100000	1	448	0.9552	0.9983
I	12100000	12110000	1	48	0.9952	0.999
I	12110000	12120000	1	14	0.9986	0.9992
I	12120000	12130000	1	9	0.9991	0.9992
I	12130000	12140000	1	134	0.9866	0.9994
I	12140000	12150000	1	26	0.9974	0.9989
I	12150000	12160000	1	22	0.9978	0.9992
I	12160000	12170000	1.3726	26	0.998105784642285	0.999417164505318
I	12170000	12180000	0.9901	52	0.994748005251995	0.998889001110999
I	12180000	12190000	0.0586			1
I	12190000	12200000	0
I	12200000	12210000	0.0045			1
I	12210000	12213180	0.9968553			1
II	0	10000
II	10000	20000		1
II	20000	30000	0.0288			1
II	30000	40000	0.9703	547	0.943625682778522	0.997423477275069
II	40000	50000	1	13	0.9987	0.999
II	50000	60000	1	14	0.9986	0.9991
II	60000	70000	1	12	0.9988	0.9991
II	70000	80000	1	8	0.9992	0.9993
II	80000	90000	1	134	0.9866	0.9993
II	90000	100000	1	9	0.9991	0.9993
II	100000	110000	1	5	0.9995	0.9997
II	110000	120000	1	11	0.9989	0.9991
II	120000	130000	1	17	0.9983	0.9993
II	130000	140000	1	5	0.9995	0.9995
II	140000	150000	1	6	0.9994	0.9994
II	150000	160000	1	5	0.9995	0.9995
II	160000	170000	1	9	0.9991	0.9991
II	170000	180000	1	11	0.9989	0.999
II	180000	190000	1	33	0.9967	0.9991
II	190000	200000	1	5	0.9995	0.9995
II	200000	210000	1	20	0.998	0.9991
II	210000	220000	1	5	0.9995	0.9996
II	220000	230000	1	15	0.9985	0.9993
II	230000	240000	1	2	0.9998	0.9998
II	240000	250000	1	8	0.9992	0.9994
II	250000	260000	1	9	0.9991	0.9991
II	260000	270000	1	8	0.9992	0.9996
II	270000	280000	1	11	0.9989	0.9991
II	280000	290000	1	12	0.9988	0.9996
II	290000	300000	1	9	0.9991	0.9992
II	300000	310000	1	34	0.9966	0.9994
II	310000	320000	1	16	0.9984	0.9991
II	320000	330000	1	11	0.9989	0.9996
II	330000	340000	1	19	0.9981	0.9993
II	340000	350000	1	27	0.9973	0.9994
II	350000	360000	1	57	0.9943	0.9988
II	360000	370000	1	134	0.9866	0.9988
II	370000	380000	1.0009	13	0.998701168947947	0.998701168947947
II	380000	390000	0.9992	443	0.9556645316253	0.997898318654924
II	390000	400000	1	21	0.9979	0.9986
II	400000	410000	1	111	0.9889	0.9988
II	410000	420000	1	100	0.99	0.9985
II	420000	430000	1	28	0.9972	0.9987
II	430000	440000	1	31	0.9969	0.9995
II	440000	450000	0.9749	181	0.981433993230075	0.997845932916196
II	450000	460000	1	75	0.9925	0.9975
II	460000	470000	1	31	0.9969	0.9988
II	470000	480000	1	23	0.9977	0.9988
II	480000	490000	1	386	0.9614	0.998
II	490000	500000	1	25	0.9975	0.9987
II	500000	510000	1	36	0.9964	0.9984
II	510000	520000	1	231	0.9769	0.9993
II	520000	530000	0.2558	66	0.974198592650508	0.994917904612979
II	530000	540000	0
II	540000	550000	0.0858			1
II	550000	560000	0.374	177	0.952673796791444	0.961229946524064
II	560000	570000	0.8601	1033	0.879897686315545	0.929775607487501
II	570000	580000	0.7314	1289	0.823762646978398	0.915367787804211
II	580000	590000	0.9731	1276	0.868872674956325	0.966704346932484
II	590000	600000	1	12	0.9988	0.9995
II	600000	610000	1	5	0.9995	0.9996
II	610000	620000	1	3	0.9997	0.9997
II	620000	630000	1	5	0.9995	0.9995
II	630000	640000	1	10	0.999	0.9994
II	640000	650000	0.8597	221	0.974293358148191	0.981388856577876
II	650000	660000	0.661	757	0.885476550680787	0.937972768532526
II	660000	670000	0.8943	1611	0.819859107681986	0.865369562786537
II	670000	680000	0.7536	2015	0.732616772823779	0.917462845010616
II	680000	690000	0.5743	292	0.949155493644437	0.966219745777468
II	690000	700000	0.5381	1059	0.803196431889983	0.876045344731463
II	700000	710000	0.5024	416	0.917197452229299	0.936902866242038
II	710000	720000	0.8371	1184	0.858559311910166	0.914466610918648
II	720000	730000	0.8945	972	0.891335941866965	0.926998323085523
II	730000	740000	0.8507	1273	0.850358528270836	0.915363818032209
II	740000	750000	0.3374	398	0.882039122703023	0.938352104327208
II	750000	760000	0.5822	762	0.869117141875644	0.902954311233253
II	760000	770000	0.7154	1212	0.830584288509925	0.922001677383282
II	770000	780000	1	1842	0.8158	0.9247
II	780000	790000	1	412	0.9588	0.9928
II	790000	800000	1	66	0.9934	0.9983
II	800000	810000	1	35	0.9965	0.998
II	810000	820000	0.9483	972	0.897500790888959	0.967942634187493
II	820000	830000	0.8553	2329	0.727697883783468	0.909505436688881
II	830000	840000	0.9532	1549	0.837494754511121	0.954364246747797
II	840000	850000	1	115	0.9885	0.9987
II	850000	860000	1	27	0.9973	0.9987
II	860000	870000	1	24	0.9976	0.9987
II	870000	880000	1	53	0.9947	0.9982
II	880000	890000	1	85	0.9915	0.9972
II	890000	900000	1	25	0.9975	0.9991
II	900000	910000	1	43	0.9957	0.9981
II	910000	920000	1	83	0.9917	0.9937
II	920000	930000	1	110	0.989	0.9979
II	930000	940000	1	365	0.9635	0.9986
II	940000	950000	1.1776	28	0.997622282608696	0.998641304347826
II	950000	960000	1.1478	226	0.98031015856421	0.999128768078062
II	960000	970000	1	301	0.9699	0.998
II	970000	980000	1	101	0.9899	0.9979
II	980000	990000	1	182	0.9818	0.9974
II	990000	1000000	1	19	0.9981	0.9987
II	1000000	1010000	1	14	0.9986	0.9988
II	1010000	1020000	1.4527	13	0.999105114614167	0.999311626626282
II	1020000	1030000	1.1106	46	0.995858094723573	0.998559337295156
II	1030000	1040000	1	15	0.9985	0.9986
II	1040000	1050000	1	103	0.9897	0.998
II	1050000	1060000	1	200	0.98	0.9958
II	1060000	1070000	0.8265	342	0.958620689655172	0.996007259528131
II	1070000	1080000	0.9061	21	0.997682375013795	0.998013464297539
II	1080000	1090000	1.0650001	982	0.90779343588794	0.998591549428023
II	1090000	1100000	0.9812	360	0.963310232368528	0.998573175703221
II	1100000	1110000	1	636	0.9364	0.996
II	1110000	1120000	1	56	0.9944	0.9983
II	1120000	1130000	1	461	0.9539	0.9973
II	1130000	1140000	1	442	0.9558	0.9985
II	1140000	1150000	1.1107	41	0.996308634194652	0.998199333753489
II	1150000	1160000	1	22	0.9978	0.9983
II	1160000	1170000	1	34	0.9966	0.999
II	1170000	1180000	1	60	0.994	0.9988
II	1180000	1190000	1	108	0.9892	0.9987
II	1190000	1200000	0.7721	1195	0.845227302162932	0.921512757414843
II	1200000	1210000	0.7963	1334	0.832475197789778	0.909456235087279
II	1210000	1220000	0.8585	1302	0.84834012813046	0.916598718695399
II	1220000	1230000	0.8684	1060	0.877936434822662	0.919391985260249
II	1230000	1240000	0.7188	1215	0.830968280467446	0.894268224819143
II	1240000	1250000	0.6706	1211	0.819415448851775	0.907992842230838
II	1250000	1260000	1	286	0.9714	0.9802
II	1260000	1270000	1	281	0.9719	0.9981
II	1270000	1280000	1	178	0.9822	0.9975
II	1280000	1290000	1	18	0.9982	0.9986
II	1290000	1300000	1	72	0.9928	0.9957
II	1300000	1310000	1.1241	92	0.991815674762032	0.997242238235032
II	1310000	1320000	1	297	0.9703	0.9991
II	1320000	1330000	1	340	0.966	0.9992
II	1330000	1340000	1	63	0.9937	0.9977
II	1340000	1350000	1	78	0.9922	0.9986
II	1350000	1360000	1	87	0.9913	0.9982
II	1360000	1370000	1	68	0.9932	0.9975
II	1370000	1380000	1	87	0.9913	0.9956
II	1380000	1390000	1	60	0.994	0.9987
II	1390000	1400000	1	23	0.9977	0.9991
II	1400000	1410000	1	48	0.9952	0.998
II	1410000	1420000	1	546	0.9454	0.9986
II	1420000	1430000	1	1044	0.8956	0.9636
II	1430000	1440000	0.8103	1228	0.848451190916944	0.892508947303468
II	1440000	1450000	0.3609	723	0.799667497921862	0.917982820725963
II	1450000	1460000	0.2997	346	0.884551217884551	0.918585251918585
II	1460000	1470000	0
II	1470000	1480000	0
II	1480000	1490000	0.0243			1
II	1490000	1500000	0.9474	28	0.997044542959679	0.997994511294068
II	1500000	1510000	1	182	0.9818	0.9989
II	1510000	1520000	1.0441	15	0.998563356000383	0.998754908533665
II	1520000	1530000	0.9433	29	0.996925686420015	0.999151913495177
II	1530000	1540000	1	34	0.9966	0.9967
II	1540000	1550000	1	14	0.9986	0.9989
II	1550000	1560000	1	66	0.9934	0.9989
II	1560000	1570000	1	389	0.9611	0.9937
II	1570000	1580000	1	225	0.9775	0.9862
II	1580000	1590000	1	161	0.9839	0.9965
II	1590000	1600000	1	177	0.9823	0.9992
II	1600000	1610000	1	12	0.9988	0.9989
II	1610000	1620000	1	53	0.9947	0.9985
II	1620000	1630000	1	14	0.9986	0.9988
II	1630000	1640000	0.9736	60	0.993837304847987	0.998972884141331
II	1640000	1650000	0.9554	146	0.984718442537157	0.98566045635336
II	1650000	1660000	1	49	0.9951	0.9972
II	1660000	1670000	0.882	40	0.99546485260771	0.997619047619048
II	1670000	1680000	0.9785	90	0.990802248339295	0.993765968318855
II	1680000	1690000	1	38	0.9962	0.999
II	1690000	1700000	1	56	0.9944	0.999
II	1700000	1710000	1	149	0.9851	0.9972
II	1710000	1720000	1	1027	0.8973	0.9984
II	1720000	1730000	1	75	0.9925	0.9985
II	1730000	1740000	1.1253	56	0.995023549275749	0.998489291744424
II	1740000	1750000	1	589	0.9411	0.9972
II	1750000	1760000	0.5687	12	0.997889924388957	0.997889924388957
II	1760000	1770000	1	68	0.9932	0.9978
II	1770000	1780000	1.1106	35	0.996848550333153	0.997298757428417
II	1780000	1790000	1	130	0.987	0.9982
II	1790000	1800000	1	107	0.9893	0.9966
II	1800000	1810000	0.6993	35	0.994994994994995	0.997425997425997
II	1810000	1820000	0.2752	402	0.853924418604651	0.924055232558139
II	1820000	1830000	0.7415	1555	0.790289952798382	0.886446392447741
II	1830000	1840000	1	1264	0.8736	0.9595
II	1840000	1850000	1	54	0.9946	0.998
II	1850000	1860000	0.9326	65	0.993030238044178	0.997533776538709
II	1860000	1870000	0.8534	212	0.975158190766346	0.989219592219358
II	1870000	1880000	0.8733	1754	0.799152639413718	0.885033779915264
II	1880000	1890000	0.8312	1454	0.82507218479307	0.916265640038499
II	1890000	1900000	1	465	0.9535	0.9986
II	1900000	1910000	1	343	0.9657	0.9989
II	1910000	1920000	1	63	0.9937	0.998
II	1920000	1930000	1.0225	142	0.986112469437653	0.998924205378973
II	1930000	1940000	1	51	0.9949	0.9983
II	1940000	1950000	1	14	0.9986	0.9993
II	1950000	1960000	1	33	0.9967	0.9985
II	1960000	1970000	1	30	0.997	0.9993
II	1970000	1980000	1	84	0.9916	0.9989
II	1980000	1990000	1	587	0.9413	0.998
II	1990000	2000000	1	49	0.9951	0.999
II	2000000	2010000	1	15	0.9985	0.9987
II	2010000	2020000	1	18	0.9982	0.9991
II	2020000	2030000	1.1367	40	0.996481041611683	0.99788862496701
II	2030000	2040000	1	340	0.966	0.9967
II	2040000	2050000	1.0089	81	0.991971454058876	0.9980176429775
II	2050000	2060000		142
II	2060000	2070000	0.0092			1
II	2070000	2080000	0.1616	2	0.998762376237624	0.998762376237624
II	2080000	2090000	1	710	0.929	0.9987
II	2090000	2100000	1	72	0.9928	0.9986
II	2100000	2110000	1	67	0.9933	0.9986
II	2110000	2120000	1.0003	1213	0.878736379086274	0.997900629811057
II	2120000	2130000	0.8638	20	0.997684649224358	0.998147719379486
II	2130000	2140000	1.0532	184	0.982529434105583	0.996486897075579
II	2140000	2150000	0.7673	76	0.990095138798384	0.998827055910335
II	2150000	2160000	1	30	0.997	0.9987
II	2160000	2170000	1.0496	116	0.988948170731707	0.998570884146341
II	2170000	2180000	0.8122	247	0.969588771238611	0.99815316424526
II	2180000	2190000	0.6729	36	0.994650022291574	0.997176400653886
II	2190000	2200000	0
II	2200000	2210000	0
II	2210000	2220000	0.9842	117	0.988112172322699	0.992277992277992
II	2220000	2230000	0.7148	728	0.898153329602686	0.997202014549524
II	2230000	2240000	1	65	0.9935	0.9976
II	2240000	2250000	1	15	0.9985	0.9985
II	2250000	2260000	1	49	0.9951	0.9989
II	2260000	2270000	1	54	0.9946	0.9975
II	2270000	2280000	1	642	0.9358	0.9963
II	2280000	2290000	1.0582	241	0.977225477225477	0.998676998676999
II	2290000	2300000	1	318	0.9682	0.9971
II	2300000	2310000	1	34	0.9966	0.9982
II	2310000	2320000	1	37	0.9963	0.9988
II	2320000	2330000	1	409	0.9591	0.9981
II	2330000	2340000	1	35	0.9965	0.9974
II	2340000	2350000	1	16	0.9984	0.9992
II	2350000	2360000	1	13	0.9987	0.9988
II	2360000	2370000	1	134	0.9866	0.9985
II	2370000	2380000	1.1253	36	0.996800853105838	0.999377943659469
II	2380000	2390000	1	661	0.9339	0.9994
II	2390000	2400000	1	511	0.9489	0.9987
II	2400000	2410000	1	20	0.998	0.9982
II	2410000	2420000	1	18	0.9982	0.9988
II	2420000	2430000	0.9813	19	0.998063792927749	0.998471415469275
II	2430000	2440000	1	92	0.9908	0.9972
II	2440000	2450000	1	96	0.9904	0.9989
II	2450000	2460000	1	83	0.9917	0.9993
II	2460000	2470000	1	49	0.9951	0.9961
II	2470000	2480000	1	626	0.9374	0.9962
II	2480000	2490000	0.9997	129	0.987096128838652	0.998099429828949
II	2490000	2500000	1	415	0.9585	0.9983
II	2500000	2510000	1	48	0.9952	0.9981
II	2510000	2520000	1	27	0.9973	0.9987
II	2520000	2530000	1	204	0.9796	0.9974
II	2530000	2540000	1	109	0.9891	0.9987
II	2540000	2550000	1	16	0.9984	0.9984
II	2550000	2560000	1	283	0.9717	0.9969
II	2560000	2570000	1	12	0.9988	0.9991
II	2570000	2580000	1	30	0.997	0.9989
II	2580000	2590000	1	208	0.9792	0.9965
II	2590000	2600000	1	20	0.998	0.9991
II	2600000	2610000	1	104	0.9896	0.9987
II	2610000	2620000	1	15	0.9985	0.9985
II	2620000	2630000	1.1390001	17	0.998507462817606	0.99894644434184
II	2630000	2640000	1	297	0.9703	0.9945
II	2640000	2650000	1	16	0.9984	0.9986
II	2650000	2660000	0.8338	55	0.993403693931398	0.996042216358839
II	2660000	2670000	0.8424	65	0.992283950617284	0.997863247863248
II	2670000	2680000	1	15	0.9985	0.9985
II	2680000	2690000	1	20	0.998	0.9981
II	2690000	2700000	1	412	0.9588	0.9974
II	2700000	2710000	1	67	0.9933	0.9965
II	2710000	2720000	1	58	0.9942	0.9976
II	2720000	2730000	1	316	0.9684	0.999
II	2730000	2740000	0.9985	483	0.951627441161743	0.995793690535804
II	2740000	2750000	1.0569	19	0.998202289715205	0.998486138707541
II	2750000	2760000	1	313	0.9687	0.9741
II	2760000	2770000	0.9583	2327	0.757174162579568	0.927684441197955
II	2770000	2780000	0.916	1834	0.799781659388646	0.922707423580786
II	2780000	2790000	0.9657	1112	0.884850367608988	0.950398674536606
II	2790000	2800000	1	128	0.9872	0.9985
II	2800000	2810000	1	15	0.9985	0.9987
II	2810000	2820000	1	8	0.9992	0.9992
II	2820000	2830000	1	16	0.9984	0.9994
II	2830000	2840000	1	36	0.9964	0.9966
II	2840000	2850000	1	55	0.9945	0.999
II	2850000	2860000	1	122	0.9878	0.9992
II	2860000	2870000	1	11	0.9989	0.9995
II	2870000	2880000	1	68	0.9932	0.995
II	2880000	2890000	1	305	0.9695	0.9976
II	2890000	2900000	1	297	0.9703	0.9992
II	2900000	2910000	1	14	0.9986	0.9993
II	2910000	2920000	1	23	0.9977	0.9995
II	2920000	2930000	1	12	0.9988	0.9997
II	2930000	2940000	1	71	0.9929	0.9981
II	2940000	2950000	1	16	0.9984	0.9994
II	2950000	2960000	1	46	0.9954	0.9977
II	2960000	2970000	0.2453	170	0.930697105584998	0.95556461475744
II	2970000	2980000	0.602	217	0.963953488372093	0.977076411960133
II	2980000	2990000	1	216	0.9784	0.9968
II	2990000	3000000	1	28	0.9972	0.9987
II	3000000	3010000	0.9749	882	0.909529182480254	0.94635347215099
II	3010000	3020000	1	1690	0.831	0.9205
II	3020000	3030000	1.0297	1210	0.882490045644362	0.934252694959697
II	3030000	3040000	0.9799	1227	0.874783141136851	0.937442596183284
II	3040000	3050000	1	216	0.9784	0.9898
II	3050000	3060000	1	37	0.9963	0.9987
II	3060000	3070000	1	526	0.9474	0.9796
II	3070000	3080000	1	935	0.9065	0.9632
II	3080000	3090000	1	460	0.954	0.9699
II	3090000	3100000	1	78	0.9922	0.9957
II	3100000	3110000	1.0719	155	0.985539695867152	0.988525048978449
II	3110000	3120000	1	178	0.9822	0.9887
II	3120000	3130000	1	1104	0.8896	0.9593
II	3130000	3140000	1	297	0.9703	0.9795
II	3140000	3150000	0.9478	1120	0.881831610044313	0.936273475416755
II	3150000	3160000	1	861	0.9139	0.9469
II	3160000	3170000	1	810	0.919	0.9846
II	3170000	3180000	1	74	0.9926	0.9987
II	3180000	3190000	1	565	0.9435	0.9792
II	3190000	3200000	0.8817	1163	0.868095724169219	0.931042304638766
II	3200000	3210000	0.9602	551	0.942616121641325	0.969173088939804
II	3210000	3220000	1	17	0.9983	0.9994
II	3220000	3230000	1	14	0.9986	0.9989
II	3230000	3240000	1	33	0.9967	0.9988
II	3240000	3250000	1	40	0.996	0.9991
II	3250000	3260000	1	62	0.9938	0.9989
II	3260000	3270000	1	215	0.9785	0.9993
II	3270000	3280000	1	9	0.9991	0.9991
II	3280000	3290000	1	15	0.9985	0.9989
II	3290000	3300000	1	20	0.998	0.999
II	3300000	3310000	1	200	0.98	0.9989
II	3310000	3320000	1	26	0.9974	0.9992
II	3320000	3330000	1	14	0.9986	0.9992
II	3330000	3340000	1	16	0.9984	0.999
II	3340000	3350000	1	30	0.997	0.999
II	3350000	3360000	1	176	0.9824	0.9984
II	3360000	3370000	1	113	0.9887	0.9991
II	3370000	3380000	1	42	0.9958	0.9988
II	3380000	3390000	1	54	0.9946	0.9987
II	3390000	3400000	1	3	0.9997	0.9998
II	3400000	3410000	1	91	0.9909	0.9967
II	3410000	3420000	1	1008	0.8992	0.9601
II	3420000	3430000	1	124	0.9876	0.9982
II	3430000	3440000	1	50	0.995	0.9998
II	3440000	3450000	1	19	0.9981	0.9984
II	3450000	3460000	0.8716	1065	0.877810922441487	0.988182652592933
II	3460000	3470000	1	83	0.9917	0.9982
II	3470000	3480000	1	22	0.9978	0.9979
II	3480000	3490000	1	9	0.9991	0.9993
II	3490000	3500000	1	220	0.978	0.994
II	3500000	3510000	1	609	0.9391	0.9799
II	3510000	3520000	1	8	0.9992	0.9994
II	3520000	3530000	1	14	0.9986	0.9988
II	3530000	3540000	1	9	0.9991	0.9993
II	3540000	3550000	1	16	0.9984	0.9985
II	3550000	3560000	1	18	0.9982	0.9986
II	3560000	3570000	1	12	0.9988	0.9989
II	3570000	3580000	1	24	0.9976	0.9982
II	3580000	3590000	1	35	0.9965	0.9993
II	3590000	3600000	1	31	0.9969	0.999
II	3600000	3610000	1	13	0.9987	0.9987
II	3610000	3620000	1	39	0.9961	0.9993
II	3620000	3630000	1	41	0.9959	0.9993
II	3630000	3640000	1	29	0.9971	0.9992
II	3640000	3650000	1	126	0.9874	0.9967
II	3650000	3660000	1	327	0.9673	0.9981
II	3660000	3670000	1	7	0.9993	0.9993
II	3670000	3680000	1	12	0.9988	0.999
II	3680000	3690000	1	7	0.9993	0.9993
II	3690000	3700000	1	11	0.9989	0.9991
II	3700000	3710000	1	23	0.9977	0.9994
II	3710000	3720000	1	6	0.9994	0.9995
II	3720000	3730000	1	4	0.9996	0.9996
II	3730000	3740000	1	5	0.9995	0.9995
II	3740000	3750000	1	37	0.9963	0.9992
II	3750000	3760000	1	90	0.991	0.999
II	3760000	3770000	1.0227	92	0.991004204556566	0.998631074606434
II	3770000	3780000	0.9482	76	0.991984813330521	0.996519721577726
II	3780000	3790000	1	55	0.9945	0.999
II	3790000	3800000	0.7166	23	0.996790399106894	0.999162712810494
II	3800000	3810000	1.1207	51	0.995449272775944	0.995806192558222
II	3810000	3820000	1	6	0.9994	0.9994
II	3820000	3830000	1	84	0.9916	0.9962
II	3830000	3840000	1.1716	66	0.994366678047115	0.997780812564015
II	3840000	3850000	1	52	0.9948	0.9961
II	3850000	3860000	1	17	0.9983	0.9988
II	3860000	3870000	1	6	0.9994	0.9994
II	3870000	3880000	1	51	0.9949	0.9977
II	3880000	3890000	1.1281	26	0.997695239783707	0.999113553762964
II	3890000	3900000	1	46	0.9954	0.9988
II	3900000	3910000	1	23	0.9977	0.9991
II	3910000	3920000	1	9	0.9991	0.9992
II	3920000	3930000	1	18	0.9982	0.9982
II	3930000	3940000	1	653	0.9347	0.9993
II	3940000	3950000	1	14	0.9986	0.9995
II	3950000	3960000	1	13	0.9987	0.999
II	3960000	3970000	1	31	0.9969	0.9987
II	3970000	3980000	1	266	0.9734	0.977
II	3980000	3990000	1	185	0.9815	0.9961
II	3990000	4000000	1	248	0.9752	0.999
II	4000000	4010000	1	52	0.9948	0.9988
II	4010000	4020000	1	43	0.9957	0.9989
II	4020000	4030000	1	19	0.9981	0.9992
II	4030000	4040000	1	44	0.9956	0.9985
II	4040000	4050000	1	29	0.9971	0.9992
II	4050000	4060000	1	16	0.9984	0.999
II	4060000	4070000	1	71	0.9929	0.999
II	4070000	4080000	1	8	0.9992	0.9992
II	4080000	4090000	1.1252	4	0.999644507643086	0.999644507643086
II	4090000	4100000	1.3526	11	0.999186751441668	0.999482478190152
II	4100000	4110000	1.3792	17	0.998767401392111	0.999129930394431
II	4110000	4120000	1	11	0.9989	0.9989
II	4120000	4130000	0.8765	10	0.998859098687964	0.998973188819167
II	4130000	4140000	1	18	0.9982	0.9985
II	4140000	4150000	1	13	0.9987	0.9997
II	4150000	4160000	1	18	0.9982	0.9993
II	4160000	4170000	1	99	0.9901	0.9979
II	4170000	4180000	1	14	0.9986	0.9993
II	4180000	4190000	1	54	0.9946	0.9989
II	4190000	4200000	1	11	0.9989	0.9993
II	4200000	4210000	1	24	0.9976	0.9987
II	4210000	4220000	1	36	0.9964	0.9986
II	4220000	4230000	1	24	0.9976	0.9993
II	4230000	4240000	1	32	0.9968	0.9995
II	4240000	4250000	1	14	0.9986	0.9989
II	4250000	4260000	1	6	0.9994	0.9994
II	4260000	4270000	1	1012	0.8988	0.9993
II	4270000	4280000	1	46	0.9954	0.9992
II	4280000	4290000	1	5	0.9995	0.9996
II	4290000	4300000	1	7	0.9993	0.9993
II	4300000	4310000	1	22	0.9978	0.9994
II	4310000	4320000	1	8	0.9992	0.9992
II	4320000	4330000	1	7	0.9993	0.9994
II	4330000	4340000	1	67	0.9933	0.9992
II	4340000	4350000		82
II	4350000	4360000	1.0994	12	0.998908495543023	0.999181371657268
II	4360000	4370000	1	64	0.9936	0.9987
II	4370000	4380000	1	12	0.9988	0.9992
II	4380000	4390000	1	49	0.9951	0.9996
II	4390000	4400000	1	6	0.9994	0.9999
II	4400000	4410000	1	10	0.999	0.9994
II	4410000	4420000	1	11	0.9989	0.9989
II	4420000	4430000	1	4	0.9996	0.9996
II	4430000	4440000	1	8	0.9992	0.9992
II	4440000	4450000	1	21	0.9979	0.9992
II	4450000	4460000	1	12	0.9988	0.9992
II	4460000	4470000	1	39	0.9961	0.9995
II	4470000	4480000	1.1253	36	0.996800853105838	0.999377943659469
II	4480000	4490000	1	286	0.9714	0.9992
II	4490000	4500000	1	24	0.9976	0.9988
II	4500000	4510000	1	14	0.9986	0.9991
II	4510000	4520000	1	8	0.9992	0.9992
II	4520000	4530000	1	11	0.9989	0.9999
II	4530000	4540000	1.0957	12	0.998904809710687	0.999908734142557
II	4540000	4550000	1	342	0.9658	0.9991
II	4550000	4560000	1	17	0.9983	0.9986
II	4560000	4570000	1	5	0.9995	0.9995
II	4570000	4580000	1	9	0.9991	0.9992
II	4580000	4590000	1	11	0.9989	0.9989
II	4590000	4600000	1	13	0.9987	0.9988
II	4600000	4610000	1	51	0.9949	0.9975
II	4610000	4620000	1	16	0.9984	0.999
II	4620000	4630000	0.9123	150	0.983558040118382	0.997698125616573
II	4630000	4640000	0.1238	2	0.998384491114701	1
II	4640000	4650000	0.8447	117	0.986148928613709	0.999408073872381
II	4650000	4660000	1	8	0.9992	0.9995
II	4660000	4670000	1	5	0.9995	0.9995
II	4670000	4680000	1	5	0.9995	0.9995
II	4680000	4690000	1	203	0.9797	0.999
II	4690000	4700000	1	6	0.9994	0.9994
II	4700000	4710000	1	22	0.9978	0.9991
II	4710000	4720000	1	17	0.9983	0.9992
II	4720000	4730000	1	60	0.994	0.999
II	4730000	4740000	1	6	0.9994	0.9996
II	4740000	4750000	1	9	0.9991	0.9991
II	4750000	4760000	1	11	0.9989	0.9992
II	4760000	4770000	1	28	0.9972	0.9983
II	4770000	4780000	1	18	0.9982	0.999
II	4780000	4790000	1	10	0.999	0.9992
II	4790000	4800000	1	22	0.9978	0.9986
II	4800000	4810000	1	15	0.9985	0.9987
II	4810000	4820000	0.8345	16	0.998082684242061	0.998562013181546
II	4820000	4830000	0
II	4830000	4840000	0.8965	122	0.986391522587842	0.9930842163971
II	4840000	4850000	1	10	0.999	0.9991
II	4850000	4860000	1	87	0.9913	0.9984
II	4860000	4870000	1	66	0.9934	0.9989
II	4870000	4880000	1	6	0.9994	0.9996
II	4880000	4890000	1	106	0.9894	0.9995
II	4890000	4900000	1	34	0.9966	0.9988
II	4900000	4910000	1	18	0.9982	0.999
II	4910000	4920000	1	32	0.9968	0.9989
II	4920000	4930000	1	16	0.9984	0.9988
II	4930000	4940000	1.1921	8	0.99932891535945	0.99932891535945
II	4940000	4950000	1.3558	769	0.943280719870187	0.999483699660717
II	4950000	4960000	1.0613	10	0.999057759351738	0.999057759351738
II	4960000	4970000	1	37	0.9963	0.9989
II	4970000	4980000	1	9	0.9991	0.9991
II	4980000	4990000	1	9	0.9991	0.9991
II	4990000	5000000	1	51	0.9949	0.9997
II	5000000	5010000	1	23	0.9977	0.9993
II	5010000	5020000	1	16	0.9984	0.9989
II	5020000	5030000	1	7	0.9993	0.9993
II	5030000	5040000	1	1158	0.8842	0.9985
II	5040000	5050000	1	18	0.9982	0.9985
II	5050000	5060000		10
II	5060000	5070000	1.2503999	4	0.999680102341659	0.999840051170829
II	5070000	5080000	1	7	0.9993	0.9993
II	5080000	5090000	1	15	0.9985	0.9995
II	5090000	5100000	1	16	0.9984	0.999
II	5100000	5110000	1	135	0.9865	0.9989
II	5110000	5120000	1	13	0.9987	0.9994
II	5120000	5130000	1	13	0.9987	0.9987
II	5130000	5140000	1	133	0.9867	0.9991
II	5140000	5150000	1	9	0.9991	0.9994
II	5150000	5160000	1	13	0.9987	0.9989
II	5160000	5170000	1	342	0.9658	0.9755
II	5170000	5180000	1	301	0.9699	0.982
II	5180000	5190000	1	181	0.9819	0.9849
II	5190000	5200000	1	324	0.9676	0.9788
II	5200000	5210000	1	296	0.9704	0.9772
II	5210000	5220000	1	507	0.9493	0.967
II	5220000	5230000	1	36	0.9964	0.9975
II	5230000	5240000	1	19	0.9981	0.9996
II	5240000	5250000	1	15	0.9985	0.9991
II	5250000	5260000	1	4	0.9996	0.9996
II	5260000	5270000	1	7	0.9993	0.9994
II	5270000	5280000	1	11	0.9989	0.9995
II	5280000	5290000	1	15	0.9985	0.9987
II	5290000	5300000	1	16	0.9984	0.9996
II	5300000	5310000	1	6	0.9994	0.9994
II	5310000	5320000	1	24	0.9976	0.9995
II	5320000	5330000	1	26	0.9974	0.9996
II	5330000	5340000	1	18	0.9982	0.9996
II	5340000	5350000	1	81	0.9919	0.999
II	5350000	5360000	1	8	0.9992	0.9995
II	5360000	5370000	1	9	0.9991	0.9993
II	5370000	5380000	1	6	0.9994	0.9994
II	5380000	5390000	1	6	0.9994	0.9995
II	5390000	5400000	0.9124	276	0.969750109601052	0.997588776852258
II	5400000	5410000	1	8	0.9992	0.9992
II	5410000	5420000	1	8	0.9992	0.9992
II	5420000	5430000	1	29	0.9971	0.9992
II	5430000	5440000	1	28	0.9972	0.9986
II	5440000	5450000	1	7	0.9993	0.9993
II	5450000	5460000	1	6	0.9994	0.9994
II	5460000	5470000	1	15	0.9985	0.9994
II	5470000	5480000	1	23	0.9977	0.9991
II	5480000	5490000	1	71	0.9929	0.9937
II	5490000	5500000	1	402	0.9598	0.9834
II	5500000	5510000	1	6	0.9994	0.9994
II	5510000	5520000	1	18	0.9982	0.9994
II	5520000	5530000	1	17	0.9983	0.9993
II	5530000	5540000	1	48	0.9952	0.9994
II	5540000	5550000	1	8	0.9992	0.9998
II	5550000	5560000	1	16	0.9984	0.9987
II	5560000	5570000	0.6807	6	0.999118554429264	0.999118554429264
II	5570000	5580000	1	23	0.9977	0.9993
II	5580000	5590000	1	8	0.9992	0.9992
II	5590000	5600000	1	14	0.9986	0.9987
II	5600000	5610000	1	10	0.999	0.999
II	5610000	5620000	1	7	0.9993	0.9996
II	5620000	5630000	1	17	0.9983	0.9993
II	5630000	5640000	1	36	0.9964	0.9993
II	5640000	5650000	1	11	0.9989	0.9989
II	5650000	5660000	1	14	0.9986	0.9989
II	5660000	5670000	1	28	0.9972	0.9985
II	5670000	5680000	1	3	0.9997	0.9997
II	5680000	5690000	1	14	0.9986	0.9995
II	5690000	5700000	1	6	0.9994	0.9994
II	5700000	5710000	1	8	0.9992	0.9992
II	5710000	5720000	1	17	0.9983	0.9995
II	5720000	5730000		114
II	5730000	5740000	1	8	0.9992	0.9992
II	5740000	5750000	1	36	0.9964	0.9991
II	5750000	5760000	1	63	0.9937	0.9987
II	5760000	5770000	1	9	0.9991	0.9991
II	5770000	5780000	1	8	0.9992	0.9994
II	5780000	5790000	1	6	0.9994	0.9994
II	5790000	5800000	1	38	0.9962	0.9996
II	5800000	5810000	1	2	0.9998	0.9998
II	5810000	5820000	1	55	0.9945	0.9991
II	5820000	5830000	1	5	0.9995	0.9996
II	5830000	5840000	1	5	0.9995	0.9995
II	5840000	5850000	1	9	0.9991	0.9997
II	5850000	5860000	1	5	0.9995	0.9995
II	5860000	5870000	1	3	0.9997	0.9997
II	5870000	5880000	1	29	0.9971	0.9992
II	5880000	5890000	1	39	0.9961	1
II	5890000	5900000	1	5	0.9995	0.9995
II	5900000	5910000	1	9	0.9991	0.9995
II	5910000	5920000	1	6	0.9994	0.9995
II	5920000	5930000	1	23	0.9977	0.9996
II	5930000	5940000	1	4	0.9996	0.9996
II	5940000	5950000	1	5	0.9995	0.9995
II	5950000	5960000	1	13	0.9987	0.9995
II	5960000	5970000	1	9	0.9991	0.9993
II	5970000	5980000	1	4	0.9996	0.9996
II	5980000	5990000	1	5	0.9995	0.9995
II	5990000	6000000	1	12	0.9988	0.9999
II	6000000	6010000	1	12	0.9988	0.9999
II	6010000	6020000	1	11	0.9989	0.9992
II	6020000	6030000	1.0388	12	0.998844820947247	0.999518675394686
II	6030000	6040000	1	38	0.9962	0.9994
II	6040000	6050000	1.0003	3	0.999700089973008	0.999700089973008
II	6050000	6060000	1	12	0.9988	0.9995
II	6060000	6070000	1	5	0.9995	0.9995
II	6070000	6080000	1	23	0.9977	0.9998
II	6080000	6090000	1	38	0.9962	0.9998
II	6090000	6100000	1.1243	1310	0.88348305612381	0.998754780752468
II	6100000	6110000	1	14	0.9986	0.9995
II	6110000	6120000	1	10	0.999	0.9993
II	6120000	6130000	1	25	0.9975	0.9997
II	6130000	6140000	1	22	0.9978	0.9997
II	6140000	6150000	1	10	0.999	0.9995
II	6150000	6160000	1	5	0.9995	0.9996
II	6160000	6170000	1	18	0.9982	0.9993
II	6170000	6180000	1	18	0.9982	0.9995
II	6180000	6190000	1	19	0.9981	0.9995
II	6190000	6200000	1	31	0.9969	0.9995
II	6200000	6210000	1	10	0.999	0.9992
II	6210000	6220000	1	46	0.9954	0.9987
II	6220000	6230000	1	66	0.9934	0.9992
II	6230000	6240000	1	42	0.9958	0.999
II	6240000	6250000	1	8	0.9992	0.9996
II	6250000	6260000	1	13	0.9987	0.9987
II	6260000	6270000	1	12	0.9988	0.9992
II	6270000	6280000	0.9727	60	0.993831602755217	0.996710188136116
II	6280000	6290000		116
II	6290000	6300000	0
II	6300000	6310000		4
II	6310000	6320000	1	7	0.9993	0.9993
II	6320000	6330000	1	12	0.9988	0.9988
II	6330000	6340000	1	10	0.999	0.9993
II	6340000	6350000	1	8	0.9992	0.9994
II	6350000	6360000	1	9	0.9991	0.9991
II	6360000	6370000	1	32	0.9968	0.999
II	6370000	6380000	1	15	0.9985	0.9989
II	6380000	6390000	1	17	0.9983	0.9991
II	6390000	6400000	1	28	0.9972	0.9993
II	6400000	6410000	1	9	0.9991	0.9991
II	6410000	6420000	1	24	0.9976	0.9991
II	6420000	6430000	1	54	0.9946	0.999
II	6430000	6440000	1	7	0.9993	0.9995
II	6440000	6450000	1	82	0.9918	0.9992
II	6450000	6460000	1	18	0.9982	0.9994
II	6460000	6470000	1	9	0.9991	0.9992
II	6470000	6480000	1	20	0.998	0.9993
II	6480000	6490000	1	20	0.998	0.999
II	6490000	6500000	1	10	0.999	0.9995
II	6500000	6510000	1	22	0.9978	0.9986
II	6510000	6520000	1	64	0.9936	0.9993
II	6520000	6530000	1	17	0.9983	0.9996
II	6530000	6540000	1	91	0.9909	0.9988
II	6540000	6550000	1	46	0.9954	0.9988
II	6550000	6560000	1	79	0.9921	0.9988
II	6560000	6570000	1	10	0.999	0.9991
II	6570000	6580000	1.1255	10	0.999111505997335	0.999111505997335
II	6580000	6590000	1	143	0.9857	0.9995
II	6590000	6600000	1	34	0.9966	0.9991
II	6600000	6610000	1	8	0.9992	0.9997
II	6610000	6620000	1	54	0.9946	0.9993
II	6620000	6630000	1	18	0.9982	0.9993
II	6630000	6640000	1	8	0.9992	0.9992
II	6640000	6650000	1	2	0.9998	0.9998
II	6650000	6660000	1.1253	22	0.998044965786901	0.998755887318937
II	6660000	6670000	1	43	0.9957	0.9983
II	6670000	6680000	1	49	0.9951	0.9992
II	6680000	6690000	1	10	0.999	0.9992
II	6690000	6700000	1	50	0.995	0.9978
II	6700000	6710000	1	6	0.9994	0.9994
II	6710000	6720000	1	16	0.9984	0.9992
II	6720000	6730000	1	9	0.9991	0.9994
II	6730000	6740000	1	108	0.9892	0.9995
II	6740000	6750000	1	21	0.9979	0.9992
II	6750000	6760000	1	12	0.9988	0.9992
II	6760000	6770000	1	18	0.9982	0.9994
II	6770000	6780000	1	9	0.9991	0.9993
II	6780000	6790000	1	10	0.999	0.9991
II	6790000	6800000	1.2921	7	0.999458246265769	0.999690426437582
II	6800000	6810000	1	9	0.9991	0.9991
II	6810000	6820000	1	13	0.9987	0.9993
II	6820000	6830000	1	45	0.9955	0.9993
II	6830000	6840000	1	9	0.9991	0.9996
II	6840000	6850000	1	53	0.9947	0.9992
II	6850000	6860000	1	23	0.9977	0.9992
II	6860000	6870000	1	15	0.9985	0.9996
II	6870000	6880000	1.0006	9	0.999100539676194	0.99940035978413
II	6880000	6890000	1	94	0.9906	0.995
II	6890000	6900000	1	638	0.9362	0.9921
II	6900000	6910000	1	318	0.9682	0.9818
II	6910000	6920000	1	195	0.9805	0.9951
II	6920000	6930000	1	42	0.9958	0.9993
II	6930000	6940000	1	12	0.9988	0.999
II	6940000	6950000	1	14	0.9986	0.9994
II	6950000	6960000	1	12	0.9988	0.999
II	6960000	6970000	1	11	0.9989	0.9996
II	6970000	6980000	1	27	0.9973	0.9991
II	6980000	6990000	1	23	0.9977	0.9991
II	6990000	7000000	1	11	0.9989	0.999
II	7000000	7010000	1	33	0.9967	0.9993
II	7010000	7020000	1	14	0.9986	0.9992
II	7020000	7030000	1	66	0.9934	0.9995
II	7030000	7040000	1	10	0.999	0.9992
II	7040000	7050000	1	9	0.9991	0.9992
II	7050000	7060000	1	12	0.9988	0.9995
II	7060000	7070000	1	45	0.9955	0.9992
II	7070000	7080000	1	42	0.9958	0.9989
II	7080000	7090000	1.0878	350	0.967824967824968	0.998804927376356
II	7090000	7100000	1	454	0.9546	0.9696
II	7100000	7110000	1	319	0.9681	0.9903
II	7110000	7120000	1	28	0.9972	0.9989
II	7120000	7130000	1	19	0.9981	0.9982
II	7130000	7140000	1	153	0.9847	0.9913
II	7140000	7150000	1	3	0.9997	0.9998
II	7150000	7160000	1	14	0.9986	0.9993
II	7160000	7170000	0.9977	365	0.963415856469881	0.990879021750025
II	7170000	7180000	1	363	0.9637	0.9737
II	7180000	7190000	1	479	0.9521	0.9652
II	7190000	7200000	1	352	0.9648	0.9738
II	7200000	7210000	1	463	0.9537	0.9688
II	7210000	7220000	1	414	0.9586	0.9778
II	7220000	7230000	1	472	0.9528	0.9701
II	7230000	7240000	1	587	0.9413	0.968
II	7240000	7250000	1	192	0.9808	0.9882
II	7250000	7260000	1	7	0.9993	0.9996
II	7260000	7270000	1	6	0.9994	0.9994
II	7270000	7280000	1	10	0.999	0.9994
II	7280000	7290000	1	150	0.985	0.9993
II	7290000	7300000	1	15	0.9985	0.9988
II	7300000	7310000	1	30	0.997	0.9993
II	7310000	7320000	1	24	0.9976	0.9998
II	7320000	7330000	1	35	0.9965	0.9995
II	7330000	7340000	1	4	0.9996	0.9998
II	7340000	7350000	1	5	0.9995	0.9996
II	7350000	7360000	1	14	0.9986	0.9993
II	7360000	7370000	1.1576999	252	0.97823270089252	0.998704327434078
II	7370000	7380000	1	17	0.9983	0.9994
II	7380000	7390000	1	20	0.998	0.9994
II	7390000	7400000	1	15	0.9985	0.9989
II	7400000	7410000	1	14	0.9986	0.9991
II	7410000	7420000	1	32	0.9968	0.9991
II	7420000	7430000	1	91	0.9909	0.9921
II	7430000	7440000	1	174	0.9826	0.9895
II	7440000	7450000	1	501	0.9499	0.9723
II	7450000	7460000	1	482	0.9518	0.9697
II	7460000	7470000	1	619	0.9381	0.9654
II	7470000	7480000	1	820	0.918	0.9617
II	7480000	7490000	1	794	0.9206	0.9778
II	7490000	7500000	1	107	0.9893	0.9912
II	7500000	7510000	1	361	0.9639	0.9724
II	7510000	7520000	1	28	0.9972	0.9994
II	7520000	7530000	1	41	0.9959	0.9984
II	7530000	7540000	1	24	0.9976	0.9993
II	7540000	7550000	1	287	0.9713	0.985
II	7550000	7560000	1	2198	0.7802	0.9248
II	7560000	7570000	1	758	0.9242	0.9709
II	7570000	7580000	1	6	0.9994	0.9994
II	7580000	7590000	1	24	0.9976	0.9988
II	7590000	7600000	1	46	0.9954	0.9994
II	7600000	7610000	1	23	0.9977	0.9999
II	7610000	7620000	1	8	0.9992	0.9994
II	7620000	7630000	1	5	0.9995	0.9996
II	7630000	7640000	1	14	0.9986	0.9995
II	7640000	7650000	1	51	0.9949	0.9987
II	7650000	7660000		6
II	7660000	7670000		31
II	7670000	7680000		89
II	7680000	7690000	1	15	0.9985	0.9991
II	7690000	7700000	1	50	0.995	0.9992
II	7700000	7710000	1	8	0.9992	0.9994
II	7710000	7720000	1	14	0.9986	0.9991
II	7720000	7730000	1	56	0.9944	0.9996
II	7730000	7740000	1	22	0.9978	0.9997
II	7740000	7750000	1	5	0.9995	0.9995
II	7750000	7760000	1	8	0.9992	0.9992
II	7760000	7770000	1	16	0.9984	0.9988
[truncated: 6,134 more rows]
