# Supplementary material for: Selfing is the safest sex for Caenorhabditis tropicalis
Source: eLife. 2021 Jan 11;10:e62587. doi: 10.7554/eLife.62587 (PMC7853720; doi:10.7554/eLife.62587)
Supplement: Figure 3—source data 1. [file elife-62587-fig3-data1.tsv.zip › isolateMetadata.tsv]

Isolate	Country	Lat.	Long.	Substrate	Locale
JU1373	La Reunion	-21.05	55.69	Rotting_flower	Africa
JU1630	Cape Verde	17.11	-25.12	Rotting_nut/pod/seed/fruit	Africa
JU3170	Sao Tome	0.29	6.61	Vegetal_litter/mix	Africa
JU1872	French Guiana	4.09	-52.68	Rotting_flower	America
JU1975	Brazil	-2.96	-59.84	Rotting_nut/pod/seed/fruit	America
JU2505	Costa Rica	10.47	-84.65	Rotting_flower	America
NIC1112	Peru	-12.83	-71.38	Rotting_nut/pod/seed/fruit	America
NIC1192	Peru	-12.85	-69.46	Rotting_nut/pod/seed/fruit	America
NIC321	French Guiana	5.54	-53.56	Rotting_nut/pod/seed/fruit	America
NIC58	French Guiana	4.09	-52.68	Rotting_nut/pod/seed/fruit	America
QG834	Panama	9.15	-79.83	Rotting_flower	America
JU2752	Guadeloupe	16.18	-61.70	Rotting_nut/pod/seed/fruit	Caribbean
NIC535	Dominica	15.24	-61.35	Rotting_nut/pod/seed/fruit	Caribbean
NIC547	Dominica	15.57	-61.38	Rotting_nut/pod/seed/fruit	Caribbean
NIC568	Dominica	15.38	-61.34	Vegetal_litter/mix	Caribbean
NIC587	Dominica	15.41	-61.35	Rotting_nut/pod/seed/fruit	Caribbean
NIC594	Dominica	15.41	-61.35	Rotting_nut/pod/seed/fruit	Caribbean
NIC751	Dominica	15.40	-61.31	Rotting_nut/pod/seed/fruit	Caribbean
NIC773	Dominica	15.35	-61.31	Rotting_nut/pod/seed/fruit	Caribbean
NIC517	Taiwan	25.01	121.90	Rotting_nut/pod/seed/fruit	East Asia
NIC530	Taiwan	24.60	121.00	Rotting_nut/pod/seed/fruit	East Asia
NIC894	Taiwan	22.02	121.57	Rotting_nut/pod/seed/fruit	East Asia
NIC898	Taiwan	22.02	121.57	Rotting_nut/pod/seed/fruit	East Asia
QG131	Hawaii	22.23	-159.48	Rotting_nut/pod/seed/fruit	Pacific
