# Supplementary material for: Selfing is the safest sex for Caenorhabditis tropicalis
Source: eLife. 2021 Jan 11;10:e62587. doi: 10.7554/eLife.62587 (PMC7853720; doi:10.7554/eLife.62587)
Supplement: Figure 4—source data 1. [file elife-62587-fig4-data1.tsv.zip › RILmating.tsv]

Strain	Date.Scored	Picker	Score	Thaw
JU1373	6/28/16	JY	0	16-Jan
JU1373	10/6/16	JY	0	16-Jan
JU1373	10/6/16	JY	0	16-Jan
JU1373	6/28/16	JY	1	16-Jan
JU1373	7/18/16	RP	1	16-Jan
JU1373	7/18/16	RP	1	16-Jan
JU1373	6/28/16	JY	0	16-Jan
JU1373	10/6/16	JY	0	16-Jan
JU1373	3/31/17	JY	1	17-Mar
JU1373	10/27/16	MM	1	16-Jan
JU1373	3/10/17	MM	0	16-Nov
JU1373	12/26/16	MM	0	16-Nov
JU1373	10/6/16	JY	0	16-Jan
JU1373	3/31/17	JY	1	17-Mar
JU1373	10/20/16	GA	1	16-Jan
JU1373	10/27/16	MM	0	16-Jan
JU1373	1/19/17	MM	0	16-Nov
JU1373	3/31/17	JY	1	17-Mar
JU1373	10/6/16	JY	0	16-Jan
JU1373	10/20/16	GA	1	16-Jan
JU1373	1/13/17	JY	1	16-Nov
JU1373	11/29/16	JY	0	16-Nov
JU1373	3/16/17	MM	0	17-Mar
JU1373	10/20/16	GA	1	16-Jan
JU1373	3/31/17	MM	0	17-Mar
JU1373	12/26/16	MM	1	16-Nov
JU1373	7/1/16	RP	0	16-Jan
JU1373	3/23/17	MM	0	17-Mar
JU1373	3/10/17	MM	1	16-Nov
JU1373	3/13/17	MM	0	17-Mar
JU1373	10/6/16	JY	0	16-Jan
JU1373	3/31/17	JY	1	17-Mar
JU1373	10/20/16	GA	0	16-Jan
JU1373	10/6/16	JY	0	16-Jan
JU1373	3/6/17	JY	0	16-Nov
JU1373	3/31/17	MM	1	17-Mar
JU1373	8/8/16	RP	1	16-Jan
JU1373	12/26/16	MM	0	16-Nov
JU1373	2/2/17	MM	0	16-Nov
JU1373	3/16/17	MM	0	17-Mar
JU1373	3/31/17	JY	0	17-Mar
JU1373	3/16/17	MM	0	17-Mar
JU1373	3/16/17	MM	0	17-Mar
JU1373	12/16/16	MM	1	16-Nov
JU1373	2/20/17	JY	0	16-Nov
JU1373	3/6/17	JY	0	16-Nov
JU1373	3/20/17	MM	0	17-Mar
JU1373	10/6/16	JY	0	16-Jan
JU1373	1/20/17	MM	0	16-Nov
JU1373	12/19/16	JY	0	16-Nov
JU1373	3/16/17	MM	0	17-Mar
JU1373	12/19/16	JY	0	16-Nov
JU1373	3/23/17	MM	0	17-Mar
JU1373	2/20/17	JY	0	16-Nov
JU1373	11/17/16	MM	0	16-Nov
JU1373	11/17/16	MM	0	16-Nov
JU1373	2/23/17	JY	0	16-Nov
JU1373	2/13/17	MM	1	16-Nov
JU1373	3/31/17	MM	1	17-Mar
JU1373	12/16/16	MM	0	16-Nov
JU1373	3/6/17	JY	0	16-Nov
JU1373	10/17/16	MM	0	16-Jan
JU1373	8/8/16	RP	1	16-Jan
JU1373	7/25/16	RP	0	16-Jan
JU1373	8/8/16	RP	1	16-Jan
JU1373	2/20/17	JY	1	16-Nov
JU1373	2/2/17	MM	1	16-Nov
JU1373	3/31/17	JY	0	17-Mar
JU1373	12/29/16	MM	0	16-Nov
JU1373	2/23/17	JY	0	16-Nov
JU1373	10/7/16	MM	0	16-Jan
JU1373	7/18/16	RP	1	16-Jan
JU1373	4/3/17	MM	1	17-Mar
JU1373	10/27/16	MM	0	16-Jan
JU1373	7/25/16	RP	1	16-Jan
JU1373	12/19/16	JY	1	16-Nov
JU1373	1/20/17	MM	0	16-Nov
JU1373	3/23/17	MM	0	17-Mar
JU1373	3/23/17	MM	0	17-Mar
JU1373	3/31/17	MM	1	17-Mar
JU1373	10/31/16	MM	0	16-Nov
JU1373	12/26/16	MM	1	16-Nov
JU1373	3/31/17	MM	0	17-Mar
JU1373	10/6/16	JY	1	16-Jan
JU1373	1/30/17	MM	1	16-Nov
JU1373	2/13/17	MM	0	16-Nov
JU1373	1/30/17	MM	0	16-Nov
JU1373	11/29/16	JY	1	16-Nov
JU1373	10/31/16	MM	0	16-Jan
JU1373	12/15/16	JY	0	16-Nov
JU1373	4/3/17	MM	0	17-Mar
JU1373	4/3/17	MM	0	17-Mar
JU1373	2/2/17	MM	1	16-Nov
JU1373	10/28/16	MM	1	16-Jan
JU1373	10/28/16	MM	1	16-Jan
JU1373	10/28/16	MM	0	16-Jan
JU1373	2/2/17	MM	0	16-Nov
JU1373	3/13/17	MM	0	17-Mar
JU1373	1/12/17	MM	0	16-Nov
JU1373	3/23/17	JY	0	17-Mar
JU1373	3/23/17	JY	0	17-Mar
JU1373	7/18/16	RP	1	16-Jan
JU1373	1/20/17	MM	0	16-Nov
JU1373	12/16/16	JY	1	16-Nov
JU1373	2/6/17	MM	1	16-Nov
JU1373	10/7/16	MM	1	16-Jan
JU1373	2/23/17	JY	1	16-Nov
JU1373	2/23/17	JY	0	16-Nov
JU1373	10/7/16	MM	0	16-Jan
JU1373	10/7/16	MM	0	16-Jan
JU1373	4/3/17	MM	0	17-Mar
JU1373	12/15/16	JY	0	16-Nov
JU1373	3/20/17	JY	0	17-Mar
JU1373	12/16/16	MM	0	16-Nov
JU1373	3/23/17	JY	0	17-Mar
JU1373	4/3/17	MM	0	17-Mar
JU1373	11/3/16	MM	0	16-Nov
JU1373	3/27/17	MM	0	17-Mar
JU1373	2/27/17	MM	0	16-Nov
JU1373	10/31/16	MM	0	16-Nov
JU1373	10/17/16	MM	0	16-Jan
JU1373	10/31/16	MM	0	16-Nov
JU1373	2/6/17	JY	1	16-Nov
JU1373	2/20/17	JY	0	16-Nov
JU1373	3/13/17	MM	1	17-Mar
JU1373	2/20/17	JY	0	16-Nov
JU1373	2/27/17	JY	0	16-Nov
JU1373	1/13/17	JY	1	16-Nov
JU1373	1/13/17	JY	1	16-Nov
JU1373	10/31/16	JY	1	16-Jan
JU1373	7/25/16	RP	1	16-Jan
JU1373	3/23/17	MM	0	17-Mar
JU1373	10/28/16	MM	1	16-Jan
JU1373	3/27/17	MM	0	17-Mar
JU1373	3/27/17	MM	0	17-Mar
JU1373	10/10/16	MM	0	16-Jan
JU1373	10/3/16	MM	0	16-Jan
JU1373	1/30/17	MM	1	16-Nov
JU1373	12/15/16	JY	1	16-Nov
JU1373	4/3/17	MM	1	17-Mar
JU1373	10/10/16	GA	0	16-Jan
JU1373	3/6/17	JY	1	16-Nov
JU1373	12/5/16	MM	0	16-Nov
JU1373	2/27/17	MM	1	16-Nov
JU1373	11/3/16	MM	0	16-Nov
JU1373	12/12/16	JY	0	16-Nov
JU1373	12/29/16	MM	1	16-Nov
JU1373	12/29/16	MM	1	16-Nov
JU1373	3/9/17	MM	0	16-Nov
JU1373	3/13/17	MM	1	17-Mar
JU1373	3/13/17	MM	1	17-Mar
JU1373	3/20/17	JY	0	17-Mar
JU1373	2/23/17	JY	0	16-Nov
JU1373	2/23/17	JY	0	16-Nov
JU1373	2/13/17	MM	0	16-Nov
JU1373	10/27/16	MM	0	16-Jan
JU1373	2/17/17	MM	0	16-Nov
JU1373	10/31/16	JY	0	16-Jan
JU1373	10/31/16	JY	0	16-Jan
JU1373	10/17/16	MM	0	16-Jan
JU1373	2/27/17	MM	0	16-Nov
JU1373	10/17/16	GA	0	16-Jan
JU1373	3/31/17	MM	1	17-Mar
JU1373	3/24/17	MM	0	17-Mar
JU1373	2/20/17	JY	0	16-Nov
JU1373	1/12/17	MM	1	16-Nov
JU1373	2/6/17	JY	0	16-Nov
JU1373	3/16/17	MM	0	17-Mar
JU1373	2/24/17	MM	0	16-Nov
JU1373	3/10/17	MM	0	16-Nov
JU1373	3/27/17	MM	1	17-Mar
JU1373	1/26/17	MM	0	16-Nov
JU1373	12/23/16	MM	0	16-Nov
JU1373	3/6/17	MM	1	16-Nov
JU1373	3/6/17	MM	1	16-Nov
JU1373	11/17/16	MM	0	16-Nov
JU1373	1/19/17	MM	1	16-Nov
JU1373	10/3/16	MM	0	16-Jan
JU1373	10/10/16	GA	0	16-Jan
JU1373	3/20/17	MM	1	17-Mar
JU1373	3/6/17	JY	1	16-Nov
JU1373	2/17/17	MM	0	16-Nov
JU1373	2/17/17	MM	0	16-Nov
JU1373	11/3/16	MM	1	16-Nov
JU1373	12/5/16	MM	0	16-Nov
JU1373	12/5/16	MM	0	16-Nov
JU1373	12/5/16	MM	0	16-Nov
JU1373	10/7/16	MM	1	16-Jan
JU1373	3/30/17	MM	1	17-Mar
JU1373	3/30/17	JY	1	17-Mar
JU1373	3/20/17	JY	0	17-Mar
JU1373	2/6/17	JY	1	16-Nov
JU1373	3/20/17	JY	0	17-Mar
JU1373	3/30/17	MM	0	17-Mar
JU1373	3/13/17	MM	0	17-Mar
JU1373	3/30/17	MM	0	17-Mar
JU1373	3/10/17	MM	0	16-Nov
JU1373	2/27/17	MM	1	16-Nov
JU1373	3/10/17	MM	0	16-Nov
JU1373	12/16/16	JY	1	16-Nov
JU1373	1/23/17	MM	1	16-Nov
JU1373	2/6/17	MM	0	16-Nov
JU1373	10/17/16	GA	0	16-Jan
JU1373	2/27/17	MM	0	16-Nov
JU1373	1/19/17	MM	0	16-Nov
JU1373	2/6/17	JY	1	16-Nov
JU1373	2/27/17	JY	0	16-Nov
JU1373	2/27/17	JY	0	16-Nov
JU1373	1/30/17	MM	0	16-Nov
JU1373	3/27/17	MM	1	17-Mar
JU1373	1/26/17	MM	0	16-Nov
JU1373	3/23/17	MM	0	17-Mar
JU1373	1/23/17	MM	1	16-Nov
JU1373	12/29/16	MM	1	16-Nov
JU1373	12/2/16	JY	0	16-Nov
JU1373	12/2/16	JY	1	16-Nov
JU1373	12/2/16	JY	0	16-Nov
JU1373	2/24/17	MM	0	16-Nov
JU1373	7/1/16	RP	0	16-Jan
JU1373	12/15/16	MM	0	16-Nov
JU1373	12/15/16	MM	1	16-Nov
JU1373	10/18/16	GA	0	16-Jan
JU1373	2/17/17	MM	1	16-Nov
JU1373	3/20/17	MM	1	17-Mar
JU1373	11/3/16	MM	0	16-Nov
JU1373	12/12/16	MM	1	16-Nov
JU1373	3/10/17	MM	0	16-Nov
JU1373	12/12/16	JY	1	16-Nov
JU1373	3/30/17	JY	1	17-Mar
JU1373	2/6/17	MM	0	16-Nov
JU1373	3/24/17	MM	0	17-Mar
JU1373	10/17/16	GA	0	16-Jan
JU1373	3/20/17	JY	0	17-Mar
JU1373	3/30/17	MM	1	17-Mar
JU1373	3/2/17	MM	1	16-Nov
JU1373	12/26/16	JY	1	16-Nov
JU1373	2/24/17	MM	1	16-Nov
JU1373	3/2/17	MM	0	16-Nov
JU1373	12/16/16	MM	0	16-Nov
JU1373	12/23/16	MM	1	16-Nov
JU1373	2/24/17	MM	0	16-Nov
JU1373	3/24/17	MM	0	17-Mar
JU1373	2/24/17	MM	0	16-Nov
JU1373	3/2/17	JY	0	16-Nov
JU1373	10/10/16	MM	0	16-Jan
JU1373	1/12/17	MM	1	16-Nov
JU1373	3/2/17	MM	1	16-Nov
JU1373	10/18/16	GA	0	16-Jan
JU1373	3/20/17	MM	1	17-Mar
JU1373	1/16/17	MM	1	16-Nov
JU1373	1/16/17	MM	0	16-Nov
JU1373	1/30/17	JY	0	16-Nov
JU1373	3/20/17	MM	0	17-Mar
JU1373	3/20/17	MM	0	17-Mar
JU1373	2/24/17	MM	0	16-Nov
JU1373	7/18/16	RP	1	16-Jan
JU1373	12/23/16	MM	1	16-Nov
JU1373	3/6/17	MM	1	16-Nov
JU1373	10/10/16	GA	0	16-Jan
JU1373	10/10/16	GA	0	16-Jan
JU1373	3/30/17	MM	1	17-Mar
JU1373	3/2/17	MM	1	16-Nov
JU1373	3/2/17	MM	1	16-Nov
JU1373	12/26/16	JY	1	16-Nov
JU1373	3/30/17	JY	0	17-Mar
JU1373	10/6/16	JY	1	16-Jan
JU1373	12/16/16	JY	1	16-Nov
JU1373	3/20/17	JY	1	17-Mar
JU1373	12/2/16	JY	0	16-Nov
JU1373	3/30/17	JY	1	17-Mar
JU1373	7/18/16	RP	0	16-Jan
JU1373	2/27/17	MM	0	16-Nov
JU1373	3/30/17	MM	1	17-Mar
JU1373	1/9/17	JY	1	16-Nov
JU1373	7/1/16	RP	1	16-Jan
JU1373	1/16/17	MM	1	16-Nov
JU1373	3/23/17	JY	0	17-Mar
JU1373	1/26/17	MM	1	16-Nov
JU1373	3/9/17	MM	0	16-Nov
JU1373	1/30/17	JY	0	16-Nov
JU1373	1/30/17	JY	0	16-Nov
JU1373	12/12/16	MM	1	16-Nov
JU1373	2/1/17	JY	0	16-Nov
JU1373	3/2/17	JY	0	16-Nov
JU1373	3/6/17	MM	1	16-Nov
JU1373	2/27/17	JY	1	16-Nov
JU1373	10/18/16	GA	0	16-Jan
JU1373	3/6/17	JY	1	16-Nov
JU1373	3/24/17	MM	0	17-Mar
JU1373	1/12/17	MM	1	16-Nov
JU1373	3/9/17	MM	1	16-Nov
JU1373	12/26/16	JY	1	16-Nov
JU1373	12/12/16	MM	1	16-Nov
JU1373	3/9/17	MM	0	16-Nov
JU1373	12/2/16	JY	1	16-Nov
JU1373	2/1/17	JY	0	16-Nov
JU1373	3/2/17	JY	1	16-Nov
JU1373	1/23/17	MM	1	16-Nov
JU1373	1/19/17	MM	0	16-Nov
JU1373	3/24/17	MM	0	17-Mar
JU1373	11/28/16	JY	0	16-Nov
JU1373	12/15/16	MM	1	16-Nov
JU1373	10/13/16	JY	0	16-Jan
JU1373	11/21/16	MM	0	16-Nov
JU1373	12/15/16	MM	1	16-Nov
JU1373	3/2/17	MM	1	16-Nov
JU1373	3/30/17	JY	0	17-Mar
JU1373	3/30/17	JY	0	17-Mar
JU1373	12/2/16	JY	0	16-Nov
JU1373	12/12/16	MM	1	16-Nov
JU1373	10/3/16	MM	1	16-Jan
JU1373	3/24/17	MM	1	17-Mar
JU1373	3/9/17	MM	1	16-Nov
JU1373	2/16/17	MM	1	16-Nov
JU1373	3/9/17	MM	1	16-Nov
JU1373	1/9/17	JY	1	16-Nov
JU1373	2/1/17	JY	0	16-Nov
JU1373	11/21/16	MM	1	16-Nov
JU1373	3/2/17	JY	1	16-Nov
JU1373	2/27/17	JY	1	16-Nov
JU1373	1/23/17	MM	0	16-Nov
JU1373	11/28/16	JY	0	16-Nov
JU1373	1/9/17	JY	1	16-Nov
JU1373	2/16/17	MM	0	16-Nov
JU1373	1/16/17	MM	1	16-Nov
JU1373	11/21/16	MM	1	16-Nov
JU1373	2/16/17	MM	1	16-Nov
JU1373	11/21/16	MM	0	16-Nov
JU1373	3/2/17	JY	1	16-Nov
JU1373	11/28/16	JY	1	16-Nov
JU1373	3/23/17	JY	0	17-Mar
JU1373	2/1/17	JY	0	16-Nov
JU1373	2/27/17	JY	1	16-Nov
JU1373	3/6/17	MM	0	16-Nov
JU1373	10/13/16	JY	1	16-Jan
JU1373	3/23/17	JY	1	17-Mar
JU1373	3/6/17	MM	1	16-Nov
JU1373	2/16/17	MM	0	16-Nov
NIC58	3/2/16	RP	1	16-Jan
NIC58	7/6/15	RP	1	15-Apr
NIC58	8/7/15	RP	1	15-Apr
NIC58	5/9/16	MM	1	16-Jan
NIC58	10/5/15	MM	0	15-Apr
NIC58	2/25/16	MM	1	16-Jan
NIC58	2/17/17	MM	1	16-Nov
NIC58	5/4/15	MM	1	15-Apr
NIC58	3/17/16	MM	0	16-Jan
NIC58	3/17/16	MM	1	16-Jan
NIC58	7/6/15	MM	1	15-Apr
NIC58	3/18/16	MM	1	16-Jan
NIC58	3/14/16	MM	1	16-Jan
NIC58	3/20/17	MM	1	17-Mar
NIC58	6/28/16	JY	1	16-Jan
NIC58	10/30/15	MM	1	15-Apr
NIC58	2/17/17	MM	1	16-Nov
NIC58	5/7/15	MM	0	15-Apr
NIC58	5/5/15	JY	1	15-Apr
NIC58	2/29/16	MM	0	16-Jan
NIC58	5/11/15	RP	1	15-Apr
NIC58	3/6/17	MM	1	16-Nov
NIC58	7/13/15	RP	1	15-Apr
NIC58	6/29/15	MM	1	15-Apr
NIC58	7/17/15	RP	1	15-Apr
NIC58	12/16/16	JY	1	16-Nov
NIC58	6/29/15	RP	1	15-Apr
NIC58	2/23/17	JY	1	16-Nov
NIC58	5/5/15	JY	1	15-Apr
NIC58	1/16/17	MM	1	16-Nov
NIC58	3/14/16	MM	1	16-Jan
NIC58	10/9/15	MM	1	15-Apr
NIC58	5/11/15	MM	1	15-Apr
NIC58	3/30/17	MM	1	17-Mar
NIC58	2/27/17	MM	0	16-Nov
NIC58	3/23/17	MM	1	17-Mar
NIC58	5/5/16	MM	0	16-Jan
NIC58	2/16/17	MM	1	16-Nov
NIC58	10/8/15	MM	1	15-Apr
NIC58	2/16/17	MM	1	16-Nov
NIC58	3/2/17	MM	1	16-Nov
NIC58	5/22/15	MM	1	15-Apr
NIC58	12/11/15	MM	0	15-Apr
NIC58	9/27/15	MM	1	15-Apr
NIC58	3/31/17	JY	1	17-Mar
NIC58	6/22/15	RP	1	15-Apr
NIC58	2/17/17	MM	0	16-Nov
NIC58	2/17/17	MM	0	16-Nov
NIC58	12/5/16	MM	1	16-Nov
NIC58	10/23/15	MM	1	15-Apr
NIC58	5/6/16	MM	1	16-Jan
NIC58	5/6/16	MM	1	16-Jan
NIC58	5/6/16	MM	1	16-Jan
NIC58	5/6/16	MM	1	16-Jan
NIC58	3/2/17	JY	1	16-Nov
NIC58	3/2/17	JY	1	16-Nov
NIC58	1/16/17	MM	0	16-Nov
NIC58	3/20/17	MM	1	17-Mar
NIC58	3/2/17	JY	1	16-Nov
NIC58	3/20/17	JY	1	17-Mar
NIC58	3/20/17	JY	1	17-Mar
NIC58	3/20/17	JY	1	17-Mar
NIC58	12/5/16	MM	1	16-Nov
NIC58	3/20/17	JY	1	17-Mar
NIC58	3/20/17	JY	1	17-Mar
NIC58	5/2/16	MM	1	16-Jan
NIC58	12/16/16	JY	1	16-Nov
NIC58	5/6/16	MM	1	16-Jan
NIC58	5/6/16	MM	1	16-Jan
NIC58	3/2/17	JY	1	16-Nov
NIC58	1/30/17	MM	1	16-Nov
NIC58	3/20/17	MM	0	17-Mar
NIC58	1/26/17	MM	1	16-Nov
NIC58	3/7/16	MM	1	16-Jan
NIC58	3/7/16	MM	1	16-Jan
NIC58	3/20/17	JY	1	17-Mar
NIC58	12/7/15	MM	1	15-Apr
NIC58	12/23/16	MM	0	16-Nov
NIC58	2/16/17	MM	1	16-Nov
NIC58	10/5/15	MM	0	15-Apr
NIC58	11/28/16	JY	0	16-Nov
NIC58	3/31/17	JY	1	17-Mar
NIC58	5/6/16	MM	1	16-Jan
NIC58	3/31/17	JY	1	17-Mar
NIC58	7/1/16	RP	1	16-Jan
NIC58	3/31/17	JY	1	17-Mar
NIC58	3/31/17	JY	0	17-Mar
NIC58	3/31/17	MM	1	17-Mar
NIC58	3/31/17	MM	1	17-Mar
NIC58	3/31/17	MM	1	17-Mar
NIC58	3/31/17	MM	1	17-Mar
NIC58	3/31/17	MM	1	17-Mar
NIC58	3/31/17	MM	1	17-Mar
NIC58	5/9/16	MM	1	16-Jan
NIC58	11/3/16	MM	0	16-Nov
NIC58	3/31/17	JY	1	17-Mar
NIC58	5/9/16	MM	1	16-Jan
NIC58	5/9/16	MM	1	16-Jan
NIC58	5/9/16	MM	1	16-Jan
NIC58	5/9/16	MM	1	16-Jan
NIC58	5/9/16	MM	1	16-Jan
NIC58	5/9/16	MM	1	16-Jan
NIC58	11/29/16	JY	1	16-Nov
NIC58	11/29/16	JY	1	16-Nov
NIC58	6/28/16	JY	1	16-Jan
NIC58	7/18/16	RP	1	16-Jan
NIC58	7/18/16	RP	1	16-Jan
NIC58	12/16/16	JY	1	16-Nov
NIC58	5/9/16	MM	1	16-Jan
NIC58	4/13/16	JY	0	16-Jan
NIC58	4/13/16	JY	1	16-Jan
NIC58	3/11/16	MM	1	16-Jan
NIC58	3/21/16	MM	1	16-Jan
NIC58	12/26/16	MM	0	16-Nov
NIC58	12/26/16	JY	1	16-Nov
NIC58	3/30/17	MM	1	17-Mar
NIC58	2/16/17	MM	1	16-Nov
NIC58	2/10/16	RP	1	16-Jan
NIC58	4/3/17	MM	1	17-Mar
NIC58	4/3/17	MM	1	17-Mar
NIC58	4/3/17	MM	1	17-Mar
NIC58	4/3/17	MM	1	17-Mar
NIC58	4/3/17	MM	1	17-Mar
NIC58	4/15/16	MM	1	16-Jan
NIC58	12/2/16	JY	0	16-Nov
NIC58	3/6/17	MM	1	16-Nov
NIC58	3/6/17	MM	1	16-Nov
NIC58	3/6/17	MM	1	16-Nov
NIC58	3/6/17	MM	1	16-Nov
NIC58	4/22/16	MM	1	16-Jan
NIC58	3/6/17	MM	0	16-Nov
NIC58	3/6/17	JY	1	16-Nov
NIC58	3/6/17	JY	1	16-Nov
NIC58	3/6/17	JY	1	16-Nov
NIC58	2/23/17	JY	1	16-Nov
NIC58	3/6/17	JY	1	16-Nov
NIC58	2/23/17	JY	1	16-Nov
NIC58	2/23/17	JY	0	16-Nov
NIC58	2/23/17	JY	0	16-Nov
NIC58	4/18/16	MM	1	16-Jan
NIC58	3/10/17	MM	1	16-Nov
NIC58	3/10/17	MM	1	16-Nov
NIC58	7/18/16	RP	1	16-Jan
NIC58	7/18/16	RP	1	16-Jan
NIC58	7/18/16	RP	1	16-Jan
NIC58	12/16/16	MM	0	16-Nov
NIC58	1/20/17	MM	1	16-Nov
NIC58	4/14/16	MM	1	16-Jan
NIC58	2/20/17	JY	1	16-Nov
NIC58	10/31/16	MM	1	16-Jan
NIC58	12/26/16	MM	1	16-Nov
NIC58	10/17/16	GA	1	16-Jan
NIC58	3/21/16	MM	1	16-Jan
NIC58	2/27/17	MM	1	16-Nov
NIC58	2/27/17	MM	1	16-Nov
NIC58	3/30/17	JY	1	17-Mar
NIC58	4/21/16	MM	1	16-Jan
NIC58	4/21/16	JY	1	16-Jan
NIC58	4/21/16	JY	1	16-Jan
NIC58	4/21/16	JY	1	16-Jan
NIC58	4/21/16	JY	1	16-Jan
NIC58	12/2/16	JY	0	16-Nov
NIC58	12/2/16	JY	0	16-Nov
NIC58	12/2/16	JY	1	16-Nov
NIC58	2/24/17	MM	0	16-Nov
NIC58	10/18/16	GA	1	16-Jan
NIC58	10/18/16	GA	1	16-Jan
NIC58	3/23/17	JY	1	17-Mar
NIC58	3/23/17	JY	1	17-Mar
NIC58	12/15/16	MM	1	16-Nov
NIC58	12/15/16	MM	1	16-Nov
NIC58	12/5/16	MM	0	16-Nov
NIC58	12/5/16	MM	0	16-Nov
NIC58	12/15/16	JY	1	16-Nov
NIC58	3/23/17	MM	1	17-Mar
NIC58	3/23/17	MM	0	17-Mar
NIC58	3/23/17	MM	0	17-Mar
NIC58	3/23/17	MM	0	17-Mar
NIC58	1/13/17	JY	1	16-Nov
NIC58	1/13/17	JY	1	16-Nov
NIC58	1/13/17	JY	1	16-Nov
NIC58	3/13/17	MM	0	17-Mar
NIC58	12/16/16	MM	1	16-Nov
NIC58	12/16/16	MM	1	16-Nov
NIC58	12/16/16	MM	1	16-Nov
NIC58	5/2/16	JY	1	16-Jan
NIC58	3/10/17	MM	1	16-Nov
NIC58	8/8/16	RP	1	16-Jan
NIC58	8/8/16	RP	1	16-Jan
NIC58	10/17/16	MM	1	16-Jan
NIC58	10/31/16	MM	1	16-Jan
NIC58	2/6/17	MM	1	16-Nov
NIC58	2/20/17	JY	1	16-Nov
NIC58	2/20/17	JY	1	16-Nov
NIC58	2/20/17	JY	0	16-Nov
NIC58	2/6/17	JY	1	16-Nov
NIC58	12/23/16	MM	1	16-Nov
NIC58	12/23/16	MM	1	16-Nov
NIC58	1/26/17	MM	1	16-Nov
NIC58	11/28/16	JY	1	16-Nov
NIC58	11/28/16	JY	1	16-Nov
NIC58	2/24/17	MM	1	16-Nov
NIC58	2/24/17	MM	1	16-Nov
NIC58	2/24/17	MM	0	16-Nov
NIC58	2/2/17	MM	1	16-Nov
NIC58	5/3/16	JY	1	16-Jan
NIC58	7/1/16	RP	1	16-Jan
NIC58	3/9/17	MM	1	16-Nov
NIC58	3/9/17	MM	1	16-Nov
NIC58	12/12/16	JY	1	16-Nov
NIC58	12/12/16	JY	1	16-Nov
NIC58	12/12/16	JY	0	16-Nov
NIC58	12/29/16	MM	1	16-Nov
NIC58	12/29/16	MM	0	16-Nov
NIC58	11/3/16	MM	0	16-Nov
NIC58	12/15/16	JY	1	16-Nov
NIC58	3/20/17	MM	1	17-Mar
NIC58	3/6/17	JY	0	16-Nov
NIC58	2/13/17	MM	1	16-Nov
NIC58	2/13/17	MM	1	16-Nov
NIC58	10/27/16	MM	0	16-Jan
NIC58	3/13/17	MM	1	17-Mar
NIC58	10/27/16	MM	0	16-Jan
NIC58	10/27/16	MM	0	16-Jan
NIC58	6/28/16	JY	1	16-Jan
NIC58	5/5/16	MM	1	16-Jan
NIC58	10/6/16	JY	0	16-Jan
NIC58	5/5/16	MM	1	16-Jan
NIC58	10/17/16	MM	1	16-Jan
NIC58	10/31/16	JY	1	16-Jan
NIC58	10/17/16	MM	1	16-Jan
NIC58	4/30/15	MM	0	15-Apr
NIC58	12/26/16	MM	1	16-Nov
NIC58	12/26/16	MM	1	16-Nov
NIC58	10/20/16	GA	1	16-Jan
NIC58	10/20/16	GA	0	16-Jan
NIC58	12/26/16	JY	1	16-Nov
NIC58	12/26/16	JY	1	16-Nov
NIC58	4/3/17	MM	1	17-Mar
NIC58	12/19/16	JY	1	16-Nov
NIC58	10/6/16	JY	0	16-Jan
NIC58	1/30/17	JY	1	16-Nov
NIC58	11/17/16	MM	1	16-Nov
NIC58	2/2/17	MM	1	16-Nov
NIC58	10/28/16	MM	1	16-Jan
NIC58	10/28/16	MM	1	16-Jan
NIC58	4/29/16	MM	0	16-Jan
NIC58	7/1/16	RP	0	16-Jan
NIC58	3/2/17	JY	1	16-Nov
NIC58	12/15/16	MM	1	16-Nov
NIC58	10/10/16	GA	1	16-Jan
NIC58	3/23/17	JY	1	17-Mar
NIC58	5/2/16	JY	1	16-Jan
NIC58	12/19/16	JY	1	16-Nov
NIC58	12/19/16	JY	0	16-Nov
NIC58	3/9/17	MM	1	16-Nov
NIC58	7/25/16	RP	0	16-Jan
NIC58	3/13/17	MM	1	17-Mar
NIC58	3/13/17	MM	1	17-Mar
NIC58	3/20/17	MM	1	17-Mar
NIC58	10/17/16	GA	1	16-Jan
NIC58	2/13/17	MM	1	16-Nov
NIC58	3/13/17	MM	1	17-Mar
NIC58	3/13/17	MM	0	17-Mar
NIC58	1/20/17	MM	1	16-Nov
NIC58	2/27/17	JY	1	16-Nov
NIC58	2/27/17	JY	1	16-Nov
NIC58	3/10/17	MM	1	16-Nov
NIC58	1/9/17	JY	1	16-Nov
NIC58	7/18/16	RP	1	16-Jan
NIC58	8/8/16	RP	1	16-Jan
NIC58	10/17/16	MM	1	16-Jan
NIC58	10/17/16	GA	1	16-Jan
NIC58	11/17/16	MM	0	16-Nov
NIC58	4/11/16	JY	1	16-Jan
NIC58	4/11/16	JY	1	16-Jan
NIC58	1/12/17	MM	1	16-Nov
NIC58	2/27/17	JY	1	16-Nov
NIC58	3/9/17	MM	1	16-Nov
NIC58	12/15/16	MM	1	16-Nov
NIC58	2/27/17	JY	1	16-Nov
NIC58	2/27/17	JY	0	16-Nov
NIC58	2/27/17	JY	0	16-Nov
NIC58	10/28/16	MM	1	16-Jan
NIC58	10/3/16	MM	1	16-Jan
NIC58	10/3/16	MM	1	16-Jan
NIC58	4/25/16	MM	1	16-Jan
NIC58	1/16/17	MM	1	16-Nov
NIC58	10/10/16	GA	1	16-Jan
NIC58	1/16/17	MM	0	16-Nov
NIC58	3/2/17	JY	0	16-Nov
NIC58	11/4/16	RP	0	16-Nov
NIC58	10/27/16	MM	1	16-Jan
NIC58	12/15/16	JY	1	16-Nov
NIC58	3/23/17	JY	1	17-Mar
NIC58	7/25/16	RP	1	16-Jan
NIC58	3/9/17	MM	1	16-Nov
NIC58	4/25/16	MM	1	16-Jan
NIC58	3/20/17	MM	1	17-Mar
NIC58	1/19/17	MM	1	16-Nov
NIC58	2/20/17	JY	1	16-Nov
NIC58	2/20/17	JY	1	16-Nov
NIC58	2/6/17	JY	1	16-Nov
NIC58	2/6/17	JY	1	16-Nov
NIC58	10/10/16	GA	1	16-Jan
NIC58	3/16/17	MM	1	17-Mar
NIC58	1/30/17	MM	1	16-Nov
NIC58	2/24/17	MM	1	16-Nov
NIC58	1/20/17	MM	1	16-Nov
NIC58	3/27/17	MM	1	17-Mar
NIC58	3/27/17	MM	1	17-Mar
NIC58	2/6/17	MM	1	16-Nov
NIC58	4/25/16	MM	1	16-Jan
NIC58	3/27/17	MM	1	17-Mar
NIC58	5/3/16	JY	1	16-Jan
NIC58	2/2/17	MM	0	16-Nov
NIC58	2/1/17	JY	1	16-Nov
NIC58	10/6/16	JY	1	16-Jan
NIC58	2/1/17	JY	1	16-Nov
NIC58	11/3/16	MM	1	16-Nov
NIC58	11/3/16	MM	1	16-Nov
NIC58	2/24/17	MM	1	16-Nov
NIC58	3/9/17	MM	1	16-Nov
NIC58	3/2/17	MM	1	16-Nov
NIC58	1/19/17	MM	1	16-Nov
NIC58	1/23/17	MM	1	16-Nov
NIC58	10/31/16	JY	0	16-Jan
NIC58	10/20/16	GA	1	16-Jan
NIC58	10/20/16	GA	1	16-Jan
NIC58	10/6/16	JY	1	16-Jan
NIC58	10/3/16	MM	1	16-Jan
NIC58	3/30/17	JY	1	17-Mar
NIC58	3/30/17	JY	1	17-Mar
NIC58	3/2/17	MM	1	16-Nov
NIC58	11/3/16	MM	0	16-Nov
NIC58	1/30/17	MM	1	16-Nov
NIC58	7/25/16	RP	1	16-Jan
NIC58	1/9/17	JY	1	16-Nov
NIC58	3/2/17	MM	1	16-Nov
NIC58	1/23/17	MM	0	16-Nov
NIC58	10/13/16	JY	1	16-Jan
NIC58	3/27/17	MM	0	17-Mar
NIC58	10/10/16	GA	1	16-Jan
NIC58	1/12/17	MM	1	16-Nov
NIC58	3/27/17	MM	0	17-Mar
NIC58	10/18/16	GA	1	16-Jan
NIC58	2/1/17	JY	1	16-Nov
NIC58	1/30/17	MM	1	16-Nov
NIC58	3/23/17	JY	1	17-Mar
NIC58	3/2/17	MM	1	16-Nov
NIC58	10/13/16	JY	1	16-Jan
NIC58	10/6/16	JY	1	16-Jan
NIC58	10/31/16	JY	1	16-Jan
NIC58	3/24/17	MM	1	17-Mar
NIC58	2/27/17	MM	1	16-Nov
NIC58	2/27/17	MM	1	16-Nov
NIC58	2/2/17	MM	1	16-Nov
NIC58	1/12/17	MM	1	16-Nov
NIC58	11/4/16	RP	0	16-Nov
NIC58	10/6/16	JY	1	16-Jan
NIC58	3/23/17	JY	1	17-Mar
NIC58	3/2/17	MM	1	16-Nov
NIC58	12/29/16	MM	1	16-Nov
NIC58	10/6/16	JY	0	16-Jan
NIC58	1/30/17	JY	1	16-Nov
NIC58	1/23/17	MM	1	16-Nov
NIC58	10/13/16	JY	1	16-Jan
NIC58	3/30/17	MM	1	17-Mar
NIC58	11/21/16	MM	0	16-Nov
NIC58	10/31/16	MM	1	16-Jan
NIC58	1/19/17	MM	1	16-Nov
NIC58	2/6/17	JY	1	16-Nov
NIC58	1/26/17	MM	0	16-Nov
NIC58	3/16/17	MM	1	17-Mar
NIC58	12/29/16	MM	1	16-Nov
NIC58	10/6/16	JY	1	16-Jan
NIC58	5/5/16	MM	1	16-Jan
NIC58	3/24/17	MM	1	17-Mar
NIC58	3/27/17	MM	1	17-Mar
NIC58	3/24/17	MM	1	17-Mar
NIC58	11/4/16	RP	1	16-Nov
NIC58	11/4/16	RP	1	16-Nov
NIC58	11/17/16	MM	1	16-Nov
NIC58	10/31/16	MM	0	16-Jan
NIC58	3/16/17	MM	1	17-Mar
NIC58	2/27/17	MM	1	16-Nov
NIC58	2/1/17	JY	1	16-Nov
NIC58	3/30/17	JY	1	17-Mar
NIC58	3/30/17	MM	1	17-Mar
NIC58	12/2/16	JY	1	16-Nov
NIC58	10/28/16	MM	1	16-Jan
NIC58	3/16/17	MM	1	17-Mar
NIC58	1/30/17	JY	1	16-Nov
NIC58	3/30/17	MM	1	17-Mar
NIC58	1/12/17	MM	1	16-Nov
NIC58	1/9/17	JY	0	16-Nov
NIC58	10/6/16	JY	1	16-Jan
NIC58	3/24/17	MM	0	17-Mar
NIC58	3/30/17	JY	1	17-Mar
NIC58	3/30/17	JY	1	17-Mar
NIC58	10/6/16	JY	1	16-Jan
NIC58	3/16/17	MM	1	17-Mar
NIC58	3/24/17	MM	1	17-Mar
NIC58	3/10/17	MM	0	16-Nov
NIC58	3/24/17	MM	1	17-Mar
NIC58	11/21/16	MM	1	16-Nov
NIC58	1/23/17	MM	1	16-Nov
NIC58	11/21/16	MM	1	16-Nov
NIC58	3/30/17	MM	1	17-Mar
NIC58	3/10/17	MM	1	16-Nov
NIC58	2/6/17	MM	0	16-Nov
NIC58	11/21/16	MM	1	16-Nov
QG2471	5/6/16	MM	0	16-Jan
QG2471	5/2/16	JY	1	16-Jan
QG2471	5/6/16	MM	1	16-Jan
QG2471	5/3/16	JY	1	16-Jan
QG2471	5/6/16	MM	1	16-Jan
QG2471	5/5/16	MM	1	16-Jan
QG2471	5/6/16	MM	1	16-Jan
QG2471	5/2/16	MM	1	16-Jan
QG2471	5/6/16	MM	1	16-Jan
QG2471	5/5/16	MM	1	16-Jan
QG2471	5/6/16	MM	1	16-Jan
QG2471	5/2/16	JY	1	16-Jan
QG2471	5/3/16	JY	1	16-Jan
QG2471	5/3/16	JY	1	16-Jan
QG2471	5/5/16	MM	1	16-Jan
QG2471	5/5/16	MM	1	16-Jan
QG2472	5/5/16	MM	1	16-Jan
QG2472	5/2/16	JY	1	16-Jan
QG2472	5/6/16	MM	1	16-Jan
QG2472	5/6/16	MM	1	16-Jan
QG2472	10/13/16	JY	1	16-Jan
QG2472	10/13/16	JY	1	16-Jan
QG2472	10/13/16	JY	1	16-Jan
QG2472	10/13/16	JY	1	16-Jan
QG2472	10/13/16	JY	0	16-Jan
QG2472	10/13/16	JY	1	16-Jan
QG2472	5/6/16	MM	1	16-Jan
QG2472	5/5/16	MM	1	16-Jan
QG2472	10/13/16	JY	1	16-Jan
QG2472	10/13/16	JY	0	16-Jan
QG2472	10/13/16	JY	1	16-Jan
QG2472	10/13/16	JY	1	16-Jan
QG2472	5/5/16	MM	1	16-Jan
QG2472	10/13/16	JY	1	16-Jan
QG2472	5/6/16	MM	1	16-Jan
QG2472	5/6/16	MM	0	16-Jan
QG2472	10/13/16	JY	1	16-Jan
QG2472	5/3/16	JY	1	16-Jan
QG2472	5/3/16	JY	1	16-Jan
QG2472	10/13/16	JY	1	16-Jan
QG2472	5/3/16	JY	1	16-Jan
QG2472	5/2/16	MM	1	16-Jan
QG2472	5/5/16	MM	1	16-Jan
QG2472	10/13/16	JY	1	16-Jan
QG2472	5/2/16	JY	1	16-Jan
QG2472	10/13/16	JY	1	16-Jan
QG2472	10/13/16	JY	1	16-Jan
QG2472	10/13/16	JY	1	16-Jan
QG2472	10/13/16	JY	1	16-Jan
QG2472	5/6/16	MM	0	16-Jan
QG2473	12/12/16	MM	0	16-Nov
QG2473	11/28/16	JY	1	16-Nov
QG2473	12/12/16	MM	1	16-Nov
QG2473	12/12/16	MM	0	16-Nov
QG2473	11/28/16	JY	1	16-Nov
QG2473	12/12/16	MM	1	16-Nov
QG2473	11/28/16	JY	1	16-Nov
QG2473	12/12/16	MM	1	16-Nov
QG2473	11/28/16	JY	0	16-Nov
QG2473	12/12/16	MM	0	16-Nov
QG2473	11/28/16	JY	1	16-Nov
QG2473	11/28/16	JY	1	16-Nov
QG2473	11/28/16	JY	1	16-Nov
QG2473	12/12/16	MM	1	16-Nov
QG2473	11/28/16	JY	0	16-Nov
QG2473	11/28/16	JY	0	16-Nov
QG2473	11/28/16	JY	0	16-Nov
QG2473	11/28/16	JY	1	16-Nov
QG2473	12/12/16	MM	1	16-Nov
QG2473	12/12/16	MM	1	16-Nov
QG2473	11/28/16	JY	1	16-Nov
QG2473	11/28/16	JY	1	16-Nov
QG2473	11/28/16	JY	1	16-Nov
QG2473	11/28/16	JY	0	16-Nov
QG2473	11/28/16	JY	1	16-Nov
QG2473	11/28/16	JY	1	16-Nov
QG2473	11/28/16	JY	0	16-Nov
QG2473	11/28/16	JY	1	16-Nov
QG2473	12/12/16	MM	1	16-Nov
QG2474	4/11/16	JY	1	16-Jan
QG2474	4/25/16	MM	1	16-Jan
QG2474	4/11/16	JY	1	16-Jan
QG2474	4/25/16	MM	1	16-Jan
QG2474	4/21/16	JY	1	16-Jan
QG2474	4/18/16	MM	1	16-Jan
QG2474	4/21/16	MM	1	16-Jan
QG2474	4/15/16	MM	1	16-Jan
QG2474	4/14/16	MM	1	16-Jan
QG2474	4/22/16	MM	1	16-Jan
QG2474	4/25/16	MM	1	16-Jan
QG2474	4/29/16	MM	1	16-Jan
QG2474	4/21/16	JY	1	16-Jan
QG2474	4/13/16	JY	1	16-Jan
QG2474	4/21/16	JY	1	16-Jan
QG2474	4/13/16	JY	1	16-Jan
QG2474	4/21/16	JY	1	16-Jan
QG2475	11/21/16	MM	0	16-Nov
QG2475	11/21/16	MM	0	16-Nov
QG2475	11/21/16	MM	0	16-Nov
QG2475	11/21/16	MM	0	16-Nov
QG2475	11/21/16	MM	0	16-Nov
QG2475	11/21/16	MM	0	16-Nov
QG2475	11/21/16	MM	1	16-Nov
QG2475	11/21/16	MM	0	16-Nov
QG2475	11/21/16	MM	0	16-Nov
QG2475	11/21/16	MM	0	16-Nov
QG2475	11/21/16	MM	1	16-Nov
QG2475	11/21/16	MM	0	16-Nov
QG2475	11/21/16	MM	1	16-Nov
QG2475	11/21/16	MM	0	16-Nov
QG2475	11/21/16	MM	0	16-Nov
QG2475	11/21/16	MM	0	16-Nov
QG2475	11/21/16	MM	0	16-Nov
QG2475	11/21/16	MM	0	16-Nov
QG2475	11/21/16	MM	0	16-Nov
QG2475	11/21/16	MM	1	16-Nov
QG2475	11/21/16	MM	1	16-Nov
QG2475	11/21/16	MM	0	16-Nov
QG2476	5/22/15	MM	1	15-Apr
QG2476	3/17/16	MM	1	16-Jan
QG2476	8/7/15	RP	1	15-Apr
QG2476	3/14/16	MM	1	16-Jan
QG2476	12/7/15	MM	1	15-Apr
QG2476	3/14/16	MM	1	16-Jan
QG2476	3/2/16	RP	1	16-Jan
QG2476	10/23/15	MM	0	15-Apr
QG2476	10/30/15	MM	1	15-Apr
QG2476	3/17/16	MM	1	16-Jan
QG2476	10/5/15	MM	1	15-Apr
QG2476	5/11/15	RP	1	15-Apr
QG2476	3/7/16	MM	1	16-Jan
QG2476	4/27/15	RP	1	15-Apr
QG2476	5/7/15	MM	1	15-Apr
QG2476	2/25/16	MM	1	16-Jan
QG2476	3/18/16	MM	1	16-Jan
QG2476	10/5/15	MM	1	15-Apr
QG2476	7/6/15	MM	1	15-Apr
QG2476	5/4/15	RP	0	15-Apr
QG2476	6/29/15	RP	1	15-Apr
QG2476	3/7/16	MM	1	16-Jan
QG2476	7/17/15	RP	1	15-Apr
QG2476	3/21/16	MM	1	16-Jan
QG2476	12/11/15	MM	1	15-Apr
QG2476	6/29/15	MM	1	15-Apr
QG2476	5/11/15	MM	1	15-Apr
QG2476	6/22/15	RP	1	15-Apr
QG2476	5/4/15	MM	1	15-Apr
QG2476	9/27/15	MM	1	15-Apr
QG2476	10/8/15	MM	1	15-Apr
QG2476	7/6/15	RP	1	15-Apr
QG2476	10/9/15	MM	1	15-Apr
QG2476	2/29/16	MM	1	16-Jan
QG2476	3/11/16	MM	1	16-Jan
QG2476	5/5/15	JY	1	15-Apr
QG2476	2/10/16	RP	1	16-Jan
QG2476	3/21/16	MM	1	16-Jan
QG2476	4/30/15	MM	1	15-Apr
QG2476	5/5/15	JY	1	15-Apr
QG2476	7/13/15	RP	1	15-Apr
QG2477	12/9/16	JY	1	16-Nov
QG2477	12/9/16	JY	1	16-Nov
QG2477	12/9/16	JY	1	16-Nov
QG2477	12/9/16	JY	1	16-Nov
QG2477	12/9/16	JY	1	16-Nov
QG2477	12/9/16	JY	1	16-Nov
QG2477	12/9/16	JY	1	16-Nov
QG2477	12/9/16	JY	0	16-Nov
QG2477	12/9/16	JY	0	16-Nov
QG2477	12/9/16	JY	1	16-Nov
QG2477	12/9/16	JY	1	16-Nov
QG2477	12/9/16	JY	1	16-Nov
QG2477	12/9/16	JY	1	16-Nov
QG2477	12/9/16	JY	1	16-Nov
QG2477	12/9/16	JY	1	16-Nov
QG2477	12/9/16	JY	1	16-Nov
QG2477	12/9/16	JY	1	16-Nov
QG2477	12/9/16	JY	1	16-Nov
QG2477	12/9/16	JY	1	16-Nov
QG2477	12/9/16	JY	1	16-Nov
QG2477	12/9/16	JY	0	16-Nov
QG2477	12/9/16	JY	1	16-Nov
QG2477	12/9/16	JY	1	16-Nov
QG2477	12/9/16	JY	1	16-Nov
QG2477	12/9/16	JY	1	16-Nov
QG2477	12/9/16	JY	1	16-Nov
QG2477	12/9/16	JY	1	16-Nov
QG2477	12/9/16	JY	1	16-Nov
QG2477	12/9/16	JY	0	16-Nov
QG2477	12/9/16	JY	0	16-Nov
QG2478	3/30/17	JY	1	17-Mar
QG2478	4/3/17	MM	1	17-Mar
QG2478	3/30/17	JY	1	17-Mar
QG2478	3/31/17	JY	1	17-Mar
QG2478	4/3/17	MM	1	17-Mar
QG2478	3/30/17	JY	1	17-Mar
QG2478	3/31/17	MM	1	17-Mar
QG2478	3/31/17	MM	1	17-Mar
QG2478	4/3/17	MM	1	17-Mar
QG2478	3/30/17	MM	0	17-Mar
QG2478	3/30/17	MM	1	17-Mar
QG2478	3/30/17	JY	1	17-Mar
QG2478	3/31/17	JY	1	17-Mar
QG2478	4/3/17	MM	0	17-Mar
QG2478	3/30/17	MM	1	17-Mar
QG2478	3/30/17	MM	1	17-Mar
QG2478	3/31/17	MM	1	17-Mar
QG2478	3/31/17	MM	1	17-Mar
QG2478	3/31/17	MM	1	17-Mar
QG2478	3/31/17	MM	1	17-Mar
QG2478	3/30/17	JY	1	17-Mar
QG2478	3/30/17	JY	1	17-Mar
QG2478	3/31/17	JY	1	17-Mar
QG2478	3/31/17	JY	1	17-Mar
QG2478	3/31/17	JY	1	17-Mar
QG2478	3/31/17	JY	1	17-Mar
QG2478	4/3/17	MM	0	17-Mar
QG2478	3/30/17	MM	1	17-Mar
QG2478	4/3/17	MM	1	17-Mar
QG2478	3/30/17	MM	1	17-Mar
QG2479	5/5/16	MM	1	16-Jan
QG2479	5/5/16	MM	1	16-Jan
QG2479	5/3/16	JY	1	16-Jan
QG2479	5/2/16	JY	1	16-Jan
QG2479	5/2/16	MM	1	16-Jan
QG2479	5/3/16	JY	1	16-Jan
QG2479	5/6/16	MM	1	16-Jan
QG2479	5/5/16	MM	1	16-Jan
QG2479	5/3/16	JY	1	16-Jan
QG2479	5/6/16	MM	1	16-Jan
QG2479	5/6/16	MM	1	16-Jan
QG2479	5/6/16	MM	1	16-Jan
QG2479	5/5/16	MM	1	16-Jan
QG2479	5/6/16	MM	1	16-Jan
QG2479	5/2/16	JY	1	16-Jan
QG2479	5/6/16	MM	1	16-Jan
QG2480	11/3/16	MM	1	16-Nov
QG2480	11/3/16	MM	0	16-Nov
QG2480	11/3/16	MM	0	16-Nov
QG2480	11/3/16	MM	1	16-Nov
QG2480	11/3/16	MM	0	16-Nov
QG2480	11/3/16	MM	1	16-Nov
QG2480	11/3/16	MM	0	16-Nov
QG2480	11/4/16	RP	1	16-Nov
QG2480	10/17/16	MM	1	16-Jan
QG2480	11/3/16	MM	0	16-Nov
QG2480	11/3/16	MM	0	16-Nov
QG2480	11/3/16	MM	0	16-Nov
QG2480	11/3/16	MM	0	16-Nov
QG2480	11/3/16	MM	0	16-Nov
QG2480	11/21/16	MM	0	16-Nov
QG2480	11/3/16	MM	1	16-Nov
QG2480	11/3/16	MM	1	16-Nov
QG2480	11/3/16	MM	0	16-Nov
QG2480	11/21/16	MM	1	16-Nov
QG2480	11/21/16	MM	1	16-Nov
QG2480	11/4/16	RP	1	16-Nov
QG2480	11/4/16	RP	1	16-Nov
QG2480	10/17/16	MM	0	16-Jan
QG2480	11/21/16	MM	1	16-Nov
QG2480	11/21/16	MM	1	16-Nov
QG2480	11/3/16	MM	0	16-Nov
QG2480	10/17/16	MM	0	16-Jan
QG2480	10/17/16	MM	1	16-Jan
QG2480	10/17/16	MM	0	16-Jan
QG2480	11/21/16	MM	1	16-Nov
QG2480	10/17/16	MM	1	16-Jan
QG2481	5/5/16	MM	1	16-Jan
QG2481	5/6/16	MM	1	16-Jan
QG2481	5/6/16	MM	1	16-Jan
QG2481	5/5/16	MM	1	16-Jan
QG2481	5/3/16	JY	1	16-Jan
QG2481	5/3/16	JY	1	16-Jan
QG2481	5/2/16	JY	1	16-Jan
QG2481	5/6/16	MM	1	16-Jan
QG2481	5/2/16	JY	1	16-Jan
QG2481	5/6/16	MM	1	16-Jan
QG2481	5/5/16	MM	1	16-Jan
QG2481	5/6/16	MM	1	16-Jan
QG2481	5/3/16	JY	1	16-Jan
QG2481	5/6/16	MM	0	16-Jan
QG2481	5/2/16	MM	1	16-Jan
QG2481	5/5/16	MM	1	16-Jan
QG2483	5/3/16	JY	1	16-Jan
QG2483	5/6/16	MM	1	16-Jan
QG2483	5/2/16	JY	1	16-Jan
QG2483	5/6/16	MM	0	16-Jan
QG2483	5/6/16	MM	0	16-Jan
QG2483	5/5/16	MM	1	16-Jan
QG2483	5/3/16	JY	1	16-Jan
QG2483	5/5/16	MM	1	16-Jan
QG2483	5/6/16	MM	1	16-Jan
QG2483	5/6/16	MM	1	16-Jan
QG2483	5/3/16	JY	1	16-Jan
QG2483	5/2/16	MM	0	16-Jan
QG2483	5/2/16	JY	1	16-Jan
QG2483	5/6/16	MM	1	16-Jan
QG2483	5/5/16	MM	1	16-Jan
QG2483	5/5/16	MM	1	16-Jan
QG2484	10/28/16	MM	1	16-Jan
QG2484	10/28/16	MM	0	16-Jan
QG2484	10/28/16	MM	1	16-Jan
QG2484	10/28/16	MM	0	16-Jan
QG2484	11/21/16	MM	0	16-Nov
QG2484	10/28/16	MM	0	16-Jan
QG2484	10/28/16	MM	1	16-Jan
QG2484	10/28/16	MM	1	16-Jan
QG2484	10/17/16	MM	0	16-Jan
QG2484	10/28/16	MM	0	16-Jan
QG2484	11/21/16	MM	1	16-Nov
QG2484	11/21/16	MM	1	16-Nov
QG2484	10/28/16	MM	1	16-Jan
QG2484	10/28/16	MM	1	16-Jan
QG2484	10/28/16	MM	1	16-Jan
QG2484	10/28/16	MM	1	16-Jan
QG2484	10/17/16	MM	0	16-Jan
QG2484	11/21/16	MM	1	16-Nov
QG2484	11/21/16	MM	1	16-Nov
QG2484	10/28/16	MM	1	16-Jan
QG2484	10/28/16	MM	1	16-Jan
QG2484	10/17/16	MM	0	16-Jan
QG2484	10/17/16	MM	1	16-Jan
QG2484	10/17/16	MM	0	16-Jan
QG2484	11/21/16	MM	1	16-Nov
QG2484	10/17/16	MM	1	16-Jan
QG2485	3/17/16	MM	1	16-Jan
QG2485	6/29/15	RP	0	15-Apr
QG2485	8/7/15	RP	1	15-Apr
QG2485	3/2/16	RP	1	16-Jan
QG2485	12/7/15	MM	1	15-Apr
QG2485	3/18/16	MM	1	16-Jan
QG2485	3/14/16	MM	1	16-Jan
QG2485	2/25/16	MM	0	16-Jan
QG2485	3/14/16	MM	1	16-Jan
QG2485	3/7/16	MM	1	16-Jan
QG2485	5/22/15	MM	1	15-Apr
QG2485	5/4/15	RP	0	15-Apr
QG2485	4/27/15	RP	1	15-Apr
QG2485	10/23/15	MM	0	15-Apr
QG2485	5/11/15	MM	0	15-Apr
QG2485	10/5/15	MM	0	15-Apr
QG2485	5/7/15	MM	1	15-Apr
QG2485	10/5/15	MM	0	15-Apr
QG2485	10/30/15	MM	1	15-Apr
QG2485	7/6/15	RP	1	15-Apr
QG2485	7/6/15	MM	1	15-Apr
QG2485	3/21/16	MM	0	16-Jan
QG2485	5/4/15	MM	1	15-Apr
QG2485	5/11/15	RP	1	15-Apr
QG2485	5/5/15	JY	1	15-Apr
QG2485	3/17/16	MM	0	16-Jan
QG2485	6/29/15	MM	1	15-Apr
QG2485	2/29/16	MM	1	16-Jan
QG2485	3/11/16	MM	1	16-Jan
QG2485	3/7/16	MM	0	16-Jan
QG2485	3/21/16	MM	1	16-Jan
QG2485	4/30/15	MM	1	15-Apr
QG2485	7/17/15	RP	1	15-Apr
QG2485	9/27/15	MM	0	15-Apr
QG2485	10/8/15	MM	0	15-Apr
QG2485	7/13/15	RP	1	15-Apr
QG2485	10/9/15	MM	0	15-Apr
QG2485	12/11/15	MM	0	15-Apr
QG2485	5/5/15	JY	1	15-Apr
QG2486	2/2/17	MM	1	16-Nov
QG2486	2/2/17	MM	1	16-Nov
QG2486	2/2/17	MM	1	16-Nov
QG2486	1/30/17	JY	1	16-Nov
QG2486	2/2/17	MM	1	16-Nov
QG2486	1/30/17	JY	0	16-Nov
QG2486	1/30/17	MM	1	16-Nov
QG2486	2/2/17	MM	1	16-Nov
QG2486	1/30/17	JY	0	16-Nov
QG2486	2/2/17	MM	1	16-Nov
QG2486	1/30/17	JY	1	16-Nov
QG2486	2/2/17	MM	1	16-Nov
QG2486	1/30/17	JY	1	16-Nov
QG2486	2/2/17	MM	1	16-Nov
QG2486	1/30/17	MM	1	16-Nov
QG2486	1/30/17	MM	1	16-Nov
QG2486	1/30/17	JY	1	16-Nov
QG2486	1/30/17	MM	1	16-Nov
QG2486	1/30/17	MM	1	16-Nov
QG2486	1/30/17	MM	1	16-Nov
QG2486	1/30/17	MM	1	16-Nov
QG2486	1/30/17	JY	1	16-Nov
QG2486	1/30/17	MM	1	16-Nov
QG2486	2/2/17	MM	0	16-Nov
QG2486	2/2/17	MM	1	16-Nov
QG2486	1/30/17	JY	1	16-Nov
QG2486	1/30/17	MM	0	16-Nov
QG2486	1/30/17	MM	1	16-Nov
QG2486	1/30/17	JY	1	16-Nov
QG2486	1/30/17	JY	1	16-Nov
QG2487	10/17/16	MM	0	16-Jan
QG2487	11/17/16	MM	1	16-Nov
QG2487	11/17/16	MM	1	16-Nov
QG2487	11/17/16	MM	1	16-Nov
QG2487	10/31/16	MM	1	16-Jan
QG2487	10/17/16	MM	1	16-Jan
QG2487	11/17/16	MM	1	16-Nov
QG2487	11/17/16	MM	0	16-Nov
QG2487	11/17/16	MM	1	16-Nov
QG2487	11/17/16	MM	0	16-Nov
QG2487	11/17/16	MM	0	16-Nov
QG2487	10/17/16	MM	0	16-Jan
QG2487	10/31/16	MM	0	16-Jan
QG2487	10/17/16	MM	1	16-Jan
QG2487	11/17/16	MM	0	16-Nov
QG2487	11/17/16	MM	1	16-Nov
QG2487	11/17/16	MM	1	16-Nov
QG2487	10/31/16	MM	1	16-Jan
QG2487	10/17/16	MM	1	16-Jan
QG2487	11/17/16	MM	0	16-Nov
QG2487	10/17/16	MM	0	16-Jan
QG2487	11/17/16	MM	1	16-Nov
QG2487	10/31/16	MM	1	16-Jan
QG2487	11/17/16	MM	1	16-Nov
QG2487	10/31/16	MM	0	16-Jan
QG2487	11/17/16	MM	1	16-Nov
QG2487	10/31/16	MM	1	16-Jan
QG2487	10/31/16	MM	0	16-Jan
QG2487	10/31/16	MM	0	16-Jan
QG2487	11/17/16	MM	1	16-Nov
QG2487	10/31/16	MM	0	16-Jan
QG2487	10/31/16	MM	0	16-Jan
QG2487	10/31/16	MM	0	16-Jan
QG2487	11/17/16	MM	0	16-Nov
QG2487	11/17/16	MM	0	16-Nov
QG2487	10/31/16	MM	0	16-Jan
QG2487	11/17/16	MM	1	16-Nov
QG2487	11/17/16	MM	1	16-Nov
QG2487	11/17/16	MM	1	16-Nov
QG2487	11/17/16	MM	1	16-Nov
QG2487	10/31/16	MM	0	16-Jan
QG2487	10/31/16	MM	0	16-Jan
QG2489	10/10/16	GA	0	16-Jan
QG2489	10/10/16	GA	1	16-Jan
QG2489	10/10/16	GA	0	16-Jan
QG2489	10/10/16	GA	0	16-Jan
QG2489	10/17/16	MM	1	16-Jan
QG2489	10/10/16	GA	0	16-Jan
QG2489	10/10/16	GA	0	16-Jan
QG2489	10/10/16	GA	1	16-Jan
QG2489	10/10/16	GA	0	16-Jan
QG2489	10/17/16	MM	0	16-Jan
QG2489	10/10/16	GA	0	16-Jan
QG2489	10/17/16	MM	1	16-Jan
QG2489	10/10/16	GA	1	16-Jan
QG2489	10/17/16	MM	1	16-Jan
QG2489	10/10/16	GA	0	16-Jan
QG2489	10/10/16	GA	0	16-Jan
QG2489	10/10/16	GA	1	16-Jan
QG2489	10/10/16	GA	1	16-Jan
QG2489	10/10/16	GA	1	16-Jan
QG2489	10/10/16	GA	0	16-Jan
QG2489	10/10/16	GA	0	16-Jan
QG2489	10/10/16	GA	1	16-Jan
QG2489	10/17/16	MM	1	16-Jan
QG2489	10/10/16	GA	0	16-Jan
QG2489	10/10/16	GA	0	16-Jan
QG2489	10/17/16	MM	0	16-Jan
QG2490	7/6/15	RP	1	15-Apr
QG2490	7/6/15	MM	0	15-Apr
QG2490	5/22/15	MM	0	15-Apr
QG2490	5/4/15	RP	1	15-Apr
QG2490	3/7/16	MM	1	16-Jan
QG2490	3/17/16	MM	0	16-Jan
QG2490	5/7/15	MM	0	15-Apr
QG2490	5/11/15	MM	0	15-Apr
QG2490	10/23/15	MM	0	15-Apr
QG2490	10/5/15	MM	1	15-Apr
QG2490	3/2/16	RP	0	16-Jan
QG2490	3/21/16	MM	1	16-Jan
QG2490	5/5/15	JY	1	15-Apr
QG2490	4/27/15	RP	0	15-Apr
QG2490	5/4/15	MM	0	15-Apr
QG2490	2/10/16	RP	0	16-Jan
QG2490	6/22/15	RP	1	15-Apr
QG2490	3/7/16	MM	0	16-Jan
QG2490	9/27/15	MM	0	15-Apr
QG2490	8/7/15	RP	1	15-Apr
QG2490	6/29/15	RP	1	15-Apr
QG2490	7/13/15	RP	0	15-Apr
QG2490	3/14/16	MM	0	16-Jan
QG2490	12/7/15	MM	1	15-Apr
QG2490	3/11/16	MM	0	16-Jan
QG2490	6/29/15	MM	1	15-Apr
QG2490	4/30/15	MM	1	15-Apr
QG2490	12/11/15	MM	0	15-Apr
QG2490	3/18/16	MM	0	16-Jan
QG2490	5/5/15	JY	1	15-Apr
QG2490	10/8/15	MM	0	15-Apr
QG2490	7/17/15	RP	1	15-Apr
QG2490	10/30/15	MM	1	15-Apr
QG2490	2/29/16	MM	1	16-Jan
QG2490	3/14/16	MM	0	16-Jan
QG2490	3/21/16	MM	0	16-Jan
QG2490	5/11/15	RP	0	15-Apr
QG2490	2/25/16	MM	1	16-Jan
QG2490	3/17/16	MM	0	16-Jan
QG2490	10/5/15	MM	0	15-Apr
QG2490	10/9/15	MM	1	15-Apr
QG2491	12/12/16	MM	1	16-Nov
QG2491	12/12/16	MM	1	16-Nov
QG2491	12/12/16	MM	1	16-Nov
QG2491	12/12/16	MM	1	16-Nov
QG2491	12/12/16	MM	1	16-Nov
QG2491	12/12/16	MM	1	16-Nov
QG2491	12/12/16	MM	1	16-Nov
QG2491	12/12/16	MM	1	16-Nov
QG2491	12/12/16	MM	1	16-Nov
QG2491	12/12/16	MM	0	16-Nov
QG2491	12/12/16	MM	1	16-Nov
QG2491	12/12/16	MM	1	16-Nov
QG2491	12/12/16	MM	1	16-Nov
QG2491	12/12/16	MM	1	16-Nov
QG2491	12/12/16	MM	1	16-Nov
QG2491	12/12/16	MM	1	16-Nov
QG2491	12/12/16	MM	1	16-Nov
QG2491	12/12/16	MM	0	16-Nov
QG2491	12/12/16	MM	1	16-Nov
QG2491	12/12/16	MM	1	16-Nov
QG2491	12/12/16	MM	1	16-Nov
QG2491	12/12/16	MM	1	16-Nov
QG2491	12/12/16	MM	0	16-Nov
QG2491	12/12/16	MM	0	16-Nov
QG2491	12/12/16	MM	0	16-Nov
QG2491	12/12/16	MM	0	16-Nov
QG2491	12/12/16	MM	1	16-Nov
QG2491	12/12/16	MM	1	16-Nov
QG2491	12/12/16	MM	0	16-Nov
QG2491	12/12/16	MM	0	16-Nov
QG2492	2/3/17	MM	1	16-Nov
QG2492	1/7/17	JY	1	16-Nov
QG2492	2/3/17	MM	1	16-Nov
QG2492	2/3/17	MM	1	16-Nov
QG2492	1/12/17	MM	1	16-Nov
QG2492	1/7/17	JY	1	16-Nov
QG2492	2/3/17	MM	1	16-Nov
QG2492	2/3/17	MM	1	16-Nov
QG2492	1/12/17	MM	1	16-Nov
QG2492	2/3/17	MM	1	16-Nov
QG2492	2/3/17	MM	1	16-Nov
QG2492	2/3/17	MM	1	16-Nov
QG2492	2/3/17	MM	0	16-Nov
QG2492	2/3/17	MM	1	16-Nov
QG2492	1/12/17	MM	0	16-Nov
QG2492	1/7/17	JY	1	16-Nov
QG2492	2/3/17	MM	1	16-Nov
QG2492	1/7/17	JY	1	16-Nov
QG2492	1/12/17	MM	1	16-Nov
QG2492	1/7/17	JY	1	16-Nov
QG2492	1/12/17	MM	1	16-Nov
QG2492	1/12/17	MM	1	16-Nov
QG2492	2/3/17	MM	0	16-Nov
QG2492	1/12/17	MM	1	16-Nov
QG2492	2/3/17	MM	0	16-Nov
QG2492	1/12/17	MM	1	16-Nov
QG2492	2/3/17	MM	0	16-Nov
QG2492	1/12/17	MM	0	16-Nov
QG2492	1/12/17	MM	1	16-Nov
QG2492	2/3/17	MM	0	16-Nov
QG2493	5/6/16	MM	1	16-Jan
QG2493	5/5/16	MM	0	16-Jan
QG2493	5/5/16	MM	1	16-Jan
QG2493	5/3/16	JY	1	16-Jan
QG2493	5/3/16	JY	1	16-Jan
QG2493	5/2/16	MM	1	16-Jan
QG2493	5/5/16	MM	1	16-Jan
QG2493	5/3/16	JY	1	16-Jan
QG2493	5/2/16	JY	1	16-Jan
QG2493	5/6/16	MM	1	16-Jan
QG2493	5/6/16	MM	0	16-Jan
QG2493	5/6/16	MM	1	16-Jan
QG2493	5/6/16	MM	1	16-Jan
QG2493	5/2/16	JY	1	16-Jan
QG2493	5/5/16	MM	1	16-Jan
QG2493	5/6/16	MM	0	16-Jan
QG2494	6/3/16	MM	1	16-Jan
QG2494	6/3/16	MM	1	16-Jan
QG2494	5/9/16	MM	1	16-Jan
QG2494	6/3/16	MM	0	16-Jan
QG2494	6/3/16	MM	1	16-Jan
QG2494	6/3/16	MM	1	16-Jan
QG2494	5/9/16	MM	1	16-Jan
QG2494	6/3/16	MM	1	16-Jan
QG2494	6/3/16	MM	1	16-Jan
QG2494	5/9/16	MM	1	16-Jan
QG2494	5/9/16	MM	1	16-Jan
QG2494	5/9/16	MM	1	16-Jan
QG2494	5/9/16	MM	1	16-Jan
QG2494	5/9/16	MM	1	16-Jan
QG2494	5/9/16	MM	1	16-Jan
QG2494	5/9/16	MM	0	16-Jan
QG2494	5/9/16	MM	1	16-Jan
QG2495	10/18/16	GA	1	16-Jan
QG2495	10/18/16	GA	1	16-Jan
QG2495	10/18/16	GA	1	16-Jan
QG2495	10/18/16	GA	1	16-Jan
QG2495	10/18/16	GA	0	16-Jan
QG2495	10/18/16	GA	1	16-Jan
QG2495	10/18/16	GA	0	16-Jan
QG2495	10/18/16	GA	1	16-Jan
QG2495	10/18/16	GA	1	16-Jan
QG2495	10/18/16	GA	1	16-Jan
QG2495	10/18/16	GA	0	16-Jan
QG2495	10/18/16	GA	0	16-Jan
QG2495	10/18/16	GA	0	16-Jan
QG2495	10/18/16	GA	1	16-Jan
QG2495	10/18/16	GA	1	16-Jan
QG2495	10/18/16	GA	1	16-Jan
QG2495	10/18/16	GA	1	16-Jan
QG2495	10/18/16	GA	1	16-Jan
QG2495	10/18/16	GA	1	16-Jan
QG2495	10/18/16	GA	1	16-Jan
QG2496	11/29/16	JY	1	16-Nov
QG2496	11/29/16	JY	1	16-Nov
QG2496	11/29/16	JY	1	16-Nov
QG2496	11/29/16	JY	1	16-Nov
QG2496	11/29/16	JY	0	16-Nov
QG2496	11/29/16	JY	1	16-Nov
QG2496	11/29/16	JY	1	16-Nov
QG2496	11/29/16	JY	1	16-Nov
QG2496	11/29/16	JY	1	16-Nov
QG2496	11/29/16	JY	0	16-Nov
QG2496	11/29/16	JY	0	16-Nov
QG2496	11/29/16	JY	0	16-Nov
QG2496	11/29/16	JY	1	16-Nov
QG2496	11/29/16	JY	1	16-Nov
QG2496	11/29/16	JY	0	16-Nov
QG2496	11/29/16	JY	1	16-Nov
QG2496	11/29/16	JY	1	16-Nov
QG2496	11/29/16	JY	1	16-Nov
QG2496	11/29/16	JY	1	16-Nov
QG2496	11/29/16	JY	1	16-Nov
QG2496	11/29/16	JY	1	16-Nov
QG2496	11/29/16	JY	1	16-Nov
QG2496	11/29/16	JY	1	16-Nov
QG2496	11/29/16	JY	1	16-Nov
QG2496	11/29/16	JY	0	16-Nov
QG2496	11/29/16	JY	1	16-Nov
QG2496	11/29/16	JY	0	16-Nov
QG2496	11/29/16	JY	1	16-Nov
QG2496	11/29/16	JY	1	16-Nov
QG2496	11/29/16	JY	1	16-Nov
QG2497	10/27/16	MM	1	16-Jan
QG2497	10/27/16	MM	0	16-Jan
QG2497	10/17/16	MM	0	16-Jan
QG2497	10/27/16	MM	0	16-Jan
QG2497	10/17/16	MM	1	16-Jan
QG2497	10/27/16	MM	0	16-Jan
QG2497	10/27/16	MM	1	16-Jan
QG2497	10/17/16	MM	1	16-Jan
QG2497	10/17/16	MM	0	16-Jan
QG2497	10/17/16	MM	1	16-Jan
QG2497	10/27/16	MM	1	16-Jan
QG2497	10/27/16	MM	1	16-Jan
QG2497	10/17/16	MM	1	16-Jan
QG2497	10/27/16	MM	0	16-Jan
QG2497	10/27/16	MM	0	16-Jan
QG2497	10/27/16	MM	1	16-Jan
QG2497	10/27/16	MM	0	16-Jan
QG2497	10/27/16	MM	0	16-Jan
QG2497	10/27/16	MM	1	16-Jan
QG2497	10/27/16	MM	0	16-Jan
QG2499	11/29/16	JY	1	16-Nov
QG2499	11/26/16	JY	1	16-Nov
QG2499	11/29/16	JY	0	16-Nov
QG2499	11/26/16	JY	0	16-Nov
QG2499	11/29/16	JY	1	16-Nov
QG2499	11/29/16	JY	1	16-Nov
QG2499	11/26/16	JY	1	16-Nov
QG2499	11/29/16	JY	0	16-Nov
QG2499	11/29/16	JY	0	16-Nov
QG2499	11/29/16	JY	0	16-Nov
QG2499	11/29/16	JY	0	16-Nov
QG2499	11/26/16	JY	1	16-Nov
QG2499	11/29/16	JY	0	16-Nov
QG2499	11/29/16	JY	0	16-Nov
QG2499	11/29/16	JY	1	16-Nov
QG2499	11/29/16	JY	0	16-Nov
QG2499	11/29/16	JY	0	16-Nov
QG2499	11/29/16	JY	0	16-Nov
QG2499	11/26/16	JY	1	16-Nov
QG2499	11/29/16	JY	0	16-Nov
QG2499	11/26/16	JY	1	16-Nov
QG2499	11/26/16	JY	1	16-Nov
QG2499	11/29/16	JY	0	16-Nov
QG2499	11/29/16	JY	0	16-Nov
QG2499	11/26/16	JY	0	16-Nov
QG2499	11/29/16	JY	0	16-Nov
QG2499	11/29/16	JY	1	16-Nov
QG2499	11/26/16	JY	1	16-Nov
QG2499	11/29/16	JY	0	16-Nov
QG2499	11/26/16	JY	1	16-Nov
QG2500	4/24/15	MM	0	15-Apr
QG2500	4/24/15	MM	0	15-Apr
QG2500	10/5/15	MM	0	15-Apr
QG2500	10/30/15	MM	0	15-Apr
QG2500	9/27/15	MM	1	15-Apr
QG2500	6/22/15	RP	1	15-Apr
QG2500	2/29/16	MM	0	16-Jan
QG2500	3/21/16	MM	0	16-Jan
QG2500	3/21/16	MM	0	16-Jan
QG2500	10/23/15	MM	1	15-Apr
QG2500	3/7/16	MM	0	16-Jan
QG2500	7/6/15	MM	0	15-Apr
QG2500	8/7/15	RP	0	15-Apr
QG2500	5/7/15	MM	0	15-Apr
QG2500	10/5/15	MM	1	15-Apr
QG2500	3/17/16	MM	1	16-Jan
QG2500	5/22/15	MM	0	15-Apr
QG2500	12/11/15	MM	1	15-Apr
QG2500	7/13/15	RP	0	15-Apr
QG2500	5/5/15	JY	1	15-Apr
QG2500	5/5/15	JY	1	15-Apr
QG2500	4/27/15	RP	1	15-Apr
QG2500	5/4/15	MM	0	15-Apr
QG2500	3/18/16	MM	1	16-Jan
QG2500	5/11/15	RP	0	15-Apr
QG2500	7/6/15	RP	0	15-Apr
QG2500	3/2/16	RP	0	16-Jan
QG2500	3/17/16	MM	0	16-Jan
QG2500	2/25/16	MM	0	16-Jan
QG2500	10/8/15	MM	0	15-Apr
QG2500	6/29/15	MM	0	15-Apr
QG2500	3/14/16	MM	1	16-Jan
QG2500	3/11/16	MM	0	16-Jan
QG2500	6/29/15	RP	0	15-Apr
QG2500	7/17/15	RP	0	15-Apr
QG2500	3/7/16	MM	1	16-Jan
QG2500	5/11/15	MM	1	15-Apr
QG2500	12/7/15	MM	0	15-Apr
QG2500	5/4/15	RP	0	15-Apr
QG2500	2/10/16	RP	1	16-Jan
QG2500	4/30/15	MM	0	15-Apr
QG2500	3/14/16	MM	0	16-Jan
QG2500	10/9/15	MM	0	15-Apr
QG2501	12/16/16	JY	1	16-Nov
QG2501	10/20/16	GA	1	16-Jan
QG2501	10/20/16	GA	1	16-Jan
QG2501	12/16/16	JY	1	16-Nov
QG2501	12/16/16	JY	1	16-Nov
QG2501	12/16/16	JY	0	16-Nov
QG2501	12/16/16	JY	1	16-Nov
QG2501	10/20/16	GA	1	16-Jan
QG2501	12/16/16	JY	1	16-Nov
QG2501	12/16/16	JY	1	16-Nov
QG2501	12/16/16	JY	1	16-Nov
QG2501	12/16/16	JY	1	16-Nov
QG2501	10/20/16	GA	1	16-Jan
QG2501	10/20/16	GA	1	16-Jan
QG2501	10/20/16	GA	1	16-Jan
QG2501	10/20/16	GA	1	16-Jan
QG2501	10/20/16	GA	0	16-Jan
QG2501	12/16/16	JY	1	16-Nov
QG2501	12/16/16	JY	0	16-Nov
QG2501	10/20/16	GA	0	16-Jan
QG2501	10/20/16	GA	1	16-Jan
QG2501	10/20/16	GA	1	16-Jan
QG2501	12/16/16	JY	0	16-Nov
QG2501	10/20/16	GA	1	16-Jan
QG2501	12/16/16	JY	1	16-Nov
QG2501	12/16/16	JY	1	16-Nov
QG2501	10/20/16	GA	1	16-Jan
QG2501	12/16/16	JY	1	16-Nov
QG2501	10/20/16	GA	1	16-Jan
QG2501	12/16/16	JY	1	16-Nov
QG2501	10/20/16	GA	1	16-Jan
QG2501	12/16/16	JY	1	16-Nov
QG2501	10/20/16	GA	0	16-Jan
QG2501	10/20/16	GA	1	16-Jan
QG2501	12/16/16	JY	1	16-Nov
QG2501	12/16/16	JY	1	16-Nov
QG2501	12/16/16	JY	1	16-Nov
QG2501	12/16/16	JY	1	16-Nov
QG2501	10/20/16	GA	1	16-Jan
QG2501	12/16/16	JY	1	16-Nov
QG2501	10/20/16	GA	1	16-Jan
QG2501	12/16/16	JY	1	16-Nov
QG2501	12/16/16	JY	1	16-Nov
QG2501	10/20/16	GA	1	16-Jan
QG2501	12/16/16	JY	1	16-Nov
QG2501	12/16/16	JY	1	16-Nov
QG2501	12/16/16	JY	1	16-Nov
QG2501	12/16/16	JY	1	16-Nov
QG2501	12/16/16	JY	1	16-Nov
QG2501	12/16/16	JY	1	16-Nov
QG2502	6/9/16	MM	0	16-Jan
QG2502	5/9/16	MM	1	16-Jan
QG2502	5/9/16	MM	1	16-Jan
QG2502	5/9/16	MM	1	16-Jan
QG2502	6/9/16	MM	0	16-Jan
QG2502	5/9/16	MM	1	16-Jan
QG2502	5/9/16	MM	1	16-Jan
QG2502	6/9/16	MM	1	16-Jan
QG2502	5/9/16	MM	1	16-Jan
QG2502	6/9/16	MM	0	16-Jan
QG2502	5/9/16	MM	1	16-Jan
QG2502	6/9/16	MM	0	16-Jan
QG2502	5/9/16	MM	1	16-Jan
QG2502	5/9/16	MM	0	16-Jan
QG2502	6/3/16	MM	1	16-Jan
QG2502	6/9/16	MM	0	16-Jan
QG2502	5/9/16	MM	1	16-Jan
QG2503	6/9/16	MM	1	16-Jan
QG2503	6/9/16	MM	1	16-Jan
QG2503	5/9/16	MM	0	16-Jan
QG2503	5/9/16	MM	1	16-Jan
QG2503	6/3/16	MM	0	16-Jan
QG2503	5/9/16	MM	1	16-Jan
QG2503	5/9/16	MM	1	16-Jan
QG2503	5/9/16	MM	1	16-Jan
QG2503	6/9/16	MM	1	16-Jan
QG2503	5/9/16	MM	1	16-Jan
QG2503	6/9/16	MM	0	16-Jan
QG2503	5/9/16	MM	1	16-Jan
QG2503	5/9/16	MM	0	16-Jan
QG2503	5/9/16	MM	1	16-Jan
QG2503	5/9/16	MM	1	16-Jan
QG2503	6/9/16	MM	1	16-Jan
QG2503	6/9/16	MM	1	16-Jan
QG2504	3/30/17	MM	1	17-Mar
QG2504	4/11/16	JY	1	16-Jan
QG2504	4/25/16	MM	1	16-Jan
QG2504	4/21/16	JY	1	16-Jan
QG2504	3/30/17	MM	1	17-Mar
QG2504	3/30/17	MM	1	17-Mar
QG2504	4/25/16	MM	1	16-Jan
QG2504	3/31/17	MM	1	17-Mar
QG2504	3/31/17	MM	0	17-Mar
QG2504	3/30/17	JY	1	17-Mar
QG2504	3/31/17	MM	1	17-Mar
QG2504	3/30/17	MM	1	17-Mar
QG2504	3/30/17	JY	1	17-Mar
QG2504	3/30/17	MM	1	17-Mar
QG2504	3/31/17	MM	1	17-Mar
QG2504	4/25/16	MM	1	16-Jan
QG2504	3/30/17	MM	1	17-Mar
QG2504	4/21/16	JY	1	16-Jan
QG2504	4/13/16	JY	1	16-Jan
QG2504	3/31/17	MM	1	17-Mar
QG2504	3/30/17	JY	1	17-Mar
QG2504	3/30/17	JY	1	17-Mar
QG2504	4/13/16	JY	1	16-Jan
QG2504	3/30/17	JY	1	17-Mar
QG2504	3/31/17	MM	1	17-Mar
QG2504	4/11/16	JY	1	16-Jan
QG2504	3/30/17	JY	1	17-Mar
QG2504	4/22/16	MM	1	16-Jan
QG2504	4/29/16	MM	1	16-Jan
QG2504	4/21/16	JY	1	16-Jan
QG2504	4/21/16	JY	1	16-Jan
QG2505	5/9/16	MM	1	16-Jan
QG2505	5/9/16	MM	0	16-Jan
QG2505	5/9/16	MM	1	16-Jan
QG2505	6/9/16	MM	0	16-Jan
QG2505	6/9/16	MM	0	16-Jan
QG2505	5/9/16	MM	1	16-Jan
QG2505	5/9/16	MM	1	16-Jan
QG2505	6/9/16	MM	1	16-Jan
QG2505	5/9/16	MM	0	16-Jan
QG2505	6/3/16	MM	1	16-Jan
QG2505	5/9/16	MM	1	16-Jan
QG2505	5/9/16	MM	1	16-Jan
QG2505	6/9/16	MM	1	16-Jan
QG2505	5/9/16	MM	1	16-Jan
QG2505	5/9/16	MM	1	16-Jan
QG2505	6/9/16	MM	1	16-Jan
QG2505	6/9/16	MM	1	16-Jan
QG2506	12/23/16	MM	0	16-Nov
QG2506	12/26/16	JY	1	16-Nov
QG2506	12/26/16	JY	1	16-Nov
QG2506	12/23/16	MM	1	16-Nov
QG2506	12/26/16	JY	0	16-Nov
QG2506	12/23/16	MM	1	16-Nov
QG2506	12/23/16	MM	0	16-Nov
QG2506	12/23/16	MM	0	16-Nov
QG2506	12/26/16	JY	0	16-Nov
QG2506	12/26/16	JY	0	16-Nov
QG2506	12/23/16	MM	1	16-Nov
QG2506	12/23/16	MM	1	16-Nov
QG2506	12/23/16	MM	1	16-Nov
QG2506	12/26/16	JY	1	16-Nov
QG2506	12/26/16	JY	1	16-Nov
QG2506	12/26/16	MM	0	16-Nov
QG2506	12/23/16	MM	1	16-Nov
QG2506	12/26/16	JY	0	16-Nov
QG2506	12/26/16	MM	1	16-Nov
QG2506	12/26/16	MM	1	16-Nov
QG2506	12/23/16	MM	1	16-Nov
QG2506	12/23/16	MM	1	16-Nov
QG2506	12/26/16	MM	0	16-Nov
QG2506	12/23/16	MM	1	16-Nov
QG2506	12/23/16	MM	1	16-Nov
QG2506	12/26/16	MM	0	16-Nov
QG2506	12/26/16	MM	1	16-Nov
QG2506	12/26/16	MM	1	16-Nov
QG2506	12/26/16	MM	1	16-Nov
QG2506	12/23/16	MM	1	16-Nov
QG2506	12/26/16	MM	1	16-Nov
QG2506	12/23/16	MM	1	16-Nov
QG2506	12/26/16	MM	1	16-Nov
QG2507	4/25/16	MM	1	16-Jan
QG2507	4/18/16	MM	1	16-Jan
QG2507	4/25/16	MM	1	16-Jan
QG2507	4/13/16	JY	1	16-Jan
QG2507	4/21/16	JY	1	16-Jan
QG2507	4/21/16	JY	1	16-Jan
QG2507	4/25/16	MM	1	16-Jan
QG2507	4/15/16	MM	0	16-Jan
QG2507	4/11/16	JY	1	16-Jan
QG2507	4/21/16	JY	1	16-Jan
QG2507	4/22/16	MM	1	16-Jan
QG2507	4/13/16	JY	1	16-Jan
QG2507	4/21/16	JY	1	16-Jan
QG2507	4/29/16	MM	1	16-Jan
QG2507	4/14/16	MM	1	16-Jan
QG2507	4/21/16	MM	1	16-Jan
QG2507	4/11/16	JY	0	16-Jan
QG2508	5/9/16	MM	1	16-Jan
QG2508	5/9/16	MM	1	16-Jan
QG2508	6/9/16	MM	1	16-Jan
QG2508	6/9/16	MM	1	16-Jan
QG2508	5/9/16	MM	1	16-Jan
QG2508	6/9/16	MM	1	16-Jan
QG2508	6/9/16	MM	0	16-Jan
QG2508	5/9/16	MM	1	16-Jan
QG2508	5/9/16	MM	1	16-Jan
QG2508	5/9/16	MM	1	16-Jan
QG2508	5/9/16	MM	1	16-Jan
QG2508	6/9/16	MM	1	16-Jan
QG2508	5/9/16	MM	1	16-Jan
QG2508	5/9/16	MM	1	16-Jan
QG2508	5/9/16	MM	1	16-Jan
QG2508	6/3/16	MM	1	16-Jan
QG2508	6/9/16	MM	1	16-Jan
QG2509	2/29/16	MM	1	16-Jan
QG2509	6/22/15	RP	1	15-Apr
QG2509	4/24/15	JY	1	15-Apr
QG2509	10/5/15	MM	1	15-Apr
QG2509	5/11/15	RP	1	15-Apr
QG2509	5/5/15	JY	1	15-Apr
QG2509	3/11/16	MM	1	16-Jan
QG2509	7/13/15	RP	1	15-Apr
QG2509	4/24/15	MM	1	15-Apr
QG2509	3/7/16	MM	1	16-Jan
QG2509	4/24/15	JY	1	15-Apr
QG2509	4/30/15	MM	1	15-Apr
QG2509	4/24/15	MM	1	15-Apr
QG2509	10/5/15	MM	1	15-Apr
QG2509	8/7/15	RP	1	15-Apr
QG2509	3/14/16	MM	1	16-Jan
QG2509	5/7/15	MM	1	15-Apr
QG2509	3/14/16	MM	1	16-Jan
QG2509	6/29/15	RP	1	15-Apr
QG2509	5/5/15	JY	1	15-Apr
QG2509	3/17/16	MM	0	16-Jan
QG2509	5/11/15	MM	1	15-Apr
QG2509	5/4/15	RP	1	15-Apr
QG2509	7/6/15	MM	1	15-Apr
QG2509	9/27/15	MM	1	15-Apr
QG2509	7/6/15	RP	1	15-Apr
QG2509	10/30/15	MM	1	15-Apr
QG2509	6/29/15	MM	1	15-Apr
QG2509	2/25/16	MM	1	16-Jan
QG2509	10/9/15	MM	1	15-Apr
QG2509	10/8/15	MM	1	15-Apr
QG2509	7/17/15	RP	1	15-Apr
QG2509	3/21/16	MM	1	16-Jan
QG2509	3/7/16	MM	1	16-Jan
QG2509	3/17/16	MM	1	16-Jan
QG2509	5/22/15	MM	1	15-Apr
QG2509	3/2/16	RP	1	16-Jan
QG2509	12/11/15	MM	1	15-Apr
QG2509	4/27/15	RP	0	15-Apr
QG2509	5/4/15	MM	1	15-Apr
QG2509	12/7/15	MM	1	15-Apr
QG2509	3/18/16	MM	1	16-Jan
QG2509	2/10/16	RP	1	16-Jan
QG2509	3/21/16	MM	1	16-Jan
QG2509	10/23/15	MM	1	15-Apr
QG2510	4/13/16	JY	0	16-Jan
QG2510	4/13/16	JY	0	16-Jan
QG2510	4/21/16	JY	0	16-Jan
QG2510	4/22/16	MM	1	16-Jan
QG2510	4/25/16	MM	1	16-Jan
QG2510	4/18/16	MM	1	16-Jan
QG2510	4/21/16	JY	1	16-Jan
QG2510	4/14/16	MM	0	16-Jan
QG2510	4/11/16	JY	1	16-Jan
QG2510	4/25/16	MM	0	16-Jan
QG2510	4/15/16	MM	1	16-Jan
QG2510	4/21/16	JY	1	16-Jan
QG2510	4/11/16	JY	1	16-Jan
QG2510	4/21/16	MM	1	16-Jan
QG2510	4/21/16	JY	0	16-Jan
QG2510	4/29/16	MM	1	16-Jan
QG2510	4/25/16	MM	1	16-Jan
QG2511	12/13/16	JY	0	16-Nov
QG2511	12/13/16	JY	1	16-Nov
QG2511	12/13/16	JY	1	16-Nov
QG2511	12/13/16	JY	1	16-Nov
QG2511	12/13/16	JY	1	16-Nov
QG2511	12/13/16	JY	0	16-Nov
QG2511	12/13/16	JY	1	16-Nov
QG2511	12/13/16	JY	1	16-Nov
QG2511	12/13/16	JY	1	16-Nov
QG2511	12/13/16	JY	0	16-Nov
QG2511	12/13/16	JY	1	16-Nov
QG2511	12/13/16	JY	1	16-Nov
QG2511	12/13/16	JY	1	16-Nov
QG2511	12/13/16	JY	1	16-Nov
QG2511	12/13/16	JY	1	16-Nov
QG2511	12/13/16	JY	0	16-Nov
QG2511	12/13/16	JY	1	16-Nov
QG2511	12/13/16	JY	0	16-Nov
QG2511	12/13/16	JY	1	16-Nov
QG2511	12/13/16	JY	0	16-Nov
QG2511	12/13/16	JY	0	16-Nov
QG2511	12/13/16	JY	1	16-Nov
QG2511	12/13/16	JY	1	16-Nov
QG2511	12/13/16	JY	0	16-Nov
QG2511	12/13/16	JY	0	16-Nov
QG2511	12/13/16	JY	1	16-Nov
QG2511	12/13/16	JY	1	16-Nov
QG2511	12/13/16	JY	1	16-Nov
QG2511	12/13/16	JY	1	16-Nov
QG2511	12/13/16	JY	1	16-Nov
QG2512	12/29/16	MM	0	16-Nov
QG2512	12/29/16	MM	1	16-Nov
QG2512	12/26/16	MM	0	16-Nov
QG2512	12/29/16	MM	1	16-Nov
QG2512	12/29/16	MM	1	16-Nov
QG2512	12/29/16	MM	1	16-Nov
QG2512	12/26/16	JY	1	16-Nov
QG2512	12/26/16	MM	0	16-Nov
QG2512	12/29/16	MM	1	16-Nov
QG2512	12/29/16	MM	1	16-Nov
QG2512	12/29/16	MM	0	16-Nov
QG2512	12/26/16	MM	0	16-Nov
QG2512	12/29/16	MM	0	16-Nov
QG2512	12/26/16	MM	1	16-Nov
QG2512	12/26/16	MM	0	16-Nov
QG2512	12/29/16	MM	0	16-Nov
QG2512	12/26/16	MM	1	16-Nov
QG2512	12/29/16	MM	1	16-Nov
QG2512	12/26/16	JY	0	16-Nov
QG2512	12/29/16	MM	0	16-Nov
QG2512	12/26/16	JY	1	16-Nov
QG2512	12/26/16	MM	0	16-Nov
QG2512	12/26/16	MM	0	16-Nov
QG2512	12/26/16	JY	1	16-Nov
QG2512	12/26/16	JY	0	16-Nov
QG2512	12/26/16	MM	0	16-Nov
QG2512	12/26/16	JY	0	16-Nov
QG2512	12/26/16	JY	0	16-Nov
QG2512	12/26/16	MM	1	16-Nov
QG2513	3/7/16	MM	1	16-Jan
QG2513	5/7/15	MM	1	15-Apr
QG2513	5/11/15	RP	1	15-Apr
QG2513	8/7/15	RP	1	15-Apr
QG2513	3/21/16	MM	0	16-Jan
QG2513	4/30/15	MM	0	15-Apr
QG2513	5/11/15	MM	0	15-Apr
QG2513	7/6/15	MM	0	15-Apr
QG2513	4/24/15	MM	1	15-Apr
QG2513	5/4/15	MM	1	15-Apr
QG2513	3/17/16	MM	1	16-Jan
QG2513	4/27/15	RP	0	15-Apr
QG2513	3/17/16	MM	1	16-Jan
QG2513	10/5/15	MM	0	15-Apr
QG2513	3/11/16	MM	1	16-Jan
QG2513	3/14/16	MM	1	16-Jan
QG2513	7/13/15	RP	1	15-Apr
QG2513	6/29/15	MM	1	15-Apr
QG2513	10/8/15	MM	1	15-Apr
QG2513	3/7/16	MM	1	16-Jan
QG2513	5/5/15	JY	0	15-Apr
QG2513	4/24/15	JY	1	15-Apr
QG2513	5/4/15	RP	1	15-Apr
QG2513	10/30/15	MM	1	15-Apr
QG2513	3/21/16	MM	1	16-Jan
QG2513	5/5/15	JY	1	15-Apr
QG2513	10/9/15	MM	0	15-Apr
QG2513	2/10/16	RP	1	16-Jan
QG2513	5/22/15	MM	0	15-Apr
QG2513	3/14/16	MM	1	16-Jan
QG2513	10/23/15	MM	1	15-Apr
QG2513	9/27/15	MM	0	15-Apr
QG2513	4/24/15	MM	1	15-Apr
QG2513	2/25/16	MM	1	16-Jan
QG2513	6/29/15	RP	1	15-Apr
QG2513	4/24/15	JY	1	15-Apr
QG2513	7/6/15	RP	1	15-Apr
QG2513	3/18/16	MM	1	16-Jan
QG2513	2/29/16	MM	0	16-Jan
QG2513	6/22/15	RP	1	15-Apr
QG2513	12/11/15	MM	1	15-Apr
QG2513	10/5/15	MM	1	15-Apr
QG2513	3/2/16	RP	1	16-Jan
QG2513	12/7/15	MM	1	15-Apr
QG2514	12/19/16	MM	1	16-Nov
QG2514	12/19/16	MM	1	16-Nov
QG2514	12/19/16	MM	1	16-Nov
QG2514	12/19/16	MM	1	16-Nov
QG2514	12/19/16	MM	1	16-Nov
QG2514	12/19/16	MM	1	16-Nov
QG2514	12/19/16	MM	1	16-Nov
QG2514	12/19/16	MM	1	16-Nov
QG2514	12/19/16	MM	0	16-Nov
QG2514	12/19/16	MM	1	16-Nov
QG2514	12/19/16	MM	1	16-Nov
QG2514	12/19/16	MM	1	16-Nov
QG2514	12/19/16	MM	1	16-Nov
QG2514	12/19/16	MM	1	16-Nov
QG2514	12/19/16	MM	0	16-Nov
QG2514	12/19/16	MM	0	16-Nov
QG2514	12/19/16	MM	1	16-Nov
QG2514	12/19/16	MM	1	16-Nov
QG2514	12/19/16	MM	1	16-Nov
QG2514	12/19/16	MM	1	16-Nov
QG2514	12/19/16	MM	1	16-Nov
QG2514	12/19/16	MM	0	16-Nov
QG2514	12/19/16	MM	1	16-Nov
QG2514	12/19/16	MM	1	16-Nov
QG2514	12/19/16	MM	1	16-Nov
QG2514	12/19/16	MM	1	16-Nov
QG2514	12/19/16	MM	1	16-Nov
QG2514	12/19/16	MM	0	16-Nov
QG2514	12/19/16	MM	0	16-Nov
QG2514	12/19/16	MM	1	16-Nov
QG2515	5/9/16	MM	1	16-Jan
QG2515	6/9/16	MM	1	16-Jan
QG2515	5/9/16	MM	1	16-Jan
QG2515	6/9/16	MM	0	16-Jan
QG2515	6/9/16	MM	1	16-Jan
QG2515	6/9/16	MM	0	16-Jan
QG2515	6/9/16	MM	1	16-Jan
QG2515	5/9/16	MM	1	16-Jan
QG2515	6/3/16	MM	1	16-Jan
QG2515	6/9/16	MM	0	16-Jan
QG2515	5/9/16	MM	0	16-Jan
QG2515	5/9/16	MM	0	16-Jan
QG2515	5/9/16	MM	1	16-Jan
QG2515	5/9/16	MM	1	16-Jan
QG2515	5/9/16	MM	1	16-Jan
QG2515	5/9/16	MM	1	16-Jan
QG2515	5/9/16	MM	1	16-Jan
QG2516	12/29/16	MM	0	16-Nov
QG2516	12/29/16	MM	1	16-Nov
QG2516	12/29/16	MM	0	16-Nov
QG2516	12/26/16	MM	1	16-Nov
QG2516	12/26/16	JY	0	16-Nov
QG2516	12/29/16	MM	1	16-Nov
QG2516	12/29/16	MM	1	16-Nov
QG2516	12/26/16	MM	1	16-Nov
QG2516	12/29/16	MM	1	16-Nov
QG2516	12/29/16	MM	1	16-Nov
QG2516	12/26/16	JY	1	16-Nov
QG2516	12/29/16	MM	0	16-Nov
QG2516	12/26/16	JY	1	16-Nov
QG2516	12/26/16	MM	1	16-Nov
QG2516	12/26/16	MM	1	16-Nov
QG2516	12/26/16	JY	0	16-Nov
QG2516	12/26/16	MM	1	16-Nov
QG2516	12/26/16	MM	1	16-Nov
QG2516	12/29/16	MM	1	16-Nov
QG2516	12/26/16	MM	1	16-Nov
QG2516	12/26/16	MM	1	16-Nov
QG2516	12/26/16	JY	1	16-Nov
QG2516	12/26/16	JY	1	16-Nov
QG2516	12/26/16	JY	1	16-Nov
QG2516	12/29/16	MM	0	16-Nov
QG2516	12/29/16	MM	1	16-Nov
QG2516	12/29/16	MM	1	16-Nov
QG2516	12/26/16	JY	1	16-Nov
QG2516	12/26/16	MM	1	16-Nov
QG2516	12/26/16	MM	0	16-Nov
QG2517	6/3/16	MM	1	16-Jan
QG2517	6/3/16	MM	0	16-Jan
QG2517	6/3/16	MM	1	16-Jan
QG2517	5/9/16	MM	0	16-Jan
QG2517	5/9/16	MM	1	16-Jan
QG2517	5/9/16	MM	1	16-Jan
QG2517	5/9/16	MM	1	16-Jan
QG2517	5/9/16	MM	1	16-Jan
QG2517	6/3/16	MM	0	16-Jan
QG2517	6/3/16	MM	1	16-Jan
QG2517	6/3/16	MM	1	16-Jan
QG2517	5/9/16	MM	1	16-Jan
QG2517	6/3/16	MM	1	16-Jan
QG2517	5/9/16	MM	1	16-Jan
QG2517	5/9/16	MM	1	16-Jan
QG2517	5/9/16	MM	1	16-Jan
QG2517	5/9/16	MM	1	16-Jan
QG2519	4/21/16	JY	1	16-Jan
QG2519	4/13/16	JY	1	16-Jan
QG2519	4/13/16	JY	0	16-Jan
QG2519	4/21/16	JY	1	16-Jan
QG2519	4/21/16	JY	1	16-Jan
QG2519	4/15/16	MM	0	16-Jan
QG2519	4/21/16	MM	1	16-Jan
QG2519	4/22/16	MM	1	16-Jan
QG2519	4/25/16	MM	1	16-Jan
QG2519	4/18/16	MM	0	16-Jan
QG2519	4/21/16	JY	0	16-Jan
QG2519	4/29/16	MM	1	16-Jan
QG2519	4/25/16	MM	1	16-Jan
QG2519	4/25/16	MM	1	16-Jan
QG2519	4/11/16	JY	1	16-Jan
QG2519	4/11/16	JY	0	16-Jan
QG2519	4/14/16	MM	0	16-Jan
QG2520	4/21/16	MM	0	16-Jan
QG2520	4/18/16	MM	1	16-Jan
QG2520	4/14/16	MM	0	16-Jan
QG2520	4/11/16	JY	1	16-Jan
QG2520	4/21/16	JY	0	16-Jan
QG2520	4/22/16	MM	0	16-Jan
QG2520	4/21/16	JY	0	16-Jan
QG2520	4/15/16	MM	1	16-Jan
QG2520	4/11/16	JY	1	16-Jan
QG2520	4/13/16	JY	1	16-Jan
QG2520	4/21/16	JY	1	16-Jan
QG2520	4/25/16	MM	1	16-Jan
QG2520	4/21/16	JY	1	16-Jan
QG2520	4/25/16	MM	1	16-Jan
QG2520	4/29/16	MM	1	16-Jan
QG2520	4/25/16	MM	1	16-Jan
QG2520	4/13/16	JY	1	16-Jan
QG2522	5/7/15	MM	1	15-Apr
QG2522	3/7/16	MM	1	16-Jan
QG2522	4/30/15	MM	1	15-Apr
QG2522	5/11/15	MM	1	15-Apr
QG2522	3/7/16	MM	0	16-Jan
QG2522	5/4/15	MM	1	15-Apr
QG2522	8/7/15	RP	1	15-Apr
QG2522	4/24/15	MM	0	15-Apr
QG2522	3/21/16	MM	1	16-Jan
QG2522	5/5/15	JY	0	15-Apr
QG2522	4/24/15	MM	1	15-Apr
QG2522	3/14/16	MM	0	16-Jan
QG2522	7/17/15	RP	0	15-Apr
QG2522	10/8/15	MM	1	15-Apr
QG2522	3/21/16	MM	1	16-Jan
QG2522	10/5/15	MM	0	15-Apr
QG2522	3/18/16	MM	1	16-Jan
QG2522	6/29/15	RP	0	15-Apr
QG2522	3/14/16	MM	0	16-Jan
[truncated: 2,225 more rows]
