# Supplementary material for: Selfing is the safest sex for Caenorhabditis tropicalis
Source: eLife. 2021 Jan 11;10:e62587. doi: 10.7554/eLife.62587 (PMC7853720; doi:10.7554/eLife.62587)
Supplement: Figure 5—source data 1. [file elife-62587-fig5-data1.tsv.zip › RIL_distortion.tsv]

Genotype	N	Chromosome	cM
NN	3	III	7.1
NJ	1	III	7.1
JJ	115	III	7.1
NN	7	V	42.8
NJ	19	V	42.8
JJ	93	V	42.8
NN/JJ, NN	45	V, I	42.8, 20.7
NJ, NN	1	V, I	42.8, 20.7
NN/JJ, JJ	55	V, I	42.8, 20.7
NJ, JJ	18	V, I	42.8, 20.7
