# Supplementary material for: Selfing is the safest sex for Caenorhabditis tropicalis
Source: eLife. 2021 Jan 11;10:e62587. doi: 10.7554/eLife.62587 (PMC7853720; doi:10.7554/eLife.62587)
Supplement: Figure 6—source data 1. [file elife-62587-fig6-data1.tsv.zip]

Archive with 3 entries (2 files):
- NIC58_JU1373_RIL_crosses.tsv
- __MACOSX/
- __MACOSX/._NIC58_JU1373_RIL_crosses.tsv
