# Supplementary material for: Selfing is the safest sex for Caenorhabditis tropicalis
Source: eLife. 2021 Jan 11;10:e62587. doi: 10.7554/eLife.62587 (PMC7853720; doi:10.7554/eLife.62587)
Supplement: Figure 6—source data 1. [file elife-62587-fig6-data1.tsv.zip › NIC58_JU1373_RIL_crosses.tsv]

Plate	Embryos	Adults	P0.Dad	P0.Mom	F1	Category	Date	Censor
71	17	7	JU1373	JU1373	JU1373	Control	20180501	1
72	57	56	JU1373	JU1373	JU1373	Control	20180501	0
87	59	58	JU1373	JU1373	JU1373	Control	20180501	0
88	64	63	JU1373	JU1373	JU1373	Control	20180501	0
89	63	63	JU1373	JU1373	JU1373	Control	20180501	0
90	55	54	JU1373	JU1373	JU1373	Control	20180501	0
287	45	45	JU1373	JU1373	JU1373	Control	20180503	0
288	35	33	JU1373	JU1373	JU1373	Control	20180503	0
289	50	49	JU1373	JU1373	JU1373	Control	20180503	0
290	40	38	JU1373	JU1373	JU1373	Control	20180503	0
291	49	47	JU1373	JU1373	JU1373	Control	20180503	0
292	50	50	JU1373	JU1373	JU1373	Control	20180503	0
329	48	48	JU1373	JU1373	JU1373	Control	20180504	0
330	50	50	JU1373	JU1373	JU1373	Control	20180504	0
331	49	49	JU1373	JU1373	JU1373	Control	20180504	0
332	53	53	JU1373	JU1373	JU1373	Control	20180504	0
333	41	39	JU1373	JU1373	JU1373	Control	20180504	0
334	50	50	JU1373	JU1373	JU1373	Control	20180504	0
20	40	39	JU1373	JU1373	JU1373	Control	20190210	0
21	47	49	JU1373	JU1373	JU1373	Control	20190210	0
22	51	51	JU1373	JU1373	JU1373	Control	20190210	0
23	39	35	JU1373	JU1373	JU1373	Control	20190210	0
106	56	56	JU1373	JU1373	JU1373	Control	20190210	0
39	49	22	JU1373	NIC58	JU1373NIC58	III and V	20190210	0
40	51	19	JU1373	NIC58	JU1373NIC58	III and V	20190210	0
41	44	15	JU1373	NIC58	JU1373NIC58	III and V	20190210	0
42	45	13	JU1373	NIC58	JU1373NIC58	III and V	20190210	0
43	47	29	JU1373	NIC58	JU1373NIC58	III and V	20190210	0
94	45	23	JU1373	NIC58	JU1373NIC58	III and V	20190210	0
95	48	22	JU1373	NIC58	JU1373NIC58	III and V	20190210	0
221	41	41	JU1373	QG2413	JU1373QG2413	Control	20180503	0
222	40	41	JU1373	QG2413	JU1373QG2413	Control	20180503	0
223	33	33	JU1373	QG2413	JU1373QG2413	Control	20180503	0
224	36	36	JU1373	QG2413	JU1373QG2413	Control	20180503	0
225	35	36	JU1373	QG2413	JU1373QG2413	Control	20180503	0
226	45	44	JU1373	QG2413	JU1373QG2413	Control	20180503	0
116	44	42	JU1373	QG2413	JU1373QG2413	Control	20180609	0
117	52	52	JU1373	QG2413	JU1373QG2413	Control	20180609	0
118	52	48	JU1373	QG2413	JU1373QG2413	Control	20180609	0
119	53	49	JU1373	QG2413	JU1373QG2413	Control	20180609	0
120	50	48	JU1373	QG2413	JU1373QG2413	Control	20180609	0
13	57	59	JU1373	QG2413	JU1373QG2413	Control	20180622	0
14	68	63	JU1373	QG2413	JU1373QG2413	Control	20180622	0
15	62	62	JU1373	QG2413	JU1373QG2413	Control	20180622	0
16	60	59	JU1373	QG2413	JU1373QG2413	Control	20180622	0
17	60	58	JU1373	QG2413	JU1373QG2413	Control	20180622	0
18	64	61	JU1373	QG2413	JU1373QG2413	Control	20180622	0
65	74	73	JU1373	QG2413	JU1373QG2413	Control	20180622	0
66	64	64	JU1373	QG2413	JU1373QG2413	Control	20180622	0
d10	54	53	JU1373	QG2413	JU1373QG2413	Control	20200729	0
d6	46	44	JU1373	QG2413	JU1373QG2413	Control	20200729	0
d7	56	56	JU1373	QG2413	JU1373QG2413	Control	20200729	0
d8	51	51	JU1373	QG2413	JU1373QG2413	Control	20200729	0
d9	49	47	JU1373	QG2413	JU1373QG2413	Control	20200729	0
81	55	54	NIC58	NIC58	NIC58	Control	20180501	0
82	44	46	NIC58	NIC58	NIC58	Control	20180501	0
83	53	47	NIC58	NIC58	NIC58	Control	20180501	0
84	53	50	NIC58	NIC58	NIC58	Control	20180501	0
85	49	48	NIC58	NIC58	NIC58	Control	20180501	0
86	43	40	NIC58	NIC58	NIC58	Control	20180501	0
269	38	38	NIC58	NIC58	NIC58	Control	20180503	0
270	41	40	NIC58	NIC58	NIC58	Control	20180503	0
271	46	45	NIC58	NIC58	NIC58	Control	20180503	0
272	41	40	NIC58	NIC58	NIC58	Control	20180503	0
273	42	41	NIC58	NIC58	NIC58	Control	20180503	0
274	39	39	NIC58	NIC58	NIC58	Control	20180503	0
347	46	47	NIC58	NIC58	NIC58	Control	20180504	0
348	44	45	NIC58	NIC58	NIC58	Control	20180504	0
349	53	52	NIC58	NIC58	NIC58	Control	20180504	0
350	44	43	NIC58	NIC58	NIC58	Control	20180504	0
351	44	45	NIC58	NIC58	NIC58	Control	20180504	0
352	43	42	NIC58	NIC58	NIC58	Control	20180504	0
44	41	40	NIC58	NIC58	NIC58	Control	20190210	0
45	44	43	NIC58	NIC58	NIC58	Control	20190210	0
46	44	44	NIC58	NIC58	NIC58	Control	20190210	0
47	41	40	NIC58	NIC58	NIC58	Control	20190210	0
108	53	52	NIC58	NIC58	NIC58	Control	20190210	0
65	52	19	NIC58	JU1373	NIC58JU1373	III and V	20180501	0
66	51	21	NIC58	JU1373	NIC58JU1373	III and V	20180501	0
67	59	19	NIC58	JU1373	NIC58JU1373	III and V	20180501	0
68	57	29	NIC58	JU1373	NIC58JU1373	III and V	20180501	0
69	48	22	NIC58	JU1373	NIC58JU1373	III and V	20180501	0
70	51	28	NIC58	JU1373	NIC58JU1373	III and V	20180501	0
281	46	24	NIC58	JU1373	NIC58JU1373	III and V	20180503	0
282	50	22	NIC58	JU1373	NIC58JU1373	III and V	20180503	0
283	50	20	NIC58	JU1373	NIC58JU1373	III and V	20180503	0
284	48	18	NIC58	JU1373	NIC58JU1373	III and V	20180503	0
285	53	19	NIC58	JU1373	NIC58JU1373	III and V	20180503	0
286	47	16	NIC58	JU1373	NIC58JU1373	III and V	20180503	0
335	44	22	NIC58	JU1373	NIC58JU1373	III and V	20180504	0
336	50	20	NIC58	JU1373	NIC58JU1373	III and V	20180504	0
337	45	17	NIC58	JU1373	NIC58JU1373	III and V	20180504	0
338	52	18	NIC58	JU1373	NIC58JU1373	III and V	20180504	0
339	50	24	NIC58	JU1373	NIC58JU1373	III and V	20180504	0
340	49	24	NIC58	JU1373	NIC58JU1373	III and V	20180504	0
62	51	20	NIC58	JU1373	NIC58JU1373	III and V	20190210	0
63	60	25	NIC58	JU1373	NIC58JU1373	III and V	20190210	0
64	52	20	NIC58	JU1373	NIC58JU1373	III and V	20190210	0
65	52	27	NIC58	JU1373	NIC58JU1373	III and V	20190210	0
66	55	18	NIC58	JU1373	NIC58JU1373	III and V	20190210	0
96	53	26	NIC58	JU1373	NIC58JU1373	III and V	20190210	0
97	58	33	NIC58	JU1373	NIC58JU1373	III and V	20190210	0
227	47	18	NIC58	QG2413	NIC58QG2413	III and V	20180503	0
227	47	18	NIC58	QG2413	NIC58QG2413	III and V	20180503	0
228	47	25	NIC58	QG2413	NIC58QG2413	III and V	20180503	0
228	47	25	NIC58	QG2413	NIC58QG2413	III and V	20180503	0
229	36	16	NIC58	QG2413	NIC58QG2413	III and V	20180503	0
229	36	16	NIC58	QG2413	NIC58QG2413	III and V	20180503	0
230	51	24	NIC58	QG2413	NIC58QG2413	III and V	20180503	0
230	51	24	NIC58	QG2413	NIC58QG2413	III and V	20180503	0
231	47	20	NIC58	QG2413	NIC58QG2413	III and V	20180503	0
231	47	20	NIC58	QG2413	NIC58QG2413	III and V	20180503	0
232	55	20	NIC58	QG2413	NIC58QG2413	III and V	20180503	0
232	55	20	NIC58	QG2413	NIC58QG2413	III and V	20180503	0
106	57	27	NIC58	QG2413	NIC58QG2413	III and V	20180609	0
106	57	27	NIC58	QG2413	NIC58QG2413	III and V	20180609	0
107	47	21	NIC58	QG2413	NIC58QG2413	III and V	20180609	0
107	47	21	NIC58	QG2413	NIC58QG2413	III and V	20180609	0
108	56	27	NIC58	QG2413	NIC58QG2413	III and V	20180609	0
108	56	27	NIC58	QG2413	NIC58QG2413	III and V	20180609	0
109	56	23	NIC58	QG2413	NIC58QG2413	III and V	20180609	0
109	56	23	NIC58	QG2413	NIC58QG2413	III and V	20180609	0
110	58	28	NIC58	QG2413	NIC58QG2413	III and V	20180609	0
110	58	28	NIC58	QG2413	NIC58QG2413	III and V	20180609	0
7	67	31	NIC58	QG2413	NIC58QG2413	III and V	20180622	0
7	67	31	NIC58	QG2413	NIC58QG2413	III and V	20180622	0
8	63	26	NIC58	QG2413	NIC58QG2413	III and V	20180622	0
8	63	26	NIC58	QG2413	NIC58QG2413	III and V	20180622	0
9	59	28	NIC58	QG2413	NIC58QG2413	III and V	20180622	0
9	59	28	NIC58	QG2413	NIC58QG2413	III and V	20180622	0
10	62	27	NIC58	QG2413	NIC58QG2413	III and V	20180622	0
10	62	27	NIC58	QG2413	NIC58QG2413	III and V	20180622	0
11	60	25	NIC58	QG2413	NIC58QG2413	III and V	20180622	0
11	60	25	NIC58	QG2413	NIC58QG2413	III and V	20180622	0
12	67	26	NIC58	QG2413	NIC58QG2413	III and V	20180622	0
12	67	26	NIC58	QG2413	NIC58QG2413	III and V	20180622	0
60	76	35	NIC58	QG2413	NIC58QG2413	III and V	20180622	0
60	76	35	NIC58	QG2413	NIC58QG2413	III and V	20180622	0
d30	52	21	NIC58	QG2413	NIC58QG2413	III and V	20200729	0
d31	55	20	NIC58	QG2413	NIC58QG2413	III and V	20200729	0
d32	49	23	NIC58	QG2413	NIC58QG2413	III and V	20200729	0
d33	60	29	NIC58	QG2413	NIC58QG2413	III and V	20200729	0
d34	52	21	NIC58	QG2413	NIC58QG2413	III and V	20200729	0
d35	55	20	NIC58	QG2413	NIC58QG2413	III and V	20200729	0
11	43	32	NIC58	QG2479	NIC58QG2479	III only	20190210	0
12	44	27	NIC58	QG2479	NIC58QG2479	III only	20190210	0
13	41	27	NIC58	QG2479	NIC58QG2479	III only	20190210	0
14	44	30	NIC58	QG2479	NIC58QG2479	III only	20190210	0
15	46	38	NIC58	QG2479	NIC58QG2479	III only	20190210	0
34	46	33	NIC58	QG2514	NIC58QG2514	V only	20190210	0
35	18	11	NIC58	QG2514	NIC58QG2514	V only	20190210	0
36	49	30	NIC58	QG2514	NIC58QG2514	V only	20190210	0
37	52	27	NIC58	QG2514	NIC58QG2514	V only	20190210	0
38	46	23	NIC58	QG2514	NIC58QG2514	V only	20190210	0
102	55	38	NIC58	QG2514	NIC58QG2514	V only	20190210	0
103	55	44	NIC58	QG2514	NIC58QG2514	V only	20190210	0
126	39	38	NIC58	QG3501	NIC58QG3501	Control	20200712	0
128	35	35	NIC58	QG3501	NIC58QG3501	Control	20200712	0
130	42	42	NIC58	QG3501	NIC58QG3501	Control	20200712	0
131	38	37	NIC58	QG3501	NIC58QG3501	Control	20200712	0
251	42	43	QG2413	QG2413	QG2413	Control	20180503	0
252	44	44	QG2413	QG2413	QG2413	Control	20180503	0
253	46	45	QG2413	QG2413	QG2413	Control	20180503	0
254	50	48	QG2413	QG2413	QG2413	Control	20180503	0
255	43	25	QG2413	QG2413	QG2413	Control	20180503	1
256	45	45	QG2413	QG2413	QG2413	Control	20180503	0
1	45	41	QG2478	QG2413	QG2478QG2413	Neither III nor V	20180904	0
2	38	34	QG2478	QG2413	QG2478QG2413	Neither III nor V	20180904	0
3	44	41	QG2478	QG2413	QG2478QG2413	Neither III nor V	20180904	0
4	36	24	QG2478	QG2413	QG2478QG2413	Neither III nor V	20180904	0
153	33	32	QG2479	QG2479	QG2479	Control	20180424	0
154	17	16	QG2479	QG2479	QG2479	Control	20180424	0
155	42	42	QG2479	QG2479	QG2479	Control	20180424	0
156	40	40	QG2479	QG2479	QG2479	Control	20180424	0
353	44	44	QG2479	QG2479	QG2479	Control	20180504	0
354	45	43	QG2479	QG2479	QG2479	Control	20180504	0
355	42	41	QG2479	QG2479	QG2479	Control	20180504	0
356	35	35	QG2479	QG2479	QG2479	Control	20180504	0
357	41	41	QG2479	QG2479	QG2479	Control	20180504	0
358	46	45	QG2479	QG2479	QG2479	Control	20180504	0
16	36	36	QG2479	QG2479	QG2479	Control	20190210	0
17	44	44	QG2479	QG2479	QG2479	Control	20190210	0
18	40	39	QG2479	QG2479	QG2479	Control	20190210	0
19	39	37	QG2479	QG2479	QG2479	Control	20190210	0
6	37	36	QG2479	NIC58	QG2479NIC58	III only	20190210	0
7	45	44	QG2479	NIC58	QG2479NIC58	III only	20190210	0
8	36	36	QG2479	NIC58	QG2479NIC58	III only	20190210	0
9	36	34	QG2479	NIC58	QG2479NIC58	III only	20190210	0
10	25	19	QG2479	NIC58	QG2479NIC58	III only	20190210	1
61	41	28	QG2479	QG2413	QG2479QG2413	V only	20180609	0
62	50	27	QG2479	QG2413	QG2479QG2413	V only	20180609	0
63	44	18	QG2479	QG2413	QG2479QG2413	V only	20180609	0
64	47	21	QG2479	QG2413	QG2479QG2413	V only	20180609	0
65	48	28	QG2479	QG2413	QG2479QG2413	V only	20180609	0
d11	53	29	QG2479	QG2413	QG2479QG2413	V only	20200729	0
d12	50	13	QG2479	QG2413	QG2479QG2413	V only	20200729	0
d26	55	25	QG2479	QG2413	QG2479QG2413	V only	20200729	0
d27	49	11	QG2479	QG2413	QG2479QG2413	V only	20200729	0
d28	52	25	QG2479	QG2413	QG2479QG2413	V only	20200729	0
d29	61	32	QG2479	QG2413	QG2479QG2413	V only	20200729	0
27	39	38	QG2479	QG3501	QG2479QG3501	III only	20200711	0
28	39	39	QG2479	QG3501	QG2479QG3501	III only	20200711	0
30	43	36	QG2479	QG3501	QG2479QG3501	III only	20200711	0
31	35	31	QG2479	QG3501	QG2479QG3501	III only	20200711	0
32	39	36	QG2479	QG3501	QG2479QG3501	III only	20200711	0
5	50	41	QG2481	QG2413	QG2481QG1413	Neither III nor V	20180904	0
6	47	31	QG2481	QG2413	QG2481QG1413	Neither III nor V	20180904	0
7	50	40	QG2481	QG2413	QG2481QG1413	Neither III nor V	20180904	0
8	42	35	QG2481	QG2413	QG2481QG1413	Neither III nor V	20180904	0
9	26	26	QG2482	QG2413	QG2482QG2413	Neither III nor V	20180904	0
10	11	10	QG2482	QG2413	QG2482QG2413	Neither III nor V	20180904	0
11	57	50	QG2482	QG2413	QG2482QG2413	Neither III nor V	20180904	0
12	44	43	QG2482	QG2413	QG2482QG2413	Neither III nor V	20180904	0
d1	53	34	QG2508	QG2413	QG2508QG2413	Mapping III	20200729	0
d2	42	33	QG2508	QG2413	QG2508QG2413	Mapping III	20200729	0
d3	46	30	QG2508	QG2413	QG2508QG2413	Mapping III	20200729	0
d4	49	34	QG2508	QG2413	QG2508QG2413	Mapping III	20200729	0
d5	65	44	QG2508	QG2413	QG2508QG2413	Mapping III	20200729	0
d52	46	28	QG2508	QG2413	QG2508QG2413	Mapping III	20200730	0
d53	36	26	QG2508	QG2413	QG2508QG2413	Mapping III	20200730	0
d54	40	25	QG2508	QG2413	QG2508QG2413	Mapping III	20200730	0
d55	38	28	QG2508	QG2413	QG2508QG2413	Mapping III	20200730	0
d56	33	26	QG2508	QG2413	QG2508QG2413	Mapping III	20200730	0
d57	42	32	QG2508	QG2413	QG2508QG2413	Mapping III	20200730	0
9	45	40	QG2514	QG2514	QG2514	Control	20180413	0
10	47	42	QG2514	QG2514	QG2514	Control	20180413	0
11	35	33	QG2514	QG2514	QG2514	Control	20180413	0
12	46	41	QG2514	QG2514	QG2514	Control	20180413	0
209	50	50	QG2514	QG2514	QG2514	Control	20180502	0
210	45	44	QG2514	QG2514	QG2514	Control	20180502	0
211	46	45	QG2514	QG2514	QG2514	Control	20180502	0
212	44	45	QG2514	QG2514	QG2514	Control	20180502	0
213	48	47	QG2514	QG2514	QG2514	Control	20180502	0
214	43	42	QG2514	QG2514	QG2514	Control	20180502	0
53	46	45	QG2514	QG2514	QG2514	Control	20190210	0
54	46	45	QG2514	QG2514	QG2514	Control	20190210	0
55	53	51	QG2514	QG2514	QG2514	Control	20190210	0
56	39	39	QG2514	QG2514	QG2514	Control	20190210	0
107	45	43	QG2514	QG2514	QG2514	Control	20190210	0
48	52	30	QG2514	NIC58	QG2514NIC58	V only	20190210	0
49	42	21	QG2514	NIC58	QG2514NIC58	V only	20190210	0
50	42	34	QG2514	NIC58	QG2514NIC58	V only	20190210	0
51	50	23	QG2514	NIC58	QG2514NIC58	V only	20190210	0
52	46	22	QG2514	NIC58	QG2514NIC58	V only	20190210	0
104	62	32	QG2514	NIC58	QG2514NIC58	V only	20190210	0
105	51	31	QG2514	NIC58	QG2514NIC58	V only	20190210	0
41	36	24	QG2514	QG2413	QG2514QG2413	III only	20180609	0
42	37	20	QG2514	QG2413	QG2514QG2413	III only	20180609	0
43	36	24	QG2514	QG2413	QG2514QG2413	III only	20180609	0
44	42	26	QG2514	QG2413	QG2514QG2413	III only	20180609	0
45	33	18	QG2514	QG2413	QG2514QG2413	III only	20180609	0
d21	51	28	QG2514	QG2413	QG2514QG2413	III only	20200729	0
d22	53	25	QG2514	QG2413	QG2514QG2413	III only	20200729	0
d23	54	27	QG2514	QG2413	QG2514QG2413	III only	20200729	0
d24	58	30	QG2514	QG2413	QG2514QG2413	III only	20200729	0
d25	60	32	QG2514	QG2413	QG2514QG2413	III only	20200729	0
62	39	19	QG2514	QG3501	QG2514QG3501	V only	20200711	0
63	39	26	QG2514	QG3501	QG2514QG3501	V only	20200711	0
64	36	22	QG2514	QG3501	QG2514QG3501	V only	20200711	0
65	38	20	QG2514	QG3501	QG2514QG3501	V only	20200711	0
66	36	12	QG2514	QG3501	QG2514QG3501	V only	20200711	0
67	40	20	QG2514	QG3501	QG2514QG3501	V only	20200711	0
68	42	29	QG2514	QG3501	QG2514QG3501	V only	20200711	0
186	43	23	QG2514	QG3501	QG2514QG3501	V only	20200712	0
21	39	39	QG2531	QG2531	QG2531	Control	20180413	0
22	31	30	QG2531	QG2531	QG2531	Control	20180413	0
23	42	43	QG2531	QG2531	QG2531	Control	20180413	0
24	40	40	QG2531	QG2531	QG2531	Control	20180413	0
1	42	34	QG2531	QG2413	QG2531QG2413	Neither III nor V	20180609	0
2	37	28	QG2531	QG2413	QG2531QG2413	Neither III nor V	20180609	0
3	36	26	QG2531	QG2413	QG2531QG2413	Neither III nor V	20180609	0
4	40	34	QG2531	QG2413	QG2531QG2413	Neither III nor V	20180609	0
5	39	31	QG2531	QG2413	QG2531QG2413	Neither III nor V	20180609	0
d36	50	35	QG2531	QG2413	QG2531QG2413	Neither III nor V	20200729	0
d37	54	40	QG2531	QG2413	QG2531QG2413	Neither III nor V	20200729	0
d38	52	41	QG2531	QG2413	QG2531QG2413	Neither III nor V	20200729	0
d39	52	38	QG2531	QG2413	QG2531QG2413	Neither III nor V	20200729	0
d40	56	41	QG2531	QG2413	QG2531QG2413	Neither III nor V	20200729	0
54	41	24	QG2531	QG3501	QG2531QG3501	III and V	20200711	0
55	36	12	QG2531	QG3501	QG2531QG3501	III and V	20200711	0
56	41	29	QG2531	QG3501	QG2531QG3501	III and V	20200711	0
57	39	26	QG2531	QG3501	QG2531QG3501	III and V	20200711	0
58	37	18	QG2531	QG3501	QG2531QG3501	III and V	20200711	0
59	38	19	QG2531	QG3501	QG2531QG3501	III and V	20200711	0
60	39	22	QG2531	QG3501	QG2531QG3501	III and V	20200711	0
61	41	22	QG2531	QG3501	QG2531QG3501	III and V	20200711	0
16	31	23	QG2532	QG2413	QG2532QG2413	Neither III nor V	20180609	0
17	37	24	QG2532	QG2413	QG2532QG2413	Neither III nor V	20180609	0
18	40	26	QG2532	QG2413	QG2532QG2413	Neither III nor V	20180609	0
19	33	20	QG2532	QG2413	QG2532QG2413	Neither III nor V	20180609	0
20	35	23	QG2532	QG2413	QG2532QG2413	Neither III nor V	20180609	0
56	40	40	QG2533	QG2413	QG2533QG2413	Neither III nor V	20180609	0
57	39	39	QG2533	QG2413	QG2533QG2413	Neither III nor V	20180609	0
58	46	46	QG2533	QG2413	QG2533QG2413	Neither III nor V	20180609	0
59	47	46	QG2533	QG2413	QG2533QG2413	Neither III nor V	20180609	0
60	46	46	QG2533	QG2413	QG2533QG2413	Neither III nor V	20180609	0
129	42	36	QG2534	QG2534	QG2534C	Control	20180424	0
130	47	43	QG2534	QG2534	QG2534C	Control	20180424	0
131	46	44	QG2534	QG2534	QG2534C	Control	20180424	0
132	47	45	QG2534	QG2534	QG2534C	Control	20180424	0
31	40	40	QG2534	QG2413	QG2534QG2413	Neither III nor V	20180609	0
32	39	38	QG2534	QG2413	QG2534QG2413	Neither III nor V	20180609	0
33	36	35	QG2534	QG2413	QG2534QG2413	Neither III nor V	20180609	0
34	42	42	QG2534	QG2413	QG2534QG2413	Neither III nor V	20180609	0
35	37	36	QG2534	QG2413	QG2534QG2413	Neither III nor V	20180609	0
d58	33	29	QG2547	QG2413	QG2547QG2413	Mapping V	20200730	0
d59	32	21	QG2547	QG2413	QG2547QG2413	Mapping V	20200730	0
d60	37	29	QG2547	QG2413	QG2547QG2413	Mapping V	20200730	0
d61	41	25	QG2547	QG2413	QG2547QG2413	Mapping V	20200730	0
d62	39	32	QG2547	QG2413	QG2547QG2413	Mapping V	20200730	0
d63	35	25	QG2547	QG2413	QG2547QG2413	Mapping V	20200730	0
118	45	22	QG2547	QG3501	QG2547QG3501	Mapping V	20200712	0
122	44	25	QG2547	QG3501	QG2547QG3501	Mapping V	20200712	0
321	34	13	QG2547	QG3501	QG2547QG3501	Mapping V		0
323	43	25	QG2547	QG3501	QG2547QG3501	Mapping V		0
325	34	16	QG2547	QG3501	QG2547QG3501	Mapping V		0
328	45	23	QG2547	QG3501	QG2547QG3501	Mapping V		0
330	40	18	QG2547	QG3501	QG2547QG3501	Mapping V		0
141	25	21	QG2549	QG2549	QG2549C	Control	20180424	0
142	51	49	QG2549	QG2549	QG2549C	Control	20180424	0
143	39	40	QG2549	QG2549	QG2549C	Control	20180424	0
144	42	42	QG2549	QG2549	QG2549C	Control	20180424	0
413	51	50	QG2549	QG2549	QG2549C	Control	20180504	0
414	55	56	QG2549	QG2549	QG2549C	Control	20180504	0
415	56	54	QG2549	QG2549	QG2549C	Control	20180504	0
416	50	49	QG2549	QG2549	QG2549C	Control	20180504	0
417	42	36	QG2549	QG2549	QG2549C	Control	20180504	0
425	34	31	QG2549	QG2549	QG2549C	Control	20180504	0
6	37	16	QG2549	QG2413	QG2549QG2413	V only	20180609	0
7	36	20	QG2549	QG2413	QG2549QG2413	V only	20180609	0
8	43	23	QG2549	QG2413	QG2549QG2413	V only	20180609	0
9	47	26	QG2549	QG2413	QG2549QG2413	V only	20180609	0
10	40	20	QG2549	QG2413	QG2549QG2413	V only	20180609	0
33	38	37	QG2553	QG2553	QG2553	Control	20180413	0
34	41	38	QG2553	QG2553	QG2553	Control	20180413	0
35	34	35	QG2553	QG2553	QG2553	Control	20180413	0
36	43	36	QG2553	QG2553	QG2553	Control	20180413	0
117	43	42	QG2533	QG2533	QG2553	Control	20180424	0
118	36	34	QG2533	QG2533	QG2553	Control	20180424	0
119	35	35	QG2533	QG2533	QG2553	Control	20180424	0
120	45	44	QG2533	QG2533	QG2553	Control	20180424	0
51	30	19	QG2553	QG2413	QG2553QG2413	Neither III nor V	20180609	0
52	40	34	QG2553	QG2413	QG2553QG2413	Neither III nor V	20180609	0
53	38	29	QG2553	QG2413	QG2553QG2413	Neither III nor V	20180609	0
54	36	31	QG2553	QG2413	QG2553QG2413	Neither III nor V	20180609	0
55	40	36	QG2553	QG2413	QG2553QG2413	Neither III nor V	20180609	0
45	33	35	QG2554	QG2554	QG2554C	Control	20180413	0
46	33	33	QG2554	QG2554	QG2554C	Control	20180413	0
47	41	37	QG2554	QG2554	QG2554C	Control	20180413	0
48	42	36	QG2554	QG2554	QG2554C	Control	20180413	0
d46	32		QG2554	QG2413	QG2554QG2413	V only	20200730	1
d47	30	13	QG2554	QG2413	QG2554QG2413	V only	20200730	0
d48	35	18	QG2554	QG2413	QG2554QG2413	V only	20200730	0
d49	35	15	QG2554	QG2413	QG2554QG2413	V only	20200730	0
d50	34	15	QG2554	QG2413	QG2554QG2413	V only	20200730	0
d51	33	16	QG2554	QG2413	QG2554QG2413	V only	20200730	0
40	34	33	QG2554	QG3501	QG2554QG3501	III only	20200711	0
41	38	32	QG2554	QG3501	QG2554QG3501	III only	20200711	0
42	35	30	QG2554	QG3501	QG2554QG3501	III only	20200711	0
43	38	35	QG2554	QG3501	QG2554QG3501	III only	20200711	0
44	41	38	QG2554	QG3501	QG2554QG3501	III only	20200711	0
45	43	40	QG2554	QG3501	QG2554QG3501	III only	20200711	0
57	41	37	QG2555	QG2555	QG2555C	Control	20180413	0
58	38	38	QG2555	QG2555	QG2555C	Control	20180413	0
59	39	34	QG2555	QG2555	QG2555C	Control	20180413	0
60	38	35	QG2555	QG2555	QG2555C	Control	20180413	0
26	31	23	QG2555	QG2413	QG2555QG2413	Neither III nor V	20180609	0
27	34	27	QG2555	QG2413	QG2555QG2413	Neither III nor V	20180609	0
28	35	23	QG2555	QG2413	QG2555QG2413	Neither III nor V	20180609	0
29	36	29	QG2555	QG2413	QG2555QG2413	Neither III nor V	20180609	0
30	42	32	QG2555	QG2413	QG2555QG2413	Neither III nor V	20180609	0
69	40	40	QG2556	QG2556	QG2556C	Control	20180413	0
70	37	37	QG2556	QG2556	QG2556C	Control	20180413	0
71	43	39	QG2556	QG2556	QG2556C	Control	20180413	0
72	35	34	QG2556	QG2556	QG2556C	Control	20180413	0
21	38	24	QG2556	QG2413	QG2556QG2413	Neither III nor V	20180609	0
22	32	24	QG2556	QG2413	QG2556QG2413	Neither III nor V	20180609	0
23	41	33	QG2556	QG2413	QG2556QG2413	Neither III nor V	20180609	0
24	36	26	QG2556	QG2413	QG2556QG2413	Neither III nor V	20180609	0
25	33	29	QG2556	QG2413	QG2556QG2413	Neither III nor V	20180609	0
d13	44	29	QG2565	QG2413	QG2565QG2413	Mapping III	20200729	0
d14	51	37	QG2565	QG2413	QG2565QG2413	Mapping III	20200729	0
d15	42	32	QG2565	QG2413	QG2565QG2413	Mapping III	20200729	0
d16	52	38	QG2565	QG2413	QG2565QG2413	Mapping III	20200729	0
d17	45	29	QG2565	QG2413	QG2565QG2413	Mapping III	20200729	0
d18	45	32	QG2565	QG2413	QG2565QG2413	Mapping III	20200729	0
d19	53	37	QG2565	QG2413	QG2565QG2413	Mapping III	20200729	0
d20	48	36	QG2565	QG2413	QG2565QG2413	Mapping III	20200729	0
105	35	35	QG2569	QG2569	QG2569C	Control	20180420	0
106	32	30	QG2569	QG2569	QG2569C	Control	20180420	0
107	40	37	QG2569	QG2569	QG2569C	Control	20180420	0
108	35	35	QG2569	QG2569	QG2569C	Control	20180420	0
401	40	38	QG2569	QG2569	QG2569C	Control	20180504	0
402	46	47	QG2569	QG2569	QG2569C	Control	20180504	0
403	45	43	QG2569	QG2569	QG2569C	Control	20180504	0
404	52	52	QG2569	QG2569	QG2569C	Control	20180504	0
405	43	43	QG2569	QG2569	QG2569C	Control	20180504	0
406	43	41	QG2569	QG2569	QG2569C	Control	20180504	0
432	46	45	QG2569	QG2569	QG2569C	Control	20180504	0
433	41	41	QG2569	QG2569	QG2569C	Control	20180504	0
434	44	43	QG2569	QG2569	QG2569C	Control	20180504	0
435	49	47	QG2569	QG2569	QG2569C	Control	20180504	0
436	39	33	QG2569	QG2569	QG2569C	Control	20180504	0
437	39	38	QG2569	QG2569	QG2569C	Control	20180504	0
11	40	26	QG2569	QG2413	QG2569QG2413	III only	20180609	0
12	40	20	QG2569	QG2413	QG2569QG2413	III only	20180609	0
13	37	21	QG2569	QG2413	QG2569QG2413	III only	20180609	0
14	34	21	QG2569	QG2413	QG2569QG2413	III only	20180609	0
15	32	17	QG2569	QG2413	QG2569QG2413	III only	20180609	0
81	50	40	QG2580	QG2580	QG2580C	Control	20180413	0
82	52	49	QG2580	QG2580	QG2580C	Control	20180413	0
83	41	38	QG2580	QG2580	QG2580C	Control	20180413	0
84	40	39	QG2580	QG2580	QG2580C	Control	20180413	0
191	33	30	QG2580	QG2580	QG2580C	Control	20180502	0
192	37	38	QG2580	QG2580	QG2580C	Control	20180502	0
193	49	47	QG2580	QG2580	QG2580C	Control	20180502	0
194	44	43	QG2580	QG2580	QG2580C	Control	20180502	0
195	48	46	QG2580	QG2580	QG2580C	Control	20180502	0
196	41	36	QG2580	QG2580	QG2580C	Control	20180502	0
46	42	26	QG2580	QG2413	QG2580QG2413	III only	20180609	0
47	37	20	QG2580	QG2413	QG2580QG2413	III only	20180609	0
48	42	25	QG2580	QG2413	QG2580QG2413	III only	20180609	0
49	42	13	QG2580	QG2413	QG2580QG2413	III only	20180609	0
50	42	15	QG2580	QG2413	QG2580QG2413	III only	20180609	0
d41	51	37	QG2588	QG2413	QG2588QG2413	Mapping V	20200729	0
d42	55	46	QG2588	QG2413	QG2588QG2413	Mapping V	20200729	0
d43	51	47	QG2588	QG2413	QG2588QG2413	Mapping V	20200729	0
d44	53	43	QG2588	QG2413	QG2588QG2413	Mapping V	20200729	0
d45	50	40	QG2588	QG2413	QG2588QG2413	Mapping V	20200729	0
33	42	24	QG2588	QG3501	QG2588QG3501	Mapping V	20200711	0
34	36	18	QG2588	QG3501	QG2588QG3501	Mapping V	20200711	0
35	44	25	QG2588	QG3501	QG2588QG3501	Mapping V	20200711	0
37	39	15	QG2588	QG3501	QG2588QG3501	Mapping V	20200711	0
38	42	24	QG2588	QG3501	QG2588QG3501	Mapping V	20200711	0
39	39	22	QG2588	QG3501	QG2588QG3501	Mapping V	20200711	0
171	51	20	QG3501	JU1373	QG3501JU1373	III and V	20200712	0
172	58	27	QG3501	JU1373	QG3501JU1373	III and V	20200712	0
173	57	21	QG3501	JU1373	QG3501JU1373	III and V	20200712	0
174	53	15	QG3501	JU1373	QG3501JU1373	III and V	20200712	0
175	54	26	QG3501	JU1373	QG3501JU1373	III and V	20200712	0
156	40	40	QG3501	NIC58	QG3501NIC58	Control	20200712	0
157	43	43	QG3501	NIC58	QG3501NIC58	Control	20200712	0
158	45	44	QG3501	NIC58	QG3501NIC58	Control	20200712	0
159	47	47	QG3501	NIC58	QG3501NIC58	Control	20200712	0
160	46	46	QG3501	NIC58	QG3501NIC58	Control	20200712	0
166	47	35	QG3501	QG2479	QG3501QG2479	III only	20200712	0
167	46	37	QG3501	QG2479	QG3501QG2479	III only	20200712	0
168	51	38	QG3501	QG2479	QG3501QG2479	III only	20200712	0
169	53	36	QG3501	QG2479	QG3501QG2479	III only	20200712	0
170	43	31	QG3501	QG2479	QG3501QG2479	III only	20200712	0
176	52	31	QG3501	QG2514	QG3501QG2514	V only	20200712	0
177	48	37	QG3501	QG2514	QG3501QG2514	V only	20200712	0
178	51	26	QG3501	QG2514	QG3501QG2514	V only	20200712	0
179	47	32	QG3501	QG2514	QG3501QG2514	V only	20200712	0
180	48	26	QG3501	QG2514	QG3501QG2514	V only	20200712	0
181	51	30	QG3501	QG2531	QG3501QG2531	III and V	20200712	0
182	45	26	QG3501	QG2531	QG3501QG2531	III and V	20200712	0
183	48	28	QG3501	QG2531	QG3501QG2531	III and V	20200712	0
184	51	26	QG3501	QG2531	QG3501QG2531	III and V	20200712	0
185	48	27	QG3501	QG2531	QG3501QG2531	III and V	20200712	0
146	50	35	QG3501	QG2554	QG3501QG2554	III only	20200712	0
147	40	29	QG3501	QG2554	QG3501QG2554	III only	20200712	0
148	54	40	QG3501	QG2554	QG3501QG2554	III only	20200712	0
149	42	30	QG3501	QG2554	QG3501QG2554	III only	20200712	0
150	40	25	QG3501	QG2554	QG3501QG2554	III only	20200712	0
18	31	21	sperm-depleted QG2514	NIC58	F1(Jmt)	V only	20201129	0									0.67741935
19	29	22	sperm-depleted QG2514	NIC58	F1(Jmt)	V only	20201129	0									0.75862069
20	29	14	sperm-depleted QG2514	NIC58	F1(Jmt)	V only	20201129	0									0.48275862
21	26	13	sperm-depleted QG2514	NIC58	F1(Jmt)	V only	20201129	0									0.5
22	31	22	sperm-depleted QG2514	NIC58	F1(Jmt)	V only	20201129	0									0.70967742
23	33	15	sperm-depleted QG2514	NIC58	F1(Jmt)	V only	20201129	0									0.45454545
32	38	20	sperm-depleted QG2514	NIC58	F1(Jmt)	V only	20201129	0									0.52631579
33	36	24	sperm-depleted QG2514	NIC58	F1(Jmt)	V only	20201129	0								0.59683794	0.66666667	0.5970005
24	25	17	sperm-depleted NIC58	QG2514	F1(Nmt)	V only	20201129	0									0.68
25	28	14	sperm-depleted NIC58	QG2514	F1(Nmt)	V only	20201129	0									0.5
26	27	27	sperm-depleted NIC58	QG2514	F1(Nmt)	V only	20201129	0									1
27	32	21	sperm-depleted NIC58	QG2514	F1(Nmt)	V only	20201129	0									0.65625
28	34	17	sperm-depleted NIC58	QG2514	F1(Nmt)	V only	20201129	0									0.5
29	26	12	sperm-depleted NIC58	QG2514	F1(Nmt)	V only	20201129	0									0.46153846
30	28	9	sperm-depleted NIC58	QG2514	F1(Nmt)	V only	20201129	0									0.32142857
31	33	25	sperm-depleted NIC58	QG2514	F1(Nmt)	V only	20201129	0								0.60944206	0.75757576	0.6095991
1	18	11	F1(sdQG2514HxNIC58m)	QG4249	QG4249xF1(Jmt)	V only	20201129	0									0.61111111
5	28	25	F1(sdQG2514HxNIC58m)	QG4249	QG4249xF1(Jmt)	V only	20201129	0									0.89285714
6	38	16	F1(sdQG2514HxNIC58m)	QG4249	QG4249xF1(Jmt)	V only	20201129	0									0.42105263
7	33	17	F1(sdQG2514HxNIC58m)	QG4249	QG4249xF1(Jmt)	V only	20201129	0									0.51515152
8	38	27	F1(sdQG2514HxNIC58m)	QG4249	QG4249xF1(Jmt)	V only	20201129	0									0.71052632
9	38	21	F1(sdQG2514HxNIC58m)	QG4249	QG4249xF1(Jmt)	V only	20201129	0									0.55263158
10	35	23	F1(sdQG2514HxNIC58m)	QG4249	QG4249xF1(Jmt)	V only	20201129	0									0.65714286
11	37	36	F1(sdQG2514HxNIC58m)	QG4249	QG4249xF1(Jmt)	V only	20201129	0									0.97297297
34	22	13	F1(sdQG2514HxNIC58m)	QG4249	QG4249xF1(Jmt)	V only	20201129	0									0.59090909
35	29	29	F1(sdQG2514HxNIC58m)	QG4249	QG4249xF1(Jmt)	V only	20201129	0									1
36	35	21	F1(sdQG2514HxNIC58m)	QG4249	QG4249xF1(Jmt)	V only	20201129	0									0.6
37	25	18	F1(sdQG2514HxNIC58m)	QG4249	QG4249xF1(Jmt)	V only	20201129	0									0.72
38	25	18	F1(sdQG2514HxNIC58m)	QG4249	QG4249xF1(Jmt)	V only	20201129	0									0.72
39	25	19	F1(sdQG2514HxNIC58m)	QG4249	QG4249xF1(Jmt)	V only	20201129	0									0.76
40	32	15	F1(sdQG2514HxNIC58m)	QG4249	QG4249xF1(Jmt)	V only	20201129	0									0.46875
41	30	24	F1(sdQG2514HxNIC58m)	QG4249	QG4249xF1(Jmt)	V only	20201129	0									0.8
42	31	21	F1(sdQG2514HxNIC58m)	QG4249	QG4249xF1(Jmt)	V only	20201129	0									0.67741935
43	26	18	F1(sdQG2514HxNIC58m)	QG4249	QG4249xF1(Jmt)	V only	20201129	0									0.69230769
44	37	21	F1(sdQG2514HxNIC58m)	QG4249	QG4249xF1(Jmt)	V only	20201129	0									0.56756757
45	28	24	F1(sdQG2514HxNIC58m)	QG4249	QG4249xF1(Jmt)	V only	20201129	0									0.85714286
61	19	19	F1(sdQG2514HxNIC58m)	QG4249	QG4249xF1(Jmt)	V only	20201129	0									1
62	38	33	F1(sdQG2514HxNIC58m)	QG4249	QG4249xF1(Jmt)	V only	20201129	0									0.86842105
63	27	23	F1(sdQG2514HxNIC58m)	QG4249	QG4249xF1(Jmt)	V only	20201129	0									0.85185185
64	26	13	F1(sdQG2514HxNIC58m)	QG4249	QG4249xF1(Jmt)	V only	20201129	0									0.5
65	25	17	F1(sdQG2514HxNIC58m)	QG4249	QG4249xF1(Jmt)	V only	20201129	0									0.68
66	29	16	F1(sdQG2514HxNIC58m)	QG4249	QG4249xF1(Jmt)	V only	20201129	0								0.69509044	0.55172414	0.70152076
3	32	11	F1(sdNIC58HxQG2514m)	QG4249	QG4249xF1(Nmt)	V only	20201129	0									0.34375
4	30	13	F1(sdNIC58HxQG2514m)	QG4249	QG4249xF1(Nmt)	V only	20201129	0									0.43333333
12	25	11	F1(sdNIC58HxQG2514m)	QG4249	QG4249xF1(Nmt)	V only	20201129	0									0.44
13	23	14	F1(sdNIC58HxQG2514m)	QG4249	QG4249xF1(Nmt)	V only	20201129	0									0.60869565
14	30	30	F1(sdNIC58HxQG2514m)	QG4249	QG4249xF1(Nmt)	V only	20201129	0									1
15	15	9	F1(sdNIC58HxQG2514m)	QG4249	QG4249xF1(Nmt)	V only	20201129	0									0.6
16	24	14	F1(sdNIC58HxQG2514m)	QG4249	QG4249xF1(Nmt)	V only	20201129	0									0.58333333
17	21	11	F1(sdNIC58HxQG2514m)	QG4249	QG4249xF1(Nmt)	V only	20201129	0								0.565	0.52380952	0.56661523
56	34	33	NIC58	NIC58	NIC58	Control	20201129	0									0.97058824
58	32	32	NIC58	NIC58	NIC58	Control	20201129	0									1
59	35	35	NIC58	NIC58	NIC58	Control	20201129	0									1
60	33	33	NIC58	NIC58	NIC58	Control	20201129	0								0.99253731	1
46	41	41	QG2514	QG2514	QG2514	Control	20201129	0									1
47	37	35	QG2514	QG2514	QG2514	Control	20201129	0									0.94594595
48	34	32	QG2514	QG2514	QG2514	Control	20201129	0									0.94117647
49	37	39	QG2514	QG2514	QG2514	Control	20201129	0									1.05405405
50	35	35	QG2514	QG2514	QG2514	Control	20201129	0								0.98913043	1
51	37	36	QG4249	QG4249	QG4249	Control	20201129	0									0.97297297
52	36	36	QG4249	QG4249	QG4249	Control	20201129	0									1
53	39	36	QG4249	QG4249	QG4249	Control	20201129	0									0.92307692
54	38	38	QG4249	QG4249	QG4249	Control	20201129	0									1
55	35	35	QG4249	QG4249	QG4249	Control	20201129	0								0.97837838	1
