# Supplementary material for: Selfing is the safest sex for Caenorhabditis tropicalis
Source: eLife. 2021 Jan 11;10:e62587. doi: 10.7554/eLife.62587 (PMC7853720; doi:10.7554/eLife.62587)
Supplement: Figure 9—source data 1. [file elife-62587-fig9-data1.tsv.zip]

Archive with 1 entries (1 files):
- NIC58_JU1373_isolate_crosses.tsv
