# Supplementary material for: Selfing is the safest sex for Caenorhabditis tropicalis
Source: eLife. 2021 Jan 11;10:e62587. doi: 10.7554/eLife.62587 (PMC7853720; doi:10.7554/eLife.62587)
Supplement: Figure 9—source data 1. [file elife-62587-fig9-data1.tsv.zip › NIC58_JU1373_isolate_crosses.tsv]

Plate,Embryos,Adults,P0.Dad,P0.Mom,F1,Category,Date,Censor
167,47,47,JU1630,JU1630,JU1630,Wild isolate,20180502,0
168,43,42,JU1630,JU1630,JU1630,Wild isolate,20180502,0
169,24,16,JU1630,JU1630,JU1630,Wild isolate,20180502,0
170,47,46,JU1630,JU1630,JU1630,Wild isolate,20180502,0
171,49,46,JU1630,JU1630,JU1630,Wild isolate,20180502,0
172,48,47,JU1630,JU1630,JU1630,Wild isolate,20180502,0
19,75,75,JU1630,QG2413,JU1630QG2413,Wild isolate,20180622,0
20,72,73,JU1630,QG2413,JU1630QG2413,Wild isolate,20180622,0
21,63,64,JU1630,QG2413,JU1630QG2413,Wild isolate,20180622,0
22,65,64,JU1630,QG2413,JU1630QG2413,Wild isolate,20180622,0
23,69,68,JU1630,QG2413,JU1630QG2413,Wild isolate,20180622,0
24,74,74,JU1630,QG2413,JU1630QG2413,Wild isolate,20180622,0
33,71,71,JU1630,QG2413,JU1630QG2413,Wild isolate,20180622,0
34,71,71,JU1630,QG2413,JU1630QG2413,Wild isolate,20180622,0
35,70,69,JU1630,QG2413,JU1630QG2413,Wild isolate,20180622,0
36,73,73,JU1630,QG2413,JU1630QG2413,Wild isolate,20180622,0
37,73,73,JU1630,QG2413,JU1630QG2413,Wild isolate,20180622,0
38,73,73,JU1630,QG2413,JU1630QG2413,Wild isolate,20180622,0
43,58,56,JU2505,JU2505,JU1975,Wild isolate,20180501,0
44,48,43,JU2505,JU2505,JU1975,Wild isolate,20180501,0
45,57,56,JU2505,JU2505,JU1975,Wild isolate,20180501,0
46,49,50,JU2505,JU2505,JU1975,Wild isolate,20180501,0
47,51,51,JU2505,JU2505,JU1975,Wild isolate,20180501,0
48,54,44,JU2505,JU2505,JU1975,Wild isolate,20180501,0
233,32,32,JU1975,JU1975,JU1975,Wild isolate,20180503,0
234,34,33,JU1975,JU1975,JU1975,Wild isolate,20180503,0
235,35,31,JU1975,JU1975,JU1975,Wild isolate,20180503,0
236,35,35,JU1975,JU1975,JU1975,Wild isolate,20180503,0
237,36,36,JU1975,JU1975,JU1975,Wild isolate,20180503,0
238,26,24,JU1975,JU1975,JU1975,Wild isolate,20180503,0
5,47,46,JU2505,NIC58,JU2505NIC58,Wild isolate,20180501,0
6,51,49,JU2505,NIC58,JU2505NIC58,Wild isolate,20180501,0
7,54,54,JU2505,NIC58,JU2505NIC58,Wild isolate,20180501,0
8,40,40,JU2505,NIC58,JU2505NIC58,Wild isolate,20180501,0
9,52,52,JU2505,NIC58,JU2505NIC58,Wild isolate,20180501,0
10,47,46,JU2505,NIC58,JU2505NIC58,Wild isolate,20180501,0
66,49,28,JU2505,QG2413,JU2505QG2413,Wild isolate,20180609,0
67,42,18,JU2505,QG2413,JU2505QG2413,Wild isolate,20180609,0
68,45,19,JU2505,QG2413,JU2505QG2413,Wild isolate,20180609,0
69,55,29,JU2505,QG2413,JU2505QG2413,Wild isolate,20180609,0
70,63,25,JU2505,QG2413,JU2505QG2413,Wild isolate,20180609,0
13,50,50,JU2752,JU2752,JU2752,Wild isolate,20180501,0
14,52,50,JU2752,JU2752,JU2752,Wild isolate,20180501,0
15,48,48,JU2752,JU2752,JU2752,Wild isolate,20180501,0
16,49,48,JU2752,JU2752,JU2752,Wild isolate,20180501,0
17,47,44,JU2752,JU2752,JU2752,Wild isolate,20180501,0
18,45,44,JU2752,JU2752,JU2752,Wild isolate,20180501,0
1,34,25,JU2752,NIC58,JU2752NIC58,Wild isolate,20180501,0
2,48,33,JU2752,NIC58,JU2752NIC58,Wild isolate,20180501,0
3,52,54,JU2752,NIC58,JU2752NIC58,Wild isolate,20180501,1
4,47,48,JU2752,NIC58,JU2752NIC58,Wild isolate,20180501,1
19,52,51,JU2752,NIC58,JU2752NIC58,Wild isolate,20180501,1
20,52,52,JU2752,NIC58,JU2752NIC58,Wild isolate,20180501,1
71,54,19,JU2752,QG2413,JU2752QG2413,Wild isolate,20180609,0
72,48,17,JU2752,QG2413,JU2752QG2413,Wild isolate,20180609,0
73,47,20,JU2752,QG2413,JU2752QG2413,Wild isolate,20180609,0
74,49,24,JU2752,QG2413,JU2752QG2413,Wild isolate,20180609,0
75,48,24,JU2752,QG2413,JU2752QG2413,Wild isolate,20180609,0
96,46,35,JU3170,QG2413,JU3170QG2413,Wild isolate,20180609,0
97,55,35,JU3170,QG2413,JU3170QG2413,Wild isolate,20180609,0
98,55,47,JU3170,QG2413,JU3170QG2413,Wild isolate,20180609,0
99,59,44,JU3170,QG2413,JU3170QG2413,Wild isolate,20180609,0
100,61,45,JU3170,QG2413,JU3170QG2413,Wild isolate,20180609,0
123,50,40,JU3170,QG2413,JU3170QG2413,Wild isolate,20180609,0
124,49,33,JU3170,QG2413,JU3170QG2413,Wild isolate,20180609,0
125,56,42,JU3170,QG2413,JU3170QG2413,Wild isolate,20180609,0
31,74,32,NIC1192,QG2413,NIC1192QG2413,Wild isolate,20180622,0
32,65,27,NIC1192,QG2413,NIC1192QG2413,Wild isolate,20180622,0
61,53,53,NIC321,NIC321,NIC321,Wild isolate,20180501,0
62,46,45,NIC321,NIC321,NIC321,Wild isolate,20180501,0
63,51,51,NIC321,NIC321,NIC321,Wild isolate,20180501,0
64,45,45,NIC321,NIC321,NIC321,Wild isolate,20180501,0
79,45,44,NIC321,NIC321,NIC321,Wild isolate,20180501,0
80,51,51,NIC321,NIC321,NIC321,Wild isolate,20180501,0
317,52,52,NIC321,NIC321,NIC321,Wild isolate,20180503,0
318,45,45,NIC321,NIC321,NIC321,Wild isolate,20180503,0
319,39,39,NIC321,NIC321,NIC321,Wild isolate,20180503,0
320,44,43,NIC321,NIC321,NIC321,Wild isolate,20180503,0
321,47,47,NIC321,NIC321,NIC321,Wild isolate,20180503,0
322,49,48,NIC321,NIC321,NIC321,Wild isolate,20180503,0
73,49,47,NIC321,NIC58,NIC321NIC58,Wild isolate,20180501,0
74,52,50,NIC321,NIC58,NIC321NIC58,Wild isolate,20180501,0
75,50,48,NIC321,NIC58,NIC321NIC58,Wild isolate,20180501,0
76,50,48,NIC321,NIC58,NIC321NIC58,Wild isolate,20180501,0
77,51,51,NIC321,NIC58,NIC321NIC58,Wild isolate,20180501,0
78,49,50,NIC321,NIC58,NIC321NIC58,Wild isolate,20180501,0
1,67,30,NIC321,QG2413,NIC321QG2413,Wild isolate,20180622,0
2,64,26,NIC321,QG2413,NIC321QG2413,Wild isolate,20180622,0
3,59,29,NIC321,QG2413,NIC321QG2413,Wild isolate,20180622,0
4,61,22,NIC321,QG2413,NIC321QG2413,Wild isolate,20180622,0
5,62,30,NIC321,QG2413,NIC321QG2413,Wild isolate,20180622,0
6,61,26,NIC321,QG2413,NIC321QG2413,Wild isolate,20180622,0
25,72,37,NIC321,QG2413,NIC321QG2413,Wild isolate,20180622,0
26,69,29,NIC321,QG2413,NIC321QG2413,Wild isolate,20180622,0
27,68,28,NIC321,QG2413,NIC321QG2413,Wild isolate,20180622,0
28,57,24,NIC321,QG2413,NIC321QG2413,Wild isolate,20180622,0
29,65,30,NIC321,QG2413,NIC321QG2413,Wild isolate,20180622,0
30,66,28,NIC321,QG2413,NIC321QG2413,Wild isolate,20180622,0
91,46,49,NIC517,NIC517,NIC517,Wild isolate,20180501,0
92,43,39,NIC517,NIC517,NIC517,Wild isolate,20180501,0
93,51,50,NIC517,NIC517,NIC517,Wild isolate,20180501,0
94,48,47,NIC517,NIC517,NIC517,Wild isolate,20180501,0
107,48,48,NIC517,NIC517,NIC517,Wild isolate,20180501,0
108,48,48,NIC517,NIC517,NIC517,Wild isolate,20180501,0
21,53,28,NIC517,NIC58,NIC517NIC58,Wild isolate,20180501,0
22,49,32,NIC517,NIC58,NIC517NIC58,Wild isolate,20180501,0
23,51,32,NIC517,NIC58,NIC517NIC58,Wild isolate,20180501,0
24,45,24,NIC517,NIC58,NIC517NIC58,Wild isolate,20180501,0
25,55,29,NIC517,NIC58,NIC517NIC58,Wild isolate,20180501,0
26,53,35,NIC517,NIC58,NIC517NIC58,Wild isolate,20180501,0
91,49,5,NIC517,QG2413,NIC517QG2413,Wild isolate,20180609,0
92,61,12,NIC517,QG2413,NIC517QG2413,Wild isolate,20180609,0
93,51,10,NIC517,QG2413,NIC517QG2413,Wild isolate,20180609,0
94,53,11,NIC517,QG2413,NIC517QG2413,Wild isolate,20180609,0
95,62,12,NIC517,QG2413,NIC517QG2413,Wild isolate,20180609,0
76,51,29,NIC535,QG2413,NIC535QG2413,Wild isolate,20180609,0
77,47,23,NIC535,QG2413,NIC535QG2413,Wild isolate,20180609,0
78,49,28,NIC535,QG2413,NIC535QG2413,Wild isolate,20180609,0
79,54,31,NIC535,QG2413,NIC535QG2413,Wild isolate,20180609,0
80,54,28,NIC535,QG2413,NIC535QG2413,Wild isolate,20180609,0
179,49,49,NIC58,JU1630,NIC58JU1630,Wild isolate,20180502,1
180,43,13,NIC58,JU1630,NIC58JU1630,Wild isolate,20180502,0
181,43,13,NIC58,JU1630,NIC58JU1630,Wild isolate,20180502,0
182,52,51,NIC58,JU1630,NIC58JU1630,Wild isolate,20180502,1
183,47,11,NIC58,JU1630,NIC58JU1630,Wild isolate,20180502,0
184,40,14,NIC58,JU1630,NIC58JU1630,Wild isolate,20180502,0
239,40,18,NIC58,JU1975,NIC58JU1975,Wild isolate,20180503,0
240,41,28,NIC58,JU1975,NIC58JU1975,Wild isolate,20180503,0
241,38,24,NIC58,JU1975,NIC58JU1975,Wild isolate,20180503,0
242,39,26,NIC58,JU1975,NIC58JU1975,Wild isolate,20180503,0
243,37,27,NIC58,JU1975,NIC58JU1975,Wild isolate,20180503,0
244,46,19,NIC58,JU1975,NIC58JU1975,Wild isolate,20180503,0
44,64,41,NIC58,JU1975,NIC58JU1975,Wild isolate,20180622,0
45,65,42,NIC58,JU1975,NIC58JU1975,Wild isolate,20180622,0
46,62,43,NIC58,JU1975,NIC58JU1975,Wild isolate,20180622,0
47,62,36,NIC58,JU1975,NIC58JU1975,Wild isolate,20180622,0
48,64,31,NIC58,JU1975,NIC58JU1975,Wild isolate,20180622,0
54,65,43,NIC58,JU1975,NIC58JU1975,Wild isolate,20180622,0
55,61,37,NIC58,JU1975,NIC58JU1975,Wild isolate,20180622,0
56,60,39,NIC58,JU1975,NIC58JU1975,Wild isolate,20180622,0
57,48,23,NIC58,JU1975,NIC58JU1975,Wild isolate,20180622,0
58,64,40,NIC58,JU1975,NIC58JU1975,Wild isolate,20180622,0
323,43,43,NIC58,NIC321,NIC58NIC321,Wild isolate,20180503,0
324,49,49,NIC58,NIC321,NIC58NIC321,Wild isolate,20180503,0
325,48,46,NIC58,NIC321,NIC58NIC321,Wild isolate,20180503,0
326,46,46,NIC58,NIC321,NIC58NIC321,Wild isolate,20180503,0
327,44,44,NIC58,NIC321,NIC58NIC321,Wild isolate,20180503,0
328,51,51,NIC58,NIC321,NIC58NIC321,Wild isolate,20180503,0
263,41,41,NIC58,NIC594,NIC58NIC594,Wild isolate,20180503,0
264,52,52,NIC58,NIC594,NIC58NIC594,Wild isolate,20180503,0
265,44,43,NIC58,NIC594,NIC58NIC594,Wild isolate,20180503,0
266,45,45,NIC58,NIC594,NIC58NIC594,Wild isolate,20180503,0
267,40,40,NIC58,NIC594,NIC58NIC594,Wild isolate,20180503,0
268,46,48,NIC58,NIC594,NIC58NIC594,Wild isolate,20180503,0
141,33,33,NIC58,NIC894,NIC58NIC894,Wild isolate,20180502,1
142,41,39,NIC58,NIC894,NIC58NIC894,Wild isolate,20180502,1
157,46,23,NIC58,NIC894,NIC58NIC894,Wild isolate,20180502,0
158,46,31,NIC58,NIC894,NIC58NIC894,Wild isolate,20180502,0
159,45,33,NIC58,NIC894,NIC58NIC894,Wild isolate,20180502,0
160,43,41,NIC58,NIC894,NIC58NIC894,Wild isolate,20180502,1
121,45,45,NIC58,QG131,NIC58QG131,Wild isolate,20180502,1
122,47,35,NIC58,QG131,NIC58QG131,Wild isolate,20180502,0
123,36,23,NIC58,QG131,NIC58QG131,Wild isolate,20180502,0
124,39,29,NIC58,QG131,NIC58QG131,Wild isolate,20180502,0
125,40,21,NIC58,QG131,NIC58QG131,Wild isolate,20180502,0
126,23,17,NIC58,QG131,NIC58QG131,Wild isolate,20180502,0
41,51,51,NIC594,NIC594,NIC594,Wild isolate,20180501,0
42,46,45,NIC594,NIC594,NIC594,Wild isolate,20180501,0
57,56,57,NIC594,NIC594,NIC594,Wild isolate,20180501,0
58,50,49,NIC594,NIC594,NIC594,Wild isolate,20180501,0
59,49,53,NIC594,NIC594,NIC594,Wild isolate,20180501,0
60,58,57,NIC594,NIC594,NIC594,Wild isolate,20180501,0
257,46,46,NIC594,NIC594,NIC594,Wild isolate,20180503,0
258,48,48,NIC594,NIC594,NIC594,Wild isolate,20180503,0
259,47,46,NIC594,NIC594,NIC594,Wild isolate,20180503,0
260,48,49,NIC594,NIC594,NIC594,Wild isolate,20180503,0
261,49,48,NIC594,NIC594,NIC594,Wild isolate,20180503,0
262,38,33,NIC594,NIC594,NIC594,Wild isolate,20180503,0
51,55,54,NIC594,NIC58,NIC594NIC58,Wild isolate,20180501,1
52,46,46,NIC594,NIC58,NIC594NIC58,Wild isolate,20180501,1
53,50,50,NIC594,NIC58,NIC594NIC58,Wild isolate,20180501,1
54,43,43,NIC594,NIC58,NIC594NIC58,Wild isolate,20180501,1
55,46,34,NIC594,NIC58,NIC594NIC58,Wild isolate,20180501,1
56,51,49,NIC594,NIC58,NIC594NIC58,Wild isolate,20180501,1
121,53,21,NIC594,QG2413,NIC594QG2413,Wild isolate,20180609,0
122,47,21,NIC594,QG2413,NIC594QG2413,Wild isolate,20180609,0
101,60,35,NIC773,QG2413,NIC773QG2413,Wild isolate,20180609,0
102,62,32,NIC773,QG2413,NIC773QG2413,Wild isolate,20180609,0
103,47,24,NIC773,QG2413,NIC773QG2413,Wild isolate,20180609,0
104,56,32,NIC773,QG2413,NIC773QG2413,Wild isolate,20180609,0
105,51,34,NIC773,QG2413,NIC773QG2413,Wild isolate,20180609,0
151,26,23,NIC894,NIC894,NIC894,Wild isolate,20180502,0
152,37,34,NIC894,NIC894,NIC894,Wild isolate,20180502,0
153,20,19,NIC894,NIC894,NIC894,Wild isolate,20180502,0
154,29,27,NIC894,NIC894,NIC894,Wild isolate,20180502,0
155,31,29,NIC894,NIC894,NIC894,Wild isolate,20180502,0
156,36,34,NIC894,NIC894,NIC894,Wild isolate,20180502,0
111,53,30,NIC894,QG2413,NIC894QG2413,Wild isolate,20180609,0
112,51,26,NIC894,QG2413,NIC894QG2413,Wild isolate,20180609,0
113,52,27,NIC894,QG2413,NIC894QG2413,Wild isolate,20180609,0
114,54,24,NIC894,QG2413,NIC894QG2413,Wild isolate,20180609,0
115,54,26,NIC894,QG2413,NIC894QG2413,Wild isolate,20180609,0
115,45,45,QG131,QG131,QG131,Wild isolate,20180502,0
116,42,41,QG131,QG131,QG131,Wild isolate,20180502,0
117,42,42,QG131,QG131,QG131,Wild isolate,20180502,0
118,40,39,QG131,QG131,QG131,Wild isolate,20180502,0
119,43,43,QG131,QG131,QG131,Wild isolate,20180502,0
120,42,41,QG131,QG131,QG131,Wild isolate,20180502,0
81,49,35,QG131,QG2413,QG131QG2413,Wild isolate,20180609,0
82,52,33,QG131,QG2413,QG131QG2413,Wild isolate,20180609,0
83,48,27,QG131,QG2413,QG131QG2413,Wild isolate,20180609,0
84,51,24,QG131,QG2413,QG131QG2413,Wild isolate,20180609,0
85,46,25,QG131,QG2413,QG131QG2413,Wild isolate,20180609,0
86,54,15,QG834,QG2413,QG834QG2413,Wild isolate,20180609,0
87,47,11,QG834,QG2413,QG834QG2413,Wild isolate,20180609,0
88,44,12,QG834,QG2413,QG834QG2413,Wild isolate,20180609,0
89,55,19,QG834,QG2413,QG834QG2413,Wild isolate,20180609,0
90,57,21,QG834,QG2413,QG834QG2413,Wild isolate,20180609,0
