# Supplementary material for: Selfing is the safest sex for Caenorhabditis tropicalis
Source: eLife. 2021 Jan 11;10:e62587. doi: 10.7554/eLife.62587 (PMC7853720; doi:10.7554/eLife.62587)
Supplement: Supplementary file 2. [file elife-62587-supp2.zip]

Archive with 4 entries (4 files):
- JU1373.genome.fa
- JU1373.gff3
- NIC58.genome.fa
- NIC58.gff3
