# Supplementary material for: Selfing is the safest sex for Caenorhabditis tropicalis
Source: eLife. 2021 Jan 11;10:e62587. doi: 10.7554/eLife.62587 (PMC7853720; doi:10.7554/eLife.62587)
Supplement: Supplementary file 2. [file elife-62587-supp2.zip › JU1373.genome.fa]

>JU1373.contig_115_pilon
TACTTTATGCACTTCTGTTTCTGTTTTCAATTTCCTTATCATCCACTCTATACTCTGTTCTTCCACGTACCCTGACTGTGGAGAAATTGTCCTCGAAACATTTTTAGGAGGCCTTTCAAAGTGCATTAAAACTCTAGGAAAAAGACATTTCCGACTAGTTCAGACTCTTGTTTCATTGAAACCTATAACTGGTTATCCGAAATAAACAATCTAACATACTATTTCAGATGAACACATGTTGATAAATGTCACTTTTCAGTCTTCAATGTCGAATGTCTTTTGAATCTTTTTACTGATTCGGATGACTTTTTGTCAAGAAATCAGAAAACACCTACTAGAATTGAAGTCTGATCCCCTCTGAACTATTCTCAGTTGATTCTCAAACTAAAAGACTAGAGGATTGGAGAGGACTCAATGTTCGAACTTCAAGCACTTGACTGGTTCATTAGTGGGTTTTTTCCCAACGGTGAGTGAACTGTAGTGAGTTTTAATTGAACGAAACGATCAGATCGTCGGAAGAGATTTATCTATCCTGTAAATGTTTCACACGAAATCCAAACCATCTTTATCTTTGTATCTGGTAGGTTCCGTATACAAAGTTCTGTGAGACCCGTTTTCACGACCTCTTCTCTCAAAAAAACTCTGTACGCTAGAGAGAAGTTCAAAGGAAGAAGGTTTCAATGTAGTTACTGCCTACAATCTCATTCACCGAAACCGAATGAGTCATCTGAAAACTCCAGAAACTTTATGCGCCACTCCTGTCTGCACTGTAAATCATTTACAAAACAGAAAAACAGATGAATGGATTCAATGTGATACTTGTAAAGAATATTTCCATATTGCCTCTGTCGGAATGTTCAGCCCATCCATTAGACACTCGATAAAATCACTGAAATATTGGTGATGTACAGTATGCCAAGCGTGGAGTGAAGATAATTATAAGAACGATGCGTCGAACAGCTTGACTCTATTGACGGCAGAACGTCATTCAATCGACTCATGGAGATTGTCAAAAAGAGGACTGATTTGGACGCACTCCTTTCGAAATCAACTGGAGCCAGCAGAAAGAAACTCGAACACTTCTTATCATCAATTGGATGTGATGTGAGTACGTGGTACCAGACTCTCGGAGGACATCAAGTCAGAATTATACTCCGAGAATCCCACATTGACTCCATTTTTGACATCCTCCGTGACACGCCACAGAACACTCGAGTGAAGAAGGCAATGAAGGGGTTCGCCAAACTGATGAGCTTCTCAAACAACAGATCTTACATGGATTCTGAAATTGATGATATTGAAATTTTCTTGAAGGAGTTTCTGAACGATATGAAACTTGCTTTCCCGAAAGAAGCTATAACACCTATGCTTCATCTTTTGGGATTTCACTTGATTGATTACATGTGAAAGCACCACAGTTGGGGACGAACTTCATTATCGTGCACAAGTCAATAATCTGAAGCGCCAATTCCATCCCATCAGAAATGTTTCGGACCGTACTAGACTAATTGTTCAAGAACTCGGAATTCGTTACTGGCTTCATGACACTGGAGCCTGGATGAGCTGATTTCTTTTTTGTATTTTTTTAATTATTAAAACAAAACAATTCAATTTAATTAGGTTTATTAAAATTTTATAATATACAGTTTTATCAAAAAGTAATAGATTTACAACGAAAATCACAGTTTTTTATCCATTTGATTGTTTAATATTTTATTTTAAAAGTTTAATCTCACTACACTTATTTGTTTTCTTTTCTCTGTAGCTGTCTTAGTTGTAGTTGTTGTTGTCTGTAGTTGTTCTCGTATCGCTTTTTCCTGAAAATATAAATATTAAACATTATTCAACTTAAGACAAAATGAGACAGGATTTGACGATAATCTATGAGAAAAACCACGATAAACTATAAAAAAGATGACAAGGTTTGTATTTGTATTGATAATCTTGAATTAAAAGCATTAAAATCACATTGAATGACAATACTGATGACGAAAAATACAAATTGTTAATGAAAAGAAGATAAACTGTACTAAATAAAATTAAAATTTAATTTTGAGAATGCAACAGCGCTCTATGGCTGGCGTTCAATGAGAGGCGCGAAATCGTTCATTTCGAAACGCATGGAATTTTCTGCTATTTTGCCTCGTTCCGTTCTTTTTTTGAGCAGCTTGTTAATTTTCAATTATAATTGCAATTATATGTTTATCACAACAGTTATTAGACAGCAAGTAGTACTTGAATAGTTTCAATTCAAAAAATTCCAACTTACATGGTTTTTAAGCTGAAAATTTGTCCTCCGGATTTATCTCCTCATTCGAGAAATTTCTAATACAAATAGCAAAAAAAGCATATTCGATGTTGCAAAAAACACAAGTTCGGTTTTCTGTCTTTCTCGTCCACTTCGCGATCGTTCAATTTTATTGCAGAATTGAATTTGCGAAAATTGATACACTTAGCAAAACGGGCCATGTTCGATGATCTTCTGCTTTTTCCCTCATCTTTGCTTTCTTTTTCATTAAATTTGAATCCAATTTTTTCAGAAATGTCCGAATTGCTTGCTGGAGTCAAATTGTTCAACCAGGACGGAGATGTAGTCGATGGCGGCGAGTATCTGAACGGAAAGGTGAATATCCTTTTTTCGCCTCCCGTTTTTAATCTGAATTTCTTTCAGGTCGTTGGACTTTACTTCTCCGCCGGCTGGTGCCCTCCATGCCGTGCCTTCACTCCAAAACTGAAGAGATTCTTCGAAGAAATCAAGAAGAGCCATCCGGAATTCGAAGTTGTCTTCGTGTCTCGTGATCGCGCCGATGAGGATCTCCGTGAATATTTCAACGAGCACATGGGAAATTGGGTTGCCATCGAATTCGGAAACCCAAAGATTCAAGAGCTTTTGGCACAATATGAAGTGAAGACGATCCCATCGATGCGTATTATCAAGCCAAATGGCGACGTCGTCGTTCAGGACGCCCGCACCGAAATCCAGGACAAGGGAAGCGACCCGGAGGCTCTTTGGGAGGAGTGGCTCGCCTTCTACGAATGATTTCTCTGATTATCGTCTAACATTTGTACTGTATTTATTACCATCATTTCACTTTTTAACATTTCGCTTCACTTTGCATTAAATCTATATTTTCGAAGAGTTTTTAATTCAATTTAACATTTCCGGAAGAATTCCGATCTGATGGACAGATTTCCTGATCAATATCAAAATATTCATTCAGAATTATCAGTTTGGTTTCTTAATTTTACTCTTCGTATTCGGACTAACTGTTTTCGATTTGGGTATTGTATCGACTGCTGACGGTGCAATACTTGCAATACTCGTATCCGGCATTTTCTTGCCGATTTCTTCTAACATTTCCTTTAATTTCTCTGCGTTCGGACGTTTCTCAGCATCTGCCTGCCAACATTCTTTCATTATATCTGCTACTTCTGGTGGCATAATGGCTGGTGGCGGAAGACGATATCCCGCACGAGTTTTACGCTGAAATAATTATATTTCGAGAGTTTATGTAATTCCAAATCACTTTGACTTGTCCTGCTTTCATGTCGTAAGGAGTTGTATATGGAACTTCAAAGAACTCCCACATCATAATACCGAATGCATAGACGTCAGTATTGAATCGTGTTTCTGCCGTATCCCATACTTCTGGTGCCAACCAACGGAGATTACACGGCTTCGTCATATCCATTTTATAAACCGATTGAGCTCGACACATTCCGAAATCCGCCATTTTAACAATTCCTCTATGAATTAGACAGTTTCTCGATGCAATATCTCGATGAATACAATTCTTTTTATGAAGATAATCCATTCCACATGAAGCCATATAAGTATAACTGATACGTGTTGGAACCGATAACTTTGATCCTTTTTCTATCAATCGATCCTCAACTGCTCCTCCATTACAAAACTCTAAAACTAGAAGATATGGAAGGTCATCGAGAATGAATCCGTGAAATTTGACAATATTCGGATGATCGTATAGTTGCATTACTCTTGCTTCTTTCATCATTTCCGCTAATCCATCTTGATCTGCTCCTTCTGGATCCAGTTTCTTCACAGCGATCACTTCATTCGTTTTGACAAGTCTTCCACGATAAACTGTTCCATAGGCGCCGGCCCCGATCTAACAAAGAATCGATAATCTCCGGCTCTCAACCGATGAAAATACCTTTTTCTTGAAAATCACATCTTTATGCATCAACTGAAACTTTCCTTTTGCAATCGCTCTCTTCAGAATAACTTTCTCTCCTTTCACTTCAATCGGTTCCGTTTTTAATGAGTTTATCAGTTTTTCAATGTTTCCTGCTGATCTTGTTCCTATTTTTGCTGCATTCGCAGTTCTCCTTATCTCATATCTCCGGATCCCTTTCCGAAGGCGAACGGCTAAATAAAATTGCTGAAAAGACTCTATTTGTCTTTCATCTCGTGAAGAATCCCCATACTAGTTTGTTAATATCGACTTGCAATTTCATCGTCACCATGAAATCACCATCATTTACCAGTAGCTGATCTGCATCGATATTCATGAGAGCTCCATGGAAATAGGGGAGATTCAGGTCTTCTTCCGGAACTTTATCCTTGCTTGCCATCTCTGTTTTTCTTGATTTGTTTCGTTTCGATTCAACCAAATTTAGTGCCGAGGAATTTAGAAATGAACTTATCACGCGGTAGATTTCATTAAATAAATTAATACATGACGATTAAGAAAATAAATATTTACATGTTACCCGTAATAATGAAAAAGATAAGTGACACAGAATCCCGTAAGATATGAGAAGAATAAACCGGCGAGAACAAGAGTGAAATTACTTGATAACGAAATGGTTGGAAACAGAACAAGTTGCACTTGAGCATGCGAAATCAGTAGGAAGAGTCGCATTACGAATTGATATGATGTTTGATGGGCAAGATGGAATATAAATGATATTACCACTGCCACATTTCCATAATATCCGAGAAGTGTCGCTCCGATGATTTGAAGGCGAGTTAGCTTTGTTTCGTTTGGTTTTAAGTAGGCGAATAGAAGAATAACGAAGACGTATGAAGAGATTTCGACGGCAGACCGAACGAGACATTTGTAGAATCTAGAGAATTTATATTTATATTTTAGTTTTGTAGAATATCCTTCTTACATCCATTCCTTCTCTGACACTTCTTCTGACACTGCTTCTTCATTCGAATTCCTATCACGCATCCAGCCATCTGCTGCATGACTTAACCAGAATATTAGGAAAAGTCTCTCAGGTTTTTCCATTCGAACGTTTAGAATAAGGTGTCGATAGGCTTGAATGTACTGAAGCATCAGATCGAGAACGACGAGTACTGTGTCACATTCGATGTACTTGTCAACAACGTCGCCGCATTTTTTCTGAAGCGATTTTTGCGATAATTATCTACATTTGAAAGAAAAAAAACTCACGCATTCTGTCAGTCGAATGACACCTTCTGAATACTTTTTATGCATTGTCGACGCTGATGATTGACAATTCACACAGACGTACTCCCCTTTTGCAGTGCTCGCCGATGGACTTTGTGATTTGTTTTTCATTTCTGCAATGCGAAAAAATATTTTTTATGAATAATTATTGCTGTGGAAAAATGTAGAAGAAGTCAGCGCATATGTTTGAATTCAATTGAATGGAATTAGTTTTCCACAGAGATTCGTTCCGTAAATCGACATGCGCCCGCGGACTAGCATTTCCTCGGCCATCAGCCTTGCATTACAAACGGACAAAGAAACAAAGTTTTCTTGATAAATAGAATATTCTATAGAATTTCAAAAAGATAGTCTTTTCATACATCTAAATATTTGTTTCCATGATTAAACAAAAATTCGTAGTTCGTCGTCAAAGTTTCTGTTTTATCTGAAAAGGACTTCTCATGAGAAACAAGATTGTACAAAGCAATTTATTTACGATAAAAATTCAAAAATGACTGTAGAAAGTGAAAAAAAATGAGCGTTAATTTAGGGAATTTGCAGATTTTGAAGAAACTAACTAAAAATCTGAAAGACTTATGGGGGACGCTATTGTACAAAAATCGAAGGACGACAAAACTATAATTCGGAACTTGAATGGACACTGAACAAAAAGAAAGAAAAATTCGGGATAATAAACAGAATAAAAAGAAGAGAATGGGTTTTTGAAGACTTGAAAACTTTTGATTTAGTTTCAAAAAAAGAAGAAAGAACGATCTTGATGAGAATGACACTGGGCAGAAACAGGAGAGAAAGGGGAGGGGGCTCTGGAATGAGCTGAGGTGGATGATGAGGGGGAAAAGGAGAAGTGTGCTGGAACCGAAGAACCGAAAGCACTGAAAGACTTCATGGGTGAGGGTAGAAAGGACATGTCGATTTGAACATGCTGAGACGACGGAAAAAACGACCGGGGGTAACTGGCATTTTAAGAAAGAGAGAGGGGAAGAGATGGGGACATACAAAAGTGGAGAGAAAGGGGCGGGGCGGAAGGGGTCTGTACATCTGTCACCGGGGGCACTCGCAGCGAATGACGACGGTGATCACCTGTAAATTTTGGAGTTTATTGGCTTCGGAGTACTGTAGAAAAGAAAACGACTCACCTCAATATCGCCAAAAATTTTTTGTTGTTTTTGTGTTTATTTGAACAGAACGGGGATAAGGAATTGCTCATCTTGAAAGTTTTTTTTTCGTATTTCTTCGATTCTTCTTCAAAAGTATCGTATCTTTTTGAATCCATTTCTTCTAGATTAATCAGTTATTCTTCTGAATTCTTCATTTCGAGGGTTCAGGTGAATTGTAAGTGGTGTCGTCCAAAGTGAATCACCGCAAGTTGAAGGCACTACATCTGAAATCATTACAGTAATCCATGAAATCTACAGTATTTAAAAAAAGAGAGAGAGTAAATAAACAAGAGAAACGGGGGGAGGCATCTCAACTATACTAAATAGAAGTTTGTTGTGAAAATGCGGGAGGCGGCATGTCTGGAGCCACGGCGGACAGAAGGAAATAGTGTATGAGAAGAAGAGGAATAGAGAAACGGTCAGCTGAGTCTTTTCTTTTTCTCCCCCCTCCGGTTGTATGTGTAGTGTCTGGGGAGTGACTGAGAGAGAGAGAGAGAGAGGGACGTTGCGCAATTCGTGTGTGCATGTGTAAAATTGAAGACGAGAGAGAGAGAGAGAGAGAGAGAGAGAGAGAGAGAAGCTTCTTCTTCTTACTTCAATAGTCTCATTATACACTTCTCTCTTTTCCAATTCAAAATGAAACAAATTGTCTTCTTCGGGATTGAAAAAGAAGAAGAAGAAGCGGTCGGATACTCTAAATTGGCTGAGAAGCATCGGAGAGAAGAAACGGGTCGTCTTGGCGGCGGCGGATTTATGACTTTTTGTATCGGAAAGAGAAAGAGGAGGAGGAGAATGAAATGAGAATGGAATGCAACAAAGGAATGATGAAAAGCATCTGGAGAATGTGACTGTTGTCATGGACTTGGCAACAAAAGAAGATATTCCAGAACTATTGATTTGGTTTTTGAACTTACTAATCCAGGAGGCCAGGGGTCCTAATCTGATAATCTCTTTCCTAGATTTAATAGATTTTTAGTTTTGTAGTATATGGGTATCAAGAAAATGATTTTGAAGGCTCCTTCGGAGACTAATCGGGTATTCAAAAGGGGATTTTCTAAAAGCTTACGTCCTCATTCAAATTATTACATTCCTAAATATAATCTCGATGCCAAAAAGGTCTCAATGGACTCAAAATAGTCACCAAGCTATAACATTTCTGTCTAATACATAAGGGAATAAAATGAGAACTGTCACTAGGCAACAAGAGGAAAAAATACGAAAAGAAACATAAAACGAGAAAAAATAAGTCTCTTCCAACTATTCGTCACACACACAACACAACAAACACACAAAAGCATAATACTCGTTCATTCATGAACAATGCATTTGAAGCCCTCCGACGCCAACCCAGTCGAAAACCTCCTCCTCCTCCCCTTTTTCTTTCTCTTTCCGAAAATTTGCATCGAAATCGAGAGTTTGCACGATGAATCTGTGTCTCTCTTCTGAATTGAGTGTCTCTTCGATTCCTCCTCCCCCTTCTTTTCGCTACAGCACCCATCGACTGGCTTTGTTTGATCAGGCAAATGCGATTGCGAATTGAAGCAGCACTACAGGGAAAGAGGGGCGGAGAAGAATTGAAACAGTCATGTCTGAATAAATGAAAAGACCAATTGTATTGTTGTCTAGTGTTGAGAAAAACGGACAGACGGAAACAGAGATTACGGTCTACACGGATATTGATACACCTGATAGATCATTCAAAGTGTTCATTCGGTTCAAACTGTACTGAAATGATACCTGATTCAACGGAAATGAAGAGATTCTTGTCTGTTCCAATTCAGCTTAGAATTTTCTTATACAAGATCTGAGAACCAGACCCCTGAAAATGGCCTGAAACCGCTAAAATCAACTGGAAAAAGAATTTTTCTAGATACTTTTGAACGCTACTATACGAAAGTGATGAAGCAACACTTTGAGTTGTTTTATCAGTTCTTAGAATCTGCTTCACTTTTCTCTGTTTTCTGAAAGTTTGCTCCAGATTGTAATCAAGATAATTAGAGTCAGCTGTAAAAATAAATTGGAAATCATGAAAAATTTTGAAAAATAATTCGTCAATCTGTAGCTTTGAAGATGACATCAGTTGGATGTTAAATGAAGTGAATGTCTGAATACGAAAATATTTTGTGTTGTCGTTGTCGTTTCTTTCGTAGGGAACATAACATAATTATAGGTACGAAGAGTGTGTTTTGGGACTATGTCTTGAAAATTGGCATACGAAAAATACTTTGTTTTCTTCTTACAGAGAAATGCAGAACCTACTCCGAATCGAAGAGAATATTAAATGTGATCATTTACATTTATAAGTAATTTAAAATCCTAGATTCCCTAACATGAGAACCTATTAATTAAATCGAAGTGTCTCTGGCAGAAACTATAAACACAGTTCAAATGAGCACTATGAAAATGGAAACATAGATTTTTTTTGAACTGTTTGTCGAAGGAATCTGCCTGTGATAACCTGGGCTCCCCCGTGAGATTTGTCGTTTCAAACTACTAATATGGTTGTATCACTATCATAATACTCCTAATAGTTATTTCAAAATGAATTGGAACAAATCCAGTTTCAAATTTTGCTTCCAAATTTTCAGTTAGGAGTTCGTCATTTATCAAGTTCCAAATATAGGCTACGTCAATGAATCATCTCTGAAATTCATCCATCCTCATTTCTCTGTCTTTTCTTTCCCCTTCCTTTTCTAGTTCAAAAACTTAAGTTCAAAATTTCAAGTTCAAAACAAAAAGAACATCTGGCTAGAATCATATTCCACATGTGATTCGAATTTCTTTCAGATTTCCATGAACTCCTCAATTCTTTATATTCACGAGCCGCCATAAAAAGATCAAAGAATGAGAGAAATGGTGTGACCAATTGAAGGATAACGATAAATAAACAACAGAAATGAATGGGAAGAGCACGTAATGAATGAAAGTGGGAAGAGAAAAACAAAAACAATGAGATATTTTTGGAATTGCTATTCGTTGGAGCTAGTTTTCTCTAAATATCGGAATTAGAATGGAAATTTGGAGGAGTAACATAACAAAAAAAGGTTAGGAGGATAATGGATTTTCAGATTTTGATGATAACTGCTCATCTATTGCAATTAGAGAATAGATTTTCAGGTGATATATATATAAAAACTGTTATGAAGAGAACACTCCGATGATTTTAAATTTTCGAGTCCCGCCTGTTTCGGACCATCTCATGCTCCTTGTGTAACCATTCATTCCTCAATTCAATAATTGTGCCTTGTACTTTATTTCTTCAGAAAAAACCCATGACCGTTCTTTCCGGATGCAATTTTTTTGTTTACAAATTATTAATTGTCTGATAAAAATTGATAATAAATCCATTTCGCCCACACGAAACATTTGGTATATAAGCTCATGTTCAGTTGGTTGAATTGCCAATTCTCGGATTTTTAGCAGTTTTTTTTTCAATTTTCGATGATTAAAGATTTTCTTGTTTAGAATAGTTCTAAATTTCTATTTTCAGATGCAGTCATCTGAAAATCTGCAACCCTTTTTTACCCAGATGCCCCTCCTTTGGGTGCATTTTCTCACATATCTGCCCATCAATTGTCCCCTATCATATCCCGATTGCTCATCTCTAAACTCTCCCAACCTTTGCTCTATCCCTCTATCCCATTGAAAACTTGCGTCGAATAACCCTTCATCTCTCTCTCTCTCTCTCTCTCTCTCTCTCTCTCTCTCTCTCTCTCTCTTTTCTCCTCCCGTCGAGATACTTCAAAACATCGTCATGTCCTTCCTCTTTTTCTTTATTTTTCCAAATCTCTTCGGGATCCCGTGTGCAGTAAGAGAGCATCTGCTGAGACAGAGAAAGCTCTCGGGATGTAATATTTCTTCTCTCTCTCTCTCTCTCTCTCTCTCTCTCTCTCTCTTTCCCTTCCCATTCTCTCTCGATTCATCCCGCCCAATTCTCAACTTTTTTGTGGCCTCAAAGTTTGTTTTCTCTTTTCTTTTATCATTGTTTTTTACGGTTTTTGAAATTTCATTGTGATTTTTAAAAAGTTCCAAGCTCTTCAGAGTATCCTTTCGTTCCCCATCTGTGTATAAAAATATAATTTCTTCCAGATCAACAAAACAAATTTACTGGTTTCTTTCGAAATGTGCTAACAAAACAAAACAAAAAAAATGGTGAAATCTCTACTGAATCTGTGTCTTTCGGCAGTTTGCCAACACGAACTGAATCAAGAGCTCAGTTTTATTCCAGTCGAATGTAGGCAGAAATTATTGGAATTTTTCTGCAGTCATGATCAGGTAAGCACACTTTTTATCTTCACGGCTTCGTTTTTTTTATTCCAAAATCGAAAAAAAAATCGTTTCCTTGAACTCTTGCACAGACATCGAGGCCATTGACATATCATTTGACATGTTTACCGATGTCTGGATCAAAAAATCACTAAAACGAATGCAAGAAACCAACTGATTCCTTTTCCAGCTCTCTGCCTCCGATTGCTCAAATCTAGTCTGTTCCAAATACTTTGGCTGCAATATCCCATCACTGACATTCTATCTATCAGCTGATCTCACAGACGAAATGCTCAATCAACTGACCACCAACAACAAATATGTGGAGAAAATCACGCTGGTCGATTGTCCGAACGTGACTGACGGTGGAGCACAGGCCGTGACAACCGGACAAATTCTCTTGAGGCAATTGGAATTGAGAGCGATGCATCAGTTGACGGATGAGTGTTTGGAGAATGTGTACAGTCCGTTTTTGTATTCAGTGGATCTATCCGGGTGTGGAAAGATCACGAGTCGTGGAATTCGAACCCTTCTGACCAAGAATCCAACAATAAGTTGTTTATATCTCAATCACTGCAGGTCACTGGATGATCAGGTTCTCTATGATATTGCTCATTATGTTGGAGATAGACTTCATGTGAGTTCCAGACTTCCTTGTTATGGTTTCATATTTCTTTTTCAGACTCTCGAACTTGACTTTCCAACTTCATTGGCTGACCCAGCTGCTGCTCTTCACTACTTGTCCTCTCTTTGTCCCAATCTTTCACAGCTGTCTCTTGCACGATTCTTTCACGAGGTATGACTTTTACTCTCTTTCACTTACACTAAAGAACATTTAGAATCTCGAGGATGTCGAAAACAATGTTCAATTTGTGATTGATGGCGGAAATTTGAAAACTCTGGATTTGTATGGAAACTATTTTTCTTTGATGCCACAGTTGCCTCCGACGGTTCAATCAATTCGGTTATCCGTGTCAGGAGAAGAAGATTCACAACAATTGTTGTCTACTCTAATGGAGCAACCGTTTTTGAGCAGTATCAATCTGATAGTTTCCGTTAGAGAGGCCAATATTGTATGTTTTCTTCTACTTTATTCTGAATTGTGAGATATTCTTTCAGCAAGCCGTAGACAATGCAAACTCGCTCCTCTGCACTCTGATCCCCCTACTCGGGAATAAAATCACAAAACTACAGATATCAGTTCCCCGTCTTTTCGATGAACCTCTCCATCTTGTCACCGAATGCCTTCCAAATCTCACTCATCTCGCCCTGGAAATCAATCATCTCAACACAAATATTCTCCAAAAATATTTCGCAGGAGGCTCGAAATCAAATGCTTCGAAATTGAAATGTTTGAAGATTTGTCGAATGAGAATGACGTATCGAGTTCTTTTTGCAATTGCCCGTGGAGCAAGAAATCTAACAGATTTAGAGACATCTCATATGCCTTCTGTAGATGATAGATTCTTGTGTCTTTTGGGTGGAAATTGTCGACAATTGAGATGTTTGAATATAAATGGATGTAAAATGGTAACGGATAAGGGATTGGCAGTATTGGCGAGGTTAGATATAGTTGACTACAGTATCCTTATTCATTTCATTCAGACGCTGTCCTCTACGTGAAGTTCGTATTCGTGGAACCGCGTGCACTGACAAATCCATTTATATCTTGGCTCAATTCTGTCCAGAACTCGAATGGATCTCGTATGCCGACTACTCGGGTCGTCCTAAATTCTCCGATGCTGCACTTCAATGTCTTCGTGATTCGTGTATTCAGAAAGTTATTTGTTGATTCTTTTTCCATTTCCTTCTCAGGTCGTCGATGCTTTTTTTGTAGATACCTCTATAATGTTCATTGAAATAAAGACATTCCCATTTCTTGAGTCCCTTCTTCTTCATTTTTTGGCAACATAATCGAGGTCATTAGTCAGTTCGTTAGTCGATTCTTTGGGAATAGGAAAAGGTGTCTTAGTCTATAAAAACGTTGGGTGAATCGGAGAAATTTATGAACGCGGCGACGGCGTCGCGAGCGAGTCGTCGGCCTCTTTCAAAGGGACACACGTTCAAATTTATGGCGTGTTCGTGTGTACGTATAAGGGAGGAGGACGTCTTCCGCCGCACTATTCAAGATTTGATCACCAATTTGTTGCCAAAATTGAGAGCGAGAGATAAGGGAATTCGGAGAGACGCAGAGATACTGGGGAGGACACGCTTTACGAGGAGGCGTACGGTGATGGTTCGACAATGATTTCTTTGATATTGATGATGGCCTAGATGTTTTATGTATGCGTCTTCTTTTTACGTACAATTTGTGAAAAGAAAAGATAACATCACTGATTTTATTACCGTAATAGGTTACTGTAGCTTTCCCCTTTAAAATCCCTCTATACCGTTGGATGCCCAATTCTCTCTCCCTAACCGAAAATTTTCCCACAACGTAACCTTTTATAGTCACCTTCATCCGGAAGAAAAAACATCTGATCTGTCTGAAAACACTAAAGTGAGAACTGAAAGAGACACCGTCTCAGTGGGGGGTACGGTGGGAATCTGAGTCATCTGGTGGACGACTTGGTGTCAGAAGATGACGGCGGTGTGTTGATGTTTTTGAAGGTGAATTGGGTGTGAAAATATGATTCTGAGAATTTGTTAGAGAGGGTTTGGTAATTAATTAATATGGGATGTGTTACAGGTTAGGAAACGCCGTTGTGTCGATTAGCACTTTTTGGGCTGCGATCTACTACCTAACTAGTTGTTTTTTCCCACGTCATCTGCTATTTCATCTCACAATCCGGAAGTCTTTTGTCGGAGAGAACATCACACTACAGTGCAATGAAACATCAACTAGGTGGAGGGATGGCGATAGAAATATGGCGTGGGAATCTGAAATTTTATGGAAAGAAAAAATATGATCGACTAAAAATGTTATCGATTTTTCGCTTGAAGTTTAGATTTTTATTTGATGTTTGCATGTTCAATTGTGAGATTTCTCAACATTTCAAACCTGGAATCGTGAAAAAAAATTTGTTTTTTTCTCCGTTCTAAAAAGAGAAAAATTTTATCGTGTTTCCCTAAGAAAATAATTTCAAAAAGGTAGCTTTCCATTTTTTTATCCAACATATTTTAATTTATGAAGCATTCCTCCATTATAAATCAAATGTTGCTCATAGAAACGGGACTCGAATCTTTTCATTTTTGAGATTTTCTGAACTTTCTGTTTTGATTTTTGCTCTCCGTATTAGATTTTTTCTCACTTTTTCAATTTTTCAAAACTGAAAAAAATTGGAAAAAATTCGAACTCCCACAAATAAAGTTGATGTTGCTCTTCTCTTTCGTTAAAGTATTCTCATCTGAAACCAAAACAGTACCCATTACTCTTCGTTGCTTGCTCACCTCATCTTTTGCGTGCACAAAATTCAGAATACACGCCGGGGTGGCCGACTGGTTGGTAAGGCATGAGTGTGTACTCAAAGGGGTTCGACCCCGATGCAGGTTCGATTCCTGCCCCCGGACGGAAACTTTTTGTTTTTTGTTTTTTCTTTTTTTCGACTCTGTTTTCGAATGACTGTTTTGTTTTGCTCACTCATATTGGTCAGGCAATAAAAAGATAAGTGAATCTAGGTTTACGGTGGCTGTAAGGGATACTTTGGTTTTGAGTGTACCGCAACGTGATGATGATTTTATGATTATGAGGGGATACTCTCGAATGGGGGATACTGTAAACAAGAGATGTTGAATATGAAATTCAAATATTTTGAATCAAACCCTCAAAATGATCATCAATCAGACAGTATTCCTACCGTAACCCTCTCACCAACTAATCTCAAATATCTGATCTTTATTAGAGTTGAGACGGGGGCGCACGAAGGTGTTCTTATTCCCTCCTTCTAAATGTTGCCATCTTACCGCCGATGTGTTGTATCTCTTCAGAGAGAGAGAAAAAGAAGGAGATAAGTATCTGAGAACCATCTAAAATAATTACTATTTCCTTCCTCTCTTTCTGTACAGATTGGTGCGACTAAATGGCGTAACTTGTAATGGAGAATCGGAGGACGGAAGATGAAAAAGAGGGGGAGAAGCGATCTGATTGTAGGAGAGGTGAACGAAGGTGTCTGATATGATCTTACGGAATTTTATTACAGTTTTTATGTTTTTGCGTTGTCTCGAGAAAAAACGACAAAAAATGGATTCAAATTGGTTGACCTGGAGGCCACGGTCCCGAGAGTCTAGATTATACAGTATTCCGGCCGAGATATCTCGGGAACCAGAGGAGATATCAAAATGGTTTGAACTAATAATGATCCTTGTATCAAGTTAAACATTTCGTCAGTTGACAACTTTTTGATATCCCTTTTGGGAACCTAGATATCGCAAAGATTAGCAGAGTAAGCTCTTGATACATAGTCAAAACTCGAATAACATTCAGTATCTATAATTTTCCTATTTTTCAAACTTTCAATATAAAAACTGTTAATACTTACTTTCCCCTTCTCTCTCTATCTGTCAGACCTCTCATATCAAAAGTATCCGAATTAGTTTCCGGATCGGAAGTCCTTTCTCATCTTCTTCTTCTTGGTACGCTTATTACCTAAGTAACCCCTTTTGTCGGTGTCGTTCGGAGTATATCTCCAAGATCGACCTTCTCTCTGATAAAAAAGACACAAGTCTGTCATTAACCGTGTCATTTTATTATTAAAGGTCTTGGAAACTTGTGGGGGTAAAGTGGAAAGAGAGGAAAGAATAACGGATGTGATAGGAAAAATGAATAAGCAAATTAGACACGTACTTTTCCCAGTGCATTTGCATGTTGTGTCATCCATACGTATCACCATCATTCTTCTTCTTCATACTGTACTTTTCAAGACATTTCTCACTTCTGTTTACCAAACATTTCCGATTCTAAGATGATTTTTTTATGTTGAACAATCATTGGGGTGTTATTCATTCTCGGCTTTTCTTGGCGTCTTGAACGACATTTCGTCTTGTTTTCCTACCATATATTCTCCTGAATTCTATTTTCTGCTTCCGCGAACTTTTGTAATTCACAACCAGCTTCTTCTAATTTAACTTCGAACCCTATAACATTGTCCTAACTCCCATGATTCCCTTCTATCTCTCTGGTATCCAATTAGCACTGAACCTGGACAATATTTCATCCCATAAGCTTGTTCAGTGTCATCACCGCACGTGTGTTGCCGACAAAGAGCTCCCATCCGGAGAGAGGTAGCCGTTTTTTATGACATGGTCCATGGCCCCCCTATTGCGACCCACATTCTCCCATTACTTTGATGGCGCCCGCTCCCCTATCCAACCACCTTCGACAAATGATGTGTGCATAATTAATGAGAGTTTTCTATCCATCCACCTGGTGGCCACTGTCGGGGCAGGCGATTGGATCCTTTGAAAGTGAAAATGATTGCGGAGAAAAAACGGATAAAAACGATTGAATGAGTATGCTGTTAATGGGAAAGTGAAAAAACCAACATATGAGTGTGTAGATACAACAATAAGTACGGGTTATTGAACTTTCATCATGACCTTCTTTTTGAACATTGCGGAACTTATCGGGGCAGAAAAAGGTGTCTAGTTTTCCTTGACAATGTTCTGAAATTCTCCCATTTGGAACATTTAGTTTCTCAGAGTACCTCTCATGAGAACATTCAAGAGACTGCCACGTGTCAAACCCTAGAAAATACCTCTCATATGGGAGATGGGAGACTCCCTTTTTTGAAATAAATCTTGAATTTTTTTCTCTTTCCAATTCAAATTCAAATCCAAAAAACAAATCGATTGCTCATTATGACTGACATGTAAACAGTTTACAACTCAGATTTATGATGACTATAAGGGTGCAATTGGATACTAGTATACCGCAGACGATGCTCTTTTATGATGATGTTTTCGACTTACTAGATCGATAGATGATAAGACGGTTTTGAATTTCAAATCAACAGATAAACAGTACCCCCATTGAATATCAATTGGCTCGTGCCATTGTCTTTTCTCTTTGTTCTTCGTCCGGTTCCCATCCCATCTCGTGTCAGAATTAAAAGGATCAAAGGGGCACCGGCGCCCGTTACCAATTCACTGATCATCCGGCTGTCAGCAACAGAAATGATGGATTAGGAGAGAGAGGTTATGGTTTGATAAGGTCATGTTGCTGTAGGAGGGGGTTACTGTAGGTTCAAGAATGGGTAAGTTTGAAAACTAGGTTTTTGGTATGTGTAGACAACTCCATGAGAAAAACTGTTTCTTTGACACATTTTGACTTCTCTTAACTGATCTGTTAGACCGGATGAAGCCACTCTTCCAGTCATCTTTCGATTCCCATCTTATTATGAATCCGCGTGTCATCGACTTTCACCATTCCGCCACGCGACATCATAAAACGATGTCTTCGTGTCAATTTGCTCGCTTGTCGTTCGGTCGGTGTCCTCCTCTTCTCCTACTTGTCATCATCAAATGTTGTTTCCCATACCGATTTATCATTGTTCGGAAGACGTGCCGGAGGAGAGGCGCAGACACAAAAGCCGCGAGACAGCAAGTGATAAGAGGAGACGCAGACATGAAAGAGGGGCGCAGAGATCTCGCGCACTATTGGCTCTGATCTCGCCGACAAAACACGGGAATTTTACTATTTTACTGGATTATTGATGCGGTGTTGTTCTGAGTCAATTTGTAAAATTGTCGTTTTATGTATTTTGGATTTTGAGAGAGAAAATGGAAAGGAGTAGAAGGGGAAGAAGATGAAGCTACAGTAGTCAGATGCCTCATGGTCGATTACCTAAAAACAACTCAGACACAACTATTACGAACAATTACAATATGGGAATGAAGGGATTTATCTAGTCGGCATCTTGTGATCATCACCCACTTCAGAAGATGGGAACGTTAAGTGGAAGAGGGAACATGATGAGCTCATGGGAATGCGGTTTCCGGATAGTTTCTTATTTTTATCTAGATCAAGGCCTCTTGAATAAATAATTATGTTTTTGATCGTGGATCTATAATTGGTGTGAAAATTCTTGAGAATGACAGGATGTTGAGTCGATGGAGAGAAAGGTTCAGCAAAAGATATAAACAATTATCTTGTACTTAAAGTATACGGTATCCATCATAAGTATACCGTATACAGTATACTTTTAGACTTTGAATCTGGATCGATCGTATCCATCATCCTGATGTATATGTAACAACCGTAGTTTTCCAATATTGATGCTCTTGTATTACAGTTTTCTCTATTATATTCGACTCATCTCTCATTTTCCCACACCATATTTTCTCTCTTCTTATTATTTTCCACATATTATATTTTCACACTTGACTGAAAGTCGGAAGGGTCTCTGTTACGATACCAATATGTCGATACTTTCATACCCAATTCCAACTTTTTCCCAAGCTCTCTCTTTTTCCCATACCCCATTTACAGTACACACCGCATCGCTTTGTTTTGGGTCTTGGGAATCTACACGTGTCAGTTTCAGCGTTGGTGAGAGACCGTGAGAAAATGCGGGAGAGACACCATTCAGATGGGTGGTAGGAAAGAGGGGAGAGAGAGAGAAAGAGGGGGGACGTTTGTTACTGATAACTAAATGGTTATCAGATATCATGAAAACAGAATTTTTGAAGAACGTAAATTATAACTTCTTTGAATTTTTCTTTTTCCGAAAATTGTGGTTTTAAGGAAAATTCCATATTTCTCTTCAAAATTTCCGTTGTTTTTTTTCCTAAAAATTAAATCTAGTTTTAGTTTTTTAGAATCTAGAATTAAAAAGATCCCTTTTCCAATAAAGGTTTTCTTTGTTAAAACATTTCTTGATGAACCTTCTCCTTCACAAATCGTCCAAAATTCAAATATTCATCCAAAAACCCAAACATGTTGTTGTTTTTATCATCGTAAACTTTATTATCATGACCCAAATACCCTCATCATAAAGTATCCCACGGTCTAGGGATACTTTCTCCACCTTTCCCTCTCTCTCTATTTTCCCATGGTGCACCACCGCACTCTGGGGGTGTGGCCTCCCAACACCAATCGACTCCGCCCACCCGAAGGGGGGAGAGTAGAACGAACAGCATCCGTTTGCAATTAGTCAAATTAGCATTCATTCCATATTTTTTGGTTTCTATTTGTTTTTTGAGAACTCTTATCATTTGAGCCAAGCCTTATTGGATGAGTCGTTGTGCACCCATTCAGTTTTCCAATACTACTGTAGTTCAGAACATCTTTTTCGTTCCCTTATTCTAGTATACAGTATCTAGTCTTAGCCAGTTACAATAGGACATCTCTTTCTCTCTCTTGATTAGTTTTCCATAACTTTTTTATAAATTCTAAACTTATTTCGATTTTCAAGAAGTTGCTCTTCCTATATTTCCTCAAATATGTTTTCCTAGAAGGTACCGTACTCTCTCAAACCTTAACACCTTCTATTTTGACTTTTTCCCTTTCACCCCATGGTCTCTTTTCCCGAGATCCCGCCATATTTACCAACTCCTTTCATGTTCTTTCCGGTTCATCTCGCCTCTTTTCTCACCTCTTTTGTGTCCATTAGAGAGGGATTAAGAGAGCCGCCACAGGTTATCAAGGTGGTATTGGTCAAGAACTGTGGGAACATCTTAAGAGTTTCCCCCTTCTTTTTCCCATTGATGACACACTTTCCCATGCACACTTATACACTTATCAAACCGTTCCCAGACTGATAAAACTCGGACTCTTTTGATAACTCTGCGATTCTATGGGAAACCAATCTAGGAGTAGGAAAACAAAGACCTAGTTTAAAACAATTAAATAAGATTCAAAAAGATTAAAATCTCCAAGGATACTGTAAATCGGCCACGCTCCCACACTCTTTTCCGAATGGTTTATGACTTTTTCTCTCTCTCTTTCTCTCTCTCTTTTATCTTCTCGCTTCGCAACATTTTCCTTCTCCGTCGCCACGCCACCGCCCCTCTACCAGACAATATAAAATCAATAAATTTCAGATATCGAAATGGTTCTTTTGACTACTCCACCACCATCAATTATGAATAATCGTAAGACGACACAAGAGAAGAAGCGAAGAGATGAGATCAATGCAAAGATCAAAGAGCTTCAAGAATTGATTCAAACTGATCAGGATCATGAGAAGATGACGTAAGTGACCATCTAAACCTTCTAATCCAATTTCATTTCTTTCAGTCAAAGCGAAGTTCTCAACAAAGCCGTCGAACTAGTGACCAGAATGGAATCCGAATCCCCTGGCCCTTCTTCCAATCCAAACCGAAAAGGATTCTTTGATGGATTTGCTCAAGTCGAAAACCTCACCTATTCTTTCATCAAATCAATGGGAGTCAGCACAGAAGTCTGTCAAGAATTCACTCACAAAGCCAAACAATTATTCGATCAAGAACGCGCTCTTTTGATTTCGACTCCAGGAAGACCATCTCCAAAGAGAAAATCAGAAGAACCTCTTCATATTCCATCAACATATTCTCAATCGTCTTCTCCATCAACTTCTGAATCAGGGACTTCAATGGATAGAAAAGAAGTGAAAAAGAATCGAGAGCAAGATAGAAGAGATCGTCAGGGAGAGGCTTTCGATGCATTGAAAAACTTTATTCTGGAGAATAAATTGATGAGTTCGCATCAAGTGTAAGTTTAAAAATTCCTGAGATTTCAATTCAATTTATATTCATTTTTCAGTGAGAAAATGCAAAGATTGAACACATTGGATATCATTCTTGGCTACATTCGAAACAAGAAAAACAACTTTGTGAGCCAAAATGGACAGGAACAATCGTTGTATGTTCATGCGAATAACGAGGGACAAAAGACTGCCAGAGCTATCGCTTTCACTTTTTTCAAGGTAAGAAATCAGAAATTTTGTTTTCAATATCGCTCATCCTTATCTTTTCCAGAGCGACCGTCACCTTGTGGTCCGATGCGCTGATCTCGAAAAGTTTTTCGACTTTTCAACCAACCCAAAACCACTTCTCGGATTCCCACGTCTTCCTCTCCCAATGCCAATTCCATTCCCTCCAGGAGTTCTTCCAACTCGTCAAATGATCAATCCATTCCTTCCATTCCCATTCCTCCCTATTCCTGGATTATCTTCAACAACTCCCCCACCAAAACAATCTCCAACATATTCTCTTGATTCTCCTCCTCCATCATCCGATACTTCATCTTCTTCTATTGAAATGTCAACTCCAAATGAGAATTCATCTTCTGAATCCTCTTCTAAACCATCAACTTCTGCTGCTGGCGAAAAGCGAGTTTTCCGTCCATGGGAGTAATTTCTCTTGATTCTTAATATCTGTATAGACACTGTAGGTCCTCTCTCTATTCCTGTTTCTCATTTCTTTTCTCTCAAAATCTAGTTTTAATTGTTCACGGGCTCCATGAAAAAGAACTTTCACTTTCTCTTATCCCTTACCTTTCGCCGGTAACCCTTCTATTTGTCCCATAATTGTTCTCTCCTATTCTTTTTTTCTTTTTCTGTTTTGTTTTGTTTTTAATAATTCAAATTCTATGCAGATTTAATAATATTAATTGACTTGGATAATGAATAAATTATTCGTTCCAATTTTTTTTAAACTTTGAACCAAATATTTTTTCAAATGCAGATACGAAACACTATGGTTTCCTGAACTTCCAGGAGCATTTTCTGATATTTTCAGACGACAAACGTCAATACTGTTCTGCATCGCACCCACCTTTTTTCTCAGAGTGCACATTTTTCCCAGGCCTGCCCCCCATGAGAAACTTCGCATACCCCTTTTAGCATAGAGACACTCTCAGAACTTGGAACAGTGTCGTCGTGGGAGAATAAGATGGGGGAGACGTCTTGTGAGAAAGTTTGGGCTCTGTCGTAGAATAGGGCCCCCTCGAAAAATAGGGGTTTATAAAAAAGGATAGGGGGTCCCTTTAGACTTCAATAGAAAAATGGGGTTTGTTAACCAGGCAATACAGGACTCTGAAACGAAATGTGAAGCGACCCCCACTGTTTTTTGAGGTCCTATATGGCTTGGCGAAGATACTTCTTTTTCATGATTACACAAAGGGTTCTTATTTTCTTACAAAGGGTTGAAAGACTCTTCATTTTAGAGGACCCCTATTTCCCCTTTTTTGTACGATATTTTCTGAGTTAGTTCCAGAAAACTCACCTTTTTCTCTCAAAAAACTCTGTAGGAATGCAATCTTATATCGCCAAGCGGAAACAATGATAGTGGTGGGGAGGTCAGTTCAATTCTTGCGCAGAACGTGCGTTTCCGAGTTATCAGTTTTTCCCTTTGTCTAAACTTTAATAATTTAGAGAAATGTAATAAATTCCCAATTCGTTCAAAAACTTTTTCTGATATTTTGCAACGATTTTCGAATTGCGCCACCCACCTGTCACTCAACAGCTGTCCTCCCATGTTTTTTCACAGTTGCGTATGTTTTTTTTCTTCTCGGTTTTTCGGAAAAGTATTGGTGAGAATGCATTCTCTCGATTTAAAGGACAAATGAAATTCATAAAATGAAAGATGAAATATCAAACCGAAATGTATGAGCAGTCGAAAGGATGTTAATCACTATGGTTACTAGAATCCCCTCGCATTTTGATATTCGGCTGTTTTCACCAAGTTGGGTTCAAAGGCGTTAAAAGTATAATACCAAGACAAGATTTCATACAGAGTGATCATGAATAATAAAAAGAAATATACGTGACAAAATAAGACCCGATAATAACAATTAACCATCATGCTCAGAATCATTGCAAGGCGCAAATCGAGGTATCCTTGCTTGATCCATGTGCAGCTCGCACAACCCTGAAAAAAATTGAGGAAGCTATGAAAAACTAATTGGAGGCAACTCACTTTGTTTTTTCCCATGTCTTTGTTCCTTCCCAAACTTTTTCAATCTGTAAATTAATTATTTTCAAAAGAAAAATTCAAGTCTAAACATACGTTTATCACATTCGTTTGACGAAGCGTCATTTCTCGTTCCTGAAAATAAATTGAATTACTGTTTAACTTCCGTTAACTCACAATTCCATCTACGTATAGTTTTTTCGTTCGTCCAACTTGCTCTATGAAGGACCTTCTAATTCAATATGGAGCAAATCAGTGATATCGCTCTGAAACACATGATGGTCAGAAGGTTTAGTTACAGAAAGCCATTAGCTAACAAAACATTCATTATTCTTTTAGCTGACGCGACAATGAACTTACCATTCTAAAAACCCGTGTTCTCCAATATACCTGTTTTGCTTTCTTATCTGCAAAATTTTCATATTACCTTGGTTTTCCTAAATTACACTTACCTTGTAAAATTTTAATCTTACACTCGTTGAGCGTTATTTCCCATGTTGCATAACTAATTTTGTAGATTCCGAATGCCTCTTTCAATGGTAATCCACGTGTTGAAATCTAGAAAAACTAAAATTAGGAAGCTTTATTGAGACATAATCACTTACGGTCATGCTGGGTTGATGCCATCTTGTTAACTTGAGAGTGACCGTGCAGGCTACGGTCTTTTTTCCTTCATAAACATTTTCAATCTGTAAATAAATTAACTTTAAGAAAAGATCACATCTCGCTCGGAAAACTAAAAAGTCTGGTTTTAAAATCAATATGCAGACACTGATAATTATCAGGAATTCACATGATGTGGTAAACAGAACATGCTCTCGCATAAGCTCCTCCGATATAGGCGGGGCCTATTTCGCTAGACTATGCCGCACTTGCGTTTTTAATCTCTTATGATTTTCAATGATCAGTGGACACTGCAATTCACGCTGTCAGTATCTATGTGTTATTCCAATGCGCATATCTCTAGAGACCTTTATATTCAAAGCTCCTTCCCCTATAATTAGTTGCTAGGGGTAAACAAGAAAGAGAGAGAGAGTAGAGACTCTATCGCAAGTTACTAGCTGAACCAATTCCAACTGAAGAAGACTGCAGAGCAAGGGGTCAGACGGCCGTGTGCGAACCACGGTGACAAGGATGAAATAAAGAGAATGCTAAAAAAGTCTGGATCTTCACTTGGAGCTTCCTATTTGAAAAACTTTAGAAATTTCTGTATATCAATGTCAACGGCATATAGTGAACATACAAAAATAATTTGCTTTGCAATCAACACTTGAGTCATCTTTCATTCCCAATCACTATTGTTTTTTCTCAGAATTTTGTTCCTGGTTCCAAAATACTTCCTGCTGTTATCTCCTGTTTACTGATGATCAAAGTATGACCTCTATCTCTTCTTCTTTATATTATAAAAGTCACCTCAAAAACAATTGAAACATCCAAAATGAAGAGTCTTGCTGTTTTGCTTCTCTTCATTTTCTTGTCTTCTTCTCTTTGTACTTCTGAACCAGAAGCTCTTATTCATGAAGGCAAAGACTTCGATTACCCTCTTTATGGAGATGAAATTGGAGTGAAAAGACTACTGTATGAAGTTGAAGGAGGATATCAATTCTTTTATTTTTGTGAGAAAACAAAAGGAGAAAACAAAAAGAAATGCGGGTCGTGGGTTGATAAGGTAAGTAGCAGTACACATTCATTCCGATATTTTAGAAAAGACAAATTTCACATCTTGTTATATTTCAGGACGGAGCCAAAATCAAGGGAGCAACAAACAAAGTGACATTGAAAAAAGACAAAGCAATCATTTCGGCACTTGGAGGAAAGGATCGTGGAAGATACACTTCAATCTACGAAGATCCGAAAAAAGAAACTTTTGATACCGTAGTAAATGTTCTAGTTGAAACAAGACCACCACCACCTAAAAATTAATTTTCATCTGTTTGATTTCATTCGTGTAGAAAATATTGTGAAAATAAATGAATATTCTATTTCAAACAATCTTTTTCTGTTGTAGACTTGAATTTAGAACCTTGAATGTCAACAACGTTTTTTTCAGAAATCTAATTTCTCAAAAAAATACTCAAGACTGTTCCATCAACATTTCTTCATTTAACTTTACGTGGCACATTTCTAACATTTCTTGCATTCCGTTTCGAACCATATTGCTCATAGAGTTTCACGGAAGGTAAGAATTCTAGTTTTCTTATATTTTTGAAGTGGAAATCGGAAGGAAATAGAGTTTTCGTCAAAAAGAATCTCTCAATGTACCTATTTCGATAAAAAGTTTACAACAGTGACAATTTGACTCATCATTAGCAGGACATTGTAATAAAATTAAACGAGTCTGCTTTTCTCGTTTAGCACAAACTTTAGAGTGTCTTCAAGTCTTGGACAAGATCGTCTCTTGACCAAAGTTTTCTGCGAATTTTAAAAAACCTATTATATTTTCTCATTTCTCGTAAGAATTCTTACTTTTTACGACGCCAACTTCATCATACATTTTCATGTGTATTCTGTTTTAGTTTTTGTAGGAACTGTTCATGTCTTAACGTAGAGTAGCGTTTATTTCTATTTGAAGATAGATTTTCTCATATGTGTTATGCTGTTTTTGCGTTAACCTGAGAGAAAAGGAGAAGGTCAAGCGATGAAGCAAGCAGATTTCGTTTCAAAAGTTGCGGTCAAGGCTGCAACAAGTCTACGGCACGTTTTTATACATGTCTTAGCCAGATAACATCAGGAATTTGTGGCAACTTTCTGACGGGCTTTGTCAAAACAGCCGAGAAGAGTTTTTCTAGTCACGAATGTTCTAAAGTGCATTACAATACCATAGTCCATATTTCTTTGCTAATATTGTGACAGAACAACGATAGTCATACTTCGTGAGTGTGAAATCACAGATAGTTCTTTGTCGTCTTCTCTCTCTCTCTCTCTCTCTCTTTTTCTCTCTCTCTCTCTCTCTCTCTCTCTCTCTCACTCACTCCATTCTCATAATGTGCATTACGGTCCATTTTGTACCAGTCATTCAGAAAAAGGATGGAAAACGCATCATTCCAATCAGCGTCCTCTCCCCCTTTCTCTTACTTTCTATTGTGCAAACATGGTCAGATATCTTTCTGTTCTGTTCTCTATCTCTCATTCATTTCTCTTTCTCTCTCTTTCTCTGATCATTTAGAATATTCCCCGTTCCTAATTTTCCCTTCTACCTTTGTCGTTTTGCGAAAAGTTCTATAAGTTTTAGCAATCTGTAATCGGCTGAAGTTGAGACAGTTGTTTTTTTTGAGTTCAGAAAACTAATACAGTTAGTTAGGTAGTATTTTAGAAATTTTACAGAATGTGATAGCACAATAGACTTTTCTTTTCTCGAACTGCATTTCCATTGACTATTCTGTGTACATATATTATAGTATACAAGCTGTCATTGGATGGGTAATTCCAACCATATTGATTGGCACTCTTAGGAAACGTTCTCTGTGACAGACGGCCTCATTCCCCAACATGACCCTTCTATTGCTCACTTACCAATCTAATATTCTTTTCGCCCAGTCATAGTTGTAACTCATCCTGATGACCATGTATTCTAGTTTTCTAAATAACTCTTGTTTTTCTTATAAGATTGTTTTTTTTTTCAAATCATAATTTTCAGTGAATCAACTGATCCACAATGGCTAATCGCAAGAAGAATAACTGGTCAAGAAAAAAGAAACAGAACACAGTCGCCAAAGTTTACACATTCGACAGATTGGACAGAGATCGCACTTCGCCTGAATATATCCAAGCAATGATTGCGTGAGTTTTACTTTTCAATACTTCAAAATCCTCTTCTATTTTTAGAACCGTTCCGGAAATGTCAGAGGTCAGAGAAATTTGCTTGGATGAAGATACAGACGTTCCGGTGTTCGGCATTATGATAGAAGACGAAAACAGGGAGCCGGCTCGGGAAGAAGAAATTTTTGTAAAAGAAGAGCCAGTTTGTGATGAAGGAAATCTTCAGAATAAAGGTCCGGTTCATGAGAAAGAAGATCTTCAAAACAAAGATCCAGTTCGTGAAGAGGAGACTCTTGAAAAGGGAGAGTCAGTATGTGAAGAGGAAGATCCTCAAATCGAAGAGGTAATCTCGGTTGAAGACCAAATTCGTAGAAGCACCAGAATAATTCGCCACGACGACATCGATCAATTCATGAATACCTGCCCACATCTCGATAAAAGTCGAGCATTTGCTTTTCTATCGGCGATGACTCTCGAGGAATCGATCAAAAAAGGAAAAGGCGACGTCATGACTACCAAAGGATGTGTACCGAAATGGATTCTAGATGAGGTTGAAGATCCAAGAGACGAGAAACTACCGAAGAAGAAGAAAACGAAGAAGAGACCGGCGTGCCACTTGAAAATGAATCGTGTCCGTGATCAGACGATGATTCCGATTAAATGGAAAAAGACAAGAGCTCAGGAGCAAAGTCAAGCAAAACAGCCAGAGAAAAGTCAGCAATCGAGAAACAAGAAAAAAGGAAAGTTGATCAAGAAAGTTGACAAAAAGACCATTGGAAGGTAAGCTTTTCAATTCTTCAGATACTCAATAATTTCTTACTTTCAGAAAACAGCCGAACAAATCATCAAAGCCGTCAGCAGTTCCACGTGTGAAAAATCCAAAGAAAACTCTCTCAAAGCCATCGAAAATCGAAGGAACCAAAAAAGTTGGCAAGACAAAAACTGCCCCGAAGAAAGTCAGCACGAGAAACGTTCTGAAAGAAATCAAATGCCAGACGAACAAGAAATCAATGATTTCAAAGTGACAAAACCATTTTTCTTTCATTTTAATTTTCTATGCATCTCAACTGTTTGTTATGATTTTCTGTTTTATTACTTTTTTATGATAATACAGTTCATAATAATTTCAATAAAATTGTTGAACTCTACCCAGATTCTTTTTCCCACGCACACATCAAACGTCCTTCTGAAACACCGCTCATTCACCACAAGGAGGTCACTGACATCATCATGTTTTGAATACAGTATCCAGTCATTCACTTACAGTAAAGTAGCCATTTGAGTAATATCTTCTTTCTCATTCTTTTTCATTACGTAACGTTTTTTACACGACGTTATCTTTTCATTTCTTATTATTTTTTCCAATAAACTACGGTAGAATCTTGATTTTTTTCTTTTTTTTTCTTTTTTTTTCTTGACGGTTATTTTCTTATCAAATTGTTTCTTTCTCATAATCGTCACTTTTCAGAAAATGTCTATTACTTCTGAATTAGTCAATGTGGCCGAAGAATCAAACGAAGTTGAGATCCTGTATGCGTAAATTTTTTGAAGAGATTTCGGAAAAGAACATGAAATATATTTCAGAGATATTCCGGAGTTCAACGAACGATCATGTGAAGATATTAACCGGGACCAGCCGCAATCCATCAATTCGATCGATTTCTCATCTGTCACTTCACTGATGACGGCTTGTCCACAGTTGGATCAAGTGAAGGCACTGGATCTTCTCGCAAAGCATCCAGTAGATGATGCCATCAAGCAAGGAAAGAAAATGATTGTCCCAAAGAAGGGATATGTCCCAAAACAGATCATCAAACTTCTGGGACATCCATTGGAACAAGATGTCGTTCGGGGCCAAAGAAAAAGGAAATTGACGGAGAAGATGACGGATTTCATGATGGCAAAGAGGATGAAGGAGACGGGAAAGAAGAAGTTCTCAATCATGGGACACGAGATTCCATAGGATTGATCGACTGAAGGACCCCAATATTATAACCATGATTTCATTGATCAGATCTCTTTTTATCTGTCTGTTACTGTTCGATTCCTTGCCTTTTTTGACCATATCCCATATGACTTGATTGTGATTTCTTTCTTTTAATGTAACCTTCTGTATATTCGTCATTTTATTTTGAATTATGCAATAAAAATCTTGAACTAAAAGTTCCGGAATCTATTTTCTCATGCTTCAAGTTATTTTTCTCATTTTTATTGTTATATTCATTAAAAATAATCAAAAATTGAAGAATTAAAAATGAAAAAGTAATAGGAGGAAAACGACGTGGGAGGACTAAAAGAATAGTAATTTCAGATGAAGAAAAGACCAAAGAATTGTTGATGAGGTGAGATTTAGGATGAGGAATAAAGAACGGGGGGAGAGACATTTCATTGCAAAAATAATTTTTTGGCGAGATCAGAAGAGGAAAACAATGAAAAATGGCTAGTTAGAGTCTGTTTTGTTGGTTCGAAGGTGGCCCCTCTTTCGAATACTCCCAGACAAATAAAAATGAGGAAGATTTCTGATAAACGAAAAAACCAGTGGATTACCAAAACTAAACCCGTTATTCGGAACTTTTTCTCTGGAGAAATAAGAAACACTTGACCTATTTTTGAACTAAGGGAAAATGTGTTTTTGATGAAGATTACTGTAATCGGTACTCGTATGGATGCCTTATCAGCGGTCGGAAATCAAATAATCCGTTTCGAATGAATCGATCGTATTTTTCTGTCGTCGGTTTCACATACATTTTCTGGTATATTCGGTTCTGAAATTATGATTTTATTGGAAAGAAACATGATAAAAACAGTTACCTCTACACTGGGAAGTGCTGCAATCGATGGATCATTATGATAGTTGTCTGATGTGGCAATTCGAAGAAACTGGCTCAATGGCATTGAGAAAGCTGAAATATTTCTTTTTTGAAATTTCCTGGTGTTCGTTTCTTCGAAAGAATAGGGCCGTTCTAGAATCGGATTATCCTATTTTCTGTTGATGGCTATTTTTGGATTGTAGACAAAGATGTTTAATTAAAATTTGTTTCTGAGGATGATGTCAAGAAAAAACACGGTCCGAAAACGTTAGGCCACTGGTGGAGAAACTAGGTCAGGACTAGGTGGATAGCTTTAAACGGCTATCGAAAAATATAAATATTTCCTCGAAAAAAGAAAAATTTGCAGCCACAAGAGTTTCTTGTTACCTAACTCATTACAGGTAAAACCCCTCGGGCATTTATCAGAACTCACCTTGTGTAATAATGTAAAACAAGAGAACGAGTATTCTATGCAATCGCATTTTGTGTGTTTCGAATTGAAATCTGCAAAAGACAAAACGAGTTAGACGATTCTTAAAAACGGAACGAAAGTCCTTTAAGCCACGCCCATTCATTTCTTCTGGAAGGACCATAGAAAACGGGGGGTGACGAAAGAGAAGGACCAAAAAGTGCGGGGGTGGGTGGGATTGAGGAAAAAGAATAGGAAATGTTCCCATTTTCTGCTGGTTAGGGAGGTCTTGATTGGATTATCAGGTTGTAGCAGCAGAAAAGAGGAAAAGAGGAGGAGGAGAACTGCAAAAGAATTGAAACACTCGGGAGGAGGAAAGGTTTTGGAGAATAAGGAGTAGACGGATGGATTGTGGGAAAGTGAGTGGTACTTTGGAGGATGGAAATGGCTATGATGTAGGTAAGGAATTTTACGTTTGTGGAGATCATTCAGATATATTTTCTTCGAAGTTAGTAGCTCGAAGAGTGATTAAGACAATTTTGACTTCATCCCATCATAAAAAATCGGAGAGAGCATAAACCAGAATGTTGGCTACGTGCCAACCGAATCATCTACCAAATACAGAAATAAATTCTCCAGAAAAATCCGGAATCGAAAAACAAAAATCGAGACCAGAAAGTTCCATGAATGCGTGTATTCTGATAGAATCCACAATCATAATTCTAGTCGTCTTCCAAAATGTACCCACTTCTTTCTCAAACGCCTTCGCAATTCGACGTCAGAGGAGGTCAGAACCTCATAAGGGAACATAAGTTGAATGAAGTCTCAATGAGAAAATCTCAAAACACAGCTGAAAGTTTAGATTCAACTGAAATCTCAAAACAATATCTCTTGATAACAAACATAATTACGTAGTTTGAAGACTAGAAAAGAATGAGCAATACTATAGACTCCAGGTGATACTCGAACATCCAAAATGTTAAAGAAAATGTATCAGAAATCAGTTGATTACGTATCTCTGACTGAATGAGGAAATGAAATTTTTCAGAGGGAAGAACTGAAATTTAAAGATCGGAATTTGAATAATTGGGTGAAAGGAGGGAGAAGGGGGACGAAAAGGTCAAAAGAGAAAGAAAAGATACCAAAAAGGTTGCATTTTAGGGGGAAAGGGTAAATGTCGTTTTCTGAATCATCCTTTTTTTGACTTTTAAGAGAATAGACTTGTAGAAAACACAGTTTTGGTTATGGTGACCTAGTTTTTCAGTCAGGATAAGTTAGGTTAGATACCTGGACTTCATGATTTTGCCTGTCAAACTAGGTATCATTTTGAAAAAAATTTAATGAGTTCAACTTTTGTTTTCATAAGATTACTCGCACTAACTTTTGTTGGGCTAACTGTAGAAACCCAGTCCACCTATCCTTGATCTTAAGTTCCACCTGTTCCTTGAACACTTTTCAGAAAGAAAAATGTGTAAAAACAAACACTTCAGAAACATAAAAATGTGGGATTTTTTTTGTGACAGGTGAAACACTTCGTCTGACACAACTTTTTGATCTGTTCTTGAACTTTGAATGATTTATGAACTGGGCAGATTCAAAATCTATATAGAAAATTAAAATACGATAAAAATCTATTTCAAGGCTAGGAAAAATGATTCCTCCGTCATCTGAGAATACCTAGACGAAATCTAGATTCCCACGAAGTTTCTTCCTCCTCTTTTGCCACGTCACGGTTCATTCTTCAAAAAAAGAAGGATCAGGAGCAAGAAATCTATAATTAAACTAAGTAAGATCACACTCTTTTACGTATTCACTGCAGAAAATATTGTATCCCATGAATATAATTATAGGGCATGAGAGTGAAAACGGAAGAGAAAATCTTTTGGAGTAAGCTGATAATTGGGATACAAACTCTCTGGAAAATTGAAGTGGAAGAAAAAAGAAGGAGAGAGAGAGAGAGAGAGAGAGAGAGAGAGAGAGAGAGAGAGAAAAGGAAGATGGAAAGTACAAAAATTGAATTCTTTATTCACGTCACGATAATTTCATTTAGGAAGCAAGGAAAGGACTTGAAAGTTTGGAAGTGCCGTTTCAAGGGGAGGTCTTCTTGAGAAATGACTCAGAAAGGTTCACGCAAAAGTGCATTGGGTTGTGCTTGAACTTGGTTTTGGAAAAGAACACAGTGAGCAAGAAGTATACCGTCAGTGGTCGTGTTTTCCATTAATTCAATTCAAACCGTACTAGCTCCGTTACCTCGAGAGACACACAAAAATTGTCAACGGATGAATTGTTCAATGTCTAATGATCTATATTTTGTCAGTTGACATCTTTTCGATATCTCTACTGATATCGGAGATATGCTCTCTCGAATCAAAATTTCTGCAAAAATTGTCACTTACCTATAGAGTCAGCAAGTGTTCCAATGGAAAATCAAACATTGAAAACCTTTGAAAATATGTTCATTTATATACCATTTATCCGTGTGTCTAGACACTGTCACCATCAATCCATGTCAAGATTTCAAGATGAGTCTAGACGCAAAAATTAAAATTTAACTCAATCTCGTTAATCCAAAACGAGAATTTAAAATTCAGAATCTCTAATTTTGATGTGCTGTCAGATTCGAATTAACTCTCTAAAATCAGAAAAAGGAATCGTTCTGAATATTCAAAAAAGAGTCGAGTTCAAAAAAAGTGTTGGAATTTGCACCCGCGAACGAAAAGAAAAAAAATGCAGCGAGGGCGGATATAAATATTCCATGGAAAAGGTGAAAAAAGCAGAGAATAAATACTAAATTTCTGATTTGAGCCTAGAAGAAATTTTGGTCTTTTCGAGAAGGTGTAAAGCATAATTTTATTGAGATTGATCTTGAAATTTAATTTGAGATTCGGTTGAGGTTATTGAGTTAGAATTGTGTCTGAAGACCAAGAAAGAGTCTAAAAATTAGAACAAGAACAAATTTTGAAAGGCTTAAAATCCGACGCTGTAATTTTTTTCAGGAACCTAGAGATTCCTGATTGTTAAAAAGGTTGTTCAGAAGGACCTCAAGGTCTGACATCTAAAGAAAAGTGGATCCGGAGTTCATATTCGACAGCCGGATCAACTAGTTGCCATTCTAATTGCATCCACATGTCCTCTTAATTAAATGAGAACCGGAAGAAAAGAACGATAAAAAGAGCCGTTTGAGTAGGTCAAATTAAAATGCAAACTTTGTAAATTTGAATGGAAAGGACACAAACACATGATGCTTTTCTTTATTCTCTTCTGATGATGATTCTAATGATGACGTCTCGTTGAAACCATTCATTCAAAAGTTATTCTTAGCAGCCAAAGTAGGACAACCCGGTCATAATTCATCAAGTATTTTTGCCTCCCCGTTTACTAGTAATACTACTAACACTCAGACGGACTGCTCCTCCTCTCCTTACTCATTAGGGCGTGGGTGGTGGTGGTTTGAAAAGAAACATCAGAATATGAGAGAGTAGGTCAGTTAATGATGATTAGCCACCAAACAAAGTGTTCAAAACTATCCGGACTCTCTATTTATATATATAGTTGAAGAAGATCTTTGAACGGGTAAACATGTTTAGAAAAGTTGGAGTTGGTCAACTATTTCGAACCAATTCATTAGGAGATGACTGGAAACGTTTAGACTCTCAATTTGAGAGGGGAGGAACGTGGAGTACAATCTGAGAATAATTGGGAAGTCGTTGTAGTTTTCTGACTATACAATTTGATCTTAGGAGATGGAAGAAGTGGAATCAAAACGGAATTCAATGAGCAATGCTTAAAAGATATAAAGAATTAATGAATTCAGGTTAAATACGGATGGATCTGTTTTTGGATGTTTCAGATCATCCTATTTATTTATTCTGGAATAGAGACATCATGTTACTATGAGAGCCGTCAAAACACACACTAGACTAGTATAGAAAGACTTGTAGACAATGGAAACCGGATGCATTTAAAACTCCGAACTTCTATATTTCAACGATACTATTTTCATTCAGATTTCGAAAAAAAGAACTCAAGGAAAAATAGTTTTTGGAGTAACAAGATGATCAGTTCTTCCGAAAAAAGAGAGGGATTACACGTGAATAGACCAAAAAATGATTCCGATGGGCCGCCTACACTTTGATAATTCATTTGGAGAGGTTTTTGATGAAGAAACGAATGAATAGAGAAGAATTTGTCATTGTTCGAAATTATGATGATGTTCTCGTATAGATCGAGAATGATTTTGTGATCTGTACTTGTTCTAAGATCAGTGTTTGGGATGTTAATAAGATTGTTTCTTAAAGAAGATAGAGATATAAAAGAGGTGCCAGCTAAAGAAGAGCTCATTTTCTAAATCGTTCTCTATCTGTGAAGTATTTCGAAAGAATGTTGCGGTTTTGAAAGCACTTTTATAGGAAACTCATGGAGTGTTACAGTACCAACTACTCATTTTCAAGCCGTGTAAAAAATCATAAATCCTCTGGAACTTGAACTACATAATCTCGAAAAACCTATTGAAATACACTGACGGACATTTTTTGTCGTCATCCTATTATTCTCATTTCACAAAAAAAGAGGAATTAAGAATCAGTGCAAGAGCATCCTCTTTCATTCATCCAATTTTCATTGTGTTCTCCGTCTTCTTCTTCTTCTGAAAATAGAATCCTATTTCCGTTTTTGCAACCTTCTTCTTCTTCTAAATGTGTTGATCTCTTTCGGGACCTTCTTAGGTAAGAAAAAATGAAAAAAGAGAGAGAGATAAAGAGAGAATGAGAGGTTTAGATGGAGAAACAGGAATGGGGGAGTGACGACACTTTTCACTTAAAACACAATCTGGGGTTGCAAAATGAGACAACGTCATTTTTGAGTCTTTCGGAAAGAAAAAGGAAAACATCGGAGGAAGAAGAGCAAAGAATTTATCAGGAGGAATGATCTGGAAATTAATTGATTTCGAGGAGGAGGTTCTTAGTGGAGGATTCATTGGAACAGGTCGGGGTAATGAGATGGTATTTCTAGGAATCAGAATAAGAACGAATCACGGAGAAATTTTTAATCCGGAAGCTGATGAGGTGCATAAAGTTCGTTGATAGAATAACAAAATCAACTTAGATGCTCTGATACTAACAGTGAGAAACAGTACCGGATAGAAAGATGTCACTTTCCATTCAGATTTTCTACCCAAAAAAGCAAAACTCAAAACTTCAAACGTCGAAAAGCAGACAAAGTGTTTCTTCTTTTTCTTCGATTCCGTTCTCCACTTAAACCGTTTTTCGAGCTTTTTTGAATTTTTAATCGTGGGAATCTGTCATTTGACGAGAGATCGAAAATCAAAAAGTAAAATATTCCAGTGTGACATTTTCTCGAGTTCTGATTGAGCTGAAATGATGAAAAGATGATATAAAATGGCATATTACAAAAAAGGCTCCTCGGGGGACGCGAAGGTATCAACGCGTACCAGTTTTTAGAGCTAGAGTGATTGGTAATAGAGTTTAGAGAGATCATATAAATATTTTGGAAATGGAATTTTTATTTTTCCGAAATATTATAGACCCCAGATTTTTGAGATCTGAGGATCCTATCAGAAAATGAATACTTCAGAAGATCATCTTATAGTAGGAAATGAATCATTTTCAGAAAATCAGACACACATTTATAACCTCTAACCTAATTCAAAATCAAGCCCCGCCCCCTTTGTCAAAAAAATTTGCAGAAATCGTCGAAAAAAGAACTGAATGAATATGATGCAGAAAATAAAATCAGAAGTATTCAGATGAAATCATTTGCAACAAACAACGACGTCTCCTTCTTCTTCTTCTTTGCTTCTTCTATTCTGAATGACGATGCCAATTAAGAAGAGTTTACATGTGTCACTCATCATCACATCATCATCTCATTCCACATCATCAGAAGTCTCAGTCAATATAGTTGTTGTATTTTTAACTTTAACTCAAAGCAAAATGAGAAGAAATTCGTCATGAAATCATCTTTTCAGGAATCCGGAAATTGAAGGTGGCACCAGAGTATTTTGGAGAAGAGGGTGGGGGTGGAATATCTTGTGATAATTCATTCGCTTTCAATCAGTTGGTCAATTGTGTTCTATGGAATTTTTATGAAATAGGAATGAAAAAGAGTTTATTTTTGATCAACACGGAATGTAAAGCGAAAGTCACCATTTGTTTGAAATCACCATGTAGGCGGGAAGACGTTCAGAATACGGAACCACTTGAATCACTCCGTAAGCGTTTTCGTTGGCGGCGATTTCTGGAAGAAACCCATTTGAGTTTGGTTTTTTTTTAATTTCCAGTATCTAAATTACCATAAAGAGAACATAATGAACTACCGTCTACATCCCACCCCCTTTCACTAGACCAACCTCGGAATATTCTCTTGAGATCCGTTTGACTAGGAGAAGGAGCTGCAGTAAACATTCCAATGAATAGAATCACAAACATCACAATCACTCTTCTGAAATATTCCAATTATCATTGAGAAATCCACTAAAAACTCACAAAGCGTTCATCGTGTATTGCCCAAAAGTTTGGTGTCGCCGGAGTCGCACACAGAGTCGAAGGTCCCTAAAAAAGGGGGAGCGCTTCGGCAGGAAGGGGAGAGGCTAATCTGTAAATTGAATTCGGAGAATTTAGAGGAAAAAACGAGAGGACGGGGGAGGCCAAAAAACGGGAAATTCCGGGGAGGGATGAAATGATGATGTTTGGATGTTAAATGGCTCTGATTCATAGGAGATGACGGAGCAATAATCTGAGGGGAACGTCTTCAGGAAATGTGTTAGCTAGGTTTAAAAACACTAGAACACCTTCAGAATGACTTTTTTCTAATAGAGGTTCCAGTTTTTCTGGTTCTCCTACTTGGGAAAACTAAAGCGACTGAACTGACCAAACAAACTCTGAAAAGATAGAACTGGTCAGGAGTCGTATACATGGAATAATTAAAAATGTATCGTTTTCTCTCTTTTGGCTCAAAAAGTCATTTTCTCTCTCTCTCTCTCTCTCTCTCTTTCAAAAAGGATGAGCATGAATTGAGAGAGGACACGTGACGATTGGTCATGAAAAAACGTGCCGCAGATGGGAGTCAGGGTCCTAAAAAATTTTGTGTCCGGAGTTTAGTGCTTTTCGTTTTTTATCGAATTTAATTGCACTTTTATGTACTTTTACCTAGAGCGTAGTCTTTCGAAATGAGTAAAACTATCGTTTCTTTTCTGAAATCTGAGAAACAGGTTTCATTATGTACTGTAATAGAACAAAAATTTCATACAATAAATGTGAAACCTTCTCTTGATGGTTCTCTCAATTCATCACGATCAAAATTTTATAGATTGACAACTTTTTGATATCTTCCCTTGGATTAGGGATAGAATAAGTTAAAATTCATCGTTCAATGTTCACTTCATATGAAAAGAGCTTATAATTGCCTTATTTTTCATAATTCTAAATGAGAAGCGGGTTTCTAGACTTTTCTAATTCTTTTCCGACGGTTAGAAACTTTGAAACAAAAACAAAAAGTTCAAGCTTCAGTCCCAAGTGTTCTATATACAAATCACTAAACATTTGATGGACATAACCCACTCCTCAAAGTCACACAAAAAAAGAATAACAATTAGACTATATACTCCTAACCTCAAGATTCTCAGAGGTCCATAAACAGTTACGAGAAGAGAAAGAATACTGGTTTTGCACATTGAAATCTATCGAAAATCTCCGGAAACTTAGAGGTTTTGCTTCGGATTTGTTGAATGGGAAGAAAAGAAAGGAAATGAGAGGGTGGAAACGAATTCAAGACGAAATGACAAAAATCAGGATGAAGAGGGGGAGGATTTTGAAATGGGAGGAGGAAGAGGAAAAGGGTCAGAATTGTTTTATGTTGCATTCTCTTGGTTTAGTGGTCAGCGATTACTAGATAAGGGGTTTTAATATAAGGGCACTTTTTTAATGTTAAAATATAGAACATGAGTTGGTGACTCTAAAAAAGGTAAAAAATAAGTTCAGCCCAACCAACTTCTCTTTCTTGGACATCTCAGATTCCTTTGAACCCTCAATGAAAAAAGATCGGCCTCAGAAAACAAAGCATGTCTAAAGTTCTGGTTATTGGTCCGAAAAGACAAAGGTGCAAACGGAATGAGCACAGAGAAATGACGACGAACGGAAACAATTTTGTCTATTTTTGGAAGAATTCTTTCACCTGTCACCACTCAGATTCTTAGAAAAAGTTACTCTGGAATTCTGGAATAAAACATTTTCTGGAATCCATAAATTTTAGAAAAAACGAACGGTCAATAATCAAAAACTATTTATACTTTATATATAATATATTTATGTTTTTGAAAAAAAAACATATTTCAAGGTCATTTAGTACAAAATATAGGAAAGTTTTAGTATAAACCGGTTATTTCTAGTAATGTTCAGAAAACATACCGCCACGAGGGGGTCTCTGTTATCAAATAAGCTGATGGAAAAGTAACTGATTACAAAAAGTCACGAGAGAAACATTGGAAACAAAGTTCTTTGTTTATCTAACTACAGTAATACCTAGAATCAGACGATTTCTAGACCCTGAAGCGTTTTCCTGGAATCCCATCTCAAAAAAGAGTCAGAAGCTCAAGAAGTCAAAAGTCAGTGAATGACATTTGACATTTCAAATGAGAGAGAAAGAGAGGGAATTGAAAAATTAGGATGAACACATACGTCAGGAGGACTAATTTTTTCTCAAATGAAAAAGTTTCTGATGGTGTTCGAGAGTACAAGGGGCCTATCGGCACGCAATCAGACATATTTGACGTCATTTCACTGTTATTTGATTTCAGAAGAAGAAGAAACAGAAAGGAGACGCTTCCCTGGGGGTCCCCAAAAAGCGGGGGGCGTCAATTGGTTTCTGGGGATGATAGATGATTCTGATGTTCAGAAACAAATATAGACACACTTGTCCAAAAGGACTACACAAATCTATTACAAGAATCTAGGAGTTCACCGCCTACGGTAACTCAAACAGGTTATTATTAACAGCTTTCCACCTGAATATCGGGTACAAAACAAAACTTGAACTCAGAAAAATATGACGGCAAAAACACTACTGTTTTTATACTCCAATCCTACTTTTTTCCCAACTTGGAGTGGGCTGTAATCTTGTTTCTTCATCATGAACAAATGGATTGAACGGAAAAACCCAAATCGAGTTCTGGTTTTTTCGGTGAAACTTAATTTTCTGTGTTCTTAATGGAGAAGGGTCCAAAACTCGGTGGCACTAAACTAAAAAGGGCTAGAAGAAAAGCCATGTCTCAGATTTTTCTTTTACAGAATCATATGTCCGAATTGCGTGTCATCTCCATTTATAAAAGGGGACTGCATTAAAAGTCACATGTTTTGGTTTTTTGAAATAAATAGTCAGATTCGATTAAAGAAAGGATTAGCGAGAGTGAATTAAATGAAAAAAGAGGGGAGTCGTTTGAAAAATATGTTGGAAAAAAGGTCAAAAGTTGTATTTCTTTTGAGAGATCGAACGAGTCGCTGGATAGAAAATAGCCAAGAAATCAAGAAGTCAAGGTGATATTCTTTTTTGAATTTGTATAAATAAAGATTCGGAGTACGAAACCTCATGAGTTTAGAGTTTTTCGGCAAGGGCTGAAATATCGAGCTTCATTGCACCAACCTTAAAAACCTTTTTAGCCGACGGAAATTAACTTGAACGGTATCAGCGCTTTGTAGAAACTGATTCTTGCATTAGAGATTTCAGTTTGGATCGTTTTCTCAGTTTATCTATATTTGTGAATAAAAACTATCTGTGAATGTAAGTCTAGATTTCACATTTCCAAATAGGTTGCCTATTTCTCGGAACTTCTTGGCTCCAAGTTGCTCTCAACACTGAATTCCCTGGATTAACTTTATTTTATTAACTGATTTTATTTGAAGAATCAACCAAAAAAAATATCAGAATGTCAGAGGGGAATGACTAGATGAGAATTAATTTGCTTTTTAAGGTCCAATTTCAGATGTTAACTTGTTTTTTCAGATTCAAAGATTAGAGAGGGGAAAACAGGAAAACATAATCTGAAGACACCTGGAATATATTTGGTCATTTGGGATTTGAAGAGAGAAACGAAGAGAGAAAGAAGGGGAGAGAATAAAGCTGAGGTAACGTTAAAGGGGAGTTCTCTTTGTTTTTTGGAAGAAGAAGAAGAGATAGTGGAATGAATTATGAACAGGTGAAATTATAAGGGAACACAACCAAAGATGAACAAGAGAGAGAGAGAGAGAGAGAGAGAGAGAGAGAGAGAGACGAAAATTGAGTCACAAAACAATAATTTGAGGAGATCAATGAGTAAAGAATGTGTTAATGAGTTAATGGATATAAGTGGGAGTCTCTACCAAATGGAGCATTTGTCAGGTGGATTCATAAAACTATCGGATGAACATTTCCAAGCGCTCGCGAATTCCGGAGAGTTTTGAAGGGAGCCAAGCATTCTGAAAATAGAATTTTGTAAGAAGCTAGATAAAAGCAGTTTCTACCGTATTCTCTCCTCCATATGTGGTTGTAACTTATAACTTTTTGATCGAAGTGCACACCATCCCTGGGTATAGGCCAAGAAGAACAGTTGGTCTTGTGAATACTTCTCCAATCCTGGCATCCGAGAAGACATTTTATTTCCATTTGATTTCCATGCCTGAATCATATTTTAAATTTCAGGTTCAAAGGTCCTTTCCCGGTACCTCATAGGCGACTTTAAGTCCCACATGATCTGCAATGTTTTCGTAGAGACCCTCTTTGGCGGCATTCATCTGAAAAACAAGCAATTATAAAGGAGAGTTGACAGGAAAGGGATCCTACGTCATGTGAATCCATTAATCCTGCGTATTGTTTTATGAAACATTGTTCACGGGATTTGAATCTTCGAGATGATTCCTGACTCCACCAGACGCCGAGGTTTCCGGTTGCTCCATGAAGTTTACCTGGAAGCAATGAAATTACAGTAATCCTCTTTCGCCCCTCTCTCAGATTCTCAATTAAATTTCCCATAGATCTCTGGTTGAATAATTAATTTCTCTAGTTCAAAACATCCTCCAGATTTCTGAGAATTTGTTTTCGTATGTTTTCACACGTCATCCTTTCTATTCATTTCAGACATCTACCTAGTCATCTATCAATTAACTCAATTTCAATACTTCCGTTTACACGTCATCTTCTCCGTTCTCTGACTATTTTCAGTGTTTTTCATTTCAGAGAAGGAACAAAAACTATACTTTTTTTCTGTTGCGTGGGTTGTGTATATGTATATGTGTATCCGTTTCGTTTGTCTTTCCGAAAATAGAAAAGGAGCCGCGGGGTGTCTAATTAGACGCCGCTTCTCACAGAGAAACTGAAAGAGAGAGAGAGAGAGAGAGAGAGAAGGAGAGAGAGAGAGAGAGAGAGAGAGAGAGAGGGACTCTAACTACCCTCATTTTCTGAGAGGAGACGGAAATTCAGATGACCAGTGTGTGTAGTCGTGACAAACATGAGAAGAAGAAGCAAAACAGAGCGGTCATTAGGAGCTCGTTTTGCCTTTAACTCATTTAGAAAAGTGACTACTAGTAGTCTCAAAAGGAAATAAAACAGAGAAAAAGGAAGCGAAGGGACTAACCTTGTCCATCAAATGCATGTGTGAACTCGTGTCCGATGATTGTTCCGATGCCTGCGTAGTTGGCGAAACTGAAATTAAATGAATGTGATTGAGTCCTTTCCCAGTCACTCACTCTAATTGATGTTCATCTGAATACGGTAATCTCAACGAATCGAATGGAATCTGAATCAAATTCCTTTCGTAATTATGAGCAGGAACAGATATCGCTGGTCTTGTATCCACCCAATCTCTCGGATTAACAGGGAAACGAAGCCGTTGAAGACGTTCTTTGTAGACCGATGAACTACCAAGAACCATTGACCAGAAAAGACTATCATGAAGACGTACTGCCTCCTTTTCCATCTCAAAATCACTTCTCATCGCATCCGGGAATCCGATGAATCTTGTCATGTTGTTCACCTTGTCAACCACGTTTTGACGAGTTTCAGAATCAGAGAACAGATCGCTTGCCTTCACCATTTCTTCGTATTTCTCTTGTATCCGATCAGCGATATTCTGAACTGCTTTCACATTCTTTTCAGTGTGATCAATTCCATCAATCTTTCTTAAAATCGACGGCAAAGATAATGGGAAAATTCCAGACAGCCTCAATACGCAGAACTCTTTTCTTTGACTCGCAGATCCAGAATAAAGAGAGACGGCCATCCACAGTAATCCATCTCTACATTTCGGAGAAGCATATGCCAAATGGAACATAATAGTCTTCCATTTCACATAATTCTTCAAAACAGCCACTCCGCTTCTCGTTTGTTTCAATTTCTCAACGATCGCTGATAGGATCGGAATCCATTGAGTACCCGTTTTGAGAGCGATTGGCTCAGAATGTGAGAGATTTTCACCTACGAGACGCGAAAGGAAATAGTGCCAGTTGATCTGAAACTATTCTCCAGGTTTTTACCAAGAATTTTTTGAATTTACCGCTGGTGCGATTTCCTGAAGTTCTCGTAGAGTCACCACCGTATATCGCTCCTTTTTCTCTTTGTAGAACTGAAAAATGAGAGTTGATTGGTGTCTAAAAGTCAGTCACTTACAGTAGAACCAGCAATTGTAATCTGGTACTCGAGGTAGATCATATTGGCAATCATCATCCGAACCTTCTCATCCGATGAATCGAATCCCAACACCGCCGCCAACTCCTCACCGACTTGTTGAAGTGCCCGGGTCACTGGTGGCCCTTCCATTTTTCCATAAATCATTTCAGGTGTCAACTCTTTATCATAATGATATTTCTCTGGAGCCAGAAGAATCGGAAGTTGCTCATAAATCTATAAATCATTGGAGATAGTGGGATTCAAAGAGATCAACCTACCGTAATCAAATGTTGTTTTGAATCAAGATAATTGACTTCAACTCCAGCCCAGAACAAAGGAAAAACAGAATAATTGAATGCACTCAAAATGATATCTTCAATTTCGAATCGCCTTCGTTTCTTCTCATCTTCGTCCAATTCTATTTCAAAACTCTCCTCTTGTTCCAGCACTCCATTCTTTAATTCAGGCATCCATCCACCCAATTCATCAACGAATCGTTCCCATAAATGCAGTCCAGTTTGTTCCAAAGTGTCCGTATCCATACATTGTTCATACATTTTAGCGGCGGCTCTTTCTCCTGCATTCGTTGAAAGTGGATATGATCCATCGTTGACTGTAAAATGTAGTTTGTAGTCGAAGGAAACAAAGAAACACTTACTTTTATGCATAGCCTGAACAATCTGATCATGGGCGGTTCGTTGAGTTTCATATAGTGTATTCCAGGAATCATATTTAAGATTTACAGATTGATTTATCCATCCACCACACGCGAATTGATAAAAATTATCGCACGGTTCAACGGAAGAGTCGACTCGTTTCAGAAGACGTGACGCCGTCATGACGCAATCTTCTGTTGTGCACGCTAAAATTGAAACTTGTTTGAGAGTGGAACTGTGTGATTTAAAAGAACTCACGTAATGTCTGATAAAAAAGAAAAGTGGCGATGGCGAAGACAAGGGTTACGAATAGAAAAATGACAAGTGTGGTGAGCAACACGCAGCCTTTCGAACTGCCAGTTGCCTCTTTTGACCGGTTTGACGGGGGTTGACCTGTATCACGCAACAATGAAGACGATGCTTGTTTTCCCTCTTCGAGAGATACGCCATTCTGGAAAAGAAAACGATTTGAGAGGGGCTTGAGACTCAGATGAATCGCTATGATTACCTCCCCGGATCGAATAGAAAATGCTAGAGAATTTTGATTTTTTAGAACTTTATAAACACGTTTTTTGTGATTTTGAGCCATTCGATTAGTACTGGCGACACCAAAAAGTCCAAATCATAATGAACAAGAGACTAGTCTATCAAGAAATTGTATCTTCTGGTTCCTTATCCCGTGCTCTTGTTATTAAAGAATTGTGGTTTTAGGGAGGGGCGATGGGCTTATCAAAGGATTAGGATTAATGAACACGTTTTGAGAGATAATGAGATCCTCATTTGAACTCTTTTAGAAGAGCACCCTCTTACCGAAAACGATTGAATCGGAGTGTCTTCCGATGGTAATAATGGGTTCAGTGAGCTGTAAGATCGCATCTCGTGCGACAAACTTCGTTGTAATTTTTCCAGTAACCTGGTCATACTGTATGTGATTTCTGGAATGGATCCGGTTTTGTTTATGAAATTTAAAAGAGAAAAGAGAGGAGGATTTCAGAAAAAAGAAGTGGAAAACAGTGGATCATTGATGACGACACACAAAATGAGAGGATCTGCAGAATGATAATACGTGAGAGATAAGAGAGAGAAGTGGATATTGGAGAGAGAAAGAGAGGATTGTTGCAAATTGTGTAATACGGAAAAATGTGTGGATTTCGTGTTGAGAGGGTGGCAGAAGAAGAGTATTTCAACAGGGGGACACGTGGTGACTCAGCTGATCGAGGTCATACTGTTTTTTCTGGGTCACACCCATTCGGGTATAAATACGGAGACTGTTCAGAAGATAGACAATAATTTAATGATTTATGCTTTATTGTCTAAAAAACAACTATCAATTCGTAGTTTCTAGTGTTCAGACAATAGATTTTCTCTGCATTTAAAAATGGCAAATAATTGAATGATTTATGAGAAAAAGGCTTATATAAGAGATCTTTTCGCGTGGGTTACACATGGAGTAATTGGGTTATTCTAAGCAATAAATCACCGATTCTTTGATATTTTTTTGTTTATGGTGAGTAAGCCTCATGCTAGAGATAATAACTTATTTGGTTAGATTACGTTTTGAAAATTATATTTTGGAATGATTAGATTGTCTAGGTACACGAATATAGTTTCTGAATGACATTGAATTGGGTTAAACGTGATCGGTCAATATTTTTTTGTGGTTTAGACAGAATTCTAGTTTAGAAAATGAGAGTTCTAGATTTCGGTGGAATCTGGGTGCTGTATTCATAGGATTCTCTCACGATCTGATTGTTTTCTTTTTCGCTTGTCTGAGAATTTCAGTTACGTTGAATTGACAGTCCAGATTAAAAAATGAAAATAAAAATTAATTTCAAAGGAAACAAGACTACAGTAACCTCCGAATAGAGACCAAAACATCCGTTTAAACTATTTTTGACTACAAATCAATCGAAAGATCAGGTTCTCTTGTGAGTCATTCGCCAAATTGGTCAAAGATGCGGAAGTATTGAAGTGATATCATTGAGAAGCTTCTAAATGATATCACCTGGAAACATTTTGTAGTGTATGCCAAAATAATAATTATTCTCCGGATAGATTTTGTTTTTCGAATATTATCACGAATTCCAATTATTATGGAACGTGAGAAAAAGGAGAAAAGATGATTTGAAAAAATAAGATCTTGATCTCTGTATGTTTTTCGGGTAGGCGAACCAAAAAAAGAACAAAAAAGAAGAAGAAATGTACCTGAAGAGCATGGGTACCGACCGTGTCGAATAAGAAGAAAAGTTATAATTGGATGTGTATGTGACGTTTTAGGTTTCTGGTTATGGAGTTTTGATTTCTGAGATGAAGAGATCTTTGGGAACAAGGTACGATATCTCGGGTTCGAAGATTAGGATACTGTATATATAGCTTTTCGAAGATTTGACCTGGATTTAGATCTATCGATATAATCATCAGTGGATTACGGTAAAAAGGGTCTTCCAAGTGTTCCTATATTCCTAGACTCAAAAACCAGCCAAGAGTTTCAGAAAAACTTCATAAAACTGGACGAGAATATTAATTGATAATATTCAGAAAAAATTGAGTTTATCAGCTAAAATAAATATCTTTCAATTTCAATGTTCATCCAACGAAACGTGGCTTATTCCAAGAAAATTCAGAAATTCAGAAAAACCGAAAATTCGAAGAACAAGATAATCGTGAATTTATATGCAAAAAAGAGAGTATCTTCTAAATTTATCCCCGAAAAAAGAAAAAAAAGTGGAAATTTGAAACAAATGGTGTTTCCGTTCCAGAAAAGATGCACACGAGGGGAGCAAGCAGAACACAACTTTTTTTGGTTTTGGATAACAAAATGATCCAGCTTCTTTCTGAAATCGAAGAGAACTTTAGAAACTTCTTTGATTTGAAAATACATGATTTTTGACATCTCCATCACTTTTCCTCTGACATCAGAATATTCAGAAGTGTATTCGGATTTCCGAATTGAATATTTTAAAAAGAGAGGAAAGGGGAAAGTTTGTTGCAAACTTTCCCCTGGTTTTTCGTCACTTATATGTATAAATGGAAAACGAAATCTCATGAATTGACAATTTACTAGAACAAAGAAGAAAAGAAGCGTGGGCATATAATGACAATTGAAGAAGCAGAAAAAGGAGAAATCTGAGTTTGACAGGTTCTTTGCAAAGTTTCGAATCGAGATTTTCGAAGGTTCGGGAAGTGACGACCGCCTAGAGACAGGGAAGGAAAGTACAGTAATCCCATAGTTTCCGGTAGCTACTCCGAAGGAAGCTCTAGCTTCCAGTTTCTAGATCTAAACCAGAGAAAAAATGGAAGCTAAAATCCATTAGGTAAATGATTAGCTTATCCAGTCCATTCCATAACCCAATTTTTCAATTTCTCTTATAAATTGGAGGAAATTGGAGAGAAGTGACGAATTCTTTGAATTGCGTTGAACACATGGTCATTAAGCTTCTCTCCATCATTCGGATGCAAAAAGAGATTCAAAAGTATTTAAAAGGAGAACATGACACTCTCTTCCGGCAAAGGAGATGGAGGAGGAGGAGGCGATTCAATAAATTTGAGAAAAGGACCTTTTATTTTATTTTCTACGTAAGCGTCTACCACCAATACTACTACTATTGCTCATTTTCATCTGAGGGACACGCACAAATTGCTTTCTTTTCTCTTTTTGCCTCCACGTCTACCCACATTCATTTATGGGTGGTCTGGAAGAGAATGAGGAAGGATTGCTCCTCTGGCTCCAATTAGATATCGCATGACATATACCGGTGGATTGACGTCAAGACAAAAACAAAACAACGAATACAGATGACTATTGGGTTTCAGAGAGCAATTGGAAGAAGGATAGGGGGAAGAGAACAACAAGGTTTGTAGAGGGGTACGGTAGTTTGGAAGCAAGTCTAGCCTCAAGAAAAGGAACTTAACTAACCTACTAGAGGCTCAGATTACTGTAGTTCTACTTCGAATCAAATGACTGACTCTAACCTCATCTGACCTAGTATGAACCTATTGTATTCTGTTTACCAAACACAGGATCTAAATTCGACGACAAGAATAACGTCATTCTCTCCTAAAATAAGAATTAAAACACCAATGACCGTATTCAATTTCTCCAGAAGACTCTTCCTCTCTTTTTTCGAAAAAAAGGAGTGAGAAAGAAAACATTTCCGGGTGAAAATCAAAATTTGCAGTATTTTTTGCATTTCGAGGGGAGGGACGAACATTTTTTCGATGGTTTTGACACTTTTGAGTGATGGGACTGGCAGAGGGTGGATGATGGAGGGGTATGACCTCATTGTCAGCTGGGAGAGTTTTGGAACGGAGACATGGAATAACATATATGAAAACTATGCACAACACATAAAAAACGATATGATTTATCTCATAAGACACAAAAAGTGTTGACCATCGAACGAGAAAAGGATCAGAAGGGCCAACGACCGTCGAAAGTTGGGGGGATTCGAATAAAAACTTCATTATAGGGCCCAGAGAGATTAACTTTTGCAGAAATAGTTCAATGTAAGGGTAAACTTGTGACCGAGAGAATACGGTATCGAACACAAATTGGCAACACTTGAATCAGGAACCAAAAAAGGTGTTGGATTACCGCAGATTATGTCTGACGAATTGAACGTTTTGTGGTGGGAATCACGTTTCGAAATATAACATTTTCGAAAAAGTTGTTTTTTGGGTCTGAAAACCTTTTGTTTTCGACTTTTTGTGGTGGCGGAAATTAGAAAATTGAAACAGTGTTGAGAAGAAGCTGAGAACTGGTTTGAGGAAAAGAGAGAGAGAGAGAGAGAGAGAGAGAGAAGGAGAAGAAGCCTTCTTCTGGGTTGGACACTGATACTAGGTGTGGTCATATTTCGAGAAAAAAGTTTCAAAGTGGAACCGACGAAGATGATGATAAGATGATTAGAAGACACAATTCATATATCAACACCAAAAGGAATAATTTATAAAAAGATGAAAGTACAGTATGTCAATTCGTTTGCATCATCACTATTCCCACCACTTCAAGTACATTCTATGGGGTGTCACGTGGGTTAATTGTACTGTCAAAGAATTCTAAATTCAGAAGTAGAAAAAGAGAAAAAGAAAGTAATGATGACGTCAGAGAAAAAGAAGACGTTACGGCGACAGATTGATAATGATTGATTGGACCTTTTTGAGAAAAAAATGTTTCTATTATCATCAATAGAATGAGATGGGAGAACAGATAGAAAGTTGGTCTCGTGCCAAGTGGGCGGGAATACTCTGATACTGTCTTGCACCCCCTCCTTCACATTCTGACCCCACCCCCGCTACTAACTATAGGCAATTTATTAGTAGTATCCCGCCGATAAACACAAACCACTTATGATGCTCACGCCCCCCATTCGCCTCCCCACTCAATCTGTTTTCGTGATGATGACGTGGCAGAAATGGGGTGGTGACACTTTCTAACCTTGAGGCATTTTCCCTCCTCCACTTGAGATTCTTGCAGGAGAATCATTGGGTTGCAGGAAGTCAAGAGGTTATTTTTTCTTCTCAAAACGATATTCAAATACTCACCATAATCCTTGTAATATCCGCATCCGTAACAGAATTGTGTCGACTGATCGCATCTGCTTCGCCACCGCCACTGCAATGACGCCTTTTGTTGCAACGGCTCGTCTGGAATACTTTCATTTTAAAAATGAATGATTTCTTTTTTAGAGAGCGGGAGGAAAATATTATTCAAATTACCCGAAATTCTAAGAATCTTACACGAAAAAAGTTCAAAGAGCATCTGATAATCGGTGGGATGATCTAGGCTTACTATCCCATGATGAGGAAATTTTTGATCTTTGAAGGTATATAGACTCAAGCCTGTTCTCAGAAAACGAGTAATTCTTTTCCATTAAGACTTTGGGAATTCGAAATGAAATGGCATCAACAGATGACGGATAAATGCAATAAATGTGAAGACCTTTTCGCACCGAAAGGTTAAATTCGAAATGAATTCAGCTGTTTTTCGAAGATGGATTTTGCAGAAATTGTTAAAAGGAGGATTGAACTGGCATTTTTAAGTTTTTTATTAGCCCTTTTTGGACACTGAAAACTTTTTTTCGACTCCAAATGACTTAAAAACCGACGAAAACGTCAAAGTGACAGTGATTATTGTATACCTATTTTAAAAAGATTTTCTGGTTTTTTGAAGAAAATTCCCAAATAAATCCCAGAATTAACGGGTAAAGCGGGCTCAAAAAAAGTGCCTGTCGCTAGTCAAAAACTCTCCTTCTATCCCAATCATTTTCAAACTTTCAAGACTAAATCAAACCACTTTGAAGCATTTCTAAAGGATCTCGTCATTATTAAAATCTATGCAGTAATGAATCATATCTGAATACAAAAGGAAAGATATGACAGTTTATGCCTCCTCTCTAATCAGGTTACAGTTCTGAACCTATTAAAAACCCACAGAAAAAACATTCATCCTAAAGAAAAAAAGGCTAGAGAAAAAGAGACATTAAGAGGGTGCGAGTGTGGCAAAGCTCCCAAATGTTGTTGAGCTCTTTCAGTGACACCCCAGGGACAGTTCCATCATTATGTCGATCGGGTGGCACCCGTTGGCCACGAGAGAGGACACCCCACTTTTTGTGTTGGTCTCACAGATTTTACTTGAAAATTTAAGAAGACGGAGAAGAAGGAAAGGAATTGAGAAATTGAAACGAGAGGAGGAATGAAAGAGAAAATATGCAGTTCCGGGTGCATCTTTTTTGATTGACGTGGTCTTCCGAAGGGCATTGGGTGGAGGGTGAGGGTGGAGGAGAAGTGATTTGGGAGGAAGATGTGGATTAAGATGAAGACAGGAAACGAAGCATTTCAGGTCAAACGGAAGAAGAATCTGAGAAGAGGAATGTTTTCAGATGATGTGAAGTTCAGAACATTTTTTCAAGGGTACAAAGATTGTGACAAGAAGCAGGAAATGTTTCAAAGGGATTAAACAAACTGAGGGATTACGGTAGATGTTAGCATCATCTGAAACAAACCAGAAAAAGACTCATATAGGGTCATTTTATTTTTCAGATTACAACTACTGTAAGTGGGAAGCTTCTCAAAATTCAAGTTGGTAATGATCGATGAGGCCAATATGACACCGGAAATGATTCTCGAATTTTTGGTTTTCAGCTGAGCAAATAGTTCGAAAACTGCAGAAAGATACAGTACTCTGAGAAACAGTTGAAACACAATGTACTCTTGAATGAAATAAACTGGTTTTCAGAAAATGACTTGGCAAAAATAAATATATCCGACTACTTTTGAGAGTATCCCAAATAGTTTCTCTTTCTCTCTCTCTTTCTCTCTCTCTTTCTCTCTCTCTCTCTCTCTATCTCTCTCTCTCTCTCTCTCTCTCTCTCTCTCTCTCTCTCTCTCTCTCTCTCTCTCTCTCTCTCTCTCTCTTTCTCTCTTTCAAAAAAAGAAGCTCTCGTGATGACGTGGCATTAAGTAAATATTAAAAGTGATGAATAAAATGAAAAAAAAGGAATCCACTTTCCGATCAAAGGTCAAAAACAGTTTGCCTTCCCCCTAGATTCTAACAGAAAATTCGACATTTTCTTTTCTTCCGTGGCGACCAAAAATGATTAGTCTAGACATTCGAAACGGCTCATAAAAACAGAAAAAATGAAAAAAAATTCCGATTTTTTTTCTTTCTGAGATTGAAACGAAAAGAGCAAAAAATGTAATGTGTCTGCTCATGACAGGAAACGATTTTTTCATTTCTTTTTGTTTCATTTCGATATGTTTATACACCTGCCGTCTATCGAACTGATTCATCTCGAAAGAGATTTGAACTACAAGATACAGAAAAAAACGGCTGGAGAAGACTAAAAAGCACACAAGAGTCGGGGGTAAAAGTTGCGAAAATTAAATGGAAGGAAGGGATGGATAAAGGTCCGCACAGGAAAAGAATTAGAAGGCGTGGCTCTCTGAGTAGTGGACAACAATTATAGAAGGGATCTGCTCCCAGCGAGCCATGATCACTGTGCCTCTCTTCTCAAAAGAAGGAAAAGAAGAAGAGCAATTAGAATAAAACATTGTATATTTGTGAGTGGGCGATGCGGTTAAAGTTGCTATTCTAAGATATAGAGCAAAAAATGTTTATCTGTCTGAATACTACAAAAAATCAAAAGGAATGGGCCGAACCGGGGATTGAACCCGGGACCTCTCGCACCCAAAGCGAGAATCATACCACTAGACCATTCGGCCATGAAATTCTTACAAAACATGGCTTTTGACATTCCATTCCGCGCGGAAGGAAAACAAAACAGGCTTCAATAGGTGAGAAGCGGCGCGCGGCGGAATGCAACATGATCTAGGCAGAAGTTCAGTGGACAAATAGGGAGAAGCGCGCGGAACGCTATGCACTTTGAATGGAAGTTTCATCGTGGCCGAATGGTCTAGTGGTATGATTCTCGCTTTGGGTGCGAGAGGTCCCGGGTTCAATCCCCGGTTCGGCCCATTCTTTTTTGTTTTTTTTCCTACCTATTTTCCTTCTCCCGAAACAACCAATTCTCAAAAATCACATCTGACCTACTTCCAGAATTCCTCAAATCAAGCAAACACAAATTTGAGTAGGCGGCTCGTTTGGGCCGTTCTTCTCCCTTTGTCTCTATTTTCTTCGCCCAACTTCTTCACGTCATCCGATTGAATGAACGCAGAAAAATAGGAAGAAAATGGAAAAGAGACGAATCTATTTTCATTTCTTTTTTATAAAAATAGATACCTAATAATATCTAGGAAAGGAAAGATGATCTGACTCTGGGGGGATTCAGAACTTACAGAAGAGAAAAGAAGAGACTTCAGATGGATCGTCTCTGAATCAAAAGTATTCAGTTGTTGCAGATAGAAGAAGAGAAAAAAAAAAAGAAAGAAGAGATGAAAATGAAGTGGAATGATGAAGTAGTAACACTTTTTTAATATGCAATTTCTCTTTTTGGAGTCCCTTCACATCATCATCAATGAAAACATTTCTTCGGAAGAAAGAGAGAAAGAGAGTGGAGAAGACGTTGAGAAAAAGAAGGAGGAGAGGGTGGAACTGAACTGAAAAACTCTTTCTTGAGGTGAAAAAGTGAATGACAGGGAGGACACGTGAGCTACTTTGATCTTCTTCGCTTCCATTTTACGTCATTTGATGTCAGGGGGCCTTTTTCAAAAAATCATTCGGAGAAATTACGGTAGCACTGGTGCAGAACGGTGGAAATGGGTGATATCATTAGTGGAGAAACTTTAGGTTTTGGTTGAAAAGTTGGCTGATTTTTTGGTATCCTCTACGGTTTCTAGGTTGTAGTTTTCAAAACGAATGTAAGTCTATTGGGAATGAAAATATTAAGAAGGTGTCAATTGGTGGATTGTTTGTCGTAATATTCTGAACATTTTTTTAATTGAAAACTTCCTCGAATCTTCACCAGGAACAATGATTTGCCGTATTGAACAGGAAAATACCCAATTTCATAGGTTAGGGTTCTTTTTTGAAATTTTATTGGTAGAACCTAGGTTTCATTGTTCTACAAAGACACTGGAGATTCTTAGAACAACTATCCTCCACTGAACTACGTCTAAGTTTAAAACCAATCATCTCACCTGAACTCTCTTTTTCAAAATACTCAGCCTAGAAACAATAGACATCATAATTATGATTCTTCTTCTTCCAGTTCATGATTTCAGCTCAACCCTCTTCTCCTCCTACTTCTTTTCTCTCAACTCCGCCCACTTTTCAGATCTGGCTACGAATACATGACAGAAGCCTTATCAAAAGGAAAAACAAGAACGGGTTACCACTTTGGTGTGTTTCTAAAGACAAAGCAACGTCATGGATAATGGGGGATCGGATTAGTTCTACTTATCATTTAGTTATCACAAATCAGAAAAAAAACAAAAGATTCAAAAGAATAATGTGCAAGAAAAACATTCCGGAAAAAAGTTATCATTAAAAAACCAAAGTGTACCCGAATGATCCGGACTCCTCCTCCCGATTACTCGCTTTTTTCCCACCCTACCAATTAGCAACATGACAAATTACACCTGTGACGTCACCTCTTGTCACGTCACATTCTTACTTCGGGAGCCCGTGTCGTGCCCCGGGAACCAGTCTGACGTAACGGATCAAGACGAGAGAGTACAGGAAATTGAGAGATCGGGTAGGGAGAAGTTGCAAAATATCACGTAGAGAACACCGTGGTCTTTAAAATTTCCTGATGTTCTTTTTTTCAAAAATAAAACCGAAAATTGAAAGAAAATGAATGATTTTTACAGAATAGTAAACACAAATATTAAATATTCTCTAATAAAAATACAAATTATGCACTAAAAATAATGAAATCAATCTGATGGCATCGATCCGCTGTGTGTTTCGATTTTGTCAACTAATCCGAATTTCAGAGCTTCCTTTGCACTCATAAAACGATCACGGTCGAGGGTTCTTTCGATTTCCTGGAATAATTTAGTCAATTTGAAAAACAATCAAAAGTGCGTTTTCTCACATCATAACTAATTCCCGTATGGTGGACATAAATTTCATTTAGTCGCTTCTTGAGACGAGTAATTTCTTCTGCTCGAATGACGATATCGGAGCAGGTTCCCTGAAAAATATATTAGAGAAATGCCTTTTGAACTCCCGCAAAAAGACCACTGCTTGTGTGCGTTTGCGCGTGACGGTGTGCGCCGTTAGCACCACCACGCACTTTTGCGGAGTGCCATAGAGAGGAGCTCTTCGTTCTTTTTAACTTATTCATTGGATAATTAGTAGTTAAAAGTAGTGTTAAACATGTCGGGAGGTGCCGGAGGAGCGTCCAAAAAGAGCAGCAGCCGAACTATGGCAACAAAAAAGCTGATCATCGATGTAAGTTCTCATTCTAATTTACTTTAAGATAAACTTGTCTATATTATTTTTAAAAGTCGATATTTTGCAGGAATTCAAAAGGCGGCTGCGAGACAATATCAAATCGCTCAACGACAATTTTTTCCATATTATTCAAGCAGCAAAAGTGAGGAGAAATTTCTATTTTTCTTTTTAAAGTTCCGGAGTTTAAGGTAAATCCAGACGACAATTCGTACAAAAATCAGACGGGAAAGATGACCGAATTCTATACGACAAAGAATGAAATGGCTGTCCGCGCGCAGCTCATGGTACTGTTTCGATTAATAACTTGTCTCAGAAATTCATTTTTAGGTCCGAGCATCAGATGAGCTTCTGAAACTCACAACAGATCTCAAGGAATTCCTCATTCTACACGATTTTCACTTTCTAACACACAATATTAAACAGTGAGTTTTTGAAAAGATTCAAAAAGATAAAATGTGCTAATTTAGAGCGGAAGCACAATGCGAAGAGACTCTTCGTCAACAATCACAACAACACGTTGCCATCGACGCCGATATCAGCAATATGCTGTTCGATTTGGAACGAGAAATCGGAGAAAATTTCTATCTTCGTCATACTTAATAAATCTGTGATCTCTTTCTTCTTTTTCTATTTTTCTTCAAATACCTGAGCTCCTCCACTCGGCTGATGAACCATAATCCGTGCATTTGGAAGAGCACTTCGCATTCCTTTCTCGCCGGCTGCCAACAGTAATGAGCCCATTGAGGAGGCTTGTCCGATGACCCACGTGGAAACTGGAGCACTGATCATTTGCATTGTATCGTAGATGGCGAGACCAGCGGTTACACTTCCTCCTGTAAAAGTTGAAATTAGTACAAAAGAAAAAAGAAATGGGCCGAACCGGGGATTGAACCCGGGACCTCTCGCACCCAAAGCGAGAATCATACCACTAGACCATTCGGCCACGAAATTCTTATGAAACATGGCTTTTGACATTCCATTTTCCGCGCGGAAGAAAAACAAAACAGGTTTCAATAGGTGAGAAGCGGCGCGCGGCGGAATGCAACATGATCCAGGTTCAGTGGACAAATAGGGAGAAGCGCGCGGAACTGTACACATTTTGAATGGAAGTTTCATCGTGGCCGAATGGTCTAGTGGTATGATTCTCGCTTTGGGTGCGAGAGGTCCCGGGTTCACAGGTGATTCGTGGTTGACCAATTGTAGGCAAAATATAGTTCGCGGCTGAGTGAAATGGGTACAAGGGATGTAGCCAATTACTTGCAAGTAATATGCCAATCGCGAAAGTGGACCTGTATTTGGCGTGTATCTCGCTTATTCGCGAACGAGCTAAATGTGTAAATGACCTATCCCGAACCAATAACTTGCGTATCGCGAAAACTTCTATTATTGAAAAAAATTTATTCAGAATAAAAAGAAAGGAAATACAACAAACAATAATAAATTTAGAAATTTACATATAAAAAAGAATTGTTTATCCACTTTCTGAATTGACCGAATTGTCCAATTCGTCCTATTTCGTTCCTTTGCTGTCCTATCGAGTCGCTTTTCTGGCATCGCGTCCGGCTTTACTTCGGTTGGTGGGCTTCAGGAAGACTTTCGTACCTAAATTTATATTTAGTTAATCTTGCATTGAAAAATTACTAGCATACCTTTGTTAGAAAACTTGATTCCGATCCTTTTCGATTCATCTGGAAGAGTTCCAAATTGCTGAGGAAACATCACTGTCGGTCGCTTCAACTCGATTTTCGTCCCTTCTGAAATTTTTTTGTTAAGTTATTTTCTACCGAAAACAAAACTTACCAAGAAGAAAAATGAAGTGTCCGAGCAGTGAGCTAATGTTCTGCAGAACATAGGCGCTAGAACTGTAAAATTTAAAATTAATTCACAAAAAATTCATAGAAATTTACAGAAAATTGACATAAAAATCTTCAAAGTTAGACGAAAAACGGAAATAGAAGAAAAATGACATAATGAAAATTTAGGATTTGAGAGCGTCCATCCCATAATTTTAGCCAATTGGCAAATTATTCGCGAATTATTGGCATATCGCGAAAGCCGCCGATTACGTCATAATTTTTCGCGATTACTCATTCACACGCCATTTATGGGGTCTATATCTACAATTGGCCAACCACGAATCACCTGTGTTCAATCCCCGGTTCGGCCCATTCTTTTTGCTTTTTTTCTGTACTCAGAAACAATTCATTTAAAAAAATTATTCAGAGCAGATTTTAGACTTTTATAACATCTTTTTTGCTTACCTGGACTATTGATATACATGTGTATGGGTTTCTTTCCACTTTCGCTTTGGAGGAATAAAAGTTGAGCAATGAGAGCAGAAGCGATGAAGTCGTCAACCTAGAAATTGGAATAGAAAACACGATTTACTTGGAAAAAATACCGGTGTCATAAGACAAACGATTCGATCGCGAAGAAGTCTCGAATAAATGTCATAAGTTCGTTCTCCTTTTCCCTCATTATCGATTACAAATGGAATTCCGACACGTGATTGAACGGACGAAGAAAGAGTTCTGGAAGCGGTGACTGATGACGTCACGAGTCGACGAATCATTTCTTCAAAAGATTTTGATTTGAATAAGAATGCCTCGAATATTCTGAATAGCAAAAAAGACGTGGCAAGGTATTATCAGTCGGAAACGCAAAGTTCACGATTTTATTCATTTTCAGTGCTAGCTTTTTCGAATAAAACGCGCTAAACAATCCTTCATTAGTGACGATGGGCTTTTCCGAGTCGAGATGTATATAAAATGAAAATACTATATATCTAAAGAAAATTATCAGTTCGCAATATCAATCATGTACATTTCACAGTGACAAAAGAGTAAAACTTGTGGATTGATTAGAAAAAGGTAAGAGAAGTCTGATCACAGAACAGAACGAAGGGGCAATCGAGTATTGGGGAATGTTTCGAGGAAACGGCGACGCCGGGGTGCAAGTAGAGATGAACAAGATGACGAGCAGTTTATCGGAAATCTTCTGGATTGAACAATCCGCGGGCTCTGTTGAGAATCGAGTCCTGCAAGAATATTTTTATTCTGATATTTTGTGATTTTTTCGATCAGTTAAAAATTCGAAGCGTCGGTTATTTGAATATAACTGTTTCAACTATTTTTTCCAAGCCGAGAGCCATTTTATTATAACTCACCTTTGATGGATCGTATGGAGCCTCCTTGGATGGAATTTCAAGAACAGCTGGGATGGATTGAGTGTGTTGATCGACCTGGAGAAACAAATGAGAGTTGAAGCTTTGAATAACCGAAGAGAGTTTTTGTTTGCGATAGAAAGGCTTATTCTTTGACTTGAAAGCGATTTCTCATTTTTAACTCGAGGTTTCTTAGCAGCAAAGCTCAAGTTTATACATCTTGTCGCTATGAATTTTACGCGACTTCAATATACAGAAAAAAATTATATCTTTTATCCGCATTTTCTAAATATTTTCCAAACTTTTAGAACTGCTAATTCCCGCAATTCTAACTCACAGCGTAGCGAATCATTTCAGCGATGTGTTGGTTGATGAGAATGATGGCAATGTCATCACGAGCACAGAATCCCTTGAAAGCGTCCTCAATCTCTTGAACAGCCGTTTGCTTGTCGACGATCAAGTAGTTTGGCTTGCGAGCCTGGAATATCGGAATAAATTTAAAATATTAGGATTTCCCTTTACCTTGTTAAGCTCTCCAACTCCTCCGAGCAAGAATCCGACGACGGTGTCTTCGTCTCCGATGACAGCCAAAATCTTTCCCTTTGCAACGGAGGCCATCTAAAAACATTAGTGAAAAATGACATTTTTGAGAAAAATTGTTGTGAAAATCAATAAAACGAAGAATGAGCGTTGTAAACACGATAAAAAATGATAAAAACACGAAATTCAGCCAAATCGATGCGTGGAGGTTGAAAACCAACGGCGAAAACGAGAGACGAAAAATCAACCGGAGAGGGCGGAACGATGTTTTGCAACCTCGCCGCGCGCTTTTTGCATGTTTGCGGCACACTTTGTACTTCTCCAGTTTTATTTATCTTTGTTTAAAAAAAAAATTGAGGAGAAGCAATGAGAAAACAAATTTATTGAAATAAAACAAAAAATAATTAAACAACTCTCATTATTTCTCTTCGCATTATCCTTCGCATTTCTTCTTCTTCATTGTCACTTGCGTTTTCAATGTAAGGACTGACAGAACGAATTGTTATTTCATCTTGACTATCGGTGAAGCTTGCAATCTTTCTAGGAATCTGTTTCATTCGGGAAACAGGAGGAGTCGAATGATTGCTGATACTCTGTTTTCCATGTAACCAAAATGTTTCCATGACTCCTTTTCCTTTTATTATAACTTCTCCTCTAGAACTCGTCTCATATTGATACGGAAAGTGATTAGTGAGAAGAAAATGTGCTGCTTCTGTCATATGAATCAAAGATGCTTTCCCATTGGATTCCATTCTAGATGCAGTGTTAACTGTATCTCCAAATAGACAGTAACGAGGCATAGAGAGACCAACGACTCCAGCAACACATGGTCCTGAAAGAATTAGATGAAGGTTGAGCCATTGTTCACAGATACTCACCACTATTTATCCCTATTCTAAGTTCGACTCGTTCTCTCAGTAGATGAGGTATTTTAAATCGTTGACAGAACTCCATGAATCGGAGGGACATGTCGACTATTTGTCTGGAACATGTCTAACGTTTCAGATCTTCAGATAAGAGCATTAAAAGGAAGCTTTATTTCAAGATCAAAAAAGAATGGGCCGAACCGGGGATTGAACCCGGGACCTCTCGCACCCAAAGCGAGAATCATACCACTCACAGGTGAACTGCGGTATGCATATTATACATAAAATATTGTTCGCGGCTGTGTGGATTGCGTACAAAAAGTCGAGTAACAATATGTATATTGTACACGTATCGCGAAAAGTAAATGGCTTGATGAAACGGGTACAATTTGCGTATCGCGAGCTCTTGCTTACGTGGGTTTCGGGATTCATATATTATATGTGTTGTTTATTTCTCAAAGACTTGTTTAAAATTATAAATTTATTAAAGTTCAAAATTAAAAACTTAATTAAATCCGAATCGAAATATCCGTTTTCCTTGTTTTTTGATCGACGATGGGCGCGTGGATGACGTTGAGGCGAAGTGAAGTTATCCTTTGCATGTCGGCTCAGGCCTTTTAAGAGAAGTTTTTTTGAAAAGAAGACTGTTGATACGGGAAACAGTGAGATGTGCTGATGAGCTGAAAAATGGAGTTTATGATTTCTGACTTCTTTAAAATTTATTCACTTACCCATCAAGGCGGTCACTTGTCGCCTCTTTAATACGACCCTCTTTTCACTGACATCTTATGATAAGGATAATGTCTGGAAATTTTTCGGGTGTCCGGTTTCGTCGCTGTTTACTTTTGATCTGTAAAAAATAGTTCTAAAACTATGATTTTATGAAGATTTTCTCACTTATTCCATTCCAAACGTGTGACTTAATTGTGGCGGTTTTGGTGGAGATTGGCTGTTCGGTCGCGTCCAGCATGTTCTTGAATCGTCGATTCTCGAATCTAAAAATTTTTAAATGAATTATATTTGATTCTTTATCATAAACTTACCCAACGTTCCGGTTTAATGAGCGTCCGGCGTCGAAAATCCAAAGCGTAGGCGAAAAGCCTTGAAGACTCTGTAAATGTGAGGTTTGAATGGTTCTTCGTGAGAAAGAAACGCAAATTGACTGGAATACAAGTCAGCATGAAAAGATGATTAAAAAATAGTAATTTTGTGAGAAAAACGAAGATAAAAAAGCAAGAAAATATACAGAGTAGGAGAAATTAAATTGAAAAAATGAAAACATAAGTTTTTCGAAACTCAATTCGCCGATACGCATGCAATATGTGTATAATATGTATATCCCGAGAAGGGACTCCTTTCTCGATCGCGATACACGTATTATACTTGCTCTCCTCGCGATTCATGTTTTGTACACCGTTTCGTTTGCGATTCATGTATTATATGCCTGTTTTGGGTGTCCCATGTATAATATGCATACCGCAGTTTACCTGTGAGACCATTCGGCCACGATGAAACTTCCATTCAAAGTGTGTACAGTTCCGCGCGCTTCTCCCTATTTGTCCACAGAACTTATGCCTGGATCATGTTGCATTCCGCCGCTCGCCGCTTCTCACCTATTGAAGCCTGTTTTGTTTTTCTTCCGCGCGGAAAATGGAATGTCAAAAGCCATGTTTCATAAGAATTTCGTGGCCGAATGGTCTAGTGGTATGATTCTCGCTTTGGGTGCGAGAGGTCCCGGGTTCAATCCCCGGTTCGGCCCATTCTTTTTTTGCAATTACCTAATGTGATCTACTCCATTCCTGTTTGGCAAACCAGACACACAAAGAAATCCATCACCAATTGATTCAACCTGAAAACAAAGAACACGTGGAAGAATATCATGTCAATCTACATACCTTGTAAACATCATGTTTTTCAATTATTGCATCGAAATTACTGAAAACATCATTCAAAAGATTGACAACTTGGAATGGGGAACATTTTGTGGCAAGATCAGTGAATTTGACCAAATCAGAGAAAAATACGGTAACAAGTTCGAAACTTTCGGGTTCAACAGTTTGACCGGCTTTCAGTCTTTCTGCTACTTGTCTGAAATTCAGAAAGATTGAAAGAACGTTCTGGAAGACTCACTTGGGTAGCATCCTTCCCAACAGAATATCCGATTTCTTTTTCTCAACAACCAATTCTCGAGTTCTCTCTTCAACTTCCACTTCTAAACTTGTTGTGTATTCCTCTAACATTGAAAATACATGATCCATCAGATTGTCTTTTGTTTTGGGAGTCATATCAAATAGCACTTTGCAGATGTTTTCAGATAAAGGCCTGTCTTCGGGGTTTTCAGACCAGCAGTCTTTGACGAGAGATTTCAGAGTGTTCTTCACTTCTGTTTCAGTATGAAGATCTGGACGAAGGACATTTGAACCACCTTTTTTCACTGCATACACTATCTCTGAAAACCATCAAGAGTTATTTAATTCAAAATCAAAAAAACAACCTTCATATCCCTCTTTCCTTTTATGTAAATCATAAGCCTCTTTCTTCGTCAGAATCTCCGATGCAATAATTGCAAATGAATAAATATCTGCAGATGGAACCATTTGTTCAACTGGAGTATTTGCTCGAAGAACTTCCGGAGCAACCCATAAAAGTCGTTTCTTGACTGGTCGTTCCTCTTCATCTTGTAGAAAGTCTAATCCGAAATCTGCTAGTTTTACTTGCCAACTATCATTGACAAGGCACGTGGCCGATCGGAGATTTCCGTGAACACGAAGAAAACTTTTGTGAATATAATTTATTCCCTGGAAAACGAGAGTTCTTGGGATCCGAAATCAGAATTCACTTACTTCTGCAATATCTCTAATCATACAAAACATGAAAAAGTAATCCATTGTGAAGTTTCCTTTCGATATAATATCCTGAAGAGATCCTCTCGTACACATCTTCCAAACGGCTACAAATCGAGATCCGTCGATTGACAAACCGATGAAAGTGTTCAGATTCTCATGTTCGAGTTTTCTCAATTTCACCAGTTTCATCATCTCATCATTCGTCAGTTCCTGTATTTGATGAGCAGTCGTCAATACCAAATCATTTTCATAAACTTGAATGACATAGCTCTCATTAAACTCGCTCATCACTGAATCTTTTGAGCTTTTCGAAAAGGAATCCTCTGAAAGATTCTCAGATTCATTTGAGAGAACAGATTGTCGACGATTCCCTTTTCTATCAGGCATTCTCAATTTAATCGCGTGAATTTGCCATAGAGAATTGAGACGTTGTTGTTCTGCCCTTCGGTTTTTAATCATTGAAGAGATGCAAGTAATGAATGCCAATGCAATTAAAACTGCCACAATTACAGCAACAAGAACAAGAATACGATATTGTTCGAGAAGAGGGATGAGGCAAGACTTTCCAAGGAATCCACAAATCGGTGTGTCCAGAGGGCGAGATCCTCCCCAGAAGTACCACACTTCCACGTTTTCGTCTTTGTATCCGAGTGAGACTTTCTTGAAAGTACTTTTCCATGAGATATGATTCAGTTTAAGAGTTTCTTACCGCTGTTCCATTGATCAAACTGATGTTCATCAATGATATTTGATCGTAATCTGAATTCAGAGCGTAAACTTCATACAAAGGCGTTCGAGACAAATCAGCATTGATTTTCACCTCTCCTGTCATACCTTAAATAATTTTTGTTGATCAAAAGAAATTTGTAAACCGCATATATCATACCTTCGAATGGAATTTCAAGCTTTGGAATCAACAATGATAAATTCCGATAGACGTTCGGATCCGTTGAATTAAGACTATCTAATGCCATTCCATACATATAAAATACATCGAAAAGATGTCGAGCGTAGACTCCCATTCCCTTAATTCATTTATACGAAATTGAAAATAGATATTATCTTACTGTAGCATTGAGAGTCAAACATTCTATTGCCACGCAACTCAACGGAGGAGCTCGAACTGCATGAACTATATTTTTCGTCATGTATTGAAGAAATTCTTTGTCACGAACTTCACTGTTTGTATCAATCTGAAATTCATATTTTGGATTCTACCAATCATTTTGCTTACCACAAGCATTCTTGCAGCAACACTCTTTGCCAAATCTTCAAACCCATCTGGTTCCGCTTGAAAGGATTCCCAAACAGGTGGAAGACCCGATTGGGTTACTGTAAAAGGTTAGAAATGATGATTTTTCAACTATGGGAGCTCACGAGGTTTCTTTCCAACTGCAGATTGAACACCAAAGCCAACACTTCTCATTGCTAACATTACATGAACATATTCGCTTGTATTCATTCCTTGTAATGCAGCTTGAATCATATAAAATCGCTTCTCAGAACCGACTATTGCGCAGAATAAAATTACTAAAAATTTGAACTATTTTGAAGTTATTTTGGGAAAAACTTGCTTCTAGCTCGGGTTTTTACAGCTTGAAGTGTCGATATAAAACTAGCGTTATTGGCCATATCGAGCTCTTCTTTCATCACAATTTGTACTGCGCCCATTTGATTTTCACTGTATAAAGCTCGTTCTACGTCATCGATGACAGAACTACAGTAGTTGAGCTCTTCTTTGAAATACAAAAGAGCTATTCGATCCCAGCCGTAAAGCTTCAAAAGTTCTGAGGCAGCTGCTCCAAGTCTGAAACATAGAAAATAAACTGGCATATCTGAAATATGACAAACGTTTGAGAACTGGGTAGAACCGAAGTCAAATATGGAAATCTAGAAATATCAGAAAGTTCTGATTCCGTTGCAAAACCCCATCCGAGTACTGGTTTCTTGTAGATTGTAGAGAGAGTTCCCATCATTTTTAGAGCCGGGGCACATGGTGGTCCAATGATTACATCGTAATCTTTCGTTTTCATAAACTCGAGACCTGCTCTCACAGTGTTAGCTAAATCGCATTCCGTGTACTCCACATGGAATCTGGAATTATATTGGATGGAATGAATAGCTCCTTCACCTACTCAAAATCAAAATTCTGTGCATATCCGTGTAATTTCAAATATTGCAATGCCAATGGAACAGCTCCTCCATTGAATCCCCAACCGATCGATCCATTTTGTGTTTTTAAAACAGCCGCGATTCCAACTTTTATTATAGGACGGTTAGTTGTGTTTTGACAATTAATCAGGTTGAAATAAAGTGAGAAAATATAGGTGAGTAAAACAATTTCAATATAAGAACACATTTGATGATAAAAATAAAAATGAAATGGACATTTGTGGGGGCTGACAGAATACGATGTACGGCTTCTTAGTGGGAGACCAATCTGACGTATGGCTGCTTCTGTTTGAATGAAATTTAAGTTTGGTTCTCAGAAGGGAACAATGAAATCATAATTCCAGGAGCTAGGCTTCAAAAATTTATTCAAGTTTCAAAATACATAAAATGACGCATAAGAGGTTTGAAATCAAATAACTTTCAGCGTATCCATCTTCCTGTTTGCACTTTTCTGTCTCTCAGGATACGGTGTCACTGCTCGTTTTCTCTGTTCCTCATTGAAATTCGGAGGCCAGTTCTCATCAGTTACTGGAGGTGTTGTACGAGTACTCAATGAATTCGTTTCCGCTGCTCCATCAGCTCTTCCCAAAACCCAAAATGTTTCCATGACTCCTTTCCCTTTTATAATAACTTCTCCTCGAGAGTTTGTTTCATATTTATGAGGATAATGACTTGTTAAAAGAGAGTGAGCTGCTTCTGACATATGAATCATTGAGGGTTTTCCATTGGATTCCATTCTAGATGCAGTGTTGACTGTATCTCCAAATAGACAGTAACGAGGCATAGAAAGACCAACGACTCCGGCGACACACGGTCCTGCAAAGATGGGATAAAGGTTAAGATTAGAAAACCAGGAAGAATTCCGAATATAGACAAAAGCAAGGCTTCAGACAATGGTATCATTTCCTTATTGAAGTTCAGTTGGAAAATAATATATTTTTTTCAGTAGTTAACTTGTTCTTTGGCTGGTTAATGTGGAACTGAAGATCTCACCACTATTAATGCCTATTCTGAGCTCGACTTGTTCTCTCGGCAAATGAGGGATTTTGAATTTCCTACAGTACTCCATAAACTGCAGAGACATGTCCACAATTTGTCTGAAACACTATTAACTTCATGAAAGATTCTTGGAAGAACTCACTTGATATGAGCATAACCATTTCTCGTGGGTAATCCAGAAACACAAAGATATCCATCACCAATTGATTCGACTTTATAAACTCCGTGCTCTTCGATAATTGTATCGAAATTACTGTATAAATCATTCAATAGATTGACAACTTGAAATGGTGAACATTTTGAAGCAAGAATTGTGAATTTGACAACATCCGAAAAGAATACGGTAACTGAATCGAATCCTTCTGGTTCAACTGTCTGACCAGCTTTCAGTCGTTCTGCTACTTGTCTGAAATTTGAATTTTTGTAATGATCTTGTAACTTTTCACATACTTTGGCAACATTCTACTCAATAAAATATCCGCTTTCTTCTTCTCCAATGTCAATTCTTTTGTTCTCTCCTCTATGTCTACTTCGAGAGTCGTAGTGTATTCCTCCAGCATATTGAATACATGATCCATTAAATTTGTATTAGCTCTGAATCATTTCTACTAAAAGTTAACTTCAAGCTCAACTAACTTTGGTGTCATTTCGAATAACAACTTGCAGATTTGCTCAGCCTTCGGCCGATCCTCTGGAGTTTCTGCCCAGCAATCCTTCACCAATGTCGTCAAAGCAGGACTAACTTCTGCATCTAATATCAATTCGGGACGAATGGCCCGAGCCCCTCCTTTCTTTATCATGTAAAGTATTTCTGAAACATTTTATATTTCTACTTATAGGCTGCAAAACCAGTTCAAACCATCAGCTCCTTCTTTTCTATTTGATAAATCCCACGCTTCTCGTTTCGTTAGAATCTCAGAAGCAACAATTGCAAATGAATAGACATCTGCAGATGGATCCATTTGATGAACATTCAATGATCCTCTCAGAACTTCTGGAGCCGCCCATAACATTCGTTTCTTGGTTGGAGTATGCTCTTCTAATAGATTATCCAATCCGAATTCTGCTAGTTTGACTTGCCAACTATCATTGACAAGACACGTGGCAGATCGAAGATTTCCGTGGAGTCGAAGGAAACTTTTATGAAGGAAATGGACACCCTGGAATCAGAGAAATCAGTTGATTCTAGCATTCAAACTAACCTCAGCAATATCTCTTATAATACAAAACATAAAGAAGCCATCCATTGAAAAGTTGCCTCTCGAGATAATATCCTGAAGAGATCCTCTCGAACACATTTTCCATACAGCCACATAAAGTGGTCCATCGATGGATAATCCAATGAATTTATTCAGATTGTCATGATCCAACTTTCTCAGTTTTGCGTATTTCTCCTTATCTTCTCTTGAGAGTGGGGCAACATGATGTTTCGTCGTCAACACTAAATCCTTCTCATACATTTGAACTGTGTAGTTCTCATGGAATCCCCCGTCAATCGTCATTTTACTATCCCCTGTAACAGTTGATGGACCAGAATTAATGGATCTCCGACTATTCTGCTTTTTTCTTTTCTCTGGCAAAATCAATTTCACCGATGGAATCTGCCATTCAGAATTCTGTCTTTCTTGTTCAAGTCTCCGATTTCTGACGATACATCCGATGCATATAAACATAATACAAATGAGAAAAATAATGACGACTCCAGCAACAAATATCAGAACTCCGTATTGATCCCAGAATTGAACAGGGCAGTATCTTCCAGAGAATCCACATATTGGAGTGTCCAAAGGACGAGCTCCTCCCCAGAAGTGCCAAACTGTTCTTCCTTCGTCAGAATACCCTTTTGACACTTGCTGAAACAGAATTTTATAGAAAAATGAAATTAGAACATTGGACTCAGATATTACAATTACCGAAGAGGCGTTGAAAAATGTCATGTTGATCAGTGGAATCTGTTCATAGTTATCGTCTAATCCATAGAGTTGATAAAAAGGAACACGGTAGAGAGTGTCGCTGATTTGAACTCGGCCAGTCATTCCTGAAAGAGTAAATTTTAGAATGAAAAGAAATAGAATAAGAGATACCATCAAAACTAGTTATCAACTGGGGAATCAAATTATCCAAATTGTTATAGACCAATGGATCCGTCGAGTTGAGTTTATCTACTCCCAAACCATAAAGATAGAAAACATCAAACAGATGACGAGCATAGGATCCCATTGACTGAAGGATATAACTGTTTTCAAGTTCTAAATAAGGAGACTTACTGTAGCAGAAGCATTTATACATGCCGATGAATTACAATTCATTGGTGGATCTCTTACAGCGTTCGCAATGTTTTTAGTGAAATACTGAAGAAAGTCTGTGTCCTGAACATCACTGTTCACATCAATCTGTAACTTGATATTTCAAAACGGGGAAACTATTTTCCAAATACCACAAGCATCTTCTCCGCCGCTTTTTTCGCCATTGTCTCATTTCCATCAGTATTTACACTGAAAGACTCCCAAAGAGGTGTCAGGCCGTTGGCAACTATAAAAATTGGGTACGGCTTTCAAAATGAAATGATTTAGACTCACAAGTTTTCTTTCCAAGACTAGTTTGAACTCCGTATCCGATACTTCTCATTGTTAAAAGTATATGAACATAGTCATTGGTTATCATGTTCTCCTGACCAATTTTAATGAGGTAGTCACGCTTCTCAGGTCCACTGATAGCACAGAAGAGGATTACTGTAAACGGAAACGTAAGACTAAGAATAATATGTCATTTTTTAGGAACATGGTTACGGTAGATTCCTTTTCTTTTACAGTAATGCTCTTACTTCTTGCCCTTGACTTGACCGCATTCAATGTTGCTCTTGTTGCTGCTGAATTTGCATACACCAAAGACCCCTTCCAAACTATATTCACAGAATAAGAATCAGGATCATTCACTGTTGCTTCCACATCATCCATTACAGATTGACAGTAATTCTGTTCATCTGTATAATATAACAGTGCCACCCTATCGAATTTGAACGTCTCCAAAACCTTTGCAGTCGCTAGCCCAAGTCTGAATAACTCTTGTTTTTCTGAGAAGTAAGACTTCAGAATTCTTAGTTTTGAAAACTTATAAGACGAACTAAATGTCAATTTTACTACAGAATACTACAAAAAAGGAGAAAAACACAATGACTAAAGAAAAATAATGAACGTAAATATTGAGATTAAAATGTGAATTTTTGGTTAGACGATCGAGAATTATATTTTTCCCTTTTGCAAACTCACGTCGTCGCAGTCGGCTGAACCGACGTCACAAATGGGAATCTGGTTGAATCAGCTAACTGAGATTCACTCACAAAACCCCATCCAAGAACAAGTTTCTTGTAGATGACAGAAAGTGTTCCCATCACTTCCAAAGCTTTGGCACATGGTGGTCCGATTACAACATCCACGTTCAGATCTTTCATGAACCGGAGTCCGGCTTTCACTGTACTTGCCTTGTCGCACTCAGTGTACTCCATGATATATCTGGAAGTACAGAATAAAGAAAGAAGGAAGAGATGTGGGGCTTCTAGAAATTTCTGTACTTGATGACGTTTTGTTCGAGTGGAGTATGATTTTTGAAACCTACGTGGCTTATTCTAGATTTAATTATGATGTTACACTCTTAAGTGCAGATTTCTGGTTCGATGAAAGAACAATAGCTTAGGTTTTTGTAGTAGATGTCAAAGTAAAAAAGTTTGTATTCTTTTCCAAATACACAGGAAAAAAGTACCTTCTCGAAACTTAATTAGCAGCAAAATAGATGATGACTTACTCAAAATCAAATTCCGTCAAGTGACCTTTTGATTGTAAGTACTGTACTGCAATTGGGACAGCACCACCACAAGAAGACCAACCAACGGAACCAGATTGTGTCAATTGAGCAGCTGCTATACCCACTCGAATCTGAAACAAAAGAAGAGAAAGATGATGATGACACTTCAGAGACTTACCGTTCTTTTCGTCGGGGTAGCTGTAGGTACCAATTGACAATTTGACAATCCCAATAGGAAAACCACATATAAAACAAGAAGCATTGTCTCATCAGATTCTCAGAACTCCTAGAAAAATCTTATTCAAGAATAGAAAACGGAAACGTTTGAGGGGGCTGTCTCTTATCTCAGATCTAAATAAATTTCACCACCATTTCGCGGATTAAATTCCAATTTTGAACCTTTATTTTTGAAACCATAGACTCTCCCTTGTGAAGAGAAATTGAAGGGCTTCACGATGTGTGCTTGGATTGTGTATTTTGCAATAAATAGTGTATCAAAGTTTGATTTTAATCTGTTTCTAGTGGAAAATTCTTATTTTTAAATTTTTTGATTTTCTGAATCGCTTTCGATGGAGGTCTCAAATTCAAAATGGAAAAACAAAACAGATAAGAAAAATGTTTATTTACAGGGAAAAAAGGGATGTACAGAAGTGAGCAAAAATGAAATTTCTATTCGGGGTTTACATTTGGGAATCAAATTATATCACTTTCAAAGAATCCATTTTGTATTGACGATACAACGGATCATTATAGTTATTATTATTGTTATTAATCGATTTGCTCGACGGTCTCGAGCCATGAGAGCTCAAAGATCTTGGTTCGGGAGTCGGCTCTTTTGGAGGTGTCGCTGGTTTGGAAGGCCATCTCTCATGGGTAACAGGAGGTGTTGATCGATTGCTGATACTTGGTTCCACCTCTCCAGCTCTTCCCAAAACCCAAAATGTTTCCATGACTCCTTTCCCTTTTATAATGACTTCTCCACGTGAATTCGTTTCGTATTGATGTGGATAATGACTGGTTAGAAGAGTATGAGCAGCTCCTGACATATGAATTAATGATGGTTTTCCATTTGATTCCATTCTGGATGCAGTATTGACTGTGTCTCCAAATAGACAGTAACGTGGCATAGATAGACCAACTACTCCTGCGACACACGGACCTGGAAAATATTTTTTTGAAAATGTCTACTTCGTTTCCCTAGTTTCCAAATGAAAACACACCACTATTAACACCAATTCGTAGCTCAACACGTTCTCCGGGAAGGTGGGGAATCTTAAAGTTTCGACAATACTCCATGAACCGAAGAGACATGTCTACGATTTGTCTGAAACACTATTAACTTCATGAAAGATTCTTGGAAGAACTCACTTGATATGAGCATAACCATTTCTTGTTGGTAATCCAGAAACACAAAGATATCCATCACCAATTGATTCGACTTTATAAACTCCGTGCTCTTCGATAATTGTATCGAAATTACTGTATAAATCATTCAATAGATTGACAACTTGAAATGGTGAACACTTTGAAGCAAGAATTGTGAATTTGACAACATCCGAAAAGAATACGGTAACTGAATCGAATCCTTCTGGTTCAACTGTCTGACCGGCTTTCAGTCGTTCTGCTACTTGTCTGAAATTGAACTTCTAGACTTGATTATCTGATTTCAAACCTACTTTGGTAACATTCTACTCAATAAAATATCCGCTTTCTTCTTTTCCAATGTCAATTCTTTTGTTCTCTCTTCAACTTCCACTTCTAATGTTGATGTGTATTCTTCTAACATATTGAATACATGATCCATCAAATTTGATTTAGTTCTGAAAACCTGAACCAGTTAGTTTTCCCCATTTCATATCTTACTTTGGCATCATATCTCTTAATTGACTACATATATTCTCTGAACATGGTCTATCTTCCGGAGCTTCTGACCAGCAGTCCTTTACCAACGCGATGAGAGCTGGATTGACGTCAGGAACATCTGTTATGATGTCAGGACGCATTGGAAAAGAGCCTCCCTTCTTCACAATGTATATTATTTCTGCAACAATGAAAAGTTTAAAACACAAATTCATTTGGGTCTTCTCACCGTCATACGCCTCTTTTCGTTCTTGAAGGTCCCATGCTTCCTTCTTTGTTAGAATCTCAGATGCAATGGTTGCAAAAGAGAAGACATCAGCAGATGGTTCCATTTGACTTATGGTAAGGGATCCTCTGAGTACTTCTGGAGCAGCCCACAGAAGACGTTTCTTAGTGGGAGTAATCTCTTCGAGTAGGTTATCCAAACCGAACTCTGCTAGTTTGACTTGCCAACTGTCATTGACAAGACACGTGGCAGATCGGAGATTTCCGTGGAGACGAAGGAAACTCTTGTGAAGATACTCCATTCCCTGTAATATTTTATTATAACTAACTACTTTCATAGTATCTTACCTCAGCAATATCTCTTATAATACAAAACATGAAAAAGTAATCCATCGAGAAGTTTCCTCTTGATAGAATATCCTGAAGCGATCCTCTTGAACACAGTTTTGTAACAGATATAAAGAGAGAACTGTCGATTGATAATCCAATGAATTTATTTAAATTCTCATGTTCCAATTTCCTTAGTTTCACAAATCTTTCCATATTGGCTTTCGTCAGATTCATATACTGATACTTCATCGTCAAAACCATTTCTTTCTCGTACATCATAATTGTGTAGTTCTCACAAAACTCGCTTCCAGTCGACATTCTACTGTCATCTGTGATGTTTGAAGGTCCAGATTGAAGAGATCTTTTACTGTTTCCAGTCCGTTTCTTCTCAATTTCTCTTAACTTTACAAATGGAACCTGCCATTCCGAATTAATTCTTGCTTGCTCCTCTCTCCGATTCTTTATCATACATCCGACACAAATTATATTAGTTGTGGTGACTAAAATGATCAGTCCAGCAGCCACAAATATTAGAATTCGATATTGTTCCCAAAACGGAACAGGGCAAGATTTTCCAAGAAATCCACAAATTGGTGTTGCCAGAGGACGAATTCCATTCCAAAAGTGCCAGACAGAAGTGCTTTCGTTTTGATACGCCAATGAAACTCTCTGTAATTTAGAAATGGAAACCAAGAAGTTAAACCTTTACATTCAAAATTCACGGAACTAATTTTGCTCTCTACAACAAATACAAAAGTGAAACTAAATCCTACAGCTACCGTAGTCCCATTGACAAATGACAGGTTCATCAACGACACTTGCTCAAATGTTTCATCCAATCCGTATACTTGATACAATGGCATTCTTGTCAAATTTTCATTTATTGCAACTTGTCCAGTCATTCCTAAAACAATCCTTAATTTTTCAGTTTCTTTTCACTCTTACCATCAAAAGAAGTAACCATTTGAGGAATAAGGCGACTCATATCATCGAAAACTCCAGGACTAGTCGAATTAGTATTAGTCAGAGCAAGTCCATAAAGATAAACAACGTCGAATAAATGTCGAGCATAGGCTCCCATTCCGGAAGCAGTTGCATTCGTACACTCAATTGTCACACAATTCATTGGAGATCGTACATAGTTCAACATGTTCTTTTGCATGTACTGCAGATAGTTTTTATCTTTGACCTCACTGTTTAGGTCAACCTAGAAATATTATTTTAGTTGAGAAAGCAGGGACTTCTCTCACCACAAGAACTTTACTTGCTCCTTGTTTAGCCAATCCTTCTAATCCATCAGATACATTTGAAAATGATTCCCATACGGGAGTCAGTCCGGATTGTTTAACTGAAACATTCAACTCAAACTTCTTATTCTAAATATCAAACCACTCACATGTCGTCTTTCCAACAAACGTCTGAACTCCAAACCCAATACTTCTCATTGATAACATCACATGAACATATTCTGAAGTGTCTAATCCAAGTTGAGATATTCTTATCATGTAGTCTCGTTTCTCACTTCCAAGTTGAGCGCACCAGAGAACTACTGTAAAAAGAGATTACTGTACTTCTATGGTTTCAAATTAGTTCCCACCTCTAGCTCTACTTTTGATAGCAGTCAACACTCCATTTGAAGTTGCATTATCATTTGCATCGATTTCTGATTTCATCACAATTTGAACAGGGTACAAAGTAGGATCATTCAAAGTTGACTCCACATCATTCACAACTCCTGCACAGTAATTTATATCACTTTTGTAATAAAGAAGTGCAATTTTGTTCCATTTATAGATTTCTAATAGTTTCGAAGAGGCATACCCGAGTCTGTAATTGATATTGATTAACAATTTCAAAGATCGTCTTTACAGAAATTCTGAGAAGGAATACTTACGTCTGTGAAGTTGGAAGAACGGTGACCAAATAAGGAAACCTCGAAATATCCGATAGATCAGACTGACTGACAAATCCCCATCCCAGTACAGGTTTCTGATAAAGGGCGCCCAACGTGCCCATGGTTCGTAGAGCTTCGGCACATGGTGGACCAATTATAACGTCAACGGTAATGTTTTTCATGAAATGAAGACCGGCTTGTATAGTACTTGCTCGATCACATTCCGTGTATTCAACGTAGTATCTGAAACAAAGTGAATCGGTTTTCTGATTCAATAGATTTGTGATTTTTTCCTAGAAGGAGAGCTTGATCAAAAACGATTGATGTTGTTTTCAAAGTTTTTGATTATTTGGAAGCCCCTATATTCTTGTTCATTTTGCTTTTCCATTCTGACTTTCAAAGAATATTCGAATAACAAACGTTCAGAATCCTTTCAGTTTTTCTATTATAGATCTATTCCAGAAAAACTGAAGCAAACGGAAGAGATTCTTGAAAAAATACAATAGAGTTAGAGAGTTCACATCAAAAAGGAAGTGTTAGTCATTCTGTTTGGAATTTAAGTTCATAGATAATCCAATTTTGTTTTTATGAAATTGGGATTTGATTGAGTCACCCATCAAATGATCTATGACTTTAATTCACATTTTTATCTGAATCAGGTTCAAAATCTCAACGAACTGGTAATAGGGTATGTCTTTACATGTCTTTAAAAAATGAGAGTACAGTACTAAAATCCCATTTTCAAGCAACGCGAACTTTTCAAAAAAAGTTTAACTTACTCAAAATCGAAATTCTGTACAAAACCCTTCGATTTCAGATATTCGACAGCCAACGGAACAGCACCACCACAAACATTCCATCCAATCGATGAACTCTGTGTCTTCTGAGCGGCAGCTATCCCAATTTTTATCTGGAGTAAATGAAAAATTGTTTTTCTTTGGAGTAAAATTCCAAAATATATAATACCTTGGTCCTTGTAGGTGAAGTTGCATTTTGTGTCAAAACAAAGGGAAAAAATAATAGAAAAAGCCATGGTTTTGGCATGATCTGAATGGAAGAAAATCAGAAAATCAAGTGAAATAGAGGAAGTGTTTTCTGTCAAAAGTGGGCGAATTCGAAAACCGAAACCTTAAATTTTCCATCTGAAGTGACAGGGCTTCCAAAACGAAATGACGTGGATTAACAGGCTTGTTTTTCTCTTCGGAGTTCAAAAAAGTGCGTTTTGAAGTAGTATCTTTCGTCAATCTCTTCTAATCAGATGTTCAATGAATCATTTATTTATTCGGAAAAAAGAGGGAAAACTGCGTCACTGTCTAGAAATAAAGCATAAGGCTTATACAATTTCGAGCGTATCCATTCCATGTTTACGTCGATCGTCCATCGGATTGAATACACTTGAAGGTCTTGATCCATGAGAACTAACTGATCTTATTTCTCTTTCTGTTGTTCTATCCATCTTCAGAATTGGCTCTAGTTTAACTTCTTTGAGTTCATGAATGGGCGGAGTCTCTCTGTTTTGTATATTTTCCATGTAATCATCTAATTTTGAATGAACCCAAAATGTTTCCATGACTCCTTTTCCTTTTATTATAACATCTCCTCTGGAACTTGTTTCGTATTGATTTGGATAATGAGTCGATAAAAGAGAATATGCATCTGCAGTCATATGAATCAATGATGGTTTTCCATTTGATTCCATTCTGGATGCAGTATTAACTGTATCTCCGAAAAGACAGTAACGAGGCATCGAGAGACCAACGACTCCTGCGACACACGATCCTAAATAAACCTTCTTTGAAACGTCTGAATAAATATTCTCACCACTATTGACCCCAATCCTCAACTCAACTCGTTCTCTCGGTAGATGAGGAATTTTGAAATTGTTACAATACTCCATGAATCGAAGAGACATGTCAACTATTTGTCTGAAAATAGTCTTACTGAATCTGAAGTTCCTGATCCAGAAACCATACCGAATATGGGCGTTTCCGTTCCTCGTGGGTAATCCAGAAACACAAAGATATCCATCACCAATTGATTCGACTTTATAAACTCCGTGCTCTTCGATAATTGTATCGAAATTACTGTATAAATCATTCAAAAGATTGACAACTTGAAATGGTGAACACTTTGAAGCAAGAATTGTGAATTTGACAACATCCGAAAAGAATACGGTAACTGAATCGAATCCTTCTGGTTCAACTGTCTGACCGGCTTTCAATCGTTCTGCTACTTGTCTGAAAATGGAATATTTGAAATGATCATGTGATTTCAAACTTACTTTGGTAACATTCTACTCAATAGAATATCCGCTTTCTTCTTTTCCAATGTCAATTCTTTTGTTCTTTCTTCCACTTCCACTTCTAATGTTGATGTATATTCTTCTAACATATTGAATACATGATCCATCAAATTGGATTTTGATTTTGGTGTCATTCGTTTCAATTGATCACAAATACTCTCTGCAGTTGGTCTATCTTCCGGTGCCTCTGCCCAACAATTCTTGACAAGAGAAATAAGATCAGGATTGATATCAGGAATATCTGTGATAAGTTCAGGTCGAATTGGAAATACTCCTCCTTTTTTGACCATGTAAACGATTTCTGAATGAATTTATATATTTGGAATTCACGAATCTTCAGTTAAAACCTTCACAATCTTCTTTTCGATCCAAGAAATCCCATGCCTCTTTTTTCGTCAAAATCTCCGATGCAATTATTGCAAACGAATATACATCAGCAGATGGATCCATCTGAGAAACACTCAAAGATCCTCTAAGAACTTCCGGCGCAACCCAAAGAAGCCTCTTTTTTGGAGGTGTTTGCTCTTCGATCAGGTTATCTTGTCCATATTCCGCTAGTTTCACTTGCCAAGAGTCATTGACTAAACAAGTAGCTGATCGGAGACTTCCATGAAGACGAAGAAAACTTTTGTGAAGATATTCCATTCCCTATAATTTCTGATTTAAAGAAAGAAATATATTGTGTGCTCATAACCTTTGCAACGTCTCTTATAATACAAAACATGAAGAAATAATCCATGGAAAAGTTGCCTCTTGACAGAATATCCTGAAGTGATCCTCTCGAACAAAACTTTGATACCGCAATGAAATGGGAACTGTCAATAGATAATCCAATGAACTTGTTCAAGTTCTCATGTTCCAATTTTCTTAATTTGACAAATCTATCCATATCGGTCTTCGTTAGATTCATAACCAGATACTTGGCAGTCAAAACCATTTCTTTTTCATACATCATAAAGGTATAGTTCTCACAGAAATCACTCAATGCCGTCAATCCAGTGTCTCCCGTAGCGGCAGATTTTGAAGATTGAAGTGATCTTTTACTTGCTCCAACTGATTTCGTTTTTCTTTCCGGCTCAAGCAGTTTCACAAATGGTATCTGCCATTCTGAATTGATTCTTGCTTGCGTCGCCCGTTTACTACTGATTATGAAACAACATCCGATGAGGAGCAAAATGATTATCACAATAATGAATATAACAGCAACTAGAACCAGAATCTGGTATTGCTCCCAGAAGGATAAAGGACACGATTTCCCAAGGAATCCGCAAATTGGAGTGTCCAATGGTCGAGAGTAGTCATAGAAATGCCAAACTGTGAATGATTCATCTTGATAGTATAAAGAAACATTCTGGAAACTTTCTAGTGAAATCATTGACTACAGTAAGACGTACCACTGTCGAGTTAATCAATGTAAAATTGATAAGAGAAACTTGATCAAATTGAGGATTCAATCCATATAATTGATATACTGGAGTTCTGCTGAGATCAGAAGAGATGACCACTTCCCCTGTCATTCCTAAAGAAACAGAGGTGTGAAGGAGTTACAGTAATCCAAATAACCTTCAAAAGAAGTAATGAACTGAGGAACTAACACATCGACGTCATCATAAACCGCCGGATCAGTTGAATTAGTCATCGACAAAGCTTTTCCATAGAGATAGACGACGTCAAATAAATGACGAGCGTATACACCCATTATCTGAAATGATTGAATGAGATTTCAAATATAAACTACTTTTACCGTGCTATTTGCACTCATACAATCAACAGTTGTACAGTTCATTGGATCTGATTGAACTGCTTTAATTATGTTTTTTTGCATGTATTGGAGATAACTTTTATCAGAGACTTCACTGTTCACATCAAGCTGAAAGACGAGAATAGATGGTTCACTATGAGAAACAATACCACAAGCATTCGTTTAGCCGCTTCTTTCACTATTCCCTCCATTCCATCAGTTCCTTCTGTAAATGATTCCCAGACTGGGGTGAGACCGGATTGAGTGACTAAATTAGATTTTCTGGTATGATTCATAAAATTATGGACTTACAAACAGTCTTTCCGAGGGATGTCTGAACTCCAAAAGCAATACTTCTCATGGAGAGCATCACATGAACATAATCATTACCTATCATGTTATGCTGAGATATTTTGATCAGATAGTCTCTTTTCTCTTGAGAAGTTTGAGTGCACCACAGGACTACTGTAATCCCAAAGTGTATATGCACTTATCAAATTGAAACTTACTCCTTGCTCTGTTTTTAACCGACTGCATAACTATATCAGTAGTTGCATTATCATTCAAATACATCTCTGCTTTAACTACAATATTGACTGAAGGAGTTGCTGGATCACTGAATGCGGCTTCCACGTCATCCATCATTTTCGAACAGTAGTTCACATCACTTTGATAAAATAACATAGCAACTCTATTCCAATTGTAAAGTTGCAGAAGTTTAGAGGCCGCATAACCAAGCCTAATACATTAATTATTTCAATGATTCGATAGAGGTCTTACGTTTGTGAAGGAGGTAACACTTTGGTCATATAAGGAAACCGAGTAATATCAGTTAGATCAGTCTCACTGACAAATCCCCAACCGAGTACTGGTTTCTGATATATCGACGCCAGAATAGACATTGTTCGAAGAGCTTGAGCACAAGGAGGACCAATTATCACATCGACATTGTCTTTTTTAATGAAGTTTGTCCCGGCACGAACAACACTTCCGAGGTCACATTCAGTGTAGTCTACTATGTATCTAAAAAGAAAAATTGAAATTTTTAAATTTAAAAACCGTAACTCACTCGAAATCAAAGTCTTTCACAAATCCATGTTGTCTCAATCGTTCGATTGCCATCGGAACAGCTCCACCACATACCGACCAACCGATCGAAGCAGTTTGTGTTTGTTGAGCAGCTGCGATTCCTATCTTTATCTGTACAAATTCAATTGAAAAGAAATCTGAAAGCAAAAACTCACTTTTCTTCTTGAAACAGTCGGATTGGAAACATTTTGGCAATGAATAAAGAATAAAAAGTTGAGTAAGAGAATTGGCAGAATTTCATTCCAAGAACCTCTCATTAGGAAGTCTGAATGAAAGAGGATGATGTAAAAATATCAATCTTATTTTTCACTGTTCTCTAGATATTTTTTTCTTCAGACAGAAATCATAATTTTTTGTTTTTTTGTTCGGAATTCGTAAAAAATGAGAGAAATGGCGCTATTGGAACGGACAGTTCCGCATTCAAAGAAAACCCTTCATCGCCTTATTTTCAGTGAAAGACTCGGGTGAAAAAGTGGCTTCATTTCCAGCTAATTTTCCCTCTTTTCTGTTTTGTTTTTCATCGACTATACACAGAATTCGAGCTTTTTCAGTCTCAACATCCCGATTTGTTTTCGCTTTGAAATGAAAGGTCCAATGATAGTTTAATTCCAATATTTATTTATGATGTTCTGATTACTGTATTCTTCTAAAACTATATACAACAGAACACAGTCTTTATTTGCCTTCTTACAAATTATCGTTCTTCACAACCCTTTATTGTAGAACACGACTTCTGGAGCATCTGCTCGAGAGAAGATCTCTCTTTGGACTGAAGCTTCCAACTTTGTCACCTGAAACGAATCATACATTCTTCAGAAAGGGCACTTCAGGAGTACCTCAACAGCAGTTTTCTGCGGGAAAAGTGCACAACACATTGGAGTAGTGAAGAAGAGAGCCATTCCGGCTAGCATCGTTTGAATCGGATACTCTGAGTACTTCTGCATCCAAGGACGAGTACGGTAGTAGGCAGTTCGAGTGATTCGGTTCATTATGATTGGGGTCATCACTGAAAACAATAACAAGATTGTTTTTAGATTGAGTTCACCAAAAGAAGCCTCTATTTTGACCTCCTCGAATTTAAGAAGTAAGCTCCCACAAACAAGAGAAGCCAATAAAAATTCAAAGAAGCAAGATATTAAAAATCAAAAGATGATACTGACCCATATCCGGCATAGCCATTCCAATCCGACTCAATGTAACCTGAGCAATCGAAAGAACTGCCATTTTACACGATCTGCCAACCAATTCCCCGTTCTCGTCGCGTAGTTCAAGACCTTCGGTTACTTCGCTATAAAAGATTTGATGGTCCAGAAAAACAAACTTCTGACTTACTTGCTCCTTATCATTGGAATATTGATACAATTCGCCATTGCCACTGCCGCAAACGGAACCAAACGAGCTGCTACACTATTCTTGTTCTACAAATTCTCTGTGACGCCACGAAACAATTCTTCTGACTCACTTTAACCATCCCATTCAGTGCCAACGCAGCCGACATGGCACCTCCAGTTGCACACAGATAAGAAAGTATCAATCTCTCGTTACTGGCTTTACTATTACCACTTCGATTTGTATAATTGACAACTGCATTGAATGATTGATTGATCCAATGAGAGAAAACAACTCCAGGGAATGTACGATAAAGACTGAGAAGCATTCCGTTGATCAACATGTTTCCAGGCATTTGAGCACTCATTCTTCCCAAAAAGAACATTTTCTCTCCGGAATCCGGATGATACGTGGAATCATATAGGTTCTTGGCCTTCCATAATTCAGTCACTGTCAATGTTGGACTAACTTTTCCATTCTTATAATCCACTACAATCTGACGACATTGTTCCTGACGGGCTTCCGATGAGAATAGAGTCAGTGGGTTAGTCAGAGTGAAAAAGTGACGAACTCGTCCTGAAAAATGATTCAAAAGAGTTGGATTTCATTGAAGTAATCACCATAATATGTTCTTTGATCCCATTGTGGTTTCGATATATCCGGTCGTGTTTTTTGATTTATGACAAGATCACTCATGGTTATGAAAAAGAAGAAAATAAATAATGAAATGATTTTATTCATTGAACTATCATTTCATTTCTATTTCCACGTGGTGGTTCACCCTTCAAAGTCCCTTGTTGTAGTAAACTATTTTCGGAGGATTCGCGCGTGAGAGAATCTCTTTTTGAACGTGCTCCTCAAGTTTTTCGACCTGAAAACTACCCATTTCTTTTTATCCAGATGTCCGAGAACCTACAGCTACAGAACTTTTCTGTGGGAAGAGAGCACAACACAATGGAGTAGTGAAATACAATCCGAGTCCAGCGAGGAACGTTTGAATCGGGATTTCCGAGTACTTTTGCATCCAAGGACGAGTACGGTAATAGGCGGTTCGAGTGATTCGATTCATTATGATTGGAGTCATTACCATGTAAGGCATGGCCATTGCAATGCGACTCAAAGTAACCTGAGCAATCGAAAGAACTGCCATCTTTTGAGATTTTCCGACGAGTTGATCATTTTCATCTTTCAATTCCATTCCTTCGGTTACTTCACTGAAATTTAAATGCAAAGTTGCTTTTTTGGATTTCACCTACTTGCTTCTCATCATCGGAATATTGATGGCATTGGCCAAAGCGATGGCAGCGAATGGGACTAAACGAGCCGCCAATCCATGACTGTTCTGAACAACAATTATTACTCCGACACATAACAAGATATTCCTTACCTTAACCATCCTATTCAATCCAAGAGCCGCCGTCATGGCACCGCCCGTTGCACAACAATACGAGACGAAGAGTCTCTCATTTGTCGCCTTACTATTACCACTTCGATTTGTATAATTGACAACTGCATTGAATGATTGATTGATCCAATGAGAGAAAACAACTCCAGGGAATGTACGATAAAGACTTAGAAGCATTCCAGTTATCACCATATTTCCAGGCATTTGAGCACTCATTCTTCCCAAAAAGAACATTTTCTCTCCGGAATCCGGGTGATACGTGGAATCATACAACGTCTTGGCCTTCCATAACTCATTCATTGTCAATGTAGGATTGATGATCCCCTTTTTATAATTCGTCACAATCTCTTTGCATTTTTCTTGTTGGGCGTTAGACGAGAAGAGAGTGAGAGGATTTGTGGAAGAGAAAAAGTGCTTGGCTCTTCCTGAATCCAAATGCCCTTTTATTAAAAGGTGTCTCGGTATACCCACCCGCATAAGTTCCTTGATCCCATTTCGGTTTCGATATATCCGGAAGAACTTTTTGATTCACAACCAGATCACTCATATTACAAGAATTAGTTTTGGAAATGAATTTTTTACAGATACGTTTGATTTTTTTTTCTTTGAAAACTTTATTGACGAAAAAAAAATTAATGTTTTGGTGGTTTTGGTCCCTCATCAACGCTAACAACGACTCTTTCCAAAATGGCTTGAACTTCATCTGAATGCTCTGGGAAACGGCTATAACGTCCAGAATCAACTAATTGCATTTTGGAAATGGTTCCACCGTCCTCAGTGATTTTCACATTGTTGTTCGCATTTTTTATCTTTTGGCCCTTCTGAAATTAATTGTTCAATGAAAGATATGGATTTATAAAACAAACCTTATCAACCCATGCTCCACAATTCTTCTTGTTATTTCCTTTTGCCTTGTCACAAAAATAAAAGAATTGTTCTTGAGTATCTCCTTTATTCAATTGTCTTCTGATACCTTCTGAGTCTTTTTCCAGATAAACAGAATACGATCGTCCAGCAAGAACTAGAGCATGTTGTTCTTGAGATGATTGAATATAGGAGACAATTGAAAGGAATAACAAGATAACGAGAGATTTCATTTCGAAGAGAATGACAAGTTTCGAAGGTAGATCAGATCTATTTATACGGAAAATTAGATCAGAGAATCGGGAGATAAGACGAGGAAGTTTACGAGAAAGATAACAACAAGGAACTTGAAGGTGATGGTTTGACGAGTTGTTTATTAATCGGAATTACCGATTATCTCGAAGAAATTTTATTATCAACAATCAGAATACAGTAGGAGCCGGCTTAAAACTAAGAAATTCCGAGAATATAAACGATTTAAAAAAAATTGAGGAAGGAATTACTGCTTCATTGAGAATAAAAAAAATTAATTCGTGAAAATGACATTTCTAAAATTACGGTAACCTGTGGCCTTTGGAACGAAGGAATACGTGGAAAACATTCCAACAACATTCTCCAAAATTTCATCAACTTTGAATCGCTGCTCTCTCTGGAAATCGCATCTCTAATTTGTTTCATTTTGGACGATGCCCATGATTCAACTCTTCATTTTCTGCTTCCTTCTGGTGTACACCAACGCCCAAAACATCAATTCAACGGCGACAGGAGATCAGAGTTTCGCAGAAATGTGCAAGTTTTATGAGGGACGTTATGAGATGAGATCTAACGGAATCAAGGTAAGTAGGAGTGATTTTCTCTGCAGATAATAATTTTTCAGTCAATGAGAGGCGATATTTGTAGTTTCAAATTCCCAATCAGACACGAAACACAGGTATGCAAATGTGCTCTATTGTCTTTTCAAATCTCAAAAGTTTAGGAATCAGCTGAGCAATATTGTGCAGAAAATGTGCCATTCCATATTATTAAAACTGTTTTTAATGAAGAACACACAGAATGTGTTGCCGAAGCGACATTGATTTGTGAAGCAGGCTGGATTCAAATGTTCGGAAGATGTTATAAAATAGAAAAGAAGATGATGAAACGAGAAGATGCTGAGAAACATTGTGCAGAACAAAAACCCAAAAGTAGAATTGCATTTATGCATCGAGAAGCACTGCCATTCAGAATCAAAGGTAAGAAGATCTTCTGAGTCAAGATCTGAAGGTAACTTTCCAGATTATTTCACTGGTGTAACTCGTGTTTGGTGGGACGCTAGTATTGCCATTACAGAAGATTTGATCTATGATGTCGAAGGAGGTTATCTTCTTTTGGCACTCGATGGATACAGATACAATCTCCCAAATGTCGCTATTGCTCGAGTTGCTCCGACTGAAACAGCAATGGCTTTATGTGAATATACTCCTCCGATGAATCAAGCGGAGAGTAATTATCTGTTGAAGAGATACGGAGAAATCTATTATCCAACTCTATTCACAAGTACTTCTGCTTATGTTAGATCTGCAAGCGCACAGCAAAGATATGAATCACACAGGTTTGCAAACGACTACTGTAAGAGAGTACTCAAACCATTCCTTCAAACATCTGATGCTCAAGCTGCGGTTCCGACTGCTGAGTTTTTGGATGAATTGACAAAGCAACGAACTTCTGAAATCATTCGAACTGCCGTTTATTCTCGTGATTCGAAAGAAGCCAATCGTATCGATCTAGTGTGTGGAATGTCGAATTCCAAAAATTACGGAATGGATTTCGATTCAACTGTATTCTAATTTCAATTGCTGGTATATAAACGAAAACAATTTTCAGAATGGAAAAACAATATTCAAAGCCATGAAAGATGCCGAAATTTGGAGACAAAATGAGCCGAATGAAGTGTGTGATGGAGCCAGTTGGAGTACTTCTGTAGTATTGAGTCGTGGCTCTGATGATAGAGGTCTCGAAGCGATGTCCGATGCTATTTATGCTCCTGTTTACTGTCAAACAACATTTGAAGTTTATAAATATGGCGATTGTCCGGAAGGTTGGATTGCATTTGTGAGAAAAAGCACCGGACAGAAATGGTGTCACGTTTTCGCCCCATTCAAACTTTCCTTCGATGACGCAGAGAAAAAGTGTGCAGAATTCGGTGCTCATCTCAGTGGATTTGCAGATGAAGCTGAAGTTGACCTATTGAATCGTGAGTTTTGATTTCGATTTGTTCAAATTAATTAAACATTTTCAGAGATATTCGAAAATGTCACTCGGGAAGGAAAAATACAGATGGGAAAAGACGAAAGTGCATGGATTGGAGCCAAAAGAAGACCAAATTGTAATCGAGCAGGTCTGATGGGAGCACAGGGCTACAGTAGAAACGAAACTCATCCATGTTCTCGACTTCGTGTTTTCGAATGGGTTAATGGTGTTGCGGAGAATCCTCCAGACTTTTTGCAACGATGGGCTAGTAAATATGAACCGAATCTTGCAACAGACGATGAGCAATGTGTGGAATTGCTGAAAGGACCACAGACAAGATGGGGAAGTATCACTGGTGACAAGAAACTGAATGATATTCCATGTAACCAGCAGAAGTTCTTCTTCTGCGGACAAGAAGCGCCAGTTGTCGCTGTCAAAGATACTTGAGAATTATATTTTATCTGAATAAAGAGAATAGTTTATATCTGTTTTCCTCCGAATCTATTTTATCGATGCCGTTTATTCAAATAATCAACCAACAATTCGTTATAAATAAACAATTGATCTTTTGGAAGTTGCTCGAAAACGTCCGCATGCCTCTTCATAAACTTCATTTCTTCTAATTGAACCAATCCTTTCTTCCCTGTTTCCTTTTCCACATTTCTTGCCTTTTCCAATGCAATTTCATAATTTGTAAACAATTCGTTTATCAAATCGATCCATTTTTGTTGAAACCCATATTGCAGAAGATCACGACTGGTGGGATCACGTACTGGAAAATATAAAATAGTTTGAAAGATTCTGTATTTTATTAATTACCTGGTCTTCCGTATTCAACATGAAATATTTTCACAGCAGAACAGAATAAAAGAAACGTTAGAAACAAGAGAAGTTGTTGGAACATTTTGAAGAAAAACGAACGAGAGAGTGGACGAAATTTTCCGTTTGATCGATAGAGAAATGGGTTATAAAACTGCGAAACTATAAGTTTTGCAAAAAAAACATTCGGAGATTCAGAATTTTATTATTCTTCCGAGTTCAATGACTTTTTGTTTCTTCTCCTGATCCCACAGCTTCTGTTTCAGTTACTACCGTCTCTGAATCACCAGATACTTCCTTCGAATCATCTCCTAACATTGTCTTCTGACTATTGTCCTTTTCAGAAGACGATACGTCTTCTTGTCCGACATTCTGGAGATTCGCATTTCGAGATTCTTCTAGATAGAAGTAAACGACAGTGATTCCAACACTACAAACTACCAAATTGATCAGGAAGAGCCCTGGTTCAAATGAGAATTTGAGAGGTTTCTGGAAAATCAGATAATTTATGCTACTGTATTTTGTCTTGTTACCGTCAAAGAAGCCACAATAGTTCCCAATCTCAAACAGATATTTGGTTTTTCGGATTCCTCTCCCAAATTCTACCCCTCTACTGAAACTTCAAACCCAGTCTCCAGAAGATGCTCGGAAACTTCTCACCCAATCGGAAACTCTCAAGAAGAAAATCCCACAGTTCAAGTCTGCAACTATTCGTCCCGATCTCTCCAAACCGGAACTCATCAAGTATCGCTCGGCCTGGAAAGAAGTGATCCGTCTAAACAACGAAGCAAAGCTCCGCATCTACACCGTCCGCAATTTCGAAGTTGTCAAGATCCCCTACAAGGACAACCAATCCCCCTGGCCTTGGACCGTCAACGACCCAAAAATAAGCAAGTAAAGTTTTTGTCAGTTGGTTATGCGAACTGTTTCTCTATCAAAAACAAAATTTCTTTATTAGAACTCTCCTTAGAATCCCACAATTTTGACATTTTTGCTCTCACTGAAACCAAATTAGACTCTAACTTTCCTGACTCTCTCTTATCAAAATCCAATTCCTATTCTGTTATACGAAAAGACCGTAGTAGACATGGCGGAGGAGTAGCTTTACTAGTATCTAAAAAAGTTAAATTTCTTCCAATCCAAATTCCTGACTGTTTTACTGCTCCCGAAGTTACAGGTATCGACGTGCTCACTGGAGGGACCATTGTCAGAATTGTTGTCGTTTATCATCCCAACCATGCAAACTGTCTTGAAAAGTTGGTTGAAACTCTCGAATTCTTGCTACTAACTCACAAAAACTGTGTGATAGTTGGTGATTTCAATTTGCCACATATTAACTGGTCCTCCCTCACGGCCGATGACTCACAATGCAAACGCTTCCTATCTTTTGTTATTAAAAACGGTTTGAAACAACATGTCCAAGAGCCAACGCGCTTAAACCCTGATAATGTCCTTGATCTTTGTCTCAGCAACACTAACATTGTCCGTGAACTAACCGTTGGAGATCTCTTCAGTGATCATAAACTGATAAGTGTTGCTCTGTCTGTGAAAAACAGCTCAGTTAAAAGTTATAAATCTATTCGTAACTATTTCAAAGGTGACTATGACGAAATCAACTACTATCTCGCAAACATTGACTGGGACCATGTTTTTTCTACTCTTTCAGTAACATCTATGTACGTTCATTTTTTACGTATATGCCATGACCTTATTGAAAAATTTATCCCAGTCAAAAGATTCAACCCTCTCTCCAAAAAACATTCCTTGCATGCTTTTAAACTTCAGAAGCATAAACTCAAAGTATGGCGAAAGGAAGGCAATTCTCCGGAATACAAACTAATTTCTTCTAAGCTAAAGTCTCTCCTTCTCACCGAGGAAACTGAAACTATTGAAAAACATCTCAGTGGCGGTTCTGCAAAAGAGTTTTTCAAATTTATAAACTCCCGCTACAAAGATTCAAGTGATATTGGGCTTTTAAAAGATTCTTCTAAATCCCCGGTCCACGATGATTCACAAAAAGCACAACTTTTCTCCGATAGTTTCTCCAAAGTTTTTACTTCTGATGATGGCATCACACCAATTTTCCCTAGTCGCACAGACTCCAACATAAGCCACCCTAGTTTTGATCCTTGCCTCCTTGAGTTAATGCTTTCCAAACTAGCACCTAAAATTAATACAACCCCTGACGACCTTCCAGCATTTTTTCTTAAAAAAACATGCACAGCTATATCTATTCCTCTCTCCATCATCTTTCGAGAATCCTATCGTTCGGCATGTGTTCCGCCAGAATGGAAAACAGCTATAGTAAGACCACTCCATAAAAAAGGAGCTAAAACTGATCCAAACAACTATAGGCCAATATCACTAACCTCTTCAGTCGGCAAACTTATGGAGAAAATTCTCCATAAACACCTTATCTCTTTCTTGAATGAGAACAAGCTTCTGACTAACTCCCAGTTTGGATTCCGTTCTAACCGTGGCACAGAATCCCAGCTTCTTTCTTACCAAGCATGTTTACTCAGTAATTATGTGTCTAAAGCTACAACGCATAGTGTGTACATTGACTTTAAAAAAGCCTTCGATACTGTCTCATTCGAAAAACTTTTGCTCAAACTAACATCTTACGGCATAGTCTCTGAAATGCACAACTGGCTTCGCTCCTTTCTCACTGGCAGAACCCAAAGAGTTATGGTCAATGGTAAATGCTCTGAAGAAACGGAAGTTCTCTCGCGTGTTCCTCAAGGATCAGTTCTTGGGCCACTTTTGTTTCTTATTTATATTAACGACATTGAAGATAACTTCTCTTCAAACTTCTTTCTTTATGCCGATGATTTGAAACTGTTCTCTACTGACCCCATGCACATTGACAGTGATCTTGAGATACTAGAAGATTGGTGTGATAAATGGCAGATGAGTGTTGCTCCCACTAAATGTGAAGCTATATCTTTCTTCCACAAAAAACGACTAAACAATACTAACAACCAATTTTCCATTAACGACGAGAGACTACCAACTGTTGAGAAGATTCGTGACTTGGGAGTAATTCTCAATTCTTCTTTGACCTTCTCTGACCACTTCGCTACCACACTTCGCAAAGCACATCAACGAATCAACATTTTCTTCAATGTTCTCCGCCGGTCTAAGATGGATGTTTTCGTAAAATGTTTCATTATTTATATCCGTCCCATTCTTGAGTACGGTACAATTGTTTCTTCTCCCGTAATCAAAGAGCAAATCAGGCTCCTTGAAGGCGTCCAAAAATCTTTTCTCTATAGATGTTGCAAAAAATTCAATTTTCCCTATATATCCTACTTTGATTGTCTCCGTGAATATAACTTAGAGTCCCTTGAGTATCGTAGACTTATTTCAGATCTAGTTTTTATGTATAAAACACTGGTTTCCCGGGAAGTTGATATTGCCCACAATCTATTCATCTCTCCTCACTATCATAATTGTCTTAGACGCCATTCCTACCATATTCGATGTACTTTAAAAAACTCTTCCAAACTGTCTTCTCAATTTTTTACGCTTCGCATTATATCCTGTTGGAACTCGCTTCCAAAAACAGTCTTCCCACCCTCAATTTCTGCTATATCTTTTAAATCTAATTTAACCTTTATTAATTTATCCCCTTACCTTATTTTAGACAAATTCACATTTTAACTAATTTAACATATTGATCATATAAGTGGCTTTAAAGTCCTTTTTTCAATAAATATTATTATTATTAAGCCATTCGAATCTGGGTTCTGCGAATCCGAATATCTGAAAATCATTCAATCAGTTGATTAAACTACTTCTTTACTCACAATTTTGGATATTGTCAGCAGTACGGTTCAGAAAATACGGTTCAGAAAAGTATAATTAAGGCCGACTTTTTGAAAATTTTTGAATTTTGGGTTCCACCACGAAAATACATGACCATAAATCGGTCAGTTTTTTTGCAAACCTAAAATTTTTTAATTATTTGGAATAAATAAATTAAGCCTGTTCGAATGAGTATAATCATGACATAGTTTGAATAATTTTGAAATTTTTGGTTTTTGGGTCGCAACATAAAATACAACTTTTCACCGTAACTGGGTTATATTCAAGTTTGAGGTTACAACATTGACAGTTTTGTAACCAGTAAATGAAGGCGGTTCAGAAAAGTATAATCATGACATATTTCAGACAATTTCGAAATTTTTGAACTTTAGGTCTCACAACGAAAATACATTTTCTACCGTATCTCAGCCAATTTTCATCCAAACTCAAAAATTTTAACACTTTTGAACTCAGCAAGTCAAGACAGTTTGAATGAGTATAATCATGACTGAGTTCGAATAAAATCATATTTTGTCCTCTCGGAGTACAAATTTTGAAACATTTCAAAAAATTTCAGAAATTTCGTTTTTCGAATTTTTACCAATGAAATAAGCTTAAAAACAGACAAACTACAGTAATAATCTATTTTCTACTGGTAGAAATCCTCAGAAATCTTATGAAAAAAATGGTTCCTGGAAGAAAAAAACAGGAAACACAAGGCAAAAAGTGTGTCTTTTCGTGGGGTTAAAAATGCAAAAAAATATGAGGAAAATCTGAAGAAAAAGGAGAAGAAGAAGGTTTATTGGAAGAAGGCTCTTCCATTGGTCTCCAGGGATCTATAAGGAATGTCAGGAATGAATCTCCCTCTCTCTCTCTCTCTCTCTCTCTCTCTCTTCATCCCGATTTTTACTGAAGACACATCCACGTCATCCGGCTGGTTTTTTTCGAGGAAAAGTAGGAGAATAATTCGTTCTAGATTGAAAACTGAAGAAAAATAGTTTTGAAAAAATTCAAACATTTTTTATTTTGAAAATTTGAAAAAAGAAATTTTTTTTTGGAATTTCGGCTCCGTCTCATTTCGAAATCTCCAATTTCGAAACTAAACAATTTCGTCACGTGTGACGATTTCGAAACTATAAAACTTCTAAACCAGTAAATTCAAAACGTGAACTTTCCGAAACAGTCCATATTCGAAACTAGTGATTTCGAAAAATACTACTTCGACACGCCGAATTTGAGATTTTTACGTGCTAAATAATCAGATTTTGGCGTTTCGAAATGGGATTTTTCGAAATTACGTGGATTCGAAATGGACAATTTCGAAAAGTCCCGTTGTGAAATTGATCCGTTTCGAAGTCGTTACACGTGACGAAATTGTATAGTTTCGAAATGGGAGATTTCGAAATGAGACGGAGCTGGAATTTCTACCGTAACTCGGTTATTTTTCATCGGTTATTTTTTCATAGATCTATGAAAATATTCTTTTTGGAATTAGCAAATTAAGCCGGTTTGAATGAATATAATCATGACGTGTTTTGGAAAATATTGAAATTTTTTGATTCTGCGTCCCACCACGAAATTACATTTTCTACCGTATCTCGGTCATTTTTGACCCAATCTTGAAAATTTTTGAATTTTCGAAATAACTAAATTTAACCGGTTTAAATGAGTCCAATCATGTTACAATTGGATAATTTTGAAATTTTTTCAGATTTTCGAAAAATGTCGAATTTTGTAATTTTGGATTTTCTACCGTAACTTGAATATTTTTGATCTGAGATCTATGAAAATGAAATTTTTGGAATTAGTAAATTAAGCCGGTTTAAATGAGTATTATCATGACATATTTTGGACAATTTTGAATTTTTCGAATCTTGGGTCCCACCACGAAAATACGTTTGCTACCGTATCTCGGTCAATTTTCATCGAAATTCGACAATTTTTGAAGTTCTGATTTTAGCTCATTAAGACGGTTCAAAAAAATACAACCATGACCGGGTCTCAAAAATTTTTTAATTTTTGTTTTTGGGTCCTGTCACGAAAACTTAAAAACAACCACGACTCACTCAGTTTTGATTCAACACTCAAATAAGCATATATTTGGAATCAGCAAGTCAAGGCGGTTTAGTTAAATACAATCATGACATATTTTGGACGATTTTGAATTTTTCGAATCTTGGGTCCCACGACGAAAATACATTTTCTACCGTATCTCGGTGATTTTTTCTCTGTGACCCAGGAAAATGGTATACATTGTAGGCTGGTTAAAACGGAGTCCGCGGGCGAAAGTGTGTTTTTTTCAGAAATGAAAATTTCAAAATTTCACACTTTGATAAAAACAGTAGTGCGAAAGTGCTTTACGTGAAAATTCCGAAAGTGCGAAAAAGGAAATTTCAATGAGGGCGAAAGTGCGAAACTACTGTATTCTGAATTCTGCTTCTGAAGACACAGAAGATGCAAAGTTTTGGCTCTCATGACCTTCTGTTGTCCAAAAAAGATTATAAAAAAGAATTCCACGTGAAATTGATCAGAGAAAAATAATTTTTTGAGAAAAAGCCACGAAATTTTCGATGGACCAAAAAGGTTATCACGGAATTTTGCACTTTCGCAATTTAGCACTTTCACACTTTCGCCCTATCAAACTTTCGCCCTTTCGCACTTTCGCCCGTTCGCCCGGTGTGTTTTTTTTCACACTCACGTTTTCGCACTTTTTAAAGTGTGACACTTTAGCACTTTTTAACCACCCTAGTATACATGGGATCAGCAAGTCAAAACAATTCCGACTAGCATAATTTAAAAAATTTTCGAACTTTTTGAAAATTTCAAGTTTTTCGGAAAAATGTGAAATTTTGAAAAACTTTTTTTTTCAAATTTGCGAAAAACTTTAAAAAATGAGAATTTGCTAGACACGTATTTCCAAAAAAAAGGAAAACGGCGAGCCATCTTTCGGATTTCGGTGTAAACCTAATGAGGCCAATGCATATAAATGTCCTCTAGGACATGCTCCCTTTTGAATAATTTTATGATTCTTTTCTTCCTTCTTTTATTTCCCTCCATGCTTTTAGTAGTCATGGATCCCGAGAATCCTAGAATAACAACAAAATACAAAGTAAGGAAAACAATATGAATTTTTTGGAAAAAAACCGAAATTGAACTGTAGGAATCAAAATTTCCAGTGGAAGAAAAAATGAAAATAGGAAAAAATGGATTTTCGAGATTAAAAAATATATGGTCTTGCTCAGCTTAAAAAGGCAAAAATAATGGCATCAAAAGGATCGGAACCTGACCATTATTGAACCAAGATTGCAACGATAAGGGCTTAGTCCATTGACAGTTTCTCGAAGTGTCTTACATACTCTACCAGCGATTATTCTGCAAAAAAATTTTTTTCAGCAAGTTGTAAAAAGTGGTATAACTCAATGAAATATAGAGATACAAAAATGTTGTCAACTACAACGTTGCTCAGCTTAAAAAACTGCGTATTTTATTAGTTGACAGCTTTTTAATTGCTATATTGAGAAGTGCGTTATAAAGGTTTGAAGTTCATGAAGGCTAGCGCGTAGCGCGCGCAACTTTATTTGTGAAAAGTGAGCATAACTCAATTAGCAATCAAGATAGCAAGAAATTGTCAACTAAAAAATTGCTCAGCTTAAAATTTCAAGTATTTTATTAGTTGACACATTTTCCATAGCTATGACAAGAAAGGAGTTAGAATGGTTTGAAGTTGCGCCCGTCTACAAACGCGGACTTCATACCTCCATAACTCTCTTCCCGTTATAGAATACTGTAAGGGATACCGTATCCCTTAGGGACAGTAATCATAATTAGTCTTAGCGCTCTAATCATTACAGGTAGTTAAGCGTCTTTACCGTTAGGGAAACAGATGACTCAGAGACTCGGCATCTTCGCCTCTCTATCTCTGCCAACGCTATCTCCTAGCAAAGGGCAGGGAGCAAGGTCCATATCCAACAGGGAAGAGTTCCTCCCGAGGAATTTCTCTAAGTCCTAAGCCTTTCCGTTATCCCTCGATACCGTCCATTATTCCAGGTCGGCTCGTCATCCCGGAAATCAGGAGACCGTCTCTCTGCGTCCAGCCGCCTGCCTGTACTCTCTCTCCACCTGTCGAGGACAAAGGATGACGGCCTGGATTCGTCACCGATCTCATGCTCCTGCCTCCCACGATCTCTTCGAATTCCGATCTCAACTCCGCCCCTCAACCGAGGACTATAAATATTCCCCTCCACGCTTTATCTAGGTTCTTGTTCTTGTTCTTGTTCTTGGTCGTGAGACCGATGTTCGGTCTGTTCTTGTTTGTAAACCTTTAGTTTCTTAAATAAACCTATTAAATATCCTAAACCAAAAGACCTTTTTCGTTAGTTACACAAATATACCATCCCTAAGGAGATATGGTATACACCCTCGAACTGAGGATGCGTTGCGGTCGGCGTCGCGGTTGTCTGCAGCTGAATCTTCGCACACAGTTACCCTCAGTCTGTGTCTTTCCATCCCCCAAGTCTCGTTGTGCCCCTTCGGATCAATACTTTTTTTTTCAAATTTTAAATAGGACCCTCTCATTGATTCACATTCTCCCAAAATGAATTCGAAATTAGAGAATCCAAATATAACCTCTTCTTCTAAGCCACCACCGAATCTCTGTGATTTACCGGTGGAAATTGTCGAAGCGATAGTCAAGAATCTAGATTTACCCAGAAGGTTTGTTATTTAAGCATATTAATAAAGGAAAAGTAGTTTTTTAACCAGTTTTTCAAAGACTTTTACCGGTAGACCATCAAAAATATAAAACTGTGTAAAGTCGTTATCTTAAAACTTTTCAAACCCCCCAAAACATATATCTAGACGGTAAAACCATCAAAAATCGTTATTTTAAAAAAAATTGTCCAAATGGCTCAGTGGGGAAATCCATGTTTTTGATAATATTCAAAAAACCACAGGTTCGAGCACTTTTGTGGTATTTTTCTTTGCCTTTTTTGGGGGACACCGAAAACTATTTTAAAGTTTGAGAAACACCATTTTTAAGGTGGCTTGTTGAGTGGAAAGTAGTAAAAGTTCGATTTTTGGAGTTTTTGAATGATATAGGTATTGTACGCTGTTGAAAAAGCCTATTTTCAAAGACTTTTACCAATAAAAAACTATGAAAAATAGAAAAATGTATGAATACAGTTTGTTGTTAATCATGAATTTTACAGAGTAATCGTTGGTAGAGTGTGTAAAACACTTCGTGGAATTGATAATCAACTGGAACGTCCTCGTGTCAATGATATCAAAATAACAGTTGGTTCGGAAGGATGTGAAATGAAAATAGAAGGATATCCAATCAAATACGGGAAAGCAGATGAAGAGAGTCTAAATAACATGTTCGATGACTTACTCAGATTTGTCTCCGATTTCCAGTTGAATACCATTTCATTTCAATTCAACGATAATCCATCCTACAAACTTTACCGTTCTCAATTTTTGAAACGAGTTCCGCAACCAATGAACGTGCAGAAGCTTGTCGTCAAAGTGTTCAATAAGAATGACCATATTATGGAGAAGGAAATCGTCAATTCGTCACGTATAATCGAGTTACATTTTATGGAGAAATTAGAAGATGACTTCATAAAAGTGAAAGTGGTCCATCTTGAGTGTGTTGAACGTATAGGAACTCGATGGATAACATGCTTGAAGAACGTGTACCACAAAAACCTTCGATATGTTCAAGATTTCGTTTAACAGTTTGGTACCGCTGGAGAAAGTATGAGCGTCACCACTTCTAAAATTTTTATCCCTCGACTTGATGCATTTCGATTGAAATAGTAACAGTTGCCATTCATGAATTGTTTTAATTTATGCTCTGCAATTCACCTGCATGTATTTCATGAGAGAGAGAGAAAAGAAATTTTCGAATAAAATACCTTCAATCCAAGTTTTTTGACGCTTCTATGTATTCGAAAAACTATTCGAAAACTCAAAGCAATTATCCTAACCCACCTCTAAAAAACGATGAAATAATTCTTATGAGTGGGAAACTACTATTCGGAAGATTCAGAAAGTAATGGAAGCAAAAATATCGTTAAACTTGCCTAGTCTGTTTAGAAAAAAAAAGGGGGGGGCTTCCATGCGTACGAAATTTCAAGCGGACCAACTTTGTCCGTCCGTCTGTTTTTGGTCCGCATCCGCGATTGAGCGTCGCGGTGTACATGCGTCAATGAGCACCGCACGGCAATTGTTTTTAATTAATTTTCTATCAAATAAATGACAATTTTAGTTCGTTTTAACGTTAAAAGGCCTAATTTGATAAAAATGCAACCTTTTCAACATCAAAACAAACTAAAATTGCCAATTATTTGATAAAAAATTAATTAAAAATGAATTTCGTACGGTGCTTTACATTGTACGCATCACGCCGCCTTACAGCGAAAGAAATAGCGCATAAATACCAACTGACGCGTTTCACCATGGCGCACTTTGCGATACTTGGCGCACTTCTCGTTTTTGAATTCGAAAACTTGTAATCTGCGAAATTTTGGCTAAATTGGGCTGTATATTCGAAATTTTCAGACTAAAATGACAAGAAAAAAATCAGCAATATTTACATATAAAATTTATCTTTCAATGTGAAAAAATTTTTTTCAGCAAAAATCGAAAATAGCGGAAATTCTGCTTTCGGGACGCTTTAGAAAGCTCTTTTTGTTCATAATAATTATATTTATAAAATAAAAAATGAGTTTGAAAACATTTAGCTCAGGTTTCAGCCGTTTTTTACCTCTCACATGCTTCAAAGACTATTAACTTTTTTGAAACATAACGAAATTTCGTAAACTTGCGTTTTTTAGACAGCCCTAGTGCTAATCTTCATTAGCCCGAGAAAAGTTTTGAAGAAAAAGTGTTTTCAATAAGTTTTTTTCCTGATTTTCGACTTTTTCAGTGCAAAAATTCAAATTCGTTAATTATTGTTCAAATTGCCGCGCCAAATTTCAGTGGGGCGCTCTCGCACTCTGAAATTTTTTCGCTGTAAGGCGGCGTGACGCATGTACACCGCGACGCTCAATTGCGGATGCGGAACAAAAACGGACGGACGGACGAACTTCCGTCCGCATGGAAGCCTTAAAAATTGCTACTGGCACGAAATACGTAGCCGAAATTTTCAAAAAACTACTTCTGAACCCCAAGAAACGTCTTTAAATCACTTGAAATAACCTTGGCGCATTTTCGGTGTCTTAGCGAATTTTTGGATACTTGGCGCGTTCTGGAACTTTAATGTATGCTCAGAGAGAGGCAGTGGTGGCCGAGTGGCTGTCTCAGTAGTAAAAATTAAGCTACGTATCGCGTTTTAACGTTAAAGACCGCCACTGGTGCGCTACTACTCCTATGTGAGAAAATAGTGAAGATTTTTAATCGTTGGCACGTTTCCCGTGTCTTGACGTACTTTTTGGTTGAAAGAGAGACTTCAGAAGCCAGAAAAAAGCTGAAAGTTGAAAAGAAAGGGCTAGACTAGCAGGATCTAAATTGGAAAATAAAATTTATCATAAATACGACTTTCGTCGGAGCAATTCAAGTGTAGAATACAGAAAAAAAACAAAACGAAAGAAAAAAAACAAATCCGAGCGATTTCTCGTGTTTCCTATTAGAATTGACCACAATCCGACACGACACATTCGGCGATCGGCTGTCCAGATTGAGAGCCATTTGCCTCGATCATCCGGACCACTTCGAATCCCTCTTCCACTTTTCCGAATACGACGTGTTTTCCATCGAGCCATTCGGTTTTAACGGTGGTGATGAAGAATTGCGATCCGTTGGTGTTCGGTCCGGCGTTGGCCTGGAAAAATGGGTTTTAGTTAGTGGCTTAACAATCGACAAAGCTCTTCTATGAGGATGTTGGTTCGAAATCAGAAAAAAGCATGTTTTTGGCCTTTCTCGTGGGTTTCCGGCTATTTTCTATGATTTTTTAGTGAGAACTAATGAATTGCTCACCATAGAGAGGACTCCTGGTCCGGTGTGCTTCTCCTTGAAGTTTTCATCCGGGAATTTGACACCGTAAATAGATTCACCGCCTCTTCCATCCGCGCGGGTGAAGTCTCCTCCCTGGATCATAAAATTCGGGATAATGCGGTGGAACTTGGACCTTTGAAGTGAAGAGGTACTCCTTCTTTACCCTTTCCCTTTTCTCCAGTACACAACGCTCGGAAGTTTTCGGCGGTTTTCGGGGCGATATCGGAGAACAACTGGAAAAAGAGGAATTCAGAGCTAGAAAAGAGATTTATAACATTAAACCCATAGATTGTAAAATAAAAAGGGCAAATTACCTTAAACACAATTCGCCCAACGCGTTTTCCACCGATCGAGATCTCAAAGAAGACCAACTGTCGGAACGGCTTAGGTCTCTTCGGCTCCGGGCTATGGACGACTGAAAATAAATTGAATTCATTGGGAAAAGTCGGAGGGTAGCCACAAAGAGAACACGTGGAAATGCAAGTGATTTTCCTAGCTTTCACCGCTTTTCTCTTTGATTTGCTCAGTAAAAAAAATCAAAAACTGGACGAACCAATGTGCCAACTGATCGAGTTCTTATCAGCGAAACGGATCACCGTCGGACACCCGGTCCTTTCAACCGAATACTCGTCGAGTACTCCACAAAACTGATCTCTGCCAATTGAGGAGAGACTGACACCAGTTTGGAACAACAGGACGTTGACCTGTTTCTCTACTCCATCCACAATAGCGCGGGCCTTCTGGAACCCCTTGACAATTCGTCCCTGAAAATAGAAAACAGCTTCTTAATTGGAAAACATTGTCTTACTTCTTGAACAATGAATTTTTTCGATTCGGTAGACCCGTCGGATTTACAATCAGTAACAGTTGCCGTCGGCAAAACGAACTCTCCAACTCTCATCATTCTGAAATAGAAAAGATAGGGAAAGAAAAAATATGACAGAGGTTGGAATCTCGCTGAAATGGGAGAGCTAGAAAGAGCGAAAAGTCATTTCTCAGCACGAATAGAGAAAAACGTTTTTAGATTTTTCGCGAGTATTCTGCTATAAAACTGAATTTCTCGCGAGCAGCGCTACGAAAAAAATTTTTCAGTCATTTCTTGCGAAAAAATCTGAAAAAAATGGGTAAAATCGTAGAAAAAACAGTAAAATCGAAAGAGAATCATCAACAAAAAATTTTCTTAAAGGAACATGCAGAGACACGACGGGAGATGGTCTCGCAACGATTTTGTAAAACCGCTGCAAGACCAATTTTTTTCTTTTTATGAAAATATAATTTTTAAAAACCTTTTTTCTTTAAAAAATGTTTCTAAACTTAACGTTTTCCACATATATATATGTTTTATAGGCTCAGCAACGGCACGCCATCAGATGTGCTTTTCGAAATTCGCATTTCAATAGGAGCGCCGCTCATTTCACAGATTTCGGCTAGAAATCCCGGTTTTTTGAATTAAATGTCAGAATCTACATAGAAAAACTGGATTTTCCGGGTTAATGATGACAATTTACAGTGAAAATCTTAATTCCCGGCAGATTTTAAAATTTTTAAATTCGAATTTTTGCGGGAAAAATTTATTTTTGAAAAAAAAAATTATTATAATTAAAATCTATTTTTCACACTGAGCACTAGATTTCTAACGTGAAATAATTATTTTTCAATGAGAAATAGCTGAATTTTCGCAAAAATCAAGGTTTTTCAATTAACTTGAGGGCAAACAATCAATTCATATTGATTTTCATAATTAAAAGAGGAAGATCTGTTAAAACGCGTTTTTCATGTTTTTTGCGCTTTGTAAAGGTTTCTTGCGATACGTACTTACTCTTTGTTGTGGTTGAGGGGTGGGGGTTGAAGTCCCGGACCGTAGCCGGCTACCCCTGAAAAAAACACATTTTGATTGGAAATGAATTCAGAAAACTAACCTCAACCACCACTTCCGATGCTCATCCGATGAGCCCACTTCCATCATAGTTCGCCGAGACGGCGCGACCACTCAGAATTCCTCCAGGAAGGATATTTTGGGTCTTCCATTGACAAAGTGCTTTTTGGCGAATTCCTTCATTTCCTCCGATCCGAATCCTCCAATCTCGTTCTTCTGAGCATAGAGAGAGTGTCCAAGGGAATCACTTCGGAACGCTGCTCGATAAATATCCTCGAAAACGATACCATGCGGTGTTTTGCGTGTTAAATCCGCGCGGATCGTCGGTAGAACATCTTCGATTTCCCATGGCTTGAAGGCGGGACAGGAGGCCACTTGTCCGAGGATCGAGAGAGCGTACTCGGCGTTGAATGAGTTCTGCAATGAGAAATGGAATGAATCAGGAGTAATGAAGGCTTTTTGAGGTTGAAATAGCTTGAAGTAGCCTATTTCAGCGAAATAAGACCCAAAAAGCTTCCCAACGAGCTTAGAATCCGCTATTTCTAGCGAAAAATAACGAAAAAAAAGGAGAAGAGCCTATTTTCCCTAGCGAAAATAGCCTACGTGATAAGGACCTGAAAACTTCGAGAAATAGCTGTAAAACCCGGAAATCTGCTATTTTTCAGCGGAAAAACGCTATTTTCGAAGCTTGAAAACCTCTTCACACCCCAGAATTTCCCTATTTCTTACCATTTGCCCTCCACTGGCGGCCGATGGGTTTTCCCGGGAGGAAAGGCTGACGAGTTGGCTGACAGCTCCGCCGTTGTCCTGCAAGACGACCTGAAGGCCATTTGATAGCTGAAAACATGATTTTATTAGGAGAAAACCGCCTATAAAATACCTTTGCTCTGAGCGGCGACGCCGTCGTCTTCACCTCAGCGGCAACAGCGCTTTTCGATACGAGCTGGAAAGAGGGATTGATTTTATTTCAATTCTTGAATGGTTTTTGAAACCTAAAATAGCCTAGACGGTGGTCATTTTCTAATCCCTTTTCCCCGAAATTCTTTCACTTTCAAACGTATTTTTCCTTCCCATAAATATATTAAAAGGGCGCCCCTCTTTTTTCTCCTCTACCCCCTTTTGCTCGCTTTCTTCTGGCGCCCATTTGGCCGAGTGGGTAGCGTGCTTGTTTGCCGTTCGGGTAGTCGCGGGGTCGATTTTGTTGAGGGCAGTCATGAATTGAATCGCGTCGCAAATCTGCGAAGTAGCCCCGCCTTCTTTTCTGCGCCCACGGGGCAAATCAATAATCGGCTTATCGATCGGAATTTTTTAAAAAATTAAGGAGAAAGGTTTTTTTGAATTTTCACTTGATTTTGATATGATTCCGCACTGTTTTTTGCCGAAAAATGAATAAAAACCAACCATGTAAGGGGTCTTTCTCCAAGTTTGAGGATAGGGACGGGCTCCCCAATAAATTGGGAAGGGAATATTAATAATTAGAAGACAGAGAGAAAAGAGAATAATTTCAAAAAAAAAAAAGAAAAAATTTATAGGATGTGCCCAGTCAACAACAACAACAACGACAACACTCAGCGACTAGGAATTATCGAATGAAGGATCAATTTCTGGAAAAGTGAGTTTTTGTTTTGAAATTTGTGAAACTTTGAAAATCGATTAAAAAATCGGAAAAATACGTTATTTTAAAAGGCTAGGCCTCTTCTCCCTCTCACAAATGTTAACCACACATCGATTGGCTGGGGGGCGTGGCCTCTAGACCTCTATACCAATCGTTACACCTTCAATAGATATTGGGAGAGAAAGCAGGCCAAAAGGGGAAGGCGTAGAGAAAAGTAGACTAAAATCGCTGATTTCTAGAAGAATTTGATAGTAAATCGCTGAAAACCGAAGAATTATTAGTTTTTAACGAGAAAAGATGTATTTTCTCCCCCTCCAAAAACTCGATTTGTAATCAAAAATCACTTTTTTTTCGATGAATTTCCATCGCTAAACTTCAAAAAATACACACACCTTGAAAACAAAGTGTTTCCTCTCTAATCTTCCCGAGAATAACAATAAAACTGAGAAAAAGAGAGAGAAATGACGAAAAATGAAGACAACTTGAGCTGAGTTAATGAGAGAGCATGGGGGAACGAGGAGACGCAAAGAAAAATAAATGTAAATCGCCGTTTTACAGGAGGAATGATTGATAAAAGTATCAGAAAGCTTGTATTTTCCTATAAAACTAGTAGAATTCTCAGAGAAAAAGAAAAAAAAGGTTCTTAACATGAAAAAACCTCCCTCTACTGCTTCCTCTCTCGTTTTTCGACACGTTTTCGAGACGTTTCTGGCTTTCTAGTTACATTTTTCGAGAATTTTAACATTCTAAATTCTTTTTTCGATAAAACACAAAGGTTTTGAATGCTTCTAAACGTATAAAAATGAAAAAAAAAGAATTGACTCAAAAAACAACTTTCAAACTCCAAAATCGTAGTTTTTAGACGAAAAAACAAGAGTTCTTTTTAAAAACCCCATATTTCATCTCGAAATTAACTATTTTTCTATCAAAAAACATTGAAAACCCCTAAAAACAAGTGAAAAAAGCTAAAACGCCAAAAAAATGAAAAAAATGCATTGGTCTCGCAGGGAAAAATCCACTAAAATAAATTTGATGGTCATGGGTCTCGCAGCGAAAACTATTCACGAATGTCATTATTTTTCGCTCCTTTCTCATTGAAGCGTTCATTTATAATGTTAAATCATCTATTCCATTGATTTTAAATTTATTTTCCAACCAGCAAATGACGAGAGACCCCCTGGGAGATTCCACCAATTTTCTGGCTCCAAAATCACCTTTTCGCTTTCTTTCTGGCTCCAAAAAGCATTAGTTCTCGTCTGATTTTCGTAGCACATTTTTTCTGAATTTTCATCGATATTCAACGTTTCTCAAATTTCAAATCAAAAACCCACTTATGCAGAAGTCTATTTGATTATTCAAGTCGCTGACTGAATAAAGGGTTTAGAGGAAACTTAAGAAAATCCGGGTTTCTCGGCAAGAAAATCCAAACAAACCTCCAAAAAAAGTCGTGTTAAATAATGAAAACTAAAAACAATAATGACCCTTCCCACAGAGAAAATTGCCACGTGTTTCTGAATCCACGTGTCATCATGACACGTGGCCAACGTGACTATTTATTCACGTTTTTATTTTTTCCGCGTGAAAAAGTTCACGTTTTTTCTCTTGTTTTAGGACTTCTTCTCTCTTTTTTAAAAGCGTTAATTTTCCAGCTAGATTCAGATATTTCTCTTTTACAATTCATTTTCATCGATTTCTCATTCAAATATCCGTTTTTCAGGTGACACACCGCCGGAGATAGTGGAGGAACGACAACGACAACGAGTGGAAAAAAAAGGAAGAATGAGAGGGGTAATTTTGTTTTATTTTTCACTGAAAAGAACAGTGCATCATGCAACGAATGATGTGCAGATGTAAATAGAAAGATCTCATTTATTTTTTTTATTCAGATTCAGAGGAGATGACGAGAACGACAACGGCAGCGATGGCGAGACGACGACGAAGGCATTTTTTCAGGTCATTTTGTCTATATTGTTTTTTTCTAAAAATCAAAACCGTAGGGCAGTACCCATTTCCAGGAACTGCTTCTTGCACGATCGATGATGAAGACGAGGACAGGATGATGAGGAGGACGACGAGGACAAGATGAGGAGGAGGACGACGACGAGGGCAGGATGATGAGGAGGACGACGAGGACAAGATGAGGAGGAGGACGACGACGAGGGCAGGATGAGGAGGAGGACGACGACGACGTGAAGAGGAGGAGGAGGGGGACAAGGAGAGGATGAGGAGGAGGACGACGACGACGTGAAGAGGAGGAGGAGGAGGACAAGGAGAGGATTAGGACGACGACGAGGAGAGTATCAGGACAGGGAGGACAAGGAGACAAGGAGGAGGACGACGAGGAGAGGATCAGGACGACGAGGAGAGAATCAGGAGGAGGACGACGATGTGAAGAGGAAGAGGAGGAGGAGGACAGGGAGACAAGGAGGATGGGGACAAGAGGATAATGGCGAGAAGACAGCGTTTTTTTTCCGCGCGAAACTGGGTTTTTAGATTTCAGAAATATATGTTTTCCAGGTTTTTTGGCGGTTTTACAGCTAGATTAAGGGAGTTCTCGTTTAAAATAGTGATTTTAGTTTTTTCGTATTAATTGTTCGTCATCGGGTACTCGTTTCTCCAGTGCTTTTTCGGTTTTTTTTGAAATTTCTATAATCGGTTTTCCCTTTTTCGTGAACACTTTTCCTGTTTTTCCGCTAGTTTTTTTTGAGTTTTTCTGATAGTTTTCTCTGCGCTTTCTTCGTTTCGCATACTCTCCCATCGGCATTTTTATTTCTTAATTTTACTTTGCAACTCGTCGACTTTTTATCGTTTCTCGTTTCTTTTCTATTTTTTTCAAGTGATTCTTATTGGGCCCATGTTCCCGGGGGGCAAAAAAATAGGGGGCATCGTGCTCAAAGGGGGCATATTCTCCGAGGGGTCTAATATTCTTAGGGGGCATCTCACAGGGGTCATTCAAATTTGACTCATGGGGGGCATTGCTAGAAGTCTCACAGGGGGCAACAAAAGTTTCACAGGGGACATCAGGCTTTTTTGAAGAAAGCACCTTGAGCACAAAAAAAAGTATTTCCCACTTTAATCATTTATCAATTATCAATACTATCATGATCTAATGAAATGTTGAAACTTATTTTATCTTTTGCTTTTTCTTCTTCGAATCAAGTGAGTTGGTCTCTCATCTCTTTGGATCTTCGTGGTTTCTTTGTTTGATTCTTTCTCTTAATGTTTCCTACTATCATTTTTACGGTTATGATAAACTACTAACTGAAAGCATTATTGTTAAAAGCGTTTAATCACGTTGAAACAAATAATTGATAAATGATTAAAGTGGGAAATACTTTTTTTTGTGCTCAAGGTGCTTTCTTCAAAAAAGCCTGATGTCCCCTGTGAAACTTTTGTTGCCCCCTGTGAGACTTCTAGCAATGCCCCCCATGAGTCAAATTTGAATGACCCCTGTGAGATGCCCCCTAAGAATATTAGACCCCTCGGAGAATATGCCCCCTTTGAGCACGATGCCCCCTATTTTTTTGCCCCCCGGGAACATGGGCCTTCTTATTGATTTCTCTCTCTCTCTCCCTCTCCTTTTTTCACTCAAATTTTCGTTTTCCAGGCGACAACGACTACTCAGGATGATGGAGGAGGAAGCGACGACGAGGGGAGCTGCAGGTGGATAAAGAGAGGAGGTTAAGTTTCATTCATTCATTTTTTTGTTTTAATAAATATATTTATTTATATTAATATTAATCAATAGTTTTGTTGTTTTATTGATCACAATTGGTTGAAAGCCATTCAGAAATACTTGTTTTTTCACATTAAAAAAGTTTCGCGGGCTGATAAACTCTTTAGAAATATTTCTAGAAATGCGTTTAAAAAACCGGGAAAAAACACCTTAAATACATGTCTTTGTTCATTTCTCTCCCGTCTTTCTTTCGTTTTTTCCAAGGGTTTTCAGGGTGCAAAATCGAAAAGGTTGATTTTTAGTGTAAAAATCGGGTTCAACAAAGGAAATCTATTTTGTGAATAGCTATTTAATTTTTGATTTTAAAATGCTGTTTTTAGTCAATAATCAAGCGAATATTTCGTTTTTTTTTTCTATCAGGGTTTCTCTCTGCGCTCTCTCCTTTGTCCGTGCTCTCTCGTCTTCATTGACCCTTCTCTCGTTTGTTATCCGGTGATCAGTTTTCGTTTCTCCTTCGCAACTCGTCGGCTTTAGTCGTTTCTCGTTTTTTTTACTTGATTATTTATTGATTTCGCTCTCCCTCTCTCTCTCTCCCTATTATCTTTTCCACTCAAATGTTCGTTTTTCAGGTGAAAAAACAGATGGATGGAGGAGAAAGCGACGGCGACGACGAGTGCAGTGAAGGAGGGGGGAGAAGAGAAAGAAGACAACGATGTGAGCAGCGACGGCGGGACGACGAAGAAGATGACGATGGCGGTGGTGGACGACAGCGAGGACATTTTTTCAGGTCATTATTTCTATATATTGTTTTTATTTTTATTTTACACCGTAGGGCAGTACCGACTTTCAGCTACATCTCACTTCCGATCGATGGCGACAGCGACAAGACGACAAGAACGATAGAGGCGTTTCCAGGTAAGAATAAATTCTGATGCTTTCGTGAAAATATTTTTTCTACCAATCAATGAAAACCTCACGAAAACGCGGGCACAGTCGGTGCTGGAAGCCTGCGGCACTGTAATTCCATGGAATAAAATTCCAGTGTGTTACTTGATACTAATATTCCAGTGTGTTACTTGATTAATCCACCGCTAAAATAAAGATTTTATTAGTTCTTTGCAGATTGGCGTGAGCGAGGACGAATGGAAGAGGAAGAGAAGGAGGTTCAGCGACCAGGACGATGCGAAGAAAAAGGTAAACGTTTAATTTTTGTTTTTTATTACCAAATAATTTATATAAATAAAGGAAGTTGTTTAATATGTGTTGTTTGTTTTATTTTTTATTTGTTAAACAGGTTTTCTCATAGACTTCATTTTGTATTTTAAAAAATGGTTCGGGACGTTTAGCCGCTTTCTAGTTTGTTTTCTCTGCGCTTTTCTCTCTTTCTCTCTCTCTCTCTCTCTCTCTCTCTCTCTCTCAATCTCTATTATTTTTTGAACACAAACGTTCGTTTTACAGGTGAGAACGGCGAGACATATGGAAGGAGGAAGAAGCGACAGCGACGAAGAGAAGAAAAGAAGAAAGATGAGTTTTTAAATATTTTTTTGAATTTTTTTATAAAACAAAAAAGTGCAGATGTAAATATAAAGCTTTCATTTATTTATTTTTAAATTTCAGATCACGAGGAGACGACGACAACGACGACAGCAGCGACGATGGGATAACGACGAGGATGGCGATGGTGGACGACGACGAAGACATTTTTTCAGGTCATTTTTTTTCTACTTTGTTTTTTTCTTTTCATTTACACCGTAGGGCAGTACCGGCTTTCAGGAACTCCTGCTCCCCATACAATCGATGGGGACAGCGACACGACGACAGGCTGGTGAGAACAAGGACGAATGGAAGTGGAGGAGGAGGGACAACGACCTGGATGGAGGATGATTCGAGGAGGAAGGAAGGCCTTCCATTGGAGATAAAATGGGTCGGATTTATTCCGGCCCCTGGTAGGATTAGTTTAATTTTTTGTTTTTCCTTCTATTAATAAATGAATTTAAAATATATTTGTTTGTTTTCTTTTTTTAATTGTTACACGGGTTTATATCCATAGACCTTACTTTATATTAAAAACAGTTTGTCGGGACGTTTAGCCGCTTTCTAGTTGGTTTTTCTCTTCGTTCTCCACTCTCGATTTTCTTTTTCCTTTTGAAAACACGAAATTGCTTTTTCTTCCATTTCTCCATGCGTTGTTTTTACTCAATATTCGGTTTTCAGGTGACAATAAGGAGGCAAGAGGAGGAAGCGACAGCGAGTGGAGTAGGAAGGGAAAGGGAAGGGGGATGGTTATGTTGGATTTATTGATTTATTGATTTTTTAATAAATAGTTTAAAATTAATATTAATATGTTTTTCTCGTTCTCTGATGTCTATTGGGTTAAGAAGCATCCACAGATTTTATTTAACATTCAGATACGAGTCCGGGACGTCGAAACTCCCAGGAAATACCAGGAACCCAGAAATTTCTCGTGATCTTTATTGTTGTCTAATTTTTATCGTATTCTTCTAGTTCTCTCCAAAAACTTATGAATTTATAATAGTTATCTCGCAGTCCTCTCGTCCTCGTCTGCTCTCTCCTTAATTTCAGTTTCAGCTCTTTTCTAATCATTTTTAGAACGCGTTTCTGCTTTTTTCCTCTACCAGAAACACCACTTTTTTAGAAAAATCAAATAGAAGACAAGGAACTTTTGGAGACTTTCTCCATTTTTCGCTGATTTATCAGCGTTTTTTCATGATAGAGAACAACCGAAAAAAGCGATTTTTCATGAAACAAATAGGGTTTTCTGGGGGGAAAATGCATCTTTTCTCGTCTAGAAAACTATAATTTTTTTATTTTTCAGCTATTTTCTAGCGATTTTACAAATAGTTTTTTCTGTGTAGTCTTGTTTCCCCATGATCTTTCGTCTCGTATTGATTCATTTATCGTTCGTCATCCGTTTTCAGACTAGAGGTTTTTATTATCAGTTTGATCGATCTTCCTCTCTTCGTAGATATTTTTCCTCGTTCATCTCGCAACTTTTTTATTCTTTTTATCGATTCTTTATTGATTTATTGAAATACTCATTTTTCAGGTGACAACGGGACAACAGCGACGGCGATTTTTCATTTAATAAATGAATTTTAAAACATATTTTTTCTTTTTGTTTTTTTCTCTATCGGGTTGAACATCATCCACAGATCTTATTTAGTATTCAATAAAAAAAAAGAGTCCATTTCCGGGAAATAGGACCAGAAAAGTCTCCTTGCTATCACCACGCGTTGTCGTTCAAATGTATCCCTATAAGAATATCCAGAGTATCGGAAAGGTTTCCAATTGTCCTGGTGGATTTTTAGTGGATGTTGGGGAGCATCAAAGGGTACCGTAACCTTATTCCAATACATGTTCGCCACGTCACACCAGGAAGAGCTCGTTCGAGAGATCCATCGATTAGCTATTTGACGTCATATACGGAATTCTCAGTGTCAAAGATCACAAAAACATCAGAATGACCCAGTGAAACGTGTATTATTTAGAGAAACAAAGCCACGTGCGCAGTGATTTGTGCAATGCGTTTGAAACATATTAGTTACTTTTCTCCCTGCAAAAATATTATAGCAAAAAATTTTTTTTCTCCCTGAATAGCTTACATTTCTCTCAGATTATACTGGACGTTAAGCTAACTATACGGTTCCTTTTGGAGTCAGCTTCGGGTTATTACGGTCACTATTAACGCATTGTGTCAGGATTTCGACGGTGAACAATTTTACGGAATTCTCGACCTTTTTGTGAAGAAAAATACGCAGTTTAGTCTAAAGTAAGCGGGTTCCAGGACGTTTAACCGACGTTTTGTGTTTTTATTATTCTCAAACTAGAGAAAACCTACGAGGAAGCCGAGGATTTTATGGCTGAAAAGAAGAGACACGTCATCTGCCACTCCCATTTCACCGATGCGATCGTCCACATTTCGAAGGTTTTCTATATATATCAAAACCGATGAAGACAGCGGCTCATTTCATCCGGGACTTTTTCATCAGAATTCGAAGGAATATCCGAGTGTCATGGACGTCATTTGTCCAGAAGTCTTTCGGGTTTCTTGAATTCTGAGTAGAAAACTCGGCGTTCTTCTGAATGAAATACACATTTTGAATAAACATGCATATGAATTCTATTTTTTGATTAATTTTCAGACTTTCAACGCCGACGCAATCACAACAAGACACCTGGAAGATCAATAAGATTTGTGTTAGTTTGTGAAAAGAACTTGTATTTTCTCTCCGAAAGCTATTTTCAGACTGTTTCACGGCCAACTACTCATCATCGTCATCTGCTTGTGCATATGAATTTGCAAATTAATCAAAGTAAGGAACATTCAAAATTCGCATGATAATATCAGGTCGGATCGAAATAATTGTACCACTTTTTCTTTTCTGCTTAGAAACTTCTAGAAGCTTTTGAATGACTTCATGTTTGGGGTATATGAGGGACAGTGTACAGGCTACACATACATGAAATCTTATCTCAATGACAGCTTCAAGCGGCCTACTAGCTCTATTAACGTGAGGGCAATTTTTATTGCTTTTTTGTACGAGCGTTATTTCACTCTTTGCGGAGGCATAATGATAATCTAATTAGTATATTTTGGGGTTCCAATACTGTTGATGAAGAAACAGTTGTCAGTTTGTTTCAAGAAACCGAGTAGTGGTCTTTTTTCGATTGTAAGCAGCAGGAGTTCTACCGGAAGGGAATCAAACAGCTCCCTATCTGTTGGCAACACCTTGCCAAAAATGATGGTGCATAATAAGTTGACTGATATTAGAAACATATAAAGAAATTTAGAACCGAAAGATTTTTTGAAAGTGGTACAATTATTTCGATCCGACCTAATATTATGTTTTTGGCTCAACTAATCCTTTTTTTCCAGACATACAATTTCGATTGAAGACGGCGGGGGAAACGACAAGAATAGGGAAATGTCGTCAGTTCACTTTTTTGTCGTCGTCGAGTTAGTTTGAAATTGAACTAAATCCGTTTCTCTCCGCCAAACTTTCAGGTGACAGCATGGCAAGGACTTGCACAATGAACAGGACAATCCCTACTATTATACTACGAGAATGTAAATACCATTTCGAACTGTAACAATGTTGTTTTTCCATCACAACTTTGGAAAAGCATAACTTGAGTAAAACAAACGTTTATCGATTAGGGTAGAAAGCTTCTGAATGGTCACATCGTAGGCAATATAAATCCAATCAGAAAGTTGGCCTCTGGTGAAAACTAAAAATTCTGCAATCGACAACATATAGTACAGACCTTTTTTGATACTGTTATTTAGGTGAACTGCCTCTTTTCGGAAAAGTTATTATAATGTATGGAAAAGTGATTATCAGTTAGAAAGAAGTCGAATAAGTATTTGGAATAGTTAGAAGTTTTGTTCTTCTATCTGTTCTGGTTTTGACTCACATATGGAAAAGCATCATCATGAGGAAGAATACAATCTTTCCTGCTGGCCTGTTGCAACAGAATAGCTACCGGTTTTGTGCTTGTTTCGTAGTTTATAGGAGTATTGCACTTTTGTTGAAAGTTTTTCTCTTTTTAACTAACTTGGATTAGAAGGTAGCCATTTTTTCGAAATTTTCATTTTCTGATTATATCTAGTATGAAAATAATAACAACTACTCATTAATAGATGAAGGTTATTGAGGGACAAACCTCTTTTGATAATAACATCTTCATTGACTGGGAATAGGTGAGCTTTCCATGGTTATTTGTGTCCCTTCAGCGAGAACTACGAGTTTATACTCGAAGTAGTTGTGAAACAAGGTGAAAAGGTCTTGATCTTATTCTTTTTTGTGAGTTGATAAGGATGCTTTAGACTAACTTATAATCAACAAAACTTAGGCTGACAACGATTGGAAAATTAGAAAAACTCTAAAGATTTGTAGTACTTATTTTGGCTCTCAGCATGTTGGTCCAGTGGTAACTGTTTTCTTCAGTTCACTCTACACTGTCTCCCCGTCGCGAAAAGCCCCAGAAAATTTTTCACGCGTTATGCGTCACAAATGTGGTTGACGCAAAAGTCGTGCGGAGCGCAAATGTACAGAAATCAACGGGAAATTCACTATCTCCCCGTCGCGAAAAGCCCCAGAAAATTTTTCACGTGTTATGCGTCACAAATGTGGTTGACGCAGAAGTCGCGCGGAGCGCAAATGTACAGAAATCAACGGGAAATGAGCTTCTTTGCCGAATAAAAGGAAAAGTAGAGGGAAAATTGAAATTTTCGTCAAATCAAAAGTTTCTAATACGTAATAGCTTTATTTTAAGACCAAACTTGAACGTTTTCATGCAAAATTCAGGGAGGAGATACAGTTTGATTCTCTACTTTGACTTTAGAAAGGCTTTTGACAGTGTTCCCCATGACCTGCTTATATGTAAACTTCTTAATTTTGGCATGGATACCAAAGCATGTTCCTGGTTCCATTCTTCTCTTTCGAATAGGACTGCTAAGGTCAAGATTAAGAATTATGTAGCAGAAAAATCCTTTGAAATTTTATCAGGTGTGCCACAGGGATCTGTAAGTGGTCCTTTCCTGTTTCTTATTTATATAAACGACTTGCTTGACTCATTTCCTACTGACGTTCACGTCACCGCTTTTGCCGATGATTTAAAAATACTAAGTGGTGGTTTCGATACTTTCCTCAAGTCCTTACCATTTCATACGATTGTAAATAATTCTTGATTTTCCCCCCCCTCCCCCATCTTCTCTCTCCCCCTCTTGACCAATTGACTATTGCTGGTCATTTGGTCTACACTCTTTTATTCCCAAATTTCCCAGTGTTCGCTCTCTCTCTCTCTCTCTCTCTCTCTCTCTCTCTCTCTCTCTCTCTCTCCTCTCTCTCTCTCTCTCTCTCTCTCTCTCTCTCTCTCTCTCTCTCTCTCTCTCTCTCTCCTCTCTCTCTCTCTCTCTCTCTCTCTCTCTCTCTCTCTCTCTCTCTCTCTCTCTCTCTCTCTCTCTCTCTCTCCTCTCTCTCTCTCTCTCTCTCTCTCTCTCTCTCTCTCTCTCTCTCTCTCTCCTCTCTCTCTCTCTCTCTCTCTCTCTCTCTCTCTCTCTCTCTCTCTCTCTCCTCTCTCTCTCTCTCTCTCTCTCTCTCTCTCTCTCTCTCTCTCTCTCTCTCTCTCTCTCTCTCTCTCCTCTCTCTCTCTCTCTCTCTCTCTCTCTCTCTCTCTCTCTCTCTCTCTCTCTCTCTCTCTCTCTCTCTCTCTCTCTCTCTCTCTCTCTCTCTCTCTCTCTCTCTCTCTCTCTCTCTCTCTCTCTCTCTCTCTCTCTCTCTCTCTCTCTCTCTCTCTCTCTCTCTCTCTCTCTCTCCTCTCTCTCTCTCTCTCTCTCTCTCTCTCTCTCTCTCTCTCTCTCTCTCTCTCTCTCTCTCTCTCTCTCTCTCTCTCTCTCTCTCTCTCCTCTCTCTCTCTCTCTCTCTCTCTCTCTCTCTCTCTCTCTCATACCCAGTTACTATAATATATAGTTTTTACAAAAAGGTTTTTATTCTTGAATTTTTAGGTTTTCAATTTTTTTTTAATGGAAAAAAGGTTTTTGTCTTAGAAAGTAATTTCGGTTTATTTCTGAGATAAATGAGTTTTTTTGAATGGAAAATAAGGGTTTCTGGGTTTTTTTCAATTTTTTGCTGTTTTAGGACAGTTTTTCATTAGAATTATAGAATATACCGGAAATTTTGGGTTTAGAAAACCTAAAAGTTAAAGAAACAGGGTATTTTCGAATTTTTACGTTTTTAGATAGTTTTTTGTACATTTTCTGATTTTTTGGACACTTTTCTCATACAAATGCGAAATTTACCGGTGTTTTTTCTTGATTTACGGGCTTTTTATGCTTTCCAAATTAAAAATATGCTTTTTTCCAGAAAAAAACATAATTTTCTGAAATTTCCAAATTTTTTGAAAAAAGGAAAATTTCGGCTCTGTCAAATCAATCCATTTTTGTTGAAATCCATACTGCAGAAGATCACGACTGGTGGGATCACGTACTGGAAAATATAAAATAGTTTGAAAGATTCTGTATTTTATTAATTACCTGGTCTTCCGCACTAGGGTGCAGAAGGTAACGCCTGCAATCGCGCCCCAGCGCACATTTAGGAGAAAATAATTTTTAAACATTTATATTTGATCTCCGCGAGAGGCGGCACACAGTTTATACATTTGATACTCAGGCAACGGAAAAAATATAAGCAGCCAAATGTGGGCGTTTCGCTGGGGCGCGATTGCAGACGTTACCTTCTGCACCCTAGTGCTTCCGTATTCAACATGAAATATTTTCACAGCTGAACAGAATAAAAGAAACGTTAGAAACAAGAGAAGTTGTCGGAACATTTCGAAGAAAAAAGGAACAAGCGAGTGGACGAAACTTTCCGTTTGATGTATAGAAAAATGGGTTATAAAACTGCGAAACTATAAGTTTTGCAAGGAAACGTTCAGAGATTTAGAGTTTTATAATTCTTTCGCCGAGTTCAATGACTTTTTGTTTCTTCTCCTGATCCCATTGTTTCTGTTTTAGTTACTCCTGTCTCTGAATCTCCAGAGACTTCCTTTGAATCTTCTCCCAACATTGTTTTCTGACTATTGTCCTTTTCAGAAGACGAAACATCTTCTTGTCCGACATTCTGGAGGTTCGCATTTCGAGATTCTTCTAGATAGAAGTAGACGACACTGATTCCAATACTACAAACAACCAAATTGATCAGGAAGAGTCCTGGTTCAAATGAGAATTTGAGAGGTTTCTGGAAACTTAGATAATTGATACTACTGCATTCAATTTGTCACCGTCAAAGAAGCCACAATAGTTCCCAATCTCAAACAGATATTTGTGATAGCTGCTACAGTAACCCGTACATCGGTGGGAATCAGTTCGGCAACAGATAAATAACAAGTTTCCGTGGAAAGAGCTTGGAAAGAATAGGCACAAAGATAGACAATCAAGTACCACGTCGTTTCCTGGAATACGGTAGAATGGATAAATTCCTGATATGATATATTGCTCACTTTATTATTCGTGAACAAAGCAATCAAAATGAGAATATAAGCGACTATGGCGACGGCTTGCGAAAAAAGAAAAACGGTTCGACGACCGAGCCATTCGAATCTCGGTTCTGCGAATCCGAATATCTTAAATTTATTTGATCAGCTGATTAAACTACTTTTTCACTCACAATCTTGGATATTGTCAACAAAAGACCTGATAAAAACTGTCCAACATACAAATTCCTTGACATATCCGCCCCATTCAAATCAGTAATATAGGTTGCCATTCCGACGTAGAACCACCTGAATACCAAGATAAAGAAGGATCTCATATCAATATCTTACATAAAACACAAAACCAAAAAGTTCTTTCTCAATCGCGGATTCCTCCACATATCCATAAAAGTGATCTTTTTCAGATTGTTTATCACCGCCACCTCTTTCGCCTCGTATTCCAATCCACATATATCGGCGAGTTGTTCTCTTGCTTCATTCGCTTGTTCGATTCTATGTTTTTGTTCTAGGAATACTGGAGATTCTGGAAGTTTCCATAGAATCGGGAAGATGAGGGCTGATATAACTGCACAGACGTAAGAAGCTGTATGCCATTCACGAGTGATAAAGGCAACGAAGACGACAAGTATACGAGCGTTTGCCTGGAGAATCAGACGAATTAAAAATATTCCAAAGATTGAAATACCCAATTAGAGAAAGTTCTCAATTGGAATCTCCGCTTCGCCGAAATCATCTCAGAACCATAAGACCATCCGACAATCTGTGCTCCTGCGACTCCGACTCCAGTCGTGAAACGGAATATATAAAAAGCAGTGACCGAAGGAATTGCAGCGGATAGAATCAAAGAAACGACTCCGATTCCAATCGAAGCAAAATATATGGGACGTCTTCCAAGTTTATCGGCAAGAATTCCGAGGACAAGATTAGCGAAGAGTACTCCCAAATACATGTTTGTAGATGCTGAGTAACTGAAAAAGAGTCTATTCAGTGGAATTCACTTCTTCAATTACTGTGTAAGAGAAGTGCAATCCTGTTGATAATCATATTGAGCTGATCGAAAATAGAGATACTTTTTCTCTTCCACACACTCATCGAATTGGGATTTTGTTCCATTTGGAATCAAACAAATGTTCTTTTGATTCTTATCATAATGCTCCAGGCACTTGCTTTCCAGTTTATAACAGTAACGATCTGAAACTGTTCTTTATTTTGGAATCCCTCACAAATCAGAATACCTGTATTACAATAAGTTTTTGGCATGTACTCCAGGAAAATGACAAAGACCAATTGAGCCGAAAAGAAGAGAGCCATTTGATAAAGAGCCATTATCATCACATCGAGACGCCATTGTCCAGGTGGAATATTCATTATTTTATGGAGAAATGTTTACGATTTAGATTCTGGTGATCTTGATTTTTAGTCAATTTTCGCTCAAGTTTTTTGAAATAAAATGATAAAATAACATTTAAAAAGCTTTGACCACGTTTATATTTCTGTTGATGAAACTGCTGATTATTATGGATTAGTGAAGTCTGATTCCTCATCATTGAAATCGAAGACGTCTTCTAAATTTGAATCATAGGTGTCTTGTATGACTGTCTTGATTCTCTGTTAGAATGCTCGAGCACTGTGTAGTCTTCAGTGCTTCCCTTCAAAACATTGGTCGAAACAACAAAGGACACTCGTCCGCCATCCTTCATGACACCACAGGTACTATCAAACAACGTGCAGTTATCTACTCCTCTCTCTCTCTCTCTCTCTCTCTCTCTCTCTCTCTCTTTCTATATTCTACCCATAACAATGTGTGATAAGAAGCAAAAAAGAGTTATAGTTGTTCATTGCCTCAGTGTAGTCTTCTCCTTCTCTATGTATAAAACTTTTGACGCCGATCGCTAATTTCACATTTCCACTCGACTTGCCTGTTTTAGGCGGATTCTTTCCTTCTCTGCGTCTCTTCTCCTAATTCTATCTATACTATCAATAAGATCCGTGTCTCTTATCATCAGATGCATTGATTTTCCGTTTCGGGGGTTTCATTTTTCAGTTTTGACGCTATAAATCACTCTTTTCCCTTTTTTTTTTTTTTTTTTTGTGGAAGAAACTCTGATTTTCTTTGTTTTCAGAATCGAAAATGGCTTTCAAATCTGATGTTGTCTTCGAAGAGATCAAGGAGAGAATCCAAACTGTAGGCTTTCTAACTTCACATAAAAATCATTTTATGAATAGAATTTCAGGACAAGGAAATGGTCAAAAAGGTCGGAACCTCCTTCCGTATGACCATTACTGGATCCGATGGAACCACCAAAGTCTGGACTATTGACGCCAAATCAGACACTCCATACGTCGGTGATGATGCTACTCGTCCAGTTGAAATTGATATTAATATCAAAGATTCTGATTTCATTGCTATTGCCTCCGGAAAACTGAAGCCAGATCAGGTGAGCCTTATAAAAAATGTTTACTGAATCAAAAACATCAATGTCATAAATCGAAACTGTTATCAAAGTGATTCTGTTTGTCTTAAAAACCATCAAAATAAAAAAATACAGTAATCCTTTCAGGCTTTCATGCAAGGAAAGATGAAGCTGAAGGGAAACATCGCCAAGGCCATGAAGCTCCGTACCATCCTCGACCCAAAGATGCTCAAGGCCAAGCTCTAAATCTCTGTTTTTCTGAAAATAAATCCCAGATTCCTTTTAAATAAACTTGTGGCCATATAACTTTATTGTGAACTCACTTTGTTAAAATTCCATAGAAAAGGAACACCAAGAGGCGTTTTGGGGGGAGAGAAATGGAGAAAGAGAAAAGGTATTTTGCAATTTCAGAATACTTTTTTGGTCTTTTTCAGAAGATTAGGGGGGCAATTCATTTTTGATGATGGGGGGCAGTGGTATGGTAAAAAGCAAAGATAAAAGAGAGAAGGGGGAGGAAAAGAGAAAATGGAATCGAATTGGATTCAAAGTTCCAAAAGAATAAAACCATTAGAGGACAGAATGAAGTGACAGATATTTTGGAAGGAAGGCGTGTGTGTGCGGAAAGAAACTAGGGAGTTTTAATTGGGGAACTAGTCGGGGTGTCAGAAGATATTTATTCCTGAACTGGAGCCGCATTGTTGACGACTTGGATGCCGGTTAGTTCGATGTCTCCCTGGATTTGGAGTCCGGCGATGTCGTGTGGATCGACGCGATGGGCGTACGATGCGAATCTCTCTCCGTTGACGAAGATCTGAAAATTCGATCAGTTGAATAGACCTCTAATACAAGTGCATCATGAACTGTTTTCCACCTACACCAAAGCCCAGATTAAGCCGATTAACTCCTTTTTTTATGCTAACGTGACTATTAAGTTTCCATTAAAAACTCTTATCAAAAATAGCATCACATGGTGTGTGTTTTAATTTTTCACTCAAATTTCCTTCTGATAAAAATAGACTAGACAGCAAAGTTAACTATCAAAAGAAAAAAAAGGCAAACCTGGAAAGCGAAATCCTCGTTTCTGATTTCCAAATCGAAGGCAGTGAGACGTTCGAATGGATTCTTTCCCTCGCGTTCCTCGTTTCCCCATTCTCCGTTTACGAGAGAGTTACGAACGACACTCTGAAAAGAGATCAAATGCATGCAATTATTTTTTATTTTAATAACATAGGAACATTCAAAAAAACAAAAGAATTATCAAGTCCCAAGATTCAAGCCTTCGATGAGTTTAGAATAACTAGGCCCGAATCTCGAGATTTTTTTCTCTTAGACTCTAGAAATGTCAGACATTCATGTTTTAAACAAACCTCGTTGGATTCAATAAAAGGATCGTAATCCTTCTGTAATGGTTTTGGGTTTAAGAAATGATTTGAAGAGTTAAAGAAACAAAGGACCACTTTTTCTATGCCCCCTCTCTCTTATAAAACGAAATAAATACGTCACAAACACATGAACCAAGAGATATAACCAATTACAGTATGACTACAGAAAAGAACCTACTCCTGGGGTCGGCTTAGCACACATAAATCCATTGCCCTGAAAAGGTTCCCACGGTTTTTAATTGTTCAAAGTTTAGATTCTTTCAAAAGATCTTACCTTCTCATCGAAACGTGGATTGAAGTGAAGAGCAATGTCTCCGTTCTTCTTCAACAAATTGATGTTGAATCTGAAATTTGGGATACTGAGAACTGCTGGGAACAATTGGACTCACTTCTTGGCCTTCTTCTCTGGAGTTGCGTAGACGACAAGAGTCTTTCCTGGGACCAAACCGTCAGCGGCGATTCCGCTTTCGTAAGGGACTGGCTGAAATGGAACTGATTCTTCTGAGCCCTGCCAATCAAATAAACTCACATAATACTTTCCTCCCCATTGAACATGATTGAGGATAACGTCTCCGTCGATCGACAAATGAGAGACCGAGTTGAGTGGAATGCGATGATCGAAGTTCTTGACCTCCTTCTGAAAAATCCCAAAATTTAGAAACTTCCGGGTCTTCTTTTTTTCTGAGTTGTTTTGAGTTGCTCAAGAAGTGTTTATAATTCTCTTGACCCCTTTCTCGTCTCAAAAAGATTTTCTCCTTGCGGAAAAGACGAAAAAAAAAACAAATTTCCACTTTTTCAGCAGGAAATTCGGAAAGTTTGCCTTCGTGTTTTCCCGTTTTCAGAAATGAAGAGCCAGAAGGAAAACGACAAAAATATGAGGATTTGAGCGGCAATTACAATAGTTTTTCCCTTTTTCCCTGTGTTTGTGTCTAATAATTGTGGAGAAAAAAGGAGAAGACGGAGATCAGAAATCGTAAACAAATGGAATTTTTTTGTGAGAAAAAGAAATATGGAGAATTTCATGAGTGGGAGGTCAGATTATGTTATTGACGTCATTAAAGTTCAAATTATGAACTTCAGAATGTTTAGGTCTGGAGAAGAGGGCGTCTAGGCCTCTAGATTTATACTTTCCCATAAAAAACAATTGTTAAGGTCTAGGTAAGCGTCTGAAGATCGTTTTGAATCTGAGGGCAAGTTGGAATTTCCGAATGAAAAAAATATGGTTAGATAGCTGAAGTTAGAGGCTTTCAGAACATGTATTCAGATTTTGAGTGAGCGTAGAAAACTACTAGATATGGATGCAAAACTTCAGAGCAAAAAATCTAACATTTCAGAAACGCTTACTAGGGAATGGTACGAACAAAGGCTGGAGTTTTGGTTCAAGACCTATACCAATTGAAAGAGGACACTTGGGGGACCTCAGAACCGTTCTCAATTTCTGCGACCGTTTTTTGGAATTTGAGAAATTTCGATCTGAAAAATCAGTACTGATCCCTGTTGATTTTGCACTATTTTGCACTGTCCCGTATTTCTAGAGACACCTCGAATCTCTATGGTACCGGAGACAGTGAAAAACAACGGTTGGATGGCCGAGTGGATGTGTTCTTGTGTGGTAAGCGAAGGGTGTAGGGTTCGACTCCATGCACTGGGTACTTTTTTTTTGAAATTTTTATCTCCTTGTTCCGGTAACAATTACTGCTCCCAGAAGCATTTTTGTAACTTTTCGAATAGTGAACCTCCTATTCAAACGTTCCAGCATTATTTTCCGAAATTTTCAGGAAAAAAAAATTTTGGAAATTTTTCATTTTTTTTCCTTGTGTGGGCATGAGGATTTTTTTTCCAATTTTTAGAAATTTTTTTTTCTCGTCAAAAACAGTACACAAACTTCATGATTCACTGGTTTTCAATGAAAAGTCTAATCCGTTGGATGAGCCACTTTGAAAATGAAATAAGCAAGCTTGAAGTTGTAGCTCTGGGGTTAAAAGACTGGATCTCGAATAGAGCTCTTGTATTTATTACAATCATTTTTTGGGATGTGAGAGCTACATTCGAAATCGGCTGTGAATCCTGAAGTTTGTGTACTGTTTTTGACGAGAAAAAAAAATTTCCAAAAATTGGAAAAAAAATCCTCATGCCCACACAAGGAAAAAAAATGAAAAATTTCCAAAATTTTTTTTCCTGAAAATTTCGGAAAATAATGCTGGAACGTTTGAATAGGAGGTTCACTATTCGAAAAGTTACAAAAATGCTTCTGGGAGCAGTAATTGTTACCGGAACAAGGAGATAAAAATTTCAAAAAAAAAGTACCCAGTGCATGGAGTCGAACCCTACACCCTTCGCTTACCACACAAGAACACATCCACTCGGCCATCCAACCGTTGTTTTTTACTGTCTCCGGTACCATAGAGATTCGAGGTGTCTCTAGAAATACGGGACAGTGCAAAATAGTGCAAATTCAACAGGGATCAGTGCTGATTTTTCAGATCGAAATTTCTCAAATTCCAAAAAACGGTCGCAGAAATTGAGAACGGTTCTGAGGTCCCCCAAGTGTCCTCTTTCAATTGGTATAGGTCTTGAACCAAAACTCCAGCCTTTGTTCGTACCATTCCCTAGTTAGCCAAATTAGAATACATATTCTGAAAGCCTCTAATTTCAGCTATCTAGCCATATACTTTTCATTCGGAAACTCCAATCAGGTCATTTCCTAGTCAGTCAATCGAATCTCTAGACTCCTACAGTAATCCTTTCAATGCGTACTTTGTGTTGACTTCCTTGTCTGCAAGGACTCTAATTTCCTCCTCTTCCAACTGAAAACAAGCACCTCAATCTATCTATCAACCAATGTCAAACTAGAATGGACCTTATCAAGATGTGCCCTCCCGTTTCCTTTATTCTTCCATTCCCATTGTTTTTGTTATTTATGTTTCTTTCTTTTCAAAAAAGGCACTGTTTTTTCATCCATCTGTTCCGTTTTTCCAAATAAGGAAGAAGTTGAAAAAGGCGAATGAAGAGGCCTCGAGAAAAGCACCGCGCAAAAACCAAAAAACATAAATGATGCTTTCTTCTCTTCACTCAGAAATCCGTGTGACTCCATTTTTTGCCCCCATATCTCTTCTTTCTCCCAGTTCTTCTTCTTCCTTTTTCTGTTCAAAAACTGTTCCCAAAGGTCTCATAAATGTTCTCCAAAAGATTCGTTTTCTCTTTTCAGAAAACACTGATGAGTTTAGAAATGGCTGCCTAATGGGGTCGTGTTTCGGTGGTCATCTAGAATCAAAAAGACACAAGAAAGGGAAGAATTGAAATGGAAAGTTATGAATATTTCAATTCCAAGTACACTCAGAAAAGACAAAAAATGTGTCCGAGTGTGTGAGAAAATTTTGAGTTTTAGAAGGAATTTGTGAGGCGGAAGGGATCGGAGATCGAGAATCACCACTTCCGTGGTCAGCAAGAGACATTTTTGGACTCAAAAAGAGGACCTTGGAGAGAGGATAACCGAAAATAGAAGTGGAGATTTACTATGTGTTGCAGATTTGGGGGCGAATAATTTGGAAATGCTGATGACAAAGATAGATTTGAGAAATGGAGCGACCTGGACTATGTTGCAAGCTAGAATCTAAAAATCCTATATCTATTGTGAAGCTCTGAATAAACTGAGCAACAGGCTTTCAAGCTGAGCAGCAGGCTTTTACGTAGAACTATAGTTTCCAGAGGGTTCTAAAGTCTGAGTCTTATACCGAAAGATTCCTGAATATAAACTAGGCTGAAGCTTAACTTGATCCCTCTAAACATTCCTACAGATCTCCCCCCACTTTTTCTCATTCTATTTTCTTTTTATTTGAACCTAAAGCTCAAAGTTCTCATTTTTGAAATCGCTATCCCCCCTCTTTGCTGATTTTTGAGAAGATGATGGACGGCGCCCCATTGATGCCTTCTCCTCTTGTTCCCCCCACACCTGTCAAACCTCATCCCATCATTTCCGTTTTTCGTTTTGAGCAAAGCGAAATTTTGTTTGAAATCCAAAAGTTCTAGACGATTCCTTTTGTTTTTTCCGAGAGAACTCTTGAGCAATTATCTTTTTGTTTCTTTTAAGAAAAAAAATGATTTTTGGAAAATGAAAGACGCTCTTATTCTTTTTCGAAAGTCTTCTCAACTTTTGTCGAAAATCGGCGGCGAGTGAGGAATGAGTTCACGGGCTCATCGTAGCTCTCTAGGGGGGGGACACACTAAGAATTTTCTGACGTTTGATACCCTGTCAGAAAACTTTTTAACCCCCAGATGCACTTGACGGGTCAGGAGATTGGTCAAAACTCACATGGTTGATGGAGACCTGGAACTTGTTGTCATGGGCACGGATACGGATGTCGAAGTTGTCACCCTTCTTGATTGGGTTCTTGGCACGCTCTTCTTTTCCCCATGCTCCTTTGGTGTATGCGTTGTAGACGATCTGCAATTGAAAATATAGCCATGAGAAAATCCTGTTGCTTCAGACACTCTTTATTCATTTGACAGTCTACCTGAAACCGTTCATGACCTGAATCATTGGAAAAATTCAAACTGAGAATGTTCTATACATATAAAAACAATTCAGAAAGGGAATGGTGTTTCTTATAGAAAAAAGCATGCACATAGACTCTCTGTGATATTCTGGGAGTAACATATATAAACCTACACTTGATCTCAGCGTTTTTTCTCGCTGCCACTTTTCGAATATGATCTGGAAACGGTGATATAGATCACCTGATTTCTCTTCTATCCATTTGTCAATTTGAGAACCCCAGTCAATCAATCATTTTCTCGGCTCAACACGAGAAATAGAGAAGAAGAAGAAAAAAGCAAAAAGAAAGGGTAAACATCATCGTGAAAAAAAGAAATTAAGATTTGTGGAGTAACCAATTTCCTGATTCTATTTCTAAAATGTTTCCCTGTCTCCCGCTCATCCACTTGAACCCATTATTCCGAAAAGGCTCTCAGAATAAAAGGGGGTCATATCGCTTGATTGAGCATTTGATCAGGCGGAAACACTTTCTTTTTTTGGGGTTTTATGCTCTTGTTTTAGTTCCTTTCCAGTTAAAAGTTCAATAAACACACACCTTTCCCTCGTCGAAACGAATCGACAGATGAAGTGGAACGTCGTTTCCAGAGAAGTCCGGAGAATCTTTGTGCAAATTGATGTTGAATCTGCAATCAAAATATTATTTTGAATAGATAGGGTCTTAAATTTATTTTTGGCCGATTCAGGTCCCAAATATTGAGTTCGACTCTAGATAAGGTTCGATCCTTGACACCTACCTCTTGGATTCTTCGATGGTCTTTCCGCGGATGATCAGGGTTTGTCCTGGTTCAATGCGCTCGGTGAGCTTGGAACGATACGGGATGTTCTGAAAAACAAATAATTCAGTTTGATAGAAGTTCGGTTCACACTTTGAACTTCTCCCCTTTTGACAAGGGAATCTGCTCAAAATGTTCACAAAGGACTGCACAGAACTGCAAACAGAAAAAGACAAACGGACCAAAAGACAGACAAACTAGATCACTGCAAGAAAACTCTCTGATTTTCACTTTCCTCGTGAAGAAAATGAAACTTCAGGAACGGAACGGCACAACTAAGGAAAAATAAGGAATTGTGAATGGAATCGCATACGATATATTTGGCACAATGCCAAACCGACGGCATATCATCTCCGATTGTTTCGTAGACAGTGCCTAACGGATATCCGGAGGATGTGCTCGTCGAGCAAGAGTCGGATGTTGAACAACTCGGCAGACACGGCGGATCCTTCTGACACTTCTTTTGATACTGTTGAAGCCACTGTTTGGGACTCAGTTGACCATGATCTCCAAGTCCCAAATTGAGATTCTTGATAGACAACATTCGAATAAGTTGAAGAAAATGAATGAATAGGAGGCGGCGACAAAGTGGAGGAAGACTGGTCGGAGGAGGAGGAGACACGAATGGAAAAAGATGCCTGGAGAAGAAAAAGATTCTCGGGGCGGGTGGGCTCTCACAGAGCAAGAGAAACGAAGAGGGGAGAGCCCCCAGTTTTTTCCACCCAAAATGTGGGCGTGGCTTCGGGGCCTGGTTTCTCAAGGGGAAGAAGAAGAAGAAGGGCTACTATTGTTTTGACACTTGGCCACTTGCCAGCTGGATTGAAGAAGTTAAAGGGGAGGATGAGAGGGAAAGGGGGAGGAGGCAAAAAAATACGAGAAAGAAACGAAAATACACATAAAGTGTGATGTGACTTTTTGTTGAAAAAAGTTGAAAAAGTTGGTGGAATGGAGAAGAAAAAGTACGAATGTCAACTATTGAAGAAAACCGGAACTCAAAAATCTGGAAGCGTCATGGTGTTTTGGAAGAGGAAAACAAAACGGGGCACGCTATTTTGAATAGGATGTCTTTATATTAAAGAGCTACTCTTACTGCAGGTATGGTCTAGGCTATGAGCAGTGACATTAAGCCTGTAGACTAAGACTTACAAGAGAAACCTAGCAACCTAGGCTAAGGAATCTCTAGATGGCTAACAATTTTGCAAGTTATCACTAGAGCACATTTGCTATCAAAAAGTCGACTCATCTGAAATCGGAGAACGACGGGAAGTCCTCAGTTTCTTTTTCATCCACCTCTTCCTCCGCTTCTTCTCCTATTGGATTACACCCGGAATTTCCGTTTCGCATCTGATTTTACTTTCATGTTGCAAAGTTGCAAGATCGTCTCTTACGTAGTAGATTTTTGAAGATTTTATAAAAAACGAAGAAGAAATGAAACCGAAAGAGAGAATTTTTTTTTTGAAAAATGAGGATTTTGAGTACAAATCAGAGAGTGGAGAAGAAGAGTGAGTGGGTTGGGGGGGAGGAAAGAGCAAAAGGACATAAAATGTTTATGGAAATCGGGGGTCTCTTTTTCTTCTTCTACTCAGACAGACAACTTTTTGTCTTTCCGACCGCCCGTTTCTCTAGAAGAGGGAAGATAAAAAAGAGGAAAGTAATTCTAATGACCCAGTCTAGAAACGAAATTCCAAAATCTCACGGAGCCCTCAAAAATCGATGATCCCTGAGAAGATGCCCTAAGATTTATGACGTGGGTCACATAACCTAGGCTTAAGGCCCTATGGGATCTTCACTTCGAAAGCCAAAGAAAATCTAAAAATAGGATGTCGAACGGAATGAAAGGAAGTAGATATTTTAGAAAAAAGAAGTGGGAAGAGAGAAAAGAAAAGTTTGGGGTGAGAATTGAGAGAAGTTGAAATATGTCAGTTGAGTGCATTGTGAAGGATGAGGTCAAGGGTTGCAGTGATTCCAATAGGTTTCGGATTCGAAATGTGGAAGAAAGAACCTAGAGGATTGTAGGCCAGTTGATTAGGAAAAGAAAGCTGAAGAGGCAAACAAAGAAAAACTATGAACCTAGATGTGCCATTAGGACAAGCCAGATTCTGATACTGTAGTCAGTTGTGCTACTCACAGTGAAAAACGGGGTTTCAAGTCGTACATATAAGCCAAAATCTTCTTTTCCGTTCTTTGGTTTGGGTTACTGTATGAACGCATTCCCACTTCCGATAAAAACACGGAGAAGTTTCAGAACACTCTTCAGAATCCTTCACAACAATTCAACTCAATCTCTGATGCCTCTTCCAATGCTTACATCTCCATCTCCTTCTTCTTCTATCTCCACCCCCACAATTCCTATTGTCTTCAGGAGAAGAGGCGCAAAGTGCTCCTGTTTAGCTCAAGACCTCCAATTTTATGGTTCATTGCTTCGATTTGTCTTCTTCTATTTTAAGACGACGGAGTTCCAGTCAAAACACAAAGAAACAAGGAAACGGTGATGGGTCAAGAACACGCGATAACTTAGAAATTAGAAAAAAACACATGCTAACATGAAAAAAAAAACAGAAAAAAAACAAAAGAGACCGGAAGGATGGCATGCTGAAATGAATCAAAAATACTTACGTAGCTCTTCGAATCGGCCATGATGGTGTTGCGAAGATAGACTGGAAGTTTGTAAGTTGTCCTGAAACAAGAAGGGATTTTGTTGATGAAATAGAAGAAAAGATAAAGAGGAGGAAACATACCCATGACTTTTTCCACTCTTTTTTGACTTTACAGTACTCTCTTTTGTAATCGAAACACTTTTCGATTTACGTCGGAACATTTTTAGAATAGTCTTATCACAAAAGAGAACGTCTTGATAGTAAAGTAGAAAGTTTCCGATATGGAGTACTGTTTGTTTGAAAAGAGTTTGAAAGTGTCAATGGTTATGATCCTCCTTATTTGAATATCGTAAAGAGAAGAAGTAAAAGAAGAAGAAGTTTCGAAAGATATAAAAAACTGTATGATTGATTTGTGACAGATTCGTTTTCTCGAATGAAGAGGAAAAATGAATGATGAAGGGAAAAAGGAGAAGAAGTGGGAGGAGATTGTTCCCGAAGGGAAGAAGGAGGAGAGTGAGTCATGCTGGAATTTCTAGAAGAATTCATTATAAATTCATGATAAAAAGGGGGGGGGTAGTAAAAATAATGGGATTCTTGCGAAACGTGGAACTCGGAGGGTTACGGTAAAGGAGGAGAAGAGAAGGGATAGGAGAAATAGAAATAGGTTAGTAGAAAGAGCGAGAAAGAGCTTTGTACAGTTTTTAATCTATCAGAAAGCGAAATCTGTGGACCTAAACTGACACTTCTATCAGACGAACTTCGAAACTAATGACACTGGTCCGTTTTTCTCCGGTCCAGAAGGCGGACTGAAACTTCATTCGAACGAAAGACTCAGTTTTAACAGGAGAACAGTCGTATTTGAAAAAAAAGAGAAATCAAAACTTTCGAAATAAAAAAATCTGAGAATGAAATTCGACTTCTGACCACTCTCTGGATTATGAATCATAATAAATCTTTCGAGAAAACAATGAATGATCATTGAATGGTTTTGAAACATATGATAACTGAATTCTTTTGTTTGTTCTATGAGTCACAAAGCTCAATGGTCATCCAGAAAGAACAGAGACTGTTTGTATTAATGAAAAACAATCAAAATATTTTTCAGAATAACAATTTCGAAATTATGACACATAGAATAGGAAGAAAATAAACTGTTCTAGAGTTGGTGCATTTTGTAATCTCTGCTAGGTCTAAGAAAGGGGTTCCATTCTGATTAAAAAACGCCCTTAATCTTTGAAAGAAGGATGATTGGTAGTCACTATTCAGATTTCGTGGGTTTCTCAAATATTGAGAGACTCTGATTTCTAAATACTTGAAAAGTTAGTATCCAACATCAATCAAGCTCCCAAATAACAAATCAAACTTACATATTTTCTAATCAGAATACTGAAATATAGAAAGCTGAAATCAATCAAGACCTCCTCCTCCTCGACTAGATATTTTTCACTCGATAACCTAACTCTCAAGTTAACTAGTTAACAGGTGGCCACCCTCTCTGCTGCCGATCTTTCTACTTTGTTTACCTCACGTTTTGGCTCCCCTATCGAAAGACTGTGGGATACGAAGAGACGCAGAGTGACGAAGAGTTTACAGTACAAATAGTTGGAGATGAAACAAAAGAAATTGAAATTGTATGAAATGATGTGAAATTGATTGAAAAATGATGAAATTATTGTAAAGTTTTGAAAGCAGATGGGAGCCGGTGAGGGAAGAAAACGTATATTTGAAGTATATCTGAAGGATTCTTTGGAGCGTGAGTGTGATCAAAGAAGAATGTTTCATGATGAGGTTATTAAGAGGATCAGAACAGATGGATAATGATCTGATTTCAAAAACTTCTACATGATAGCCTATACACCAAGAAAAGCAAGAAAAACTTCTGATTTCTGGAAACTTCTTCTAGTTCTTCGATCTTATATACACCCCATTTCTCCCAATCAGAAACAGTACGAAAAAGTAAAAAAAAGTGTTTTCATCATGATTTTGAGAAAAAAGGAGGAGGAGAAGAAGTGTATATACATCTATCTTCTTCCGATGTTGCTCTCCGATCACTCTTCTTCTTCTTGTTTCTGTTTCTTGCCGCCATCACTCAAAAAATTGCAAAAAATAGGAAAATGAAACGTTAACGAAGAACATATGAGTCAAGTGAAAACGCAGGAAAACGGGCAAAAAAAGATATTCGATATGTTGTGTCTCTTCTTTTTCGTTTTATGAAACAGGGAAGCAGAAGGGTGGCGAGAGTTGGAATTAGTTTAAAATGTACTTTATATTTGAAATCGACTTAACTAAAGGGGGAAAATGAAAATTGTAGTTTTCGGAAAAACTGGGGATTTATAAAAATGAAAAATTCAATTTTAGAAGGTGTGTTTAAAATTTTAGGAAATAAAAATTATAACCTTGGGATCCGCCTAAGTTTAAACTCATAGACCTTAAAGTTCAATTTCTGAACCTAAAGTTGCTATTTTCTAGGTCGAAGTGAATGTGATACCCTATATGATAAAGGCTATATCACCTCAAAGATTTGGAGACATCTCTTGTCCCTTGTCAAAACCCAATAAAACTTGGTGACTAAACGGAACAAAAAAAGAAGAAAGAGGGAACATGTTTCGTCGTTTAAGTGTCACTTTTCTCGACTATTTCGACCAATTCCAACGCGTCAAAAAACAAAAAAAAGCTCATAAAAATGGGGGAAGAACAACAACAATACTTGTCCCCTTCCATCCCCCATCCCTCTTCAATCGAAAGAACCCCAAATAAATATTTTCAGGGCGTTTCATGCCTGAAAACCGGTTTTTAGAGATGGCATTTTTGGCCGGTGGCCGTCGACGATCCGCTTCGTGTCGTAACTATTTTATCAGTTTTTATTGTAGGAGTAGGCTGAAGGAGGAGGGGATACTTAGGTACTTATTCGGTTGATGGGCATAGTTTCAAATCGAATGTGGCATTTTTTGATTTTTAGAAGAAAAAGAAGAAGAGATTCATAAAATATTGTATCACCAACTTCCACGTCACCAAAAGCAATAAACTAACAAATGGAAATATTTGGATGGGAAATGCAAATTCATATATTCAGAGTACACGTCAGCGGCATGCTGGCACTCAATTGATGAAAAAACGGATAGAATTGTACTCTCTCCGGAAAGGGAAAACAGCCAAAAATAATAAATACATATGTGGAGGATTAGGGAAATTGAAAAGGAGGGAAAATAGGTGAAGGAGGGGGAGGTGGAAACTATGGAGATGGCAAGTCATTATAGGCACACGAGGGGTCCCGGAATAGAGAATGAGGTGGAGGCCAAAGCTCGCAGAGCATTGGGCTAGAGAAGAGTACTGTAGCTAGTACCTAGGCTATGGTGTCTAGAAAGCTGGGGATTGTGTCTAAAGGGGGGGGGGCTGAGAGGTAGCATTACATTCAACAATAACCTTGATTAGAAGAGGCTCCTATGAACCGGCCAGAAGCAAAGTCCAGTCAAACCAAAAACTTCCGGAAAAACGAGGAAACCAAGTTGTTCTTCCCATCACTTCAAAAAAAGAAACTATAAAAGACAGTTTCCTCTCTTGTTCACTCTTTCCCAACAATTTGGCACAATGCCGCGCAAACAAAACTCTTTTTCTCTCTCTATGTTTCCCCGCATCAAATAATAAAAAATTCGAGAAACAGCCACGGGCAAACACGAAAAAGTATACAAATACATATGTACATGTTGGTTAGTAGCAAAAATGAAAAAAAGAGAGAGAGAGAGAGAGAATTCATGAGTGGAGATATGGAGGAGGGGGAGGGGAAGGAGGAAAGTTGGTGAGTAGATGAGTGAGAAGCGGTTTCTATATTAAAAATTATCAGACCATTTTGAGAGAGAGAGAAGAGAGAGAGAGAGAGAGAGAGCGCAGAGAAGCTAAACGCTATAATTTCTCTGCGCTCTCTTTCTCTCTCTGTCTTTTCTCTCAAAAGAAAAGGTTGAGGTCTACAAAGAAACAAAAACATAAACCTAGGTATTTCGAGAGAGAATAGGCGGGAAAACCGGTTTCAACGGGAGAAGGACGTCACTAATTGAACCTAATTGCACTTTGATCATAAATTCTGATTGTGGCTAATTGGATCTTCTTTTTTCGCCTTTTTTTCTTTTTTCTCGAAGTGTAACAACTTCCCTTTTATACCCTTATTCAAGATTTCATAAGATATGATCGGATCAAAGTCTTATCTTCGTCTCAGACTATTTCAAAATACACTTATGAAATCGTTCAAAAAGCTCAATCTGGTTCTCATTCATTTTCCAATGAATTCGTTGTTTGGCACGGTGCCAAATGGAAAACAGATGGAGAGAGAGGTAGAGAGGGAGAAGGTGATTGAACGTATTTAGTGGTTTTGAACAAAAAAATGAAGAAAGAAAAGGGGGAGGAGGAAGAGAAATTACAAGATGCAGAAGAAAAATGATGATGGGAGAGGAGGAGGAGAGAGAAATTGGAAGGAGGTTGACCTCTTGAAAACTTCTGGTGACAGGTGTTCTCGTTTCAAAGTGGGCGGAGCCTCAGAGAGCGGAGGGAAACTAGAGTATCTAGCTTCTCTGCGCTCTCTTTTCTGACCTTTTTGAAAAAATGCAAAAAAACCTATCGTCGAAATGGCAAAAGGTCCAAAAAATGAAAGTGAAAGTAAGTCGAGTCGCACCAATATTCTGTTGCCGCATCAGTGCACTTACTTGGCAACATAACGCAACAAAAAATATAGAAAAAAGTGGAAAAAAAATAGTGGAGAAGATTGAATTAGAAGAAAAGGAAAGAGGAGGAAGGTCGTGACAGTTGAAGTGTAGAATAATAATAGAGAAGGAATAAAGGTTTCACTTTAATTTATGATCGAGAAAAGAGCGGGGAATTACCTTTAATTGAAGGGCAGAGGTTAGTCTAAAGACAATTTTGAATTTAATAAAGTGTTTCCTAAAGTTTTTTGCTTTCCCGGAACAAGGAAATCCCAGGAAACAAATAAAATGCTCAAAGTTCAAAAAAGAAGAGCAAAGAACTTGTCATGTGTCAATCTTCTTCTAATCTGATGCCAGAAAACAACGAGAGAAATGGTGGAATGGAATGACAACACTTTTCTCCGAAAAAAAAAGGAAAAAGAAAACAGAATAACGTAGTAGTGTAGTAGTAGTTGACCGCCGTCGCCGTGTGGACGTTGCGAATTCTGAATACATAGTCAAAAGAGAAAAGGAGGAAAAGAGGGTGGAGGAAAACGGGAGAAGGACAGCTTCACGGGCGGTCCCTCGTATTTCTTTTCACTCACTAGTTTTGCAACAACATGCACACAACACAATACAAGAAATAGTGAAGAATAACACGAGGAATTAGAGAAAAGTGGGACGCGAAATTGAGATGGCCAGTGAGTCCCCTCCCCCCTCCCGCTTCTGAGTGTTGTGTGGTCGGATGGGAGGAGGAGGAGATGCACTAGTGCAAGAATTCGTTGGCACCGTGCCAACGGAATAGTGTTTGTCAGATGGGAGAGAAACAGACATGCAGAGTGAACAGAAGTGAAAAGAGTGTGACATTTTCATGATTAAGAATTGGATGAGAGAGAGAGAGAGAGAGAGAGAGAGAGAGAGAGAGAGAGAAAGAGAGAGAGGCGGGAATTGGAAATGATGGGATTTAGGTGTTTCCGGTGCATTCTTAGATCTCGATCATCGATAAGGAAATGAATAAAAGAGACATTTCGAAGAGAAGAAGTGGGAGATAGGGAAAGATGTTTGCAAAAGGGCAATAAGGCTAATTAGAAATTAAAAGCACCTAATCATGTGTCTAGAGTTTACGTCTAGAGTTACATTTTGAGACTCTCTGTCTGAAAAACCTCTAGAATTTAATCGAAATAATATTCTCACTTTCAAAACTACCGTAATACGAACAAAACTTCAGGCCCACGAAAGTATTCTATTTTGAGGAAAAAGAGAAAGTTGGATCTTCATCTGATCCCAACAAAAAAACTAAAAAATGAAAAACAGGGTATATGTAAAATGAAAATGCGTTGAGCTAGAAAAACAGAAACTGGAAAAGTGGTATTTACGACTGAAAAAATGCGACGAGACACCGTTAGAAGCTTTGGAAAAATAAAAGTAAAAACGAGTGAAAGAGGAAGAGAGAAAATGAAATGAGACGGTGTTTTGTGTCAAATGGAGAAATAGAAGCAGAAAAAAGTGAGGATGAAATGAAAATAGAGGAACAGGATTAGCCAGTAAACAAAAGAGTATAAACTTTAGTGATTTCAGTTTTTGAAGAGTTGGGTTACATACAAGATAAGAAGAGAGAGGAGGAGAAGAGATTGCGTGTTCCGGTTGATGGGATAAAAAGAGTCTGCAAAAGGGATTTCAGATATGTCACTTGGACTAAGGGATAGAGAATCGAATATTAGGATTCATGGTTATGTTAGAGGACAGAATTGAGACCCATTTGATTTCAGGTATAAGACTGCTGACATAGAGTTTTTTAATTCATTGTGAGCCTTCAGAAAAATAAAGCAGAATTAGTTTGACGATTCGGTGTATCATGTAAGCTTGCTTTGGGGAGATTGAAAACTACGCTTTAGCTTGAACACACAGCCAGTACGGTAGCTCTAAAATTAGGGATCATAGACTTCCAGCTTATTCAAAAAAATCTGGCTTTATTTTAATCTTGAGATTTAGTCTTGAGTCGGAACTGACAAAAGTTGGCTAGCTACCGTATCCCCTCTGACTCTAGATTCTCCTACAAAACGATTTTCAAAAGTCAAAGAAACCACAAGAAACCCAAAATAGGTATACTGGTTGGTACACTTTTGGTTTCGTCTTTCTCCTAATCTCACCAATAAAATCTTCCCTTTTTCCGTCTTTTACGATTTTGTTTGTCTCTCGTTTCTCTCTTCTTTCTTTTCTCTTCATTTTGGTACTAGATACTTGAAGAAGCACTCTACACAAATTAGATCCGCTTCTTCTTCTTCTTCTTCTTTTGGTGTGAAGGCGGAGAAAAAGAAAAGAAGAAAAGAAGAAGAACATGATTTTAATTTCGAATTGAACAAGAAGTGGCAAATTGTTGCCGTTTTCCTTCAGTCAAGTAATTAAATTTTTTATTCAAATTCTCATGGAGAGGCAGGAAATTGAGATTTACATAGGCAACTGAAGAAAAGAAGAAGTATTAGATCGGAAGAGTGTAGTTGGCCAGTTTCTCAGGTTTCGCGAATAAAAAATTGTTGATCATTTGGTATGATGGTCCCGGACGATCGAGAGGAACGAAATGACCGGCCCCCTGGAGTTTTAAACTGAGAAACTGAGAAAGAGCCCTCATTATCTTACCTTAACTGTGACCACATCGATCGACAACTTGGAACCAAAATCGTTTTCTCCTTCATATCTCATATAGTATCCCGATAGAACTTTATTAGCTGAATAGAACCACGGCTGGTATATCACTGTCTGAAAACACCAGTATCTGTATCCTTAAAACTCAAATTTACCTTTTTAAAATCATTTTTCTTCGCCAGATCTCTCACAAAATATCCGTCTGCCAAATAGTTGCAAGCTGTGTCGAGATCTCCGTTGTAGATCAAAACTCGGAAAGCAGGACCCTAAATCTTCCTTATCAAAAGTTGGTTTTCAAGAGGAAATACCGTATAATTATTGAAAATCTTTGAAAAGAATGGAGTCATGTCTTGATGTGTCATCACGTATTGATCATACATTTCCATACTGTAACTAGATGTGCAGGTATCAAACTACAGTAATACTCACTTGCAAGTCTTCCATTTCTCTTTTCTATCCAACCACTCTCTATCCAGATTCAATGCCTTTTTGACCTCATTCAAATTCAAATATTTTGGAAGTGCCACATCGGCCCAACAGCTATAAGAAGCCTTATCATCAGTTGAGTATTTGTTCAGAAGAGCCTGTCATATGTCATAAAAATGATGGATTGAGGTCGAAAGGCTTACTGAAATTCCAAGACGAGGCGCCAGTTTCAACGTCTCTTTGACAGGATCAGTGGAGTTTGCAAGAGAGAAATTGGTGTAGCAGTCGTGATAGTAGTTGAAAAAGTCATAGCTGAACAGATCGAAAGTTAAGAAATCGCTCTTGATTTTTACCCAGTCCAATCCTCCGTGAATTGACCCAGAAGAGGTTCAATAAGTCTTCCGCACTCTGTTTTATTGTCGACTTGGTAATCCATTTTATTTTTTGTCGTCATAAATTGCTAGAAACAGGAAAAAATGATTGAAAAGTCTTTCAGCTCACCATGAAATCATAGTCATCAACATCCTTGGCTCCAGGAGTTTTACAGTGCTCTTTTATCGAGTCCCATTCACTGAAAACATAGATAAATGTTTTGAAAGCATTCAAATTCTTACTCTGGAGAAGTTCTTGCATGATATGCACTCCATAAAATCATTGTATTCGTTGACAATTTCACATTCATAAATCCATTTCCAATCATCAATCCTTGAAAGTTTTCATTTGGGAATTCATTCTTATCAATGGATTCTGCCACGAGTGCAGACAACATCGGACCATAAACACCGCCATAAGACTCGGCCGCAATGAAGAAATTGTGATTTATGTATGACGGATGTTTGCTGGAATTGGAAAGATGGTTTGAAATAGAGGAGAAAAACTTACTTCTCAAAGAAATCGACGACCGCATTAAAATTCTGCTGAGCAATTCCATCATCATCAGCTTTTGTCACATTTTTTACTTCCTTATCGTACGAAAATCCAACTCCGATAGGAGATTCCAAAAAGAGAATGTTGGCTTTCTAGAACGATTAGATTACTGTAACAACCAATATTCAAACTTACATGATACCAAGAATGAACATTTTCAAAAAGAGATTTTCCATCAAAATTGATATAGAGGGGTCCAAATTCTTCGAAAAATGCTCCGAGGGATGAGCATCCTGGACCTCCATTAAACCAAATGATTAGCGGAGCTTCATCGAATGGAACATCTCGAGCTTCTAGGAGGCTGAAAAATGGAGGATCGGGAAGAGACTGGGACTCGAAAACTTACAAATAAAACATCTTTTGGGTTCCATTTTCATTTACATCTAGATATCCAGTTTGTAATTTCAGATCTTCAATAACCGAATTTTCAGGTAATTTCACATATTCTTGAGTGCAAAACTTCAAGAAAACAAAGATACCTAACAGATAATAAAGCATCAGTCCTTATTTTTTCCCTTCAGATTTCAGTTCCTTTAAAAGGAAAACCAATGAAAGGCCGGAAGTTTGAATATGAAAAAAAGAAAAACTAATATTCTTTTCATCTCATTTTTCAACCTTCCTCTTCTTCTCCCCTAACCGACACAATACTGTTCACATTTCACTTCTTTTGTTACCATCTCGTCTCTCTTTTATAATACATAATACCTATCCAACACACCTTTTTTCTCCTCTATCAGACCGCGCGGATTTATTTTGATACTTTTATTGAATTGACAGGTCAAACAACTGGAAATTCTTTTTGACTTTTATTTCGGAAATTGGGGCACACGAGAACTATAATTGGATCGGATAGAAGGGAAAAACAAAAACAAGTTTGAATAGGTTCTGGTGCAATTTGGAAGTGTTCGAAATAAAGAGATCCTAAATGAAAATTCTGGTTGATTAGTGTTCCTCGGTAGAAAAATAAAAGAAAAATCAATTTCGAACATCAATGATACAAAAAATCAGTGATTGATAGCACTTGTTGAAAGAAAATCTAGTTTCAATTCTTTCGTTTCCTCGTTTTCACTTTGTCTTCGACTTTACTGGATAGCATATCGATTCCAAGGGTCCTTTTCTTAGCTGCAATTTGATTAAATGAAAAAGGAGCATTTGATGTGAGTTGACTATTACAGTTATTCAGAAATTCGAAACTTATCCAGGCATTTTTTTTCTGTTCGAGAGATGATAAAGGAATCGTATTTTTGACAGCAATATTCCTCATTGTTAAAAGTGTTAACCGGTTCATCTGATGATTCATATCATTTAATTGATGATTTTTATCTTTTATTGACCCTATATAAGTTATTTTGAATCCTGTGTCTTAGTTTAGTCTAGTTTAATGAAAACATGATCAAAACGTCTGAATATTCCCAACTGTCTTTGAGTCGAAAACCGTGAGTTTAAAATAAACAGTTCTCTTCAATTATAAGTGATTTCAGAGCCATCGAAGACGAAAAAAAGTCTCAAGATACTTGCAGATCACTTATAATTTTATTGCTGATTGCTGTGGCATGTCTACCCATTTCATATGCTTTGACGATTCTCTTTATGCACTTTAATCAAGAAGTTCCCGAACCACCTATCACTTCTACAACACTACAAACTACAACTTCTACTAGTACGTCTAAATGAATTTGAAGGCATACCGTACCTATTTTCTTTCCAGAATCCTCTCTCCACAATGCAGCTGCTTGTGGAAAACGAATCATTGGTTACTATACGGAATGGGAAAATGCTGACGTGACAAAAGAGCAACTCGATAAACTAACCCATGTCATTTATCTATTTGCTGCTGTACAAGAGAACGGAACGATCAAACTCGAAGGGGAAAAAAGTGAACGGAGATTCTACGGACTAAAAAATGAGGCAATCACCTCAAATCCCGAATTGAAAGTGATGATTGGAGTCGGAGGACACGCGAACTCCCCTAGATTTTCACCAATTGTATCAGATACTCGGAAGAGAGGGTGAGTTTGGAATAGAGAAGGAATCTTGTATAGTATTGTTTTCAGAAAACTCATTGACTCAATTGTAACATTCATCGATGAGAATTATCTCGATGGAGTGGAAATCTTTTGGGTTTGGTCATATGAAACCAACAAAGTGCACCATTCAAAATTCATTCGAGAGCTCCGAAAGAAACTAACAGATCTCAAAATTCAGAAGAAAAGATCTGAAGAATACCTGATAAGTGTCATTGTTCCTCCTTCAATTTCACATTTGACAAGTGGATATTATCTGAATGAAATCATGAAAGATGTCGATTTCCTCAATGTTCTCAGTTATGATTACTATTTTAATGGAAATCAAATCGGACCACACTCTCCAATTTACGGAGGAACACGTGGAAACGTTGATGAGACGATGAAGTTCTTGGCTTGCCGAACCGGGAAACCGAGTAAATTGAACATGGCTGTCCCGTTTTATGGAACGTATTGGGTAAACGCATCTTTTCCTCTTCTCGATGATTCTGACAACATTTGGAAGGAAAAAGGATCAGCAGGAGGTCCGTTTGCAGTTAGATGGAATGAATTAATACCGAAAGGATGGGATAAGGAGTCAGCAAAGTTCCATGAGAAATCGAAGACTTCTTACATATGGATTCCAGAAACTAAACATTTTCTGACTTTTGAAAACGAGAGAAGTCTTCAAGAAAAAGCGAAATATGTCAAGAATCATAACATTGGAGGCGTTGTCATCTGGGCAATTGATCAAGACGACGTAGCAAATACTCTTCTGAATGTGGTTTCTTCATCTGATATCTGCTCAGTCAAGGATAAGGATATTGTCGAATATTTATGTTGATCACTATGTGTAAAGAATTCTTATATGTTCATTATGATTAAGTTTTTTTGAAAATCCTTCAGCCAAAGTACTATCAAGATCAGAAAACAAAGTATTGCTCACAGTTAAATTGTTCTTAATGATTCAATCAATCTCTAAACCTGTTTCTTGCTATTTTCATAAAAAGTATTGATAGAATACATTCGTTTTTTTGTCATTCAACCAATTGATTTTGTCTTCTCTTATTATGCCACCAAGAGCTGATCAACGATATAATCAGTTAACTTCCAATATTTCCTCGTGAGTTTCAAAAATATAAAAATTAAAAGAAACAATTTTTTTTCAAATTACGAGCACACTCTCGGAGTACTTGCAAACGAATTCTGACCATCTGTCTAGTTTTGTCTCTTTGTGTATTGACTGCATTCCTATTGACAGTTCTGGGTATTGAAACTTTAGAAAAAATATGTACAGCAGCCCGAGATGAGACCTGTGAGTGACCCAATTCTCAATTATCTCACAAGAAAACATTAGCATCTTTTCAGCATCGAATTGTGGAAAACGAGTCGTCGGCTACCTAACACAATGGGGAGCATCTGAAGTCACCGAACAACAGCTTCGAAGACTCACTCATGTCATATATGTTTTCGTCGTTTCTCAGAAAAACGGAACAATCACATTGGATAATGAAACACCAAATGATAGATTTTACAGTGTGAAGGATATGATACTCTCTACGAATTCCAGTGTAAAGATGATGATAAGTATTGGAGGGCATCGGAAAAACAGAAGATTTCCACTGATGATATCTGACACCAAAAGGAGAAAGTGAGTTTTTGGTTTTGCTCAACTTAAAATGATTCACTTACTTCTAGAACCCTCATTGACTCATTAGCATCATTCATTGTGGAACATGATCTTGACGGCGTCGATATCTATTGGGTTTGGTCTACGAATATTGACAAAATGAACCATTCGTCTTTCCTTTTGGAGCTAAGAGACAAGTTAAATGATTTGAAAGTTCAGAGAAAAAGAACTGAAAATTATGTGATCAGTATGATTGTTCCTCCTTTTATTGATCTTCTGAGAAATGGATACGATTTGAAAGAGATCATAAAACACGTGGATTTTCTGAATGTGCTCACTTATGATTATCATTTGAATGCAAATAGAACTGGTCCTAACTCGCCAATTTACGGAGACGTGGAAACATCAATGAGACTATGGGATACATGATTTGTGAAACAAAGGAACCAAGTAAATTGAACATGGCAGTTCCATTTTACGGAACATTCTGGAAAGATAAAAAATGTCCATTTCACATTGATTCCGAAGATTTTTGGATTGAAAAAGACGCGGAAGGAGGAGTTTCTGAAGTTCGATGGAGAGAATTAGATTTCGAAGGATGGGATCGTGAGACAACTAATTTCCATGGAAAATCGAAAACTTCTTATATTTGGATTCCAAAACCAAAAGAATTTCTAACTTTTGAAAACGAACAAAGTCTAAAAGAGAAAGTGAAATACATGAAAAATTATAATATTGGAGGAATCCTCATTTGGTCAATCGACCAAGATGACGATGAGAATACACTTCTGAATGCGGTTTCTTCATCTGACATTTGTTCAACGGAAGATAAAAACTTTGTAGAATATTCTTGTTAATAGTTATTTGTATTACTGTTTTTTGTTTTTTCATTGTTTTATTTGATTTCAAAACTTAACAAGATCATTTATTCATCCTTCCCTGTCTTGACTTTATCGAATACTTCAGCCAACATCTTGTTACACATAGCAGCATATGGATTCAAAGCGACCAATTGCATTTTGGCAAACGAGGATCCTAGCTCAGCCGCCGATGCAAAGTCTGCCTGAAAATATAATAACTGAGGTTTATTGCTATTAAAATGAAGCTTACTCTTGCTTTCTCATCGTCTCCTTGTAGCCTGTAGATACTTGCTCTCTGAACATATGCTTGACATGCTGTTTTTGTCTTCGGACCGGCAAGACGGAGAGCCTCATTGAGATCTTCGAGGGCTTCTGAATATATATTGTTCCCTGTCAGTTTCAATCAAAAACTTACTTTCAGGGCTGTTCTGCAAACGATAAGCCTGAGCTCTATTATTAAATGCCGATGGATTCAAAGGACACACTTGGATAGCTCTGAAACAATCTACCTTGTTTTTGTAATAGAAAGAAGAACGAACTCTGAAAATTTTTCAATGGCATCAGCCACTTTCATTCCTTCTGCCAACAAAACGGCTTCTCTTTCTAGTTGTGAACTCAAAACGTATCCCGGATGATCGACATTATCAGCTTCCAAATGAACTTCTCCAACTCCAGAATCACCTGTTGGCATCAGAGGATTCAGAATTTGGTTGAGAACGGCACGATCGTGGGACGTTGTCATTTTTAAAATTATTCAAAGGAACTCTGAAAAAAAAGAACTAAGTAGAGTAGGAGACTAGTTCAGAAATACATTAGGAAAGTGGGAAAGGAGAAAGAAAAAAATAATATAAGTCTCTTTACTTTGGACTCATAGGTTTAAAAAACAAGGTGAAAGTCCAGTCAACAAAGAAAAAAACTTGAAAATCAAATAAAAACATTCTAAACTCTCACAAAGAAGGTACACAAAACCTTCAAAAATTGTTTCGAATAAACCATAAGATCGAAGAGAGACGAAAAGACGAAAACGAGAAGTCAATTGGTTCTCACGTGTCTTTTTTTCTCTCTTTTATCTGTATTTATTCTTCTTTCTTATCAAGAAAGTCAGTGTCAAAGAGAATCAGATTGCGACGACGAAATGACCGTTTATGTCTGCGTTGACAAAGAAAAAAGAGAAAAGAGGAGACAAGAAATACAAAAAGAATCTGGGTATTTATGTCATGAATATGATGTCATCTTATCTATTCCAGCTGTATATCATCATGTGGAGTCCAGAAGGAGATCTTAATCTGGGTCAGGTTATCGTCATGTGGTAGTTTGGAACTGGATGAGGAACGGGGTCAAAATATAGAACTTTGGGATAAAAACATCTGATTTTGAATAAAAATAGGATATGTTAGGCTTGGCAACATGCCAATTGAAAAACCACAAACAGAGTGGGGGCAAAAACAACTGCGCTGGTGTTTCAACCAGTATTGGCTACTCTTCTAGGTAAATTATTATACTACACTAACGAGTTCAACTGTGAATATTTTTATCATGTAAAATTTATCTATTTTGATGTTTAGACTCATAAACAGTTTACAAAATTAAATTCACAGAGTCAGCATAACAAAATGTCAATGATGGATTTTTAGAAAGTAACGGTAACCCGTTCAGAATTAGTTTAGAACCGTCAATAGCTTAAATAGCAATTCTCATATCTACAATCTAATTGTAAGAAACTGAAATATTAATTAAATAAAAATTAAAAAACATGTCTGGCACTTTTCAGATAAATATGAGCAACATCAAGACGCAGTAATTCAAACTGAAAAACGTTCCATCACAATTCACGTACTTCATCTATCAACTCCTCTCCTAAAAAAAGAACCGAGAATTTTTTAAAAATTGAACCAAAAGTGAAATACGAATGTCGGTTCACTGGGTATTTATAAAACCGTAATCCTCCTCCTATTCCTCCTCCTTTCTCTCTCTCTTCCTGTTTATTTACTTAGTTTGACAATTTTTCTCTCGTCATTATTGTTATTGTTTGGTGCTCTTTCTCTTTCTCTCTGTCTTTCTCTTTCAGGTCACATTTTTTCGTCCTCTTGGTGTCCCATTGTTGCTAATATTGGATAGGAGAGAGAAGACTGTTCTGGAATGAAGTGGAATAACACATGCTATTTCGGGAGAGAGAGAATCGTAGAACTTTGTTTTTTGTTTTTTCAAAGATCAGTTTGAAAGTGGAAAGTTTAGTATTAAAATCGGGTGACAGGTGGAAACATTTTTGGAATTTGTTTTGAAAACTAATACCAAAAAGTGATGCCTCACAATAACCCCTAGGTAAATGATAGCATTTTCCATTCCAGTCCCTTCTTTTCAGAATATGAACATCGTTCCAGTGCTGTCAACAAAATGTGCAAAATGCGATTTCCTCTGATCCCAAAGTTATTGAAATCTTCTCATAAATGCATATCCCTCATCTTATCTCTTTTTCAAATCTTAATCCCTTCATGTTTTTCCTTCTCAAATCTCCGGTTGCCACGGTGTTTCCCCGTGTCTGGCTGCATGCTCTCCGATGAAAAGTACACTGAAAAATATGGAGAGAAGGTGTGAGAAGAAGAAGGGAAAAAGAGCAAAGAATGAGTTCAGTGAAGGAGGAAATACATTAAGATTTGAGGAGACGACGATGGAAATGGGATTAAGAGTACACCTGGTTTCTGACTATACGAATTATAATGAGCTGGCATTTGTTTGTTAGATCAAATACTGAAAGTTGCTGACTTTTAATTTGTATTTTGTAGTCTCTAGTTTATAGTGCCGTTCTATTTCCGTTATCCAAAGCTTCTAAAAACATCTTCTGCTCTGAATGCCTCCGGGTCAAGTTGTGGAAAAAAGGCGAGTGATGAAGTGTATTGACCGGAGAGTGTAATACGTCGTATGGTGAGAAATAAAAACTCTTGAGGAATTGGACACCAATGATTCGCGGAGTCTCGAGTTTCGGAAATCTTCATTTCCTCCCAAGAACACCCCCATCATTATTATCTTTCGCCTACTCTTCTTTCCCCCCAAATATCATCAATCTTCTGAATGTCGTTCTGACAAGAGAAGAGGTCCTTCTTCTTCTTCTTCAGATGAATAAGAAGAAGAAGAACATCAAGAACACGACACGACAACTGATTGCTCAATCAATCGAAACATGTCCAATCGTTTTGCCGTCCAAACAATTGTTTTCTCTTCGGATGCCACACTATTTCTCTCTCTCTCTCTCTCTTTTGCAGTAAAGGAGGAGCTCATAGAAGACACGAAACATCACAACATGGCAGCCAGATTGAGAAGAAGAAGAGGAGTATTCTATGAGAATAGATGAAGAAGAAGCTATCTGATCGAGAAACTTTTTGATTCGACTCTCACTCTCATGGTTCCACTCACACTTTTTGTTTTGTCGAAAAGTTTTTGGTCATTACTTTAGTCCTGGGCTTTATTTTCGAATTGTGAAGTGTAGAAGAAACTATATACAGTTTCCTTTGGAAACAAAGATGGCAGGGTTGGTCTTTGAAAGTCATTTCCTCTTTTGAGTATCTTTTTTTTTGAACTAGAGTTGGGTTTTCATCTATTATAACGCCCAAACAAGAGAATTTCGTCTATATTTCCCAGCAAAGGCGAGATAAAATTGTTAGAATATAATATGTTTTGGTACATATTACGGAGGGAGATTCAATCTACAGCTCCAACTTTCTGACATCTATTCTTCAAACCCAAGGGAAACTTTCCTTTTTTGTTCAACCAAAAGTTTTACAAAATTTGATTGTCATTGCTTGTTTTGAATTCCACCTGTCATGCAACACTTCTAGTTTTTTTTTCATAATTCTCTAAAAAAACGATCAATTCTTGAGTTTTCAACTTAAAAATGCATAGCCACGGGCGCCCGGAAATCAAATTTCCCTCTCTTTTCTCTCTTTTTTACCCTCAATTTATTTCTTTTTGTTTCAATTCCTCTCCTCCTTTTGCTCTGAAAAAACCTCGTTAGTTGAGTTCTCATCTCCTTTTTTCCCCATCACAACAACACAAAACTCTTCTTCTTTTTTCTTCGAAATTTCTAAATTTCATTGCCTTCGCCTTCTTCTTCTTTTCCACGCTTCTTCTTATTCTTCTTATTCTTCTTTATCGTTTTCTTCTCCCAGTTCAATGCTTCTTGCTCACTGAGCCCAGAATTTCCGCAAATTGCGTGCCAACTTGTGAAAATTTCGGTCTCGTCACTATTTTTCGATGCTTTTTCTTCCATTTTTATTCGTCGTCCGGATGCATTTCTCAGCCTTCCTTGTTTGTGTTTTTCTGTTTTTTCTTGTTGTTATTTTTGAATTTTCAAGCCTATTTTTATACCATTCTTAGATTTTTTTTCTGTGTTTTCGACAGAATTATTCATAGATATTCTTTAAACTGAAGAAACCGTGCTCTCAGAAACTCCCATTTCCCTGATGAACGCTTTCTTCATTAATCTATATTTGCCGCAACAAGTTTCTTTACCCACTCTCAGAAAAAACTGTACAAGATTACAAATTAAAAGAGTCAATATTAATTTCTCTTCTTCTTCTTTTTATATCATCAAACCCTCTTTTCTATTCCCTCCTCCATGTTCTTCTTCACGTAATACACTGTATCGAGTGTAGACTACTGAGCTGATTGCGGGGGATAAAAGAGACAGTTTGTGTGTTCTCAAAGGAACGCGGCAGAAAATGATAAAAAATAGAGAACAAATTGATAGGATTGATAGTTTCGAGGTGTTTGCAAACGGGAAAGAGAGAGAAAGAGCAAGAATTGGGATTGAAGGAAAAAAGGTTGCACAGGAAACCACTTTTTTGAAAAATGACTTAACCTAGTTCTTTTTTGGGATACAGATGTGAAATTATAAGATTTTGAGTGTTAAAAACCAAAATTCCATCGGTCGACACTTTGCTCATAATTTTTAACAAAACCTTGGGAAGGCTTGTCCGAAGAAACATCACGTAGGTACCTTTGGTTCAATGAGCTTCTAAGAAAATCAAACAGTCAAAAACTTTTTCTTCCTAATTTAAATACCTATTACCATAAACTCCTCCTACTAAAATTTCTTCGTTGAAGTTCCCCTAGTGATCCCAGAAAAACAGTTTGCCTTCCCCCAATTCCACAGTTCCACTCCGTTTTTTTCCTTTCGCAACACTTTTTCTCCTCATCCATTGTCTCCTCCTATTGTCGTTCTGAAAGTTCTCTCCTCTTCCCCATCAAAAGCTGTTTAAACGGATGTGTGTAAGTAACCTATAACAATGAAATCCGTGTGCAAACATCTATGATTCAACATGAATCCGTTCGCAATGAAAGAATCCCCCTGATTCTGAAACAGTATCGTCTTCCAATATCAATGACCGATAGAATCATTTAAAACTATAGACACCATAAATCAAATTATCTCCAAAAACAAAGATTAATCACGAAAAATTCGAAAATCTAGAGAAGTTCCCCTCAAAGAATTTCGACCTATCACTCTGAATCAAATCAAAAATGCAGTGTGTTGTCACGTTCTCCCCCGTGGTCTTATCTCCATCTCTCTCAAATTTCGACCAATATAGTTCAGGTGGCAAGTGTAAACTTTCTCTCTTTTATTTTTTTATTTCGGTTGTATCATACGTTTAATCGTTCTGCCTGTTTGGAATGTCAAAGAAAAGTACGCCTTCCGACGACCATATGACCCGTGTTAGATGATAAATAACCATCACCTCTGGTCTTTTTTTGGTGGTGGTGGTGACTATGGTCATATGACTCATGACTCAAGTGTTTCATCCCCGTTATCATGTTGGAACTTTTGATTGAAATGTATTGGTAGCAGTTACCAGCTGTACAAATATTGTATCCGAAGATGTAAAGGTGACGACATAAAAGATAGATCATGACAGTTCGTGTATCCCTTGTGTCGAGAGAGACTGTTGAAATCGAAATTGGAACAATCTAAACGGATTACCGATTGAAACTCTCGTATGACAAACAAATATAGACACATATAGACCAGATGAAAGAAAAAGTACATTTGATTTATGATCAAGTTTTTTTGTTTCTTCTCTCCCACCGTCCCCCCTATTAAAAATCATTTGGAGAAAGTGTTTTAGGTGTGGACTTGGAGAGAACAAATAGAGCAAATATTTCAACGAAAGGTCATGAGTTTTGGACCTGTACACGTATTGAAAAAGCTTTTCCAAGACAACTTTTTGTAGTTTTTATTGTTGTATAAGACACAACGGATATCAAGAATTTCGTACAAATATGGTCGTAGTAGTGGTTCTTTGATTCTTGAATTTTGGATATTTGTCGTCGGGAGATGATGGAGTTCCGGTGCGCAGGTGTTGGTGCAGGAGGAAACTATTATAAGTTCAAATAAGGAAAATTCAGAGAGAGGGTTGCACCTGGTGGGAAAGAATTACAATTTCAGAAGTTTTGAGACGTCATAGAGGGGGATTGGAGTCATAGAACAAATCGGAATATGAAATTATCCTTGAATTGGTGTTAGCTGGAATCCAGGTTACATCTAGACATTGACCTTCGCTATAATCCAATGATATTGGTTCTCGAAGTTTCCAAGTTCCCTGAGTTTCAGATTCTCGTCTTGAAGTTTCAAGAACCCCCTTTACTCTAGTCTGTGTTTTACCTCTCCATGATACGTTTTCGTTTGATCATGATATCTAATTTCGTACTAACACCCTCGCCTTTTCATGTAAAGATTCAAAACGTTTGAACCCTTTGCCTCCCCTTGACTTCATGTTCTCCCTCTTTCTGTTGTATTACTTTGTGAAACTCTTCACTTTTCACTTCAAAAGCTTCCATTTCATTACTGCCACATGTTCACATCCTTTTCACATCCTCATCATCATCATCATCATCACCCACTCCTTCTTCTTCTCATCTTTGGTTCTTCCTCTTTTTGAGCACATCTTGAAATCCGAGGCGTCAGCGATGTAAACTAAACTATTTCATGAGTCGTTTCCGAATGTTTCTCCCCCCACTTTCATCTCCCTCTGCAAAAAACTCGAAACATGTGGTGTGTTCTGTTCTCTTCTCATATAGGTAACCTTTTCCCAAAAAAATCCCCCTCGTCATTTTGGAAAAAGGGATAGAAGTATTCAAAGGCGTCTCAGAGGTTAGAGGAATGCATACAAAGGGCAAATTTATAAATAAACAGTACAGGAAAAGGGATAAGTCACATGGGTAAATAATCAAATAGTTACCTCCCTATCTGATCAAATGACACTTAGTTTTAACTGAAGAAGCTATGATGTCCCAACTTTTTCGGAAATCCTATCGTATTCGATCATATTTTGATCATCACAAGAGATCCACATGGACAAATGAGGTGAGGTTCCTTGACTAAACCCTCATTAGAAACTCCCAAATATTTGTCTTCTTTTTCTCTATACCAAACTTTTTCACCGTCTTACAAGAACTTTTATCAAGTTTTAATTACATTCTCTCTCATTATTTGTATTAGTGTTCAGTGTTTGTAGGGAGGAGCTCCTCCTGACGAAAGGTCAATATTGGAGTGGCGCCCGATGGGTGGGCGCCTTCTATCCCATTGAGAGCATATGATTTCGGAAAAAGAGAGAAGACATTGATGATAATGTTTGTACGGACCTCCTCCTGATCATACGACTCAAATGTGACTCTGCAAATTTCGAAAAAATTGTAAAAATAAAGAAAAAAACGACTGAAAAATGGCATGTGATGTGGTTTGATTGGACACATAACAAACAGAGATTCCGAACTTCTTATCACTACCACCCCGGAAGCATCTAACAATCAGCTGATGCATTTGTTTGTTTGAATCAGAAACTATGCACCCAAAGGGGTATTCCGACCCCATGAGGAGGACAAAGTAACATTATGGAAGAGAGAAAAAATATTTAAGAGAAGATATACATAATCCTTTCCGCTCAGCCGCCGTTCTACATGAGAAACACCGGAAATACATGATTTAGGGAGTTTGAAGAGAGGAAAGGATTAAATGTAATCGAGGAAATTCTAAATATCTTGGGAAGACACGTCACAAGAGTCTGGATAGGGGACTTTGCACAATCCTGGATCATCTTGGATTACTGTAGAAAGATGTCATAAACCCATATCTATAGCTTCATAACTTTCCATTTCTGAAAGAATCTTGTGATGTATCACCAAACCATTATGCAAATCAGATGTGTGAACGATGTGACAATCAGAAAATTCCATATATTTTTCTTTTCCTTTCCAACCGAACGATTTCTATATGTTCCGAAACCTTATCGACCGTTTATTCTCTTCAAGAGTTCCTACGGTAAGTCGATTCACCTTCCAAAGAATAAATCTCCATCTCCTAAAACGGAGACGCAGAATGAGATGAAGCCTTCCCAAATCCGGGGGCCCCAAGTGTGCCCTTTCCATCGGGTTTCCCCCAAAGTGTTCTCTCTTTTTCTCTCCCTTTTCTCTCTTTTTTCTTCTGAAATCTCTCTCTCTCTCTGCTTACCCGTATCAGTTTCGTCTCGATTCTCCATCATCTCCCCAACTATTTCATCATGTTCAGTAGTTTTTTGGCGTGTGCGCGTCCGCTCGATGTTTCTTTTTTTGCTGCTGCTACTGCCTGCTACTGCCCATTCCACGCAGTTTGGAAATGAAATGAAGAGAAAACGAGACTAAGAGGGGGCAGATCAGTCAATACTCGTACACCTGTATGCGTCTCTTTGGCGCGGCGCCTTCAAACCTTTGGCCACGCCCCTCCTAAAGCCCCGCCCATCGACGAACGTCGAAATAGTGTTGGCTCTGGGGAGAGTGGATAGAGAAACGGAGTGAGTGCCTCCCTTTCGGTGGCTGGCTGTGCACTTTCAGACTCATTCCGACACACTCCAAGCCTGCAAAGAGGTGTGTGTCTTTTCTCTTTCCTTCCACTTCTTCCACTTTCTTCTCCGTTTGACTTCATCTGCTAACTATGGCTGATTCGTCATCATTCTTCTCATCGGCCTTCAGCTCAGCAAAGAATCTTATCCCTTTTGCCAAGAACACCGAAGACAAACCAGTCGACGCTGAAGCTCATGCTGATGCAAAGGATGCCAAAGATTCTGCTATTCAAGAAGCCGTTCAGAATGCCTCAGCAGTCATTCATGACGTCTTCTCTGATGCAGTTGATAAACTGGAAGATGTCAAAGACGCTGTTGTTGAAAAGGTGAATGGAGATGTAAAGCATGATGAAGTGAAGGATTCTGTCGAAGAGAAATTTGATTCTGTACATATCGGAGCTGATACTGCTGCTCAAGAACTCACTGATGCTGTTCAAGAAGCAAAAGAGGAGGTCAAAGAAGACGTGAAGGAGGCTCAAGTTGTCGTCAAAGGGGTTTTGGCTGATGGAACTCAGATCGTAGAAGGAGTATCTGATGTTGTCGGTGAGTCATATTCTGAATGTGATTCTGTAACTCCTTGTTTTCTTTTAGCTCATAGCGATGAGCACGCCGCCCCAGCTGAAGAGCACAAAGACGCTGCTGCTCCAACGGAAGAAGCCGTTCATGTTGAGTCTGTAGAGGCTGCTGAACACAAGGAAGAGGCTGCTGAACCAGAAGTTCCAGAAGGAGCTAGAATCGTGTTCAAGGGAGTTTTGGCTGATGGAACTCAAGTGATTGAGGCTGTTTCGGAGCATCCACCAGTTCATCAGGAGGAATCTGCTCCAGCTGTTGCTGTTCATGAAGAGGTTGGTGAGGCTGTTCATGTTGAAGAGAACGCTGCTCCAGCCGAACATTCTCATGAAGAAGCTAAGCCAGAAGAGCACAAGGAATCCGCCGAGGAACACATTGAGGCTGTTCACGTAGCTGCCGTTGAGTCAGCTCCAGCTGCTGATGCTCATGCTGAGGCTGGTCCAGTTGAACACTCTGAGCACAAGGAGGAGGCCGCTCATGTTGAGGAACACAAAGAAGCAGCTCCAGAAGTTGTTGATGTTCCAGTAGCTTCAGAAGAACACAAAGAGGAGGCTGCTCATGTTGAAGAGCACAAGGAAGAAGCTGCTCCATCAGAAGCTGCTCACGCTGAGGAACACAAAGAAGACGCCGCTCCAGCCGCTGAGCCATCTCATGAAGAACAATCTGCTGCTCATACTGATGCTCCAGTTGAACACGCTGATGCCGGTCAAATCACCGCTGAAGCCGTTGAGGAAGTCATTGAAGCTATTCATGTAGCTGAAAATGAAGGAGCTCCGGCTCCAGCTGTAGATGCTGCTCCAGTAGAGACTGCTCCAGAAGTTCATGAACACAAGGATGCCGCTTCAGAAGAGGTTCACGTTGAATCTCATTCTGAATCTCATTCCGCTGAGCCAGCTCAGGAATCTGCTGCCCCAGCTGAGGAACACAAGGAGGATGCTGCTCCAGCCGCAGAGGTTGAGGCTCCATCAGTCAAAACCATCATTCAAATTACTGAATCATCTTCTTTGTTTGGATCAAGTGCTCCTGCTCCAGCCGATGCTCCAGTCGAGGAGGTTCATGTTGTAGCCGTTGAAACTGCTCCAGAAGTTCATCACGATGAGCCAGCTCATGAGGAACCAAAGGCTGACGCTGCTGCTCCAGCCGATGAACACAAAGATGCTCCAGTTGAAGAGCACCATGCTGCTCCAGAGGCTGAGCAAGCTCACGAGGAAGCCAAGACTGAAGCTGTTGCCCCATCAGATGTTCCACTTGAGGAAGTCTTCGAAGCTGTTCATCTTGCTCCAACTGAAGCTGCTCCAGCTCATGAGGAACACAAAGAGGAAGCTCCAGTTGCTCCAGAAGTTCACTCTGAGGAACATCATGAATCTGCTGCTCCAGCTGCCGAGGAACACAAGGAAGAACAACACAAAGAGGAAGCTGCTCCAGTTGAAGAAGCCGTCGAAGTTGTTCATGTAGCTGCTACTGAATCTGCTCCAGAAGTTCAATTATCAGAAGAACACAAAGAAGAAGCTGCTTCATCAGAAGCTGCTCCAGAAGTTCATGAACACAAGGAAGAGGCTCATGACGAGTCTCATATTGAAGAACATCATGAAGCTGCTCCAGCTGCTGAGCAATCCCACGAGGAACACAAAGAAGAGGCTGCCGCCCCAGCTGAGGAACACAAACAGGAATCTGCTCCAGTCGAAGCCGCTCCAGAAGTTCACGAGCACAAGGAAGAGACCCATTCCGAATCTCATGTCGAAGAGCATCACGAAGCTGCTGCTGAGCAATCCCACGAGGAACACAAAGAAGAAGCAGCTGCTCCAGTTGAATCAGTGGAGGAAGTCATTGAAGTTGTTCATGTTGCTCCAGCCGAATCCGCTCCAGAAGAGTCCGCTCATGTTGATGCTGCTCCAGTTGCTCCAGAAGCTCACTCTGAGGAACACAAAGAGGAAGCCGCTCCAGCTGATGTTGAAGACGTCATTGAAGCCGTTCACGTCGCTGCCACTGAATCTGCTCCAGAAGCATCAGGAGAACACAAAGATGAAGCTCCAGTTGAAGCTCAAGCTGAGGAACATAAGGAAGAAGTGGCAGCACCATCGGAGCCAGCACATGAAGAAACAGCTCCAGCTCATGTTGATGCTCCAGTCGAAGAAGTCATTGAAGCCGTCCATGTTGCCTCAACAGAATCCGCTCCAGAAGCCGCAGCTGCCCCAGAAGCTCCAGTATCAGAAGAAGCAGCTCCAGTAGAAGAAGTTGCAGTAGCCTATCACGTCGAATCAGTAGAGACCGCCCCAGACTCACACGCAGCTCCAGAATCCGTAGAAGAGCCATCAGTTCAGCAGCATATCGAGCCAGTAGAAGCTGCACCAGAAGCCTCGCCAGAAGAGGAGTCATTTGATGTTGTGCATGTTCACAGCGACGCCGCCCATCCCGAGACAGCTACTCCAGAATCCGGAAGCGAGGAGACATTCGAAAAAGTCGAGCATTCACAAGTCCAAGAGGCACCATCTTCCGAAGAGCAAGCCAACTCTTCGGAGCCTGAAATTGTGGAAGACGTTGTCGAAAAGCATATCGTCGCCGCAGTTGCTTCACCTCCAGTAAGTTCTTCTGAACCTGAAACTATCTTGAACTACTTGTAACTACATAATCTAGAAACATCACGTAACCTCGTATCATTCTGAGATCATTCGAACTTTTCGAACTTTTCTTCTATCTCTTCTTCTTGTTCTCTTTTTCTGTTTTCCGAAACTTCTTCCCATCATCCATCATTAGTTTTGAAGTGTTGTATGTTTGCTGCTAAAAAAACTAAAAACACCTGACATTTTTCAAAATTTCGAATCCCCCCCCCTCTTGACATCACATAGTTATGAGTGGGAGGAAGTCTTGCATCATCTTCTTCTTCTTCATTTCTCTAAGAGTTCAGGGGTCATCTTCTCTTCTCAAAAGACAAATTGATCTGATCAAACATCGAACGAAAATGAGTCAGAAACCCCCCTCAAATCGCTCGTTTTTTGTTTCAAACCGCCAATTTGGTCACTCTTTTCAATTTCCAACAAAATGTAGGTAATTGTAGAGAAATTGGAGGAGAAGATGAAAGGGGAGACAAACCGGTCCCCTCAATTCGTATACATATAGTGCGAAAAGGTTTCTCTCTGCGCAGGCAGCAAAACGTCAAATTGTTTACTTTTTTAAAATGAAATGAATAGAGGATTTAGTTGAATATTTGGAATTATTTTATAGTCGTATTCTTTTTTTTTCAAGCCATCTTTAGGTTACTTTGAGCCACTTTATCTTTGATAACAATAGGAATATAAAGAAGGTGTCAACTAGTAAAATGGTCCTCTATTTGTGCTTAGCATGCCATCAGTTGACAACTTTCATGTATCTTCCTTCGCATATGAAACATGAAGTCAACTTGTACGCGGTTCTCGAATCGATTCTTGTTGTTGTTGTTATTGTTGTTCTCTTCGTAGGTCTCTAACCAAAACACACACGTCAACAGAAAAAAAAGAGAATCGGTGTGAAAAAATAAAATAGAAAGAGAGAGAGAGAGAGAGAGAGAGAGAGAGAGAGAGAGATGGGTGATGATGTTGGCACGCCCAAAGCCGATATCATTCTTTTGTGTATTTGTTGGGTATCTCCTCGCGTTTTTCAATTCGTTTCGATGCCCCAATAACCGGAAGGAGGAGATTGAAAAGATACTGTTTATTGTCTCTGTGTAATGTTGTAACCAATTTTCTGCCAATTTTGAATTTTGGGTGCGAGAGAGAGAGAGAGAGAGAGAGAGAGAGAGAGAGAGAGAGAGAAAAGGGTTTTGATACTATTCTATAGGTATTCAAAGAATCTTCTACATTTCAATGTTCTTGTTTTTGTCCATCACTTCCAACACAAACAACCACAAAATGAGTCACTCCACGTTGTTGTTTTCTCACATTTGATATCTCTTTCTCTCGCCTTCTCAGCAAATGATAAAATGTGAAAAAGAAAATATCTCTGACACTTTTCCATCTCTCCAATGGAATTTCTCTCGTCTCCTCTTCTATTTTTCCTTCAACTGTTAAAAGGCGGAAAACGACACGGACCCCATTTTCTTTCTTCCATTTCCTTTTCAATTTCTTCTTTACCCCAACATCGTTCTCTTTTTTTTGGGTGTATGCGTGGGGGAACCATTCCATTTCAATTTTCTCTTCTTCTTGGAACCCTTCTTTTGGAAAAAAGAGAATTGAATTCAATTGAAAGTAGATGAAAGGAGAAGAGAAAAAAGCTAATTGAATTGTTTGCATCATCATTCTCCTACCGTAACCCACTCATTTCCTTCTTTGAACTCTTCCATTTCAGGAAACTCAATCAGAAGAATCACCGAAAAAGCCGAGAACACTCGCTGAAATGTCGCACGAGTCCGCTTTCGTAAGTTTTTTTTCGAAACCTGATCTTTTTCTTTCTTCTCTTTTTTCTTCTTATCTGTCAACGTCTTCTTCAATTATTTTTTAATTGGCTTTCCTTTTTTCGAGTCATAAAATACGAAGAGATGTGTGATAACAAACAAATTCTTGTTTGTTAGTTGTTGGATCGCCAAAACGCTCAAGGTCGATGTATCAATGAAAGAAGAAGAAAAAAGAAGAAGATATTGATAAGAAATGAAATAGAAAAAACTTTGGAATTTTCAGCCAGTTCCATACCGTAGCAAGCTCGTCGAGCCGTTCGAGCCGGGACAGACACTCATTGTGAAGGGAAAGACTGGAGAGGATTCTATCCGGTAGGAAGACTTCAAATGGTATCTTCTATTGATCCCCCTTTCAGCTTCACTGTCAACCTTCACACCAACACCGCCGATTTCTCTGGAAATGATGTTCCACTTCACATTTCCGTCCGCTTCGACGAGGGAAAACTCGTCTTCAACACTTTCGCCAAGGGAGAATGGGGAAAAGAAGAGCGCAAGTCGAACCCTTACAAGAAGGGAGACGACATCGACATTCGCATCCGTGCCCATGACTCCAAATTCCAAATCTTCGTTGATCAGAAGGAGGTGAAGGAGTACGAGCACCGTGTGCCACTCTCATCCATCACCCATTTCACTATTGACGGAGACGTTCTTGTCAACTACATTCACTGGGGAGGAAAGTACTACGTAAGAGAAGGATTCAGATGTTTCAGAGAGTGTAATCAGAAATGTTTTCAGCCAGTTCCATACGAGAGTGGATTGGCCGGAGAGGGACTTGCCCCAGGAAAGACTCTCACTGTCTTCGGAATTCCGGAGAAGAAGGCCAAACGTTTCCACATCAATCTTCTCAAGAAGAACGGAGATATTGCTCTTCATCTTAACGCTCGTTTCGATGAGAAGGTAGAATTTCTGAGATTCTGAATCTTCTTCAGATACTGATTTTTTCAGCACGTCGTCCGTAACTCATTGATCAACTCTGTCTGGGGAAATGAGGAACGCGAGGGCAAGTTGCCATTCGAAAAGGCCGTCGGATTCGATTTGGAGATCCATAACGAGCCATACGCATTCTCGGTATGCCGGAAAACATTCCGAACGACTTCTAAATTCTGAATTTTCAGATCAACGTCAACGGCGAACGTTTCGCCTCGTACGCCCACCGTCTCAGTCCCGATGAGGTCAACGGACTCCAAATCGGAGGAGACGTCGAGATCACTGGAATCCAACTCGCCTAAATTTGCCTCTTTCTTCTTCGTTCCGTATTCCATCAAAAAACTCATTCTGCTCCAAGCCCCGCCCCCTTCTTTTTTCCCCAACCGCTCTTTCTCCTGCAGTAGCTGACACCAAAAAATTGATTTTTTAATCGAAAACATTCAAAGAAAAAAATGCAAAAAAGTTTCAAAAAACTTTGCTTTCCGCAATGCTCTTTTTCATACTGTAAATGTAAATTCATTTGGCAAAACTAGTCCCGTTCCGTTCCCCCCATATTTCTTTTGTGAAATTCTAAATTTCGCTTGATTGTAAATCGTAAAAATGCCACTTTAAACTGCAGAATAAAACTCTCCGAAAAACGCAAAACGTGTTGTTTTCTTTATGAAAAATCCACGTATCGAATGAAAACCAAAGTCCGAATCATTTCCGTTTATTTGGTTTTCAAACGACTGGTTTTCGAAACGAATGAGGTAAATATCTCTACCTCTAATAGAAGAGCACCGAAGAATATTTCAGAATAATAAAGGAATATCCAGAGAATGCGGCTGAAATCCGTCAACTCGTTGAGAACCGTCGACACTATTTGAATGTGATCTACGCCGCCGCCATTCTCGGAGTCAGTCCAGTAGAGCAAACTTGCATTATCTCAGATTTTCAGACATTTCAATTGTGTACTTCTTATGGATGGTATTCGTATTTGGCCGAGGCTTATACCCATTTAACCAGTGGTTTTGAGACAATTATCCATATTTCTGAACTTATTTTCACAAGTTTGGCACTGCTTCTTCTGTATTTTTCACTTTATAACAAGAGAAGTGGTATTCAATATTTTAGATTTTTGTCCAGATTTCTATTAAAATTTCAGCAATTCTCGTGCTTCTCGTCATCTTTTATTTCCTTTATTCGTGTTCAAAACTCCTTCAAATCGCATACATGTATCCATTTCCACGTGGATTCAGACACAAATTCAGTTCTCTCACAAGATATTCTGAATACGATGCAATGAGTCTCACCTATGATTCAGTTATGTGTGCCAGTTCTCTGATCAGTTGTGTTCTTTGTTTTGCTGCCACGTGGCATTTCACTCCTTTGGTCATTGTTAAAATGAATTACAAAGAGACACAACAAGAGGCCGTGGCACAAGCAATGAGAAAATTGAAAAGAACTAAGTTGTAAGTTTTATAAGTGTCTTGGGAAGCAGTGAAAACACCGCTTCCGTAGCGCAGTAGGCAGCGCGTCAGTCTCATAATCTGAAGGTCGTGAGTTCGAGCCTCACCGGGAGCAATTTTTGCTTTTACTTCAGAACAACCTGCGATGTTAACAGTTCTGATGAAGAGACAGCTCACAGAATTACTCGTGGACCCGATGGAAAACAATTCGTCTCGGTATCCTGTGTTTTCATCTCTTTTTCATGCTTGTTTTTTTCAGAAAAATTATCACAAGAAGACATTCAGTACTCAAATAACCGATAAAGCAGATGTGACTCTGACCACTTCGGGAGCCAGAAGCACCAGAGTACGGTAGAAATTGAAACTTTCGAAAAAGAAATCTTTCAGAGCGAAGTGAGAGTGACGTAATTTGAAGAGAAGAACATTCCGATAGATTACCATTGAACAAGTCAAAAGTCTCATTTTAAACACATTTATCAAATCGATAAATTGTTTTTCAATTAACCAAGTTTTCGTTTTTTATTTGAAAGTCGAGTATTCGATAAAATATTTTTAAGGCTTCGAAAAATACAATTTTAACCGGAAAACAAGATTTAAAATCAACAAATTTAACAGGAATTCTAACAACTAGCGACCTATTAAAGCACAAAAATACACTAAGAAGAAGCGTTTACCACCAGTGGACTCTTTAAATGTCTCATCAAAACGACAATTGCTTCAGGTGTGATTCCAGGGATTCGAGTGGCGGCAGCAAGGTTTCCGGGACGAGCTCTCTCCAGTTTCTCGATGCATTCAAGACTTAATCCACGCATTGTTGAGAAATCAATGTTATCCGGAATAATTGTAGCTGATTCACGATCGATTTCTTGCTTCTGAAAACAGTGAAATTGTATGGAATTAGGTTGTTTTTAGAGAACCTTTGTCTTCATTCTCTCGTGCTCCATTCGATACCTTCCCTCAATTTTCAGTCTTTCTAGAATATTTTGATCAATATTCTCATTTTCAAAACAATTTTCTAAATCCTCTTTTCCCAAATCGTATCGATGAATCAATTCGAATGCCGAAAGAACTTTTCCTTCATTTCTCGTCGTTGCTGATAGTTTCGGAATTATTCGTTTCCATTTCACAACACTCATTTTCATTTCCTCCGTCTTCTCAGTCAATTTATCAAGCTCATCTCGGATTTTCACGAACTTTTCCCATCGTTTTTCTCCGATTGCATTGTGACGTTTTCCGAGTTCTGTCAGTCGAATATCGGCATTGTCGGGACGGAGATGAAGCCGGAATTCAGCTCGAGAAGTCAACATTCGATACGGTTCATTTGTTCCGAGACTAGTTAAATCGTCGATCAGGACACCTGCAAAAAGAATAATAAATCTGAATAATCAGAAAAAGTGTTACCAATATATGCATCAGTTCTAGAAACTATCAATGGTTCTTTATTCTGTGCTTTTGCTGACGCATTGATTCCAGCAATGACTCCTTGAGCAGCTGCTTCCTCGTATCCAGTTGTTCCATTAATCTGTCCGGCTAGAAACAGTCCATTTACTTTCTTTGTCTCCAGCGTCTGTTTCAATTCTTTGGGATTCACAAAATCGTATTGAACTCCATAACCTGGTTGGAATAATTCAACATTCTCGAGTCCTGGGATTGTTCGTAGGATTTGACGTTGAACTTCCGGTTTAAATGTCATTGACATTCCTTGCGGATAGATAATAGAAGAATCAAGACCTTCGTGTTCCAAAAATAAACGATGTTTTAGATTTGGAAATCGGTTGACTTTCGATTCGAATGACGGACAATACCTGTAAAAATAATGTTTTGAAGTAAAATAAACTATTGGGAAGACGCTCTTTGCACATGCAGCTTCTATATAATTAATGACAAACCTTGGAGAAGTAGTTTCTGACGATACTTGATAATTCTCGTGCATATTCTCTTGCCCAATTCGACAAGTTTCCTCATTTGTATGACCCAGATACGTTGGTAACTGATCTTCATACTTTATCCATATATTATCAGTTAAAAATGAAAAAGGAATAGGTTTTTCATCCGGTTTCACCATTTCGAACTTTGAAAAGTCAATCGAATCTTTCATTAATCGAGGCGGAGTTCCTGTTCGAAGTCTTCCTAATTCAAGATTATGCCTTAGCAAACTGAATGAGAGCGTTTCGGGGGCACTCTTCTCTCCGATTCTTCCGGCTGGCCACACTTTCATTCCCTGATATATTTCGGCTCGGAGGAAAGTACCCGTGGTGATTACAATGCATTTCGCACTGAAAATTAAAGATATTTGTCTGAGATACGAATCATTTTCTACCTGAGAATAGTGTTTCCAATCCGAACCCCTTCAACTTTTCCTTCACGCACAACGAATTCTGACACTTCTCCTTCAACTACTTTTAACCCTTTTGTCGAATTTATTTCATTCTGCATATGCATTTTATACAATTTTCGATCAATTTGTGCTCGAAGACCGAGTACTGCTGGTCCTTGTGCTCGATTTAAAGCCTGATAGGTGATTGCTGATTTGTCACAAATTCTGCCGCAAAGACCGTCGAGAGCATCGACTTCTCTGATTAAATGTCCTATAAAAAACTTTTATTTTTTGTATTAAAATTCAGAAAATAAAAACCTTTGCCAATTCCACCGAAACTTGGATTGCAGCTCATTTCTCCAATTGTATTCTTATTTTGTGTGACTAGAATGGTTCTCGAACCACATCGAGCAGAAGCGGCTGCGCTTTCACATCCCGCATGTCCGCCGCCGATGACAATCACATCAGCATCTCTCTGAAGATATCGTTGAAAAATTCGCGAACTTCTGCTCAACATTTATCTGAAGCTATGAGTATTTCCACTGATACCCCACTGATTTCCGATATAGTCTTGAGATTTCATCAACATCAAGAGGAAAAACAATACTTCTTGCGAGAAGAGGGAATTTATTAAATAATTTTATTATGAAAAATATATGAAAAAACAATGAAATAAATTAAATACATAATTAAAGGCAAAACAACAGAGAGTCCCGTGAAAGAGGCACAATATGATAAAGCACACGAAAAGACAAGTATAGAGTGGGGGAAAACTGAATTATGGGTTAATAAATGAAACCATAATGTATCTAGTTCCTTTTGTGGTTGCGAGACCCTCATGAAGATGTGTCAATCTTCCAGGGAACATCATTGCGTAGCCTGAAAAGGTAAAGAAATAAAACAGTTCTTACTTGTCCGAGAGTACTACACGGAGGCTGTGCATTAGAGCGCACTTTTTCAAAATTTAAAGATTCATTTTTTCACAACTATTCCACAGATTTTTCTGATTCTTTTGAAAAAAAAAAGATGCTTACCGACTTCATCAGCTTCTACGGTACAATTATAACGAACATATCGAACTCCGCCGCCCTCATAGTCTCTTCCTTTCTTATTCAAAGCAATATCAATACTGAAAGTGCTGGCGTCATGATGTGGACGAAGCGAAGCTTGTTCTTCTGGTTTATACCGAACCACAAACATCATATTTGATTCGACTGGCTGAAAAATGAAATTATTTTCAGGGAATTACAAAAACTAAAGCAAAAATTTGAAACCTGATGATAATATCCAATGAACGTTTTCTCTTGAACAGGTCGAACATATGTGTCCAAAAAGTATAGCCATTGTCTCTCGAAACCAACTTGATTCATATGAATATCACGAGTCGGGACATTCTCGTATCCTCCGGCGAGTCTCTTATCCTAAAAAGACACGTAGATTCCATGAAAAAGAGAAAAAACACTTACATTATTACTTCCATCGCTCCATCTACCGAATCCTTCCATTTCTTCAATCAATTCCTCACAAAATCTCTCTGACATCAATGGATAATCATAGACATCTGGACATGCTTGATCAACGATATGATCTGGTTCCATGATCTTATGATATCCCGGATGAATATAACGAGCCTCCCAAAGGTCTCGATTCTCGAAGATCTGCCACATCTCCGGATGCCATTTCCCTTCGGTGACAGTCTCCGAAAACTGATCGCTCACAATCAGAAAACCGTATTGTTTCTCGTTGTCAATGTACATAAAATGCCTATTATCTCGTGCGAATTGACACATTGACATGTCTGGATCCAAATTCTTTTTGTAACTGTACGCTTCTTTCAGAGCTTCCAATTTCTCTTTATTGAGAAGAACAGCCGATGTAATGAAGGGAACCTGGAAAGAGAGAAAAAAAGTGAACTTTGTATGGAGAAAGCCCTCACATTCCAATATCCAATTCGATTCCCTTTCACAATTGCCATGTAGTCTTCACTTCTCGCATAGTATCCGTTGGCGGCGATGGCTCCCCAGAAGTTTGTGAACAGTTTTCCGATCTGGCCAACCATCGGAGCAATGATTCCCCTGGAATCTAAAGATAGGAAACTCTATTTAAATATCACTTACACATCATAAGTTTTCGAATAATGAATCAAGTCTTTGATGACTTTTGGTTCAGTGAAATAGGCGTCTCCGTCCATGAGAAAAGCGAATTCCACGTTTCTTTGTTTGTTCCATTCACTGAAAATTTTAATAAAAAAAAGAAGTTATCACTAAACTTACATAGCCTCATTTCTAGCTTCTCTCTCTCCGATTTCAGTGACTCCATTGATTACTCTTTTCGTATAGTAAGATTTTCCGTGTTCTTTCAAAAAATCTTGAATGTTTTTAATGGAAAATGGTTGATTATTATAAATGTACAAAGCAATTTTCTCTTTTGGCCAATCGAATTCGGCGACTTTTTGTAGAACTTCTTCGATGAATGGGATCGGTTTTGCGATGAAAATATTCAATGCAATCAGTGGAAACTCTTCAAATTCTTTGGCTTCTTGTCCACATGTCCGACATCCCAATTGAGAATTCCATCGATTTCCAAGGTAGTTTCCGAGATAGTTCAGATGAGATTTACTCGGTCCATTCCCATGAATAATCAGAGGTTTTGTGTTATAAGCAGCATTATAAGCCTCTGGAGTACCATCTTCTTTGAATTGCAATTCCACCTCCTCGATGACTCCATTCAAGTTTTGGAAGATCTTCGACATCGAATCCAGACCCATTTTCAATTCTTTCCTCAATTTATCATCTAAATAGATCATTGTATAATATAACTGATCATCGTCTTTGTCTTCCACTGATTTCAGCTTCAAAATCTTGTATACTTCTGGACCGTATCCCATAAACAATCCAGAATTCAAGAATCGTTTTCCGAATTCAACAATTGGATATTCTGGAGCCAAACTCTGATCTGGCCAACAGAATGGTTCAGCTCCAAAAAGAAGGCATTGTTCTGAATAATGTTCGAAGAATTTCCGGAGGATAGTAGTGGCATCTGCATTGAAAACAACGTCGTAAGCATCGACGAACATGATCATGGTATCAGAAGCATCCTTGTATTTTTCGATCCATTCAGAGAGAATTCGAATCTTTTGACCACCACCCTGAAGAAAGCATTTTAGAATACGAATAACTTGATAGTCTCACCTGCTCGACCCGAGTGTCACCACCATTCCATTTCTCTCCCAAAGCCAACACTTCAATATTGATATCAAATGCTTTAGCAGATTCCAGAAGACGTTTCAATCCATCCGTGTTCTCTGTGGCAACAGTAACCACTTTCAATTCAGGAAGATCTGTTATTGTTGTGGCAAAGACAAATGGAATAAAGAGAAGAGGGAATACCCTCATTTTCTGGAAAATTAGAACTCAATGAATGGGAAATAGAGAGTATAAAAGAGAAGAGTTTAGAGTATTAGAATGAAAAAGGAAACATTTGGAGAGGTGACATGTCAAAATAAATCGTCTTTTCCCCCTTTCTTCAACCTCTTCTTCGTACTTTTCATCCGTCCTTCGTATACTTTTCGAGATGAAATGAATGCGAGAATCAAATTAGATGAGAAGAGGATTCGGAAGAAGAGGAAAGAGGTATAATTATGAGAATAAAAAGTGGAGAATAGCAGAATAAATATGTTCAATTCGGTTCAGATAAATGGCGTCTGGCTTCTAGGAGGAAGAAGGAGAGTTTCACTTTTGTTTGGGTCATGATGAATAAGTCAGTGAAAGTCACGGCTCAGATGAGCAAGAAGGGCGGTTCATACATGACACTTCTCAATAAAAACTATATTATGGAATAAATGAAGAATTTATTAATTAGTCGGATGATAGAATAATGTCAGTTAGATTTTCTGTTATGTGTTCTGAGATTTAATTTCAGTTACTGGTGACTTTGTATATTCTTGGCTTAGAAAAAACTTTTCAATCGAAAAAACTGAACCAAAATTGATTTCTTCATGAAGATCCTAAATCTTTCTACGGAATGATTACTATCAGAATAATAAGTGCTCCGATCTCCGAAACGAACTCCAATGTAACAAGAAAACGAACGTCGGAATCTAGAATCTACGTGCAAATTGAATAGAATCGGGACAGTTTCTGATGATCTGGCACATTCTGGTAGTAAGAGTGGACCGAGTGAAGGAAGAGTTTACACTTTTTGAAGAAGCCAGGGTCACTGAGACGGCTGTCCAACAGATGTCGACCCTCGTCTGCGTCTCTTCCTCTCACACACTATCTCGTCGAGGGATGCCTTCGCAACTCTTTTTTCTTTTTTCACTCTAAAGAAAGAGAACAGTGAGTGTGCACTTATAGTTTTGATATTATTTAGAAGAGAGAAGGAAACGAAAGAAGAAGATGAAGAAGGTCATGTTGATCAAATAAACATTATTGTAAAACCATAGAAAACCAACACTAAAGTGTTATATTCAATAAGTTATATCAAGGGGATGAATAGAACGATAACTAGTTCAACTATCTTTATAATATGTTTTGTTTTCTCATCAACAAGGCGTTGCCAACTTTCTTGTTTCCCCGATTTTCTAGTTTTTATTTTAGTTTTCATTGTACTTATTCCTCTTTGTATTCTTTAAATATTGTTCCAAAAAGCAATTTATTTGAAATGTAAAATTGAGATTTAAAAGCAAGAAAGCATCAATTTGAAGATCAATCAACAATCTTCAATACTTTATTCAAAAGCGCCGCTTTGGTGGTATCACTGATATTCTTGAATTCTTCTGTCTCCTTGATTGCTCTCACTTCTGCCACACTTTTGATATTTCGAAGGCAGCTGTCCTAAAAAATAATTTTTTGAATTATCAGATCACATAATAATATTCCAAACCTGCAGCTTTGCCAACAAATACTGATCAGCCCACAATAATTTAGTAATCGGAACGATATCCTCACTTCCCATCAGAAACCGTTCACACTCATCCATCACATATTGTATTTCATACTTGTCACCCAATTCCAAAAGATATTCCACGTTATCAACTGTCACTGGTTTATGGCATGGATAGATGACATTCAGAAGCTCTCGGAATTCTTCTAGAACAACATCTTCCAATTCGATTTGTGTTTTGTCTCTTTCTTGGAAATTGGAGAAGAACATTGCATGGAAAACTGGTGAGTAGAGGGCAAGATACTGAAATATAAATTATGATTATACTATTTCTTTCCAGAAATTACTAACCGCTTTATTGACAAACAGTTTCTGCTTATTGATAACGAAACTGATATCAGAAATGTTCGTTTGCATTTGTCCAAAATCATATTTCTGTGTTTGCCTGACACCCATAGTCTTCTGAACAACAACACGGGCGGTAACTGTCACCGAGTTGTTTCTCACAAAATTCGAATTGTTCACTTCGTCCCAAGCCATGAAAGACGGAAAACCCCAATTGTTTGAATTGAAATTGAATTTATTGGTGAATTGTCGAGAGAATGCAGGAATCGATCGATTTCTGGGAACAATTCGGAATTCGACGACAGCATCACATGACCAGAGAGTGGATTCAGAATCTGGATTACAGTCAATGTAGACGGAAAAGAATTTCACTTCGGATGTTCGTTTTGACTTTTCGGTTTTGGCTGCGAGCCTCCTGCAAAAAGGATTTTTGAAAAACCTCTATTAGAAGGGCATGCTCTGTGAGTTTTCTGGTTTCAATTGCTTTCAGATCTTTTTATTTTATTTTTGTTCAAAATGAGAATTAATTAGAATACTCACCATGGCAAACTTCCAATGTACTGAAACGGCGTACTAATTTTGGATTTCAAACTCGGAAAATTTGGAATCTCTAATCTCAACATTCCTTCTGTTTTAGTGGTTCTTGGCTGAGTGTAAGCTTGAATATCGAACGTTGAAACGTCGGCTGCACCATTATCGATTTCTCGGGAAGCCGTTTGTTTGGGAGGACCTGAAGGATATTCCGAAAGGATTAGCTAATCCAAATGAGAAAACTAACTGGCAAAAAGTCGATTAGGAGGAGAAGTTCGTGTGTCACATGGCCATCCTATTGATAGGGCTTCTAGTTTTTGCTGGAAATCCAATAATTCAAAATAGCAAAATAAAAGAAAAACTCACATCGAATTGATCCATTTCCTCTGGGTTTTCTGGCTCCGCCGCCGAATCATTATCATGATTTCTATCAGTCATTTTTGTGTATTTGTTTGTCGAGTAATGGAGTATTTGTTGTTCTTTTTTATTGAGAAAGAATGTGTGACTCCCTGCAAACAACCACCATTCGTACTAGTGAGGGGACGGAGATGAAGCGATTGGTAAAGAAAAGAAGAGGGGTGGTTATGAAGAGAAAAAGTACGCAAACACCCTGACGCGCAGTTGAACCAAGAGGGTTTCCGGGGAAGGCTAAAGAGGAATCACTTGGAAGATAGTCTAGGAAAAGCAGGGATACGGTAGCCTACTGTATAATTTTAAATTTGAAAAATATTTCAGAAAGAAATGGAAAAAGTAATAAGACAATTTGATATTATACTAAATCTATAACATCCGGTTTCCTTAGTCTAACTAGATAATTGAATTAACACAAAAGAGGGTTTGAAACATTTTAATTTTAATAGGAAGACTAATTAGTCATTATTCCTTTTGATTTTGATTGTCAAAAAATATATCTATCTTCCTACAAATTTCCTAATTATGAACTACAGTAACCTGATTAGTTCTGAATCCTTTGGAGTCGAAGCTTACCGTAACCGAATGAGAAGAAACAAAACAGAAAAGAAGAAGTTCATTAGAAGAGAACGCGACCTCCTTGCAAAATGAGAAATGAGAAAGATGTTTGAATGGAGATGAAATGAAATGGAAATGCGATTATGATAAAGATAAGAGAAAGGTAATTAGTGAAACGATTGGGAGAGGGGGGTTGGTGATGGATGTTTCCTCCTTTTACAATCCACAATCATTTCGTTTCGTTTGTCGGCTTTCCTTTCAAATCTTCTCTCTTTCTTCTTTTCCATCATTTCTCACATCATCATCTTCTCTTCTTCTTTTAAGGAATTCTCAAGATTTTGGATTATGAACGAATCAAAGGAAAGAAGAACTTCAATCTGGAAGATTTATTTGTTTCTGAAGAGAAAATAAAATAAAAATTAAATGAATTTGAACCAGGAAAACAATAAACGAACAGCTTCAAAAACACTTTTGGATATTCAGTAAAGCGTGAGAAAACTATTCAAGATTTGGAATTTCGGAAAACAAAAAAAACAAAGATTCAAAAAACCACATTTTTGTTCAAGATTCCGTCATTTTCTCATCAGTAGGGAGTAGTTTTATGACAGGAAAGTACTCAACCACATGGTTGGGTCACGTGGAAACTGTATGATGGGTTTCGTCAGTTTCATCTGTCTCATGATATTCATTTTCAGCCTCTTTTTGAGATGGTCGCTTAAAAACTGTTTTTCCATGAAATTGAATAATGTCGAACTGTTACATTTTAAAATTTCTCGATTTTACATTGAAAATATGCGATTTACCTGTCAGGGTTAACTGCTTTCTTACCTTAAGATTATCGCTTGAGAGCTCCCGCTAATCCCCCGTCATTCTGGAGCAATAGAGACTGAAAACAAAAATAAATCACTTTGAGAAGATTTATGTGGTTTTCAACCCAAAATTATTTGGCTTTCCGATAAATAAATATGGTTATTTTGGTATTTGGCAAGTCTTCTTTTGAATCACGTCTTCCTAAAATCTTCGCTAACCATTGACGTCTCACATCATTGGAGATTCATGAGACATTGAATTATTGATGGATCAAAGTGGAAAAAGAACTACAATCTGAACAAATGGCACAACAAAACAAGGAAAGTAAAGAAATGAGAAAGTGCCAAAAAATAGATTATCTTGTTATTCGTCTTCTAAGGAATTCTTAGGAAGAAGTGCACGAACAATGGAAAAAGTTAGGCAAAGGAAATCATTTGGTTTGGGTTGAACAGGAGGTTGTTTTCGGAAAAAAGAAGTTTGAATCTTAAAGAACAAAACTCAAGTCTACCGTAACCTTCTTTTGACCACGTCCTAAGTCTTTCAGTGAATGGAAGACACTCTTTGAAGGTAATCAGAGAAATACCTCTGCAGCCCCTCATTATCACCGCCATCTCTTTAAGTTTCTATTTTCATCATGGATCCGGAACTTCCGTTTGAGTTTCAACTAGAAACAGATTGATCCGTTCTCTGAACCCTTTCTTGTTCCTTCTTTTTGAGTTGCACGTTATCCCCAATACAACCTATGCTCTCTGGAAATCCACTTTCATTTCCATTCTCTCCATCTATACGTAGGCAATATAAATGTGTGACCCTCGAAGGAAATATGCACATTAACACGATTAAATTTGAAGTTTTTCGTTTGCAGAATACCTAGAATCGGATAAATAACACATACATTTCCTCCTAGTACCTCTTCCGCAGCGCCATAATCTTCAGAATCTAGTACAGTAGTAGGAGGAGGATAAATAAGTTTTTTCTTCTTCACGGAAGGAAGGAAAAAGTATTTTCATCTCCGTTGGGAGCATCATCTACACATGAATTGGTTTCGAAAAAAAACGGGAAACCACTTTTTGGACCTTGTCTATTCAGAATTCCTTTTCCGACTAGAAATTATGATGATGAGTCGAATAAAAGGGTTCCACGAATAGAAATAAAAAAGATGTTGAGAATAACATTTCGGTTGTAAGTAATGCTTCTTGTTTTTCTTTTTTCCAAATTTATTGCTGTGTTTCGGTGGTTGGTCTCTTGGACATTCCTCTGCTTTTTTAGTTCTTAACCCTCCTAAAAAGAGATGCCGTATAATTAGAGATAGACAGAATATCCCATACCTATTAGCCATCATTCATCGAAATACCTGACTTTTCGAATCTTTCTCCTAGTTTATTCAACTCAACCTGATAAAGCTCTATTTTTAAAGTAATCCTCTTATCTAAACTCTCGATTTCCTGGTTTGATAAGATACTTATTTTCATATTATCCGTTTTCATTTGAACTATGGTGGCCACCCGAATTGGCTGGAACTTCTGAAACCAAGAGGATAAATCTACAGACTGTTTTGGTGTTTTGTTTGTTTCTTTGAAAATCATCTCTTCAAAACAAATGCTTCTAAATTCGGTTTCAATCTACGTTGATTTAAATTTTATTTTTAAAAAATGAAAAAGGAAAGCGGCTTCTGATCGTATGACTTAGAAAATCGGATTTCAGTAGGCATGCTTGAAATTTTTGTTTAAAATTGAATGAAAACATAAAAATAGAGATCACAAAAAGCATTAGTTACCTGAAACGGAAATGATTTTTCGTAGAAAGTAGAGCTACCATTAGAAAAGCTGGATCATAATGAAGTCAGTTGCATAGATTCAGTCGGAAGTCTCTAGAAACTTCTTCCAAATCGAATGAATTCTTATGTATTGAACTTTTGAAATGAGTCATCAATTCTCGAATTCCATTCCCTCTCTTCCAACATTTTCAACTTTTCCTCCATCTTCCAATGATTCCATCATCATTCGTTTCATCTACTTATTCTTCATGCTCGTAAAGAACTCAATAAAACTGTCCCACTTCTTCTTTTACTTCTTCTTCCCATTCTTTTTCACATTCAACTTCATTCACTCATTTTCCAAACCCATCCCCCCATTTGATTGTGCACACCCTTCAAAGCTCCGCCCACTCCGCTCCATTCATTTTTCTTCCAGTTTTCTTCCTAATGTTCTTGTCATCAATAGATCTCGTTGACGCGAGAGAAATTGAAAAAAAAAGAGAAAAAAAACGAAATGTTCTTTGAAATTCATGAATTTTGACAATGAAAGTTTGGTCTAACAGCATCTTGGGACCACTTTCTTTTGCCTCGTGGCAAGAAGAAACATGTTAATATTTCAATTTCTCGGTATTCTCTTCTGATATAAATGTTCTTCTTTTTGATCTCTGATTTACCAAGAATTCGTCATTTTCCCGTCGGGACCCATTCTTATGATACGATAATGGGAAGCCCATTACCTTCTTTTTCACCCCGAATCTAGATGTAATAGTAGTCATTTCCTCGAGACCATTATCTTTTTCCTTTTGGAGGTTTACGGTATCCCTTTTACCCTGAGCATTCGAATTCCAAACTTAGCAAACTCAATTGTTGCTATTTATGTTCCTATTTCTAATTTCGTCCCTTTTGACGTCTATTGTTGGTCCTTGGTATTTCAAAAAGTTGGTCGAATCTGTTTTTGAGCATTTGAAACCAAAAGGAAATTACGTCGTAATTGGAAAAAAAGTGGAAATTTCCGACTGAAAGTAGGCGTTTAGTAATAACTAAACACCTTATGATTGGAATACTTGACGTGGTCGTTAACGTCATTCTCAATACGATTTCTTGTTTATAAAGTGTCTGAAATGTTCTTTTTTTGTATGAGGCTTGTTCAGACTTGTTACCGTAATCTCTTCACTTTCTTAATTCAATAAGTGATTTCCGTTCCAGGTATTCATTATTCAAATATCCGGTCAATTATCAGATTTAGTATCAGCACCGAGAAACATTTGAAATCTATGACCTACCTAATCCCGCCTAATCCGGTTCCTATTTAAACATGTAATGAATTGAGGAAAGTGTGCAGATTCTTCTGGAAATAAGATTTCTGATTTTAAGAATGTTGATCAAACTCTACTCACTTGAAATGTTATCCAAAACTGCTAAAGAAATTAACTTTTGAGAATACAATTTAAGGATTATCTTGACCACTCCAAAACTGTTATGAAAGTCAAATAATAGACAATAACTTTTGTATTTTCCTTGACCCAAGATCAGTCAGAAGCCATAGGATTTCAGGAATCAAACAGATTCTCCTAGAATCTATTTATCCATAACTTCTTTTGGCACTTCTTTTTCTCCTTGAACTCTGACCCCCAAAGGTTAAAATTCAACAATTTTGATTGATTTGTCCGTGGAGAGGTGTCAACAAAACACGAATTTTGAGCAATTGCGTCTTTTCTTCACCAAAAACGTTGTTTCGTTTATCCATTCTTTTTCCTTGCGTTTTCTGGTCCTTCATTCCATTATTTTGTCCTTTAAGGGTTTTCCAAGAGACTGAGTGGGATGAAATTTCTAAATTTGGCCCTTTGAGTTCTAAAAAAAGAACCTGCGTAATAGATGTTTTTAATTTGACTTTTGCCATTCGAAATTCGGAAAAAAACAAGAAGCTCTCAGACAACTTCCTTTCGAATTGAATCATTTGAAACTTGATCTGTGTGTTCCTTTCGATTCAAGAACATTGAATCCATTGGAGAATCAGATATCCTGGGTTCTCCGAACTTCCATATTTTCATGGTCACCATATTCTATTCTGATCATCTTCTTTTCCCAGACACAATAAAAAATGATGTGTCTTCTTGTTGAAAATTCTTGAAGTTTTCGGGGGATCTAAGAAATGAAAAGAGGAACTCTCTGTTTCGAGGTTTGAACTCTCGATATTTCTATTTTAAAACTCGAATCCTTACTTTCATCGAAAATTATTCAAATGATACCTCAGCCTCCTCAACGTGAGTATTTTTGAACTCTTCTCTAGGAAACCCACACGAAAACCTTGTCAAAGTGATTTATGTGGACGCACATTTATCAGGTTTTGCGTGACCACATACCAAAGTTTTTCTGGGGGCGAAAGGTTCAAATTGAAGATCTAGATACTAGAAATAGATGTCAAGGAACACAATTCGTATACCAGGATGCAAAAGAACCATTATTTTCAATATGGAAGGAATGGAGTCACAGAACCTAGACTGAACTACAGTACTAAGGTGCTTAGTCAGAACCACGTGTCATATAATTTGTCGCTTTTCCTGCTTTGTCACCAGTTAATCGAATCGCGACCAAATATCAAAACAGACCACATTTTCAATATTACTTTGTTCCATTAAACCTAGATTACTTTATATCACACCTCATTCCTTCTTAATCACTTCTCTCTCTCTCTCTCTCTCTCTCTCTCTCTCTCTCTCTCTCTCTCTCTCTCTCTCTCTCACTTTCTACTCCATTTGCAACCCAAAGAAATATAATCTCAGATTTTCAGTTTTATCCACTTCATTTCATAAATCTACCCAAAAATTTGGATATATTCAATACGGAATTGGTTAGTATTTTGCATGCATTTCTGAACATTTCGCCTTTTCTTCTCTTCCAATTGTTCCATTTTCATCCTCTCTCTCTGTTCCTTCCTTCTTACTTTTTCGCTCTATTCGTTCCTTTTTCTGTTGTGTGATCATCACAACCACGTGTTCGTCTGCCACGTCATCCGAGTATTTTTGACCACTGAAGTTCACTCTTTAGACGGTGGACGGTTCTAGGAACGCCTTTTAGAGGTAGACAAAGATACAATGTGAGCAATGTTATTGGAAGAAGTCTAAAAGAACAAACATCTTACGTAATATTCTGAAATTGAATGTAGGCAATGAACAAGACTTTTCTAGTATCAAATCTGTTCCAATTCATCTAGTGTTCACTATAACAAGGAAGTTATGACGCGCCAATCCTGCAAAAAGGAAGAGAGAATAACAAACTTTGCCCTGTCGGAGTCGTTGGACTTTCAGGAATCTGGAGGTGACAGGCAAAGAATAACGAACTATAAAGAGAAGAAAATTTAGCGTCTAGATAGGTAGGAAGTTGTTTGAAGTCTTCGTGATCCTTGAAGTAGGAGACTTATCTTTTTTACATATCTATGAAAAATAGTGTTTCTCGTCACATAAGTTACATACCCGATCTTTTGAACTTTGACGGACCATCATCCCATAAACAAATTTTGATGTATACTTCTTCTCTTCTCATCTTCTACATTTCCTTCTGATTCTCGTGACGTCAAAAGACCTCCTACCCACCGGAATTCCGAAATTTGAAAGTTCAAGAGACCCTTTTCCATCCCATCATCATCATCATCCCCCCTAGAAAGCCCACTTGGCCTCCGTATCGGGTGTCCAATCAGTATAATATATGTTCACTTCATCTCATGTTTCACAACTTATTATAAAAGACTTCAGAATGTCTCTCTTTGTGTATTTTTGGTTTCTTATAAATTTTGCTGCATCAGGGTTTTCATTATTTTGTTTGAAGACGTCAATAATCCGAAGATCCTGGATTCAGATGCACTTATCCCACTTTTTCGGGCATAAATGTGGAAAATTGTTGTCTTCCTGCTAGTTTTTTGGTTTATTCGGTGAGGTTCCTCTCCACTTATTTCTGTGTAGGTGTAGTTTTTTATTCTGGGAATTTAGGACAACGTTCTTGGAAATTGCATTGCATTATTGATAAGTTTCTACTCCTCATCCCACGCTTATTTTAATTTTCACAGAGGAACTATAGTCAGTTGAAGATCTAAAGATGAGCCCGGAAAATGAGTTCTTTTTCCACAACCACTTTCTTTTCTGAAGTTTGTCCATCCATAATATCTGACGTACTGATTTGACGTTTTCGTTTAGATAAATGCCGCGTGGAATCAGGTGCTTCTGGAGCGTAGGCATCTGAGATCATGTTTTTTTGAGAATATCACCCTAGTAGTCTACTTTAATTGCAATCTGAAACTTCCATGTAGAAATCTGATATCTCCTGAATCACTGAAACAGGTGATATGCATGACATTAAAATATCGCAAAATTCAAAATCCCATAATCAGTTTATCTTGTTTTGATCATCACAAAAACGTCAAAAACCCTCTAGCTTTCCAAAAAGACCCTCCTCTTCTTTGAACCAATCTCTTCCCAATTTTTGAACTCATCTTCTGATCAGATCCCTTCTTCTTCCATGAATGAGAATACCTGGAGAAGGATAAACACACTGAATCATTCATCGCCTTTCTTTCATTTTTTAGTTTTTCATCTTTTCAAGAGTTACGTGTCTCGGAACACATTGCACGGCAAACGAAAAGGTAATTGCATTGGATTTGGAGTGTCTTGAAAAGTCGCCAACGTCTAAATCGTATAGTAGAACTGCCACAGGTGTGAAAACACTTTGGTTTTTTTTCAAAATGGTTACTGTAGTCTGTCTTCTTTCTTATGATCCAAACTAGAGTCTTGATCTTTAAATTATAGTATTCTGATCTCAAAAAGTCTGGTCAAAAGTCACTTGTTGATCTTTTTACCAGTTCAATTTTTGTATTCCAGTCACATTTTATCTGAAAAATCTCTAAAAATACAAATCTTAACTTATTTACTTTCAACTCACACTTTCCATTTTCTTCTTCTTCCCCCTTCTGCGTCACCCGCCCAGACTCCGCCCCCTTCGCATTGTTCTTCGCTTCTTTCGATCGAGAGAGAGCACCTGTCTAACCTTTTCTTTTCTTTTCTTTATTCCATTCCTCAAGTTTTCGATTCCAGACGACTACCGACATGAACGCTTTCTCTGCATCACTCAAAACACTGCTCTTCTCGATTCTCTTCGCCATGTTTCTTGTTCTCACCGCAGCAGAAACAGCTCCATCGTCTGCCGAAGATATCGTAGAACAAGATCAGAAGAGTCTTATCACTACTCCAGATGAGTATGTTCAACCAGAAGTCATCGAACAAACCAACAACTTCTGGCATCCAATGCATCTTCGTGGATTACGGTAGGTCACTCTCGTTCTTATTATGCAATTTCATCCATTTTCAGATCATCAAACGGCAAACCAACGTTCATCAGATTCGGAAAACGAGCCTCGCCATCCTTCATTCGTTTCGGCAGAAAATAAATCCCCCACTAAATTTGATCCAATCACCATTGTCTGTAGTTTCATTCCCTCCCTTTTTGTCTCCCATCTGCCGTCATCTTCCACTAAAAACGTCTCGTCTTGGTCTCAAAACTTGCATCCCATTTGGAACATTTAGTTCCTTAAAAACTCTCTCATGTCGATTTACTTCTACTTTTACTTCTCTTTATTTGATAAATGGACTGATTGTTATCCGATTGATCCTGTGTTTTTTGTTTGATTCACTCGGAAGAAAAATATGATTAGGAGACAGACGAATGGAATTTCAGTAGAAAAAGAGTAAAAGAGTAATGGGGTCTACGTAATAACATAAATCGTGCTCAGAGTTCACATTCTTTTATTCCAGCTGTTTTTTTCAAGAGGGAAATAAGTGTTTTATGACACACCTGCACGACGATAATGTTTTTGAAAATACCTTTCAAAAACGTATTTTTTAAACTTCAAATGTAGACCATTCAGACCATCTTTGAATAGTTACAAAAAGATCCAAATAATCCGTTTCACTGTAGGCGAGTTCAGGATCAAATGTAGGATTATTTGGAAAACATTTAACGAATGATGCTAAGAACTAAAAGATCATCTCTTCTCCGAGTGAGCAATCATATGAACTTTTGTTCCGAAGGAAAAAAATTAAAGTCGAAATACAAATCTATAAAATTTTTATTGATACTACTCTATTGGTTTTCAAAGACATTATCATGGCGCTTTGTAGAGACAGAGACGTCAGGGGTATTTAGATGAGGTCTTCGTTGGCAGCTTCGATCGAGAGTCCGATCCAGGCCTGAAAGAGAAGCGGTTGGTCTGCAGAAGTTCTTCTTCAACATACCACAGCGGAGTAGGCAAGGGTCGAGGCGACGAGGACAGCAGTGTAGATGGCGTTCATCTTGGAAGGCGGTTGGTTGGTTGGTTGGTTGTAGGATCGATTAGATCTTGCTCAAGCTCGCGGTGTGCTCTCTTTATATACCCACCCCGATTTGTCATCATTCCTCCATTTGTGACCTTCCACGTAGCAAAAAGATTTTATCAGTGAAATGATGACAAATAAGTTGGGTATATAAGGAGTGCGAAGCGTGAGTTTGAACAAGATCCAATCCGATCCTACAACCAACCAACCGCCTTCCAAGATGAACGCCATCTACACTGCTGTCCTTGTCGCCTCGACCCTTGCCTACTCCGCTGTGGTACGATTCTCCAGAAGCGTCCAATCCAATAAATGCTCTATTTTCAGGCTTGGATCGGGCTCTCCATGGAAGCCGCCAACGAAGAGCTCTTCTAGAGTGAAAAAACATCAGAACGCACACCGTCCGTCCCACCAGATGTCCCATTACAACTCAATTTGAGTGAACCAATCGAGAAATAAACTTTTTCTTTTGAAAATTTTATTTTGTTTAACAAAAACAATAGAAAATTATCCACTAAACGATGGATAACCTTGTCCTTGTGAAACAGGTATTGCGAATCTTCTCAATGGCTGAGATTTCGATGGTTGAGGTGGTTTCCGAATCGTTGATCTTCTTCCGTTATATGATATTTCACTTCCTGATCTTGATTGTTCGGGAAGGTGATTGAATGATTCTGCGAGAAGAGAAAATGATCCCTGGATCCCAGTTTTATACTTCTGAAGAGCTCTGTCAGAACCTGACGTCTTGATCATTGAATCAAGTTCAGGTGGAGGAGAGTCTCCTGTTGTATGTGATCTGGAAATAGATGATTTCTGATTTACAAGCAATCTTTCCTCATTCTTCTGCACAATTGAACACAGGAAAAGTGTCAAGACTTACCCAGTTCTTCGGTTGAATCGAGTATGCGAAGACTCTGTTAAAATGCTCAGCTGTCGGTCGTCACCATCGGGTTTCTGAAAGAAAGAGCTTTTAAGGGTTTCAAAATTAACGATTTTGAATTAGTGTTTCGATATATGTTTAGAACCTGTAAGTTATTATGTCAACACTATCGTAAGACAGTTCAAAATGTAAATATTATTGTACTGGAACCCAATCGAAAACATTTTGATTCTAAGATCAATAAATTCCTCTAAATACAATCTAATTTAACAGTTCACTGAAACACCCATTCGATTTATGACCACCCCTTCATCTATCTTCTCTCTCTTTGTGTGTTTTCCCCCATCGCCTACACTACATTTTGACTTTTGATCCCTCTTTTCATTCCGTCCACCTACTCAAATAGTTACCTATTTCTACTCCACGATTTTATCATGAATTCAAATGAAATTCAATCGAAATCATCTAAACTACGACATCGAACTCGATTCTTCATCCTTTTTCTATGTCTTCTATGTCTTGCAATATCCCAATCGAATACTCTCACACTGAATTTCACTATCATTTGTATGTCAACAAGTTACAATGTGACTTCTGATGATTCAATATGGTCCTTGATGTTGAATAGAATTCTGAAGAAGTCTTATGTCTACACTGCATCTGAATCAAACTCCTTGTTCTCTGCTGTTGCTATTGGAGCAATGACTGCAGTCTATCCATTTATGTATATTATTCAGGTAAGTTCAATAAGAGTAAACTACATTTCAAACGAAACATTTTAAAGTCATTCAGTTTTCTAGTTCGCAACGATTTTTGGAAGTGAACTAGTACAGCTGTTGTCCTCTCATAATCCCATATGTAAAAGTTCTTTGTAGTTGGGGGGATTTATAGAAGATTTTGAAAATGTTAAATACTCCAGATGGGATTATGACCTGTTATGCAAGAGCAAAAACTGACTATGTCATAGTTTGAAGATTCTTTGAAGAAAAAAATTACAGAAAAAAGGTTCTCGATCAGTGGTCACTATAGTTGGACTCTTCTCTGCAGTCACAACTTTTTTGATTCCATGGATGGCATATCTTGGATTTTATCCCCTTCTGGCTATGAGATTTCTTCAAGGAATGGGTCTTTCCACTGGTTTTACTCTTATTGGAATAGTAACAAGACAATGGTCAATGCAAGCTCAAGGTGCTTTCTTTTTTGCCTGTTTGTCATGTTTCTTCCAGCTTGGACCCATATTCACAATGCCTGTTTCCGGTGCTCTTTGCACTTCTTCGATTGGATGGCCTGCCGTTTATTATGTACATTCAATGGTCACTATCATGATCTTCTCTTCATTTTTCATTTTTTATAGGTAATTGATACTAGAAACTTGTATCGTAAATTCAAAGTTTCAGAGAAAATCCCATATCCCACAAATTCGTGAGCCAATTGGAATTATCGAAAATTCAACGTGGCAAAGGAGAAACAAAACGACAACCTGTCCCTCTTCGACAAATATTAACGGATCCTGTTGTATTGAGTATTTGGACAACTGCATTGGCGAATTTCATGGGAATCCAATTGACAATGCAATTCTCACCTACTTATCTTCATAAAATTCTTGGATTCTCTGTCAAAGATACTGGACCTTTTAGTGCTCTTCCACAAGTTATCACTGCATTTGTAAAGGTTTCTGCTGGATATTCGGCTGATAAACTCCGTTGTTGTCTTCCAAAAACTTCAGTTCGAATATTCAATAGTATCGCTTTGGGAGGCATGAGTTTCACTTTCTTGGGTTTAGCTTACATTCCAACAAGTGAACCGTATCTCGGATTATGGATGTTAGTTATCTCATGTGCAATAATTGGATTCAATTGTGGAGGTTTCTTCAGATGTTCAGCTATTTATGCAGCGTGAGTTACCGTATAAAACAAGAAAATGCATGTGAACTTTTCAGTCAACACAATCATTTTGTCATGGGAATGAACTCATTTCTCAATTGCCTTGCTGCTCTTTTGGCTCCAGTTATTGTAAATTTCTACGTTAGAAATGATACGTGGAATGAATGGTATTGGGTTTGGATGTCTCATTTTGTCATTCTTTTTGCATCGAATTTAGTTTTTCAATATTATGCGAAAGGAGAACCGGCAGAATGGACTAAACCTTCGAAAGAAATTGTATATTCAGAGGATAATAACGATGTAATTATAATAAAATTTTGAACGAAACATGGCAAAAACTTACTTTTTGTGCATTGAAAGTGGCTCGAATTTTGTATCGATTGAATGTTCTCTCATCTCTTTTTGCCATGTAAACTATTATGGAAAAGAGTGCTGCTAACTCAGTGAACAGAAAACTCGCCTGAAAATACAGTTTTTGAATCAGTCGGAACTATAAAATGCGTACTTTCAAACACCAAAAAGAGAACCCGTAAGACATATAAAACAATGGATCATCCATTTCACTTGCTGCGTGGATTTTATTTCCGACTTCTTTGGATACAGCTGACATGTACACGATTATACAGGAAAAGTTGGCGATTCCTAAGTGATGATATTAGAATCGAATTTCTTATTCTGAAACAAACCTGAATTGATATGCAATAATGAAGAGACCAGAAGAGATGCGTAAGGATTTTTTAAACAATAACAAATGACGGCCATCATCAATCCGAATCCGTCGAGTATCATTCCGACTAACATAAATAGAAATGCACGACGAACTGATTCTGAAATTTCTCTTCATAGAGATCTCACTGAAACAGTGACTCACGTTGAACTGAAGTTGTCGTATCACTTGGTTCCTCATCTGTCAGATAGTAAACCGTTGAACAATGGAAAGGAGTTATAGCTGAAACATGTATTTTCTGCGTCTTTCTACCAGATTTCCTTACGATCAGCCCAACAGAAAAGCCACGGTCCAATTGTCGCATTCTTGTAATAAGTTGGAGCAGTAGCCGTCGAAGTGTCATCAAAATTGAGTGTCTGATTCGGGAAAACAAAATATCTGAGTACTTCTGAAGTGTAGAGCCAATGATTCGTAGAAGAGCCTGAAAATAGAAATGATGTCATTTTCTTTGGAAAATACATGACAATGTATCAGATTTGTGAAATCTAATAAACTTTGAAGAACAATGAGGCCTTTTCTAATCTTATTTTTCAGAGGCTTCCGAATAAAAGCACTCATGTTTACTGTCATTTGGTATCAGATTATTCCGTAATATTCATCCTTACAGCATTTTGGAATCCCTTATCTCAAATTCCTTTGCAAAATTGAACTTTCCATCCATTTCCAATCTCTTTGATTTCCGAATTTTCTCAATTTTGTTCCGTGAGAAAAAGAAAAAATTACGTCACGATACATGCAGATTTCACGAGATTTCTCATGTTAGAATACAAAAAACCTACAAAGAGTATTGCACCCACATGCTAACGCCGAGCAAATCAATGCGAATTTAGTCAGACGATCACGATTAACTCTTCGAATTTTGATGAGTTTATGCTGGCTGACAGGTATGACCATCATTTTTGAATAGGTGATGTGTTGGAGATGATGTTGAAGTACTAAAAAGAGAGAGAAGTGACTTATTCTTCTTCTTCAGAGAAAGAAGATGTCTTCAATGTGCAAACTCAATTTCTTCGGTGTGCTCCTCCCGTGTGTTGGGAAGGGAGGAGATAAAAGAGAAGAAGAGAAAAAAGGTTCCATAAATATCCCTCTTTTATTCAGAAGGGGCCACTCAAAAACGTACACGATAGAAATGCATATTCATCATAATTCCTTCTAGTAAGGAAACAAAAAAAAGAGAAAAGAAGCAAACAGAAATGATAAAGAAATTGGGATTATTATAAATGAATTTCAATTCGAAAAAGGAGGGAGGTGAGAAGACAAACGAGAGAGAGGTTGTTGGACTCATTTCTGTGATGATCAAATAAATTATTTGGTACAGTAGGACACACAGTAGGTCAAGAGAATGATTCAAATGTGCTCCAAGTGATAACAAAAGAGCACGATTCGGATCAATCGATAGAATAATAAAATCCTAAAAAGGGGCGGGGTTTTGGGGGAAGGGGATGAAATGAAAATGTTATGGCAGGAGAGTAAACTTTGGAGTTTCAGGAGAGTTAGAAATTTTGAAGATTTGGGATATGGAGATCAATTGATTCAATTGACTTCTCATCTTGATTTTTGGCGTCTTTTGGGGGGAATTCAGGAGGGGAAAGGGGGAAGAAGAATTGGGGGAGGAGGGGAATCTGTTAAATTATAAAACTATTGATTGGGGATTGAAAGGAAACGATGAGTTGGCATTGGAGACAATGAATAATTGAGAAAACGGCCCGTTGATAACTGGGAGACAATGAGACAAATGAATAGAATATCAGAATAAATGGAGTTTGGTGTGAGGGGGTGAGAAAGAAGACACATTGAAGATGTGTTCAGAGGAAAGTTAGAATTTACATTCGGATTTACCATCGAGATCAGAAACGGGGCGTTGAAGAGGGGGGAATCGAGTACATTGGACAAGGGGGGTTTCAGGTTTTTCAAAAACAGTACCCATACAACAGATTGAGAGAGAAACATTGAAGACTTAGATTTCTGATTTTTCATTTTTGGGAAGAAAAGAAGAATGATCAAGGATTGGTTGGGGCCGGAAGAAGGTCGAAAACAATCTTTCTTGGTCCATCGATGACCGAACGAACTGGGAGTTGAGCAAGGAATTCAGTGAGGAACTCGCCTGAAAGAAGAGAAAATTTAGATTATTAGAGGAAAAGAAGTAAAACTAACCACATTCGTCGTTGCATCGAATCAAAAAGTTTTGAGTTGAGAACACTTTTTCTCCGAGAACTTTCGATCCAAAAACTTCTGGAATTGACCCCGATGGTGAGATGCTTCCACTCTGAAACTTCAATCATTAACATTTCAAATCTCCAATTTTTTGTCTCTTACCGTATGAGAATTTCTCTCGTGATTCTGATTTCTGGCTGCTCTCTCCTCCTCGTTTTCCTTCTTCACTCCATCATTTTTGAAAGTGAGATTGAGAGCGGCGGCCGATGAGTCACCATCAAATTGATTCTGATTCTGATTAACCATGTGAAGAGCAGCTTCTGTAGTCAATTTCAATGCGACGTCTTCATCATCATCCACACGATTCTTTGCATCAGTCATTTTGTAGTGTCGCTCGAGATGAAGATCAAGATTCTTTGAATCACTCGTTTTATAATCGCATTCTCCACATTTCAAAAGTGGAGATCCAAGTTCTTTCTCTTCACTCTTCGATGAAACTCTTCCTTGAGCTGCTTGATTCAACATCGAAAGAACATGAGACAAGTCAGGAGTTCCATTCGAAACTCCACCAGTAACCTGTCCAATGTGCTCTTGTACCATATGAAGTGGCATCATTGTGGCCGAGAATCTCTTATCACACATTTGACACTTCTCGTCGGCCAACGAAGCAGAATTTGGACCCGACGATGAGTTGTTGTTGGCGGCGGTTGGTGTCGATGGAACTGATGGCTTATTCTGATTGTTGCGTGGAGTGGAGAGTGGAAGAACGCCGTGGACGTCTTGACGATGCTGGCGGAGTTGGTTTCTTGTGTTGAACATTGTCCGGCAAGTATCACATCTGAATGTAAGTTCTCCTTCACGCTCTTTGATACTTGTGTCGATGTTGGCAATGACTGTTTTGTTCTCATCGATGACAATTCCGTGCATTTTGAGCATGTGAGTACGGAGGAAATACTTGTTGCAGACTTCTTTGTTACAAATGTCACAGTAGTTTTTGCCGTTTGATGAGTACTGTCTTTTCACTCCTGCTCCTTTGTTTGGCTGAAAAATAGAAAAGTTAGGTAAAAGGTCTAACTAGTAGAATATGCTTACCGTGGAGAGTGCAGACAGTGCATCAAAATCTTGCATTCCAGAGAATTGCTGATGAAGTGACGAAGGGAACATCAATGGAAGACCGAGTGATTGTGGGAAGAACTGTCCCAACATCATCTCTTGACTCTCTTTCAGCTGCTTCTGATTCTGTTGTGGAAGTGACCCGGAGAGACCGCCCATTTGTGCGAGAAGCTGCATGAATTGAGCACTGGAGTTTGTCGGTGTCACTGGTGTCTCTTCTTCTGTCTTCACTCGTTTCGCTGATGGCTCATCGTCTTCTGTTGCAGACGTTTGTGGTGCCACGTGTCCATTCACAATCACTGATGAGGTGGCAGAATCGACTGAAGACGTCGTGCTAGCAGCACTGCATCCAGTCGATGTGGATGTGGTTGGAAGGACCATGGCCGCCAAGGTTGAGTTGAGCGACACAGCCGGCGGTGGGCTTGGTGACGACTCACGGAGTTCTTCGCCTTCTGTCTCGTTCTGCTGCAATACAAATGAATTGTGTAACTTTTACTCCACCCCTCTGAACTTTAATCAGATCACACTAAGCCCTCCGTCAGTAGTAAACCTCTCCACCAAAATAGAATTGAAAGCGCGAAAGGTGATAGAGTTATAAGCCCAGAGAGAGCCGTCTGTCGGTATCACATTTGAACACAGTATTCTAACTTTTGCCCCCTCACTACAGCCAATCAGTAAAAGATATCGGATAATCTGGGGGTAGAGTAGGGGATAGACGGAAGTATCCATTCTTGGAAAATGATTCTTTTTTTCAGGTTACGGGTAACTATGTATGGCCTCAAGATGTTGAAATACAATCTGATGTCACTATGGGAAAAAGAAAAAAGAACTAACCGTTTTGCTCTGTTGTGCAATCTGGGCGGCAAGTTTAGCCAGATCAGAGTTCCCATTCGAGAACATATCCATGATGGACGAGAGATCACCGTTATTTCCACCCGTCTTCTGTTGCTGTTGTTGCAATAACATTTGCATCAACTGGTTTCCACTGTTCTGGACAAATTGATTGTGGATAAAATCCTTTTCATCCCCTTCAGCTCCAATCGACGACGACGACGGGGCGCCGGATGAGGATGTGGGACTGGAAGAGCCTCCAGAAGAGGTCATCACACAAGCTCCACCCTTGTTCATCATATTGAATTGGTTGGCGCTCGACTGAAAAAAAGTGATATGAAATAGAAGAATTAGAGTATTTTGAAGATTTTAAAGATTTTAAACGGAATGGAATATATAAAAATACATGAAATTTTGCACTTGAAATACTCGAAAAGTAATATTAAAAAGGTGAAAGATTGGACGGCTTAGAAGGTGTCTTCATTCAAAATCTAAAGTGGTTTTCATCACGGATTATGCCGAAACTGAGAAGAAAAAAGTTTTTTTTTCTCTTCACATGACTCTTTTCGATAGAAATTCCCACGCCCCTTTTCCAGTTCCGAAATCCTAAATTAGCAAAAATTGTTGCCGATTTCTAAGAAAATTAGATGATCAAAAAAGTGTTGAGCGGGAGAAAAAAGTGCTTTTTGGAAGGGAGAGAGACTTAGAAGATAAACAACCAAATTAGGCCCCTGAAGATCTTAAAGAAGTGAGGGAGGAAGATGATCCTTGTGATAGATAGAAATCCAATCGGATTTCATCAAGGTTTATATATATGTCTTGATACAAAAAGAGCTCTTTTGTGATGGGTCTCTCTCATTCATTTCAATTGGAAGAAATTGGAGATGTATTAAAAGAAAAGAGAGAGTGGTAATTTGGAATTCGGGGTGTACGGTGTCTCGACGACAATGAAAAAGACAATGAGGATTAGAGATTTGACGTGGAAAAAGAGAGCGAATGATGGTCCGTCGACCATTGTTTAATGAGGTGAGATTTCGCTGCAGATTACATGGGACTACTTGAATGGGAAGACGAAAAAAGGGAGAGCGTGAGAGATGAAAATGAATGACAGTCGATGTGCAGAAAAAGGAGATTGTGTATTGTAAAATAGTGGGAGTTTAGAAGAAAATGGTTCCTGGGAAACGTGGATTCGAATTTTAGGCGGGAAAATACAAACTCGAAACTATTGATTCTCTATGAGAACTGTAGGTCTAAAATTTAAAAATCTAGACTTTGCAAATAGTAGGATTACGGTATCTAGGGATCTCGAATGATAAACCTATCTATCTATGACAGTAATTTCAAAGAATGGACCACCCTAACTTCTATCTAACCTTATCTTATCACCTAAACGATTTCAACGACTTAGACCAACTTATCAATAGAAAACTGGTGACCTCTTCATAGAGACAAGGGCAGAATGCGCAGGGAAGAAACATTATGGAAAAAGGGAACAATTGGTGCCGTTCGGTTTTCTCGGATGAAACCTTCTGCCGGTCAACTGGTCAACTTGAGAGAGAGAGACAAACACAAAAAAGAGGTCCCCCCCCCCCGTTCATCGAGACGAATTCAAAGTGGGGAAGGGGGGTGGAGAGAGTGTGGAAGACGTGGAGGGTGGGAGAGAGAATTGAGAGATCCCGTTGCGGGAGGTCCGTTCACTCGAGAATGAAAGAAGGGGAAGAAGAGAGAGAGAGATGTGTGTGTAAGGAAAACGAAAAAACGAACGGGAGGGGTTTGTGTGTGCAGAAGGGGGGCCGTATTTAGAAAACGTTCGTCGAGATACAATGTGTTTCGAGGATGGTGAAGAGTAAAAGGGGCGGAGATTCCCGGGAGGGAAGAGAAAGAGAGAAAGAGCAAGGGGCCAAATGGTCCGTTGGACTAACTAAACAAAAACGAATCGCGGGTCAAATGTGAAATGAGTGGGTTGAGAAAGACTAGTTACTACAGACACAAAGGGGGGCGTGGCCTATTTTGCGAGGGAGCTCCCTATGCTTCTTTCCATTCCTAATGTCTCACTTTAATCGAGTAATCGTTTCCTGCGATTTTCGTTTCAAATCGGGGGCCTTCTTCCTCGGGAGCCTTGTCACACAGGTTTCCGCGTTTTATTTTTACTAAAACTTTTATTTCGTCTCTCAACGACTCACTTCACAATTTCAAAAGTAGCAAAAGAAGGAGATGGAATACTCGGGGTCTTTTAGAGAAGTTGAATTCCTCCTCCCTCCTCCTCCTCCCCATCTTAAGATTATTCAAGAATATTCAACTTTTATGAAACGAAATGAATAATTCCATTGGAGTGTGTGAACTAAGAGTGAGAGCAAAATGGTGAAGGGGAGGACAAATTTAATGAATGGAAGTAATCCTTGAAGTGAATTCTGATGGAATATGTATTGAAAGTCAAGTTTATCCGGACCGCCAATCTCTTTTTTTTTTCGAAGAAGAAGAAGAGACAAGTAGAGAAAAAAACGGAAAGTGTATGAGAACCTGGTACTTATCTTTTGGAATCTATTGTTCGCCCTTGACACCACTTTCTATTCTCTCTCTCTCTTTCTGTCTCTGATGGTCCTTATTTGAAACTTTTCCCAGAAGACAATGCGTTTATGATCAATTAACTTGACAGTTATGACAGGCGGTCGGTTTTGCTTTTTAGATTTAAGACTGATTCAGAATTTGGAGGGGGCTCTGATTGATCGATGTAACTGTTACAAGTTGGAACCTTCGAAATTTGCCTACACTCAGAAATCTAGGTTTAGGTGAGAATGTAATCTAAATCTAAACTAATCCCCATTTCCTGTGCTCTCATGGAAAACTCTACAAGAAGAACTAATTAGACATACAGATGTTCATCTCTCTCCGTTTTTCCCCTAAGCAGGAATTAATACAAATTGAGAGACCCTTTCTTCGACTGTTGGCTCTTTGCCAACATACAAAAATGGAGGGTGAAAGTGAATATGAAGTGGATTAGATTAGCGGTGCAGTGTCAAAAGAAAAAGAACAAATACAGAATGAAGAGACAGATACAGTAACTTCAAAGAGAAAGAGAAGTGACGTGGATTGAATGAGGAGAAGAAGTTCTTCTTCCAAAATGAGTACTTTTCTTCACATTTCGGATGAAAAAGAACGAATACAAGAAACGAGACCCCACTATAATTAACTGCCATATAAAGACAAAAAGGCAGCTGCTGGAAATAAATATTAGGATAATAAAATGATTGTAGTCTCTGGATTCAAAATGATTTTTATAGGTTGATCTCAAATGAGCTACAGTAACCCTGAATTAGCAGGAAGGTGCTATTCTGACACCCTACGGGAGGTCGAAAAGGAAGTAAGAGAGTCATCTATGATCTAATATAATCGAATTCTCAAAAGTTTCCCTGTTTGTTTCTATCTGGATGAATGATCAGAATCATAATCCGATAACATAAAGTCCGGAACTGATTTGAAAAAAAACATATTGTAACATCGTCTTCATTATCAAAAGTCTCTCCCCAGAAAAATGAGATTTTCAGGGAATTTTTGGATTTTGTCTGAGCTTTTTGTTGGCAGATCTAATCGGTTTGATCCGAAATTATTAAGGTTTATAAAGAGATTTTTAGAACCCGAAAGGCGATTATTTTGCAGATTTTGTAGTTGAAAAAGGCATCTTAAATGATCAAAATTCTCGAAAAATGAGTTGAAAAGGAGGAGAAGAAAAGGATGCGGAGATATTTGAAAAAGTTCAAAACAATTGAGAAATTTCAAGATTTTTGAGGCCAAAGATTTCAATATTTTCATTTTCTTTCGGTGGAACCCTTTCACCCATCTGCCACCATCATCTACAGTAATCCCCTTCACGTACCGGGTCCATTGACATGAGCAACTGTTGCATTTCGACCGCACTCGGTATCATATCCTTGATTCCGTTTTCACTCGGCTTATGCTAGTTTTTTCTTTTTGTAGTCGATTCTGAAATTTCAGATAATATTAATGAGATAAAAACTATAAAAATAGAAAGAAAAAAGAGATGACCAAAATATGAGGAAATTCTTATATATACCCTAAAACTAAATTGTAGTTTTTTTCGCAGATATATTTTGATTTAACAAATTCGTTCGAAAAGAAAACACATCCAACAAAACACAAACACAGAAATAGAGAGAGAGAGAGAGAGAGAGAGAGAGAAAGAGAGAGAGATTTCAGAAATCAATTGGTTTGTGAGACGGTTGTTTTCCAGACTTCTTCCAAATGTGACTAAATAAAAAAAGTTGGTGCTTTAACTCTCTGTCGACTGATTTTCGAAATCTGAATAACAGCGAGTCAGTCAGTCGGCAAGTGGTGCCTGCACATGAAAATATAATATATATTAATTTCAATTCGCCTCCCCCTCTGCTTTTTTTTCGTGCCAAACCTCCTTCCCGGCTCGAATTCTTCGTAATCGTGTTTGGCCGCATGCCAAACACTTCTGGCTTTTTCCACATTTTTAAATGAAATCAAATATCTAACTTCTGTTTAATATGAGATTTCCGATTTCCTGATTTCGAAATTTTTTCAGAACTTTTGGATTTTCAGTATTTCGTAATGCAAGGAAGCTTGCTACCGTAATCCTATAGAGGGAGAGGCTTTGAGATTCGTGACAGAGCGAAAAGAAACACTAGTTCCTCCATCTTTCAGGTCATACAGTACAGGGTGCCCTTCTAATAAAGATAAAAAAGAAAAGGAAACCGAGTTCTGAAAAGAAAAAATCGTCTAGAAAATAAATTTTTGTCCTTCGGTCGGTCTGTCTCATTCCATTCTCTCCCCCTCCTCAAACCACTTTTTCCACTTTTTCCATTTCAATTTCAATTTTTTTCAATTTCATTTTCAGCACCACTAACAGAAATTGTGGAAAAAAGGCGAGAAGAGGAGAGTGAAATTGGCAGGTGTATAACAATTCGAGAGATTTTTCTATTTTTTTTTCATGGAATGTCTAGAGGGAATATATAGAAATGAGAAGAAAAGAGATTCTCGGTTTAAAATGTCGATGTCCAAGGAATTAAAAACAATTACCAGAATATAGATTCAGTGTGATGAGGTGCGTAAAGTTTATTTTTTGTTTTTCATATTTGAGACAGAACTTGGTATCAATTTGGGAAATGTCTAGAGACCGTTTCACCTGTTTACGAATACATTTTAAGTTCAAAAATGATTGAATGAAAGGAAAAGATGATTATAAGGAAGTGCAAAATGATTCAGAAAGTCTAGATTCTTCAGGGATTCTGAGAGAGGTATCTAGGATACTGTAGACCCTAGCATAGTAGGCAAAAATCTCAAAATTTCTTTCAAAAACAGTAAAACCGGAAACAAGTAGAAGGAAGTACAAATGCACATCTTCCAGAGCATTTTATCATATCCGGTTTTACGAGAAGTGAGAGAAAGTGTGGGGCAAAAGAGTTATCTGAATGAATGGAAAAAAGGTGTTGGTTTGAAAATTCGTGTCATGTGTGTATATATATATTATGAAAAAAGGAGGCTAACGAATTCAATTTCTAATTCGAAAAAGTAATTCAAATCAAGTGACTGACTGACTGGTCAGAGGGAGAAACGACGTGAAATTCTTGGCCGTTTTTCAACAGAAAAAGCTTTTGCACACATATAAAAATTGGGTGGACGAAGGGGAGAAAAAGAAGTGAAGTTGAATAATATTTTCAATACGCCTCCAGAGAAATATATATATATATATTAAATATCAATTTAACTTTGACTTTACTCCCCCTTTCTCCTTCTGCCTCTAATTTCATTTCGTTTTCGGGGGTCGGAGCGCATTTCGAAATTAAATTTTCTTATGAATTTCTACGATTTTCAAGATTTCTGAGATCTCAGACAGGCCACGCCCACTTTTTCACGAAATACGGTAGTGTGAGTAATTGTTTGAAAGCTTTCTCATTGCCCCGGGGCATAGTTTTAAAATGAGTTCTCAAAAGAGTAGAGAGGGATGGGCGGAGAGTCATTCTAATTTGTGTGGCAAGAATGAATTTTATGAAAAATGACAAGTTTCATCTTCTACTTCACACTATCTTCTTCTTCTCCTTCTTCTGCTCCTTTTTTCTTTTTGAGAAAAGTATTTATAGGATGTGTCCACTTTCGTTCACTTTCGTTTTCTAGCCTCAGAATCCCCCCTCTTTCCGATAAACCTTCTCACCTGAAAACAAATCACAAATCGAAATGGACAACAAGTGATACGTATCCAAGTCAATCGGATTTCATGTGGCTATGATCCAGAATTGAGTCGATTTATTTGGGGGGAATTTGACTTGAAAAGAATAATCAGATTTTGCAGATTTTCAGCCAGATAAATGGAAAAGAGGATAAAACTTTGAGATGGGCGGCTCTCTTATATCTATCTCGTTTTCATTTGCTTAACTCTGAAGCTTGTTTTCATATATACTAGGAATTGAGAAGAAAAAAAACGACTCAAGGGGGGTTTATTTGGAATTCTAAATCAAATCAAATTTGGCTTTTTTATGAGCAAACACTCTCTCAATACAATTTAGTGAATGAAGGATTAAAAAGTTCTAGACAGAAGAACGGACTACAGTTGGATATATTGATAAGAGGATAAGAAAATACGAAGTATTTGGAAATTGAAAAGAGATAAACACACAATTGTTTGTTATCGAAATTTCTGAATTTGGCAGAAAAAGGAAGAATAGAAAGTCGGTTTTGATTGAAATAAACTTCCGAAACAATAAGAAGAGTCAAATTTAAAGAGGAAGCTGACTGGGAAGTATTATATCAAGGAAAAAATCTCATCGGTTCCAAAAAAAATATTTATAGAAAGAGAAGGAAGTTTTTCTATAAAAAAATTTCAAAAAATTAAGGTTTCAGGCCACCTAGGTATGTTAGACCTCTAAATGGGAGACGAGACGATTAGAAAGTTCTAGAAGATGAAAAACCGAAGATACCACTTTTCAGAATACTTAGAATTCGGGAGCCAAACTGGCTAAATTTTTAAAAATCAATCAGATCAATTCGAAATTTGTTCATGTTTGCAGCGAAAAAAAATTGAAAAATAAAGAAAAACCTAAACGAATTCAGTTCATCAATTATCAATCAACACATCAGTTCAATCACTTGTTTGGGGGGTTTTTTCGATACAGACGAAATGTGAAATCGCCACACGAAAAGAAAGGAGATAAAAGAGAAAATGATTCGGCGATCAGTGACGTCGTCTTCACAGTCTCCAAGTTTCTTTTTTTTTGCTTCAGAAAAAATGAAGAATTTTCGAAAAAAAGTGAAATTGACTGTACACATCTCCTCCATTTTAGTCGTTTATCCACCAAAATTTTCTCTCCCTACCAACCATATTATCTTTTTTGCCGTTGGTGGTGGGCAGGGGGCAGGCTGGATGGAATGATGGCTTGCCAATAGCGGCTTGTTTATCCGCTTCGGTGCGTTTATTTTGTCAACGAGATTAAAACAGCCTCGCAGTCCATTGGAAGAAAGAGAGAGGAATGAAACTCTCACTCTGGACCGTCACCGATTTTACGGTTTTGCATAAGTTTTTGATCCGCCGCCGTCGAAGTGATCACGAACACCCAGAACGAAACCCTCCGAAACAAAGAACAATAGTAATTTGTATGTGAAAATCAGCTGGCTTCGGGAAACGGGGAGGAGGATAGCCGTTCGAAAATTGATGTGTAGACAGTAATAGTAAAGCCCCCCTCTCCGAGATACTGCTACCAACCATAGCCAACAAGTTTTTTTTTTGACGCTTCGTTCTGTGTCTATTCGTTCCGCAATCATTCGGGAAAAAAAGAAGACGGCGAGAGAGAGAGGGAACGGGTAATTTGCGTTTCGGATACTCGAGGTGGTTTTGGAACATTATCCAGTTGGAATATAACGACTAATTTTTTGACGGCGGCATCGTTCGAAATGAGACATGAATGGAAAAGAGGAGAGAGAGAGAGACTTAACCAATCAGCTGATCATAGAGGGAGAGATTGTTTTGGGTTTAGCAGCAGCCTCCTCCTTCTTCCGATGATATATGAACGGAAACAAGTTAAAGAATTTGGATAATTTGGAGGAATGAATTGGGGGACTTAGTTCGTAGTTTGGCTTCTTGGAAACCAAGGCTCTGCGGGGTACGGTAACGAAACTAGGGGCAGTGAACAGAAATGAAAGTGCTCATTATATATCGGGAAGAAATTTGTTGCTAGGCAAAAGATGAAGAATTCTTATCAATGAGTTTTGGATCTAGAGCAAAGCGACACATTATTTCGACAGTTAACATTCTGATCCAAAAAGAAACAAATTTTGGGAAAATCTGAAAAAGAGCAAATCCGAGGAGAAGCTTTCGACAGAGCTCATCCCATCGGAATCAAAATTTCTAGCTTTTATCCTATGAATCCTCAGATCTCTTTCTCATGTTGAGAACTACAAAACCACAAATGAGAGAGAGAGATGACTCAAAATGAGAAATTAGAAGAGAAAATTACGAAATCAGAATAGAAAATCGGAAAATCACTTGATGAAAACGGAACATGAAGAAGATAAAGGGAGAGAGAGAAAGAATCAAATCAAATTGGAAGAAAAAGGGGAAGAAGCTTCAACAGGTTACGTCACCAATCGAATGAAAATGGCCCCCTCTATCGCCACTTCTCAAAACCATTTTCGCCTCCTTTCGCTCTCTCCTATGTGTTCAAGTTTTAGCCGATGGGCTTAGGAGAGAGGATGATGTTGTCAATTTGACATCACCCAAAACCTAAAGAAGTGAAAAAAAGGAGATGAAGAAGCAGAAGCATAAGATGAAGAAGAAGAAACAGAAGCACTTCCAAAAACTGTCGGCTTCTTCTTCTTATTTAGCCTTATTGCCTCGTCGCCCTTCAAACAAATCATCTGTTTCAATGGCTAATCACCGAAAATCGCTCACGTCCCCCCTTCTGCTTCCACCTTCATTTTTCCAAATTACAATCAATCTATCTTCTAAATATGTGAGTGTGAAATAAATGAATGAAAAAACCGGGTACTAGAAGATATGCCCTCCGTGCGAAATGGTAAATACGCTCTCAAAAAAAAAGAAGGCTCCGCCCACAAAATCTTGAAACTTGAAACCATTTGATTATCTCCTATACATGAAAAACAATGTGTATAACTGGTCCTCCTGAACAAATCGTAATTAGTGAATGGATCCAAAAAATGTTCGATATGTCAAAATATTCCAGTTGGTTAGTTAACAAGAAGACGAAGCAAGAGGGGGAGGGGTGTTCGGGTGGGTCTGGTCATATACGCAATGAAATGATGTTCGACAAGTTTATATTATTGTTATTATCCCAGAGACACTCTACATACAACACTAAAGCCACTCAAACTATACAGTAATCCGTTCTAAAGTTTTTTTTCTTTTTTTCTGGCTTCTCCCTCCATTCCTCCCTCTTCTTCGATCACAAATTTCTTATTTTTCCCTTTTTCGGCCGTCTTCCTCATCATCACAAGGCTTGTCAATTAAGCGAGAATCAATCTGGTTTCGTGGTGGTCGTCTCTCTCTCTCTCTCTCTCTCTCTCTCTCTCTCTCACTCTTTAACATCCTATCCTTCCACAAATTTTTTGTGGTGTTTCGGACATTCCTAGATACTTTTTCGCGCCGTTGATCTCAACAGGGATGACTCAAAATAGTCGAAAAGCTCTCGGAAAGAGACAATGACCAGCTCCGAGAAGTCTACTTGAGAAAAGAGTTTCAGGATGAATGAGAGTGATCTCTGGGAGAGCAACAAAAGCAAAGGTTCAATGTTCTAGAGATCAGAGAAAGTGATCTGGATCTAGATTGGGTTGAAGAATGCTGACAGTAACTAGCTAATGATCTAGAGAAAGCTCATAGACTCGATCTCAACTCTTCCGAACTCTGAATCGTACAAAAATCAAATAAGAAATCATTTGATTCGAATTTCAACGAAACGAAAAAGGAGAACTTCTAAAAATGATGATTTTTCCGTTAAGAGAAAGAGAAATAAGGAATCGGTTTCGGAAATAAATAAATAGAGTGATAGAACAAAACGGGGGCGCATGCATGTCCATTGATAAAAACGTTTTTTATATTCTACAACATCTTCTAAACCGTCACACCGCCTTTTTTTTCGAAATCTCTTTTTTTTCGTCTTCGCAACAGGCAAGGACATCCCCGCACGGCGCCAAATATTTGTCATTCGACACCTTCTTAATTGATAATGAAAAGGGAAAAGGGATTTTTGGAAATTTCGAAAAAAATAAAAGTTTTGGAAGAATTAAGGAACTAAGATGAGAAAAATGATGAGAAGAAGTAATAAATCAACATGAAATCTGTGTCTTCTGAATGATGGAGGAGGATGGATACTCACTTTATCGCGCTCTCTCCGGAAAGAAGAAGAAGAAGAACTAGTTCCGCACAAATGTATCAACCACGTACAAATCGGTTGGGAACTGAAGGCGTCGGATGGCGGAAACAACGATGAAGAATGGGGCGGGAGCGTCGTCTGAATCCGATATTCCGGGCCTGGAATAAATAAAAGTATTAGGAAGAGTACTGTCGAATGGAGAAGGAGAAGAAATTCAAGAAAAACGAGGGAAAACAGAGAATTTGGAAAATGGAGAACACCGGAATTGGAGCCAATTCGAGAGTGGAAGAATATGAAATTTTGGAAAACAATTCGGGAAGAGTTTTTTATGATTGATTTCAGATTTGCGTATTTCGATATCTACGTATTCCTGTCATCGAAGATTAAGGTTTCTCTAAAAGTTCAAAATTGATAAGAAATGGGTACGACGCAGAAGTTTAACATCATTCGGAAACTAGATTTAGGACAGTTTCTTCAAAAAGTACATGCCACCTAGATAAATGATTCTGTTGGGTGGGGATTAAGCAGAAGACATTACCCGCTGGTTTGACCAGTGGCACTTCTAAATTTCATACAGAAAACCAATAAGTTGAGTCATCCGCCATACACCCGTGCACACACACACATACAGAAAGACATATATTGGCGGGACCTCTGGTGACTAACTCTCCCCCAGAGAGAAAAGGTAAGTAGAAAAAACGGGTCCACACATCACAAAGTAGAAGAAGAGCCAATATACAAATTTCGAAGATCTCTTCTCCGAATGACTCTCTCTCTCTCTCTCTCTCTCTCTCTCTCTTCAGATGCGTAGAGAGAGAACACATAAAGATAGGACCTCTCTATGTCTCCCGCGCAGGAAAAAGGGTCCTCCCTTCCCCGTTTCCCCCTTCGTTTCGTTCGATTAGAAAAACGAACGGGATGAAAAAAAGATAGAAGAAGAATAAGAAGGCACACATACACACAAATAGAACCCTCTCCCATACCACACATATAAAATTACGTAATCATTGAACGAAGGACGTTGCGACTCTTTGGATAAGAAAACAGTTGAAGTCTGGGATTCGAGCAGTGTGTCTCATTATGAGCCCCTTCGAATAGTCAAAAAACACGAAGAGGGGTAATTGAACCCTTTTGTACAGCCCCCTTCTGTCCTCATTCCAAACAGATTGAATTGATGGTGGCAGGTGGGGAAATTGGTGGCTTCTGACAATTGTGACAAGAAAAACCGGAAGGCAAGGAGTCGAAATTGAGTGAAAGAGAAAGAGCTCAACAAAATGAGCAGTTTGACAAAGCAGAAACCTATTATGGCGGTTGATTTTGGGTGGGTTACGTGGTTGAAATTGAGAGAATGAAGGTGGGGAGGTGGGAGGAGGAGGAATTGAATTTGGAGAATTCTAGAGAGGAAATGAAATTTGGGAGTTTGAAAGGTGTAAAGTTGAAACTAGGAGCAATTCTAGAAAATGGAGATCAAATTATCACTCAAGAGGTCAAGCTATGCCGATGCCTTGTTTCAGAAATCCTATAATAAATCTACATAGCAACGAAAGGTTCGAGACTTTTCGATTTTTGGTCCACTATTACCGTATCTCTAGTCACTCAAATCTAGATTTCTATTCATCTACCTCCTAACCTTGTATAACAATTAACTTTCCAAAAATCTCCTTCTTCCATTCCTCTTCTTGTCATCTCGAGATTATTATCACTCAAGTTCATCTTCTTTTTCCTATTCCTTCGTTCGCCATTTGACCTTCATCAAATTTCCCGAAAACCGTTAGCCTTGTCTCTGGTCTCGAGAGTCCGAAGGACCACCCTCATTACAAAATGTGTACCATTGTGAATAAGAGATGACATCACTCCTCTCCCGTCTCTTTTTATTCCGAACAGAGGTCAATTTCTCTATGTCTCCTCGGGTTTTCACTCTGTGGTCCGTTCGTTCGGAACCCGAAAAATGCAAACACATGCGGTTCGGGTCTGCCTTCCCTTCTTCCACACAACTGTTCGCAATGCCGGTCAGCGGGTCAAAAAACTTTGCGCGCACTCCCTTCGAGCGGGCTCAAAGCTTCGCCCTAGAGACCCTCTCCTAGATACACACAAAGGTGACCCAGAAACATCGGAACGGCAGTAGCCAAGAGACAAATGCATACACACACACGGTTTTTTGTCATTGCTCCCTCGTAAGTTCGAAAGTGCTCAAACGGTTAGAGAAAGGGCCTCTCTCTCACTTATTCCCTCCTCCTCCTCCTTTACCTGAGAGCCCCGAGAGCAAAAGTAAACAGGTAAGAAAATATGAATGGTGTTGTGGTTAAGAAGGGAATGGCGTGGCAATGTGTACATATGCAAGAGAGAGAGAAAAAGAGAGAACGGGCTTTATAAATTTTTTTTTGATTAGAATATTGGAAGGGTCAGGAGAAGAGGGAGAAAACCATGAAAGTGAAAGTTGATGACTCAGATAGGACAAGGAAATGGAAATGGTGAGAATATTGAAACTGAGAAAGAGTATAAGGAATACTGTAGGACTCTCAATCCACGTGGCACCCTCTTCAATTCGTAAAGTTTTCAAGAAAAGCTCAAAACACATTTGAATGAAAAATAAAATTGTTATCGCGACTCAATCACATGAAAATACAATTTCCGAAATCGAGCATTTTTGATTGTTTTTTTCGTCGAGAAAACACAGGTGAAGTCGTTCGGAATTCAATGTAATCGCAGAAAAGTTATACGAAAAGAGAATTATGTTCCTAATTTCCGGTCTGCTCGTGAAAAAAAAACAGAAATTAATGGTGTTTTTCCACTTTGAAAAAAGCTATATAGTTGTGAAATTCGAAAGAAATGAAGTGAGAAATGTTTGAGAATTCTAATCAGGGGAGGTATTCAGAATACATTTATGAAGAGTTTATAAATAGGAGGAAGAGATTTCGAAAATCTAGAAAATGTTTTTGAATACCACCTCAAATTTTCAATAGGAGACGGAAGGGCGGCAGGTGTTCGTGACCTGATTTCAGAAATCCGTTTTCCAAATGAAAACAAATGAAAAAAGTTGGTTGAAAATGGTTAGAATTTGCAAAAAGTTGTTGATGACCTAAATTGTCTTGTCATTTCACCGTCGTCGCGCCTTGTCGAAAAAGTTGAAACGGTTTTGGAAACAGACGTGTGTATCGCCTTCCGTATCATCATCTTCTTCATCTACATGACCTACTCCATTCGTTATCAATTGAAAAAAGAATTTGAAAAAACCGGAGAAAAGGGATTAGAAGGTGTGTGTATGTAGAAGTGGAATGGTCAATTTCAAAAGTGCATCAACAGTATCTGTGTGATAGCGGAAAGCGAGAGTGACCTCTATTGTATCGAAAATTGAATATTTTACCATTCCCCTCTTCTTCTTCTCTTTATTCTCAATTCAGGCAAACACACAGAAAAAGAGCCCTTTTCCTCTCATTTATTCAAATCGAATCGATTGCGCAGTCCGTTTTTTGCTGATTTCTAACCCCTTTGAATGGAAATGAGCTGCTGGTTCGGTCAAAAAGAGGAGAGCAAATATGGTTTTCTGAATATGGGAGTGAAAAGAAACAAGAAATTGAATTTGAAAAGAGGAAAAAATGAACTGAGATCAATCAATTAAAAGAGAAGAAAGAGGAAGGAAACTGGATTTTAAATGTGCAAAGAAATTGGAAAGAGAAACTAAATTTGAAAAATTAACTAAATAAAATTCATGACACCAAAGTTGATTCACTAACCATTTTGGCTTTTCGAAAAAATGCGAATTCATAATTTTCTTCATTAGCATTTTTGTTTTTCCCTAACATAGTTCTTATGTAATCGAATTATCGTGTTGTTGAGAACAACAACAACAACTCACTGGTCATGAGATATGCCACGTGGCTCTCTTCTGAATTTCAAAATCTTTCCCTCTTCTGAATGAATAATTTGTTTTGCCTCTCCTTAAAAGAGGGTATGACACCTAGCTTCTATTTTCAATCACATGTATAAATTAAGAGTCGAAACTAGAAATTTGAGCATTTCTTGCTATCCTTTCCCCCTTCTTCTTCGAATCTTCAAATTAGTTAATGTGGAATAATATGAATATGAGAAGAAAATTTCCGAAAACTTGCCATTGAATCTCAAAATGAAGGAATAGAATTAGCATGAATTTTCTTTTCTTCGACCCCCTTTTTACCTTCAATACCTCCGTTTAAAAAGAGAGAAATTGAATAGGGTTATAGGGTGAATAGGAAAAATGGAAAATGAAGCAAAAATACGGATTAGAACTCTTTTAACTTAATATTTAAAGTGAAGAGATTACCGGAAGAAGCATGACGTCATTCGTTTTTTAGGTTTTTGAGAGGAGGAATCAACAACTATTTCATTAATTTTTCAAATTTCAAAAAAAAAAGCGAAAACGGAACGTTGATGATGATGCACCGAAAAATACGGAAAAAGGAGGGCGAACAATGCGTACAAAGACTGTACAATTCTTGTTCCTTTTCAAAAAAACGGAAAATCGAATTTTCGAAATTAAAATTTTGGTTTTTGGAATTCTCGTTTTTTTAACTGGGCCAAAATTAGTTTTACTGGGACACAAAAGAACGGTTAACTATGAAGAAAGCGGAAATCGATCTGAACCTCGGAGCAGGGTCTAGATAGTGTCTCAAAGACATTCTAGACGTTTTAGATGCTATTTAATAAGAGATTCGAGCAATGACTAACCCCCTAGATACCATCTAGACAAGTAAATAATAAAATCAATCTCTTCATCTTCTTTTTGTTACATTCTATTTGCCAACTCATCATCATAACAATAAACTCTAAACGATGAAATAACTAAAAACAAACATAAATGACCTCCTATTGCCACATTATTATATAATTTTATAGTGTTAAAACTCTGAACAAATAACAAAAAAGTTACAGTATCCAAGAAAAGAAACCCCCTAAAGAAGTGATATTTTGTCAACTTTTCGTAATAAATGATCATCAAAATATGAATTCGCGAGCCTGACCAAGCTGTGCCGAAAACTCTAAAGCTTCATAATAATATTAAAATGAATGGAATTATTTGTTATAAGTTTTCCTCGCAGCCATCATCATTTGCCATCAAACTTAATCGTCATCAAAATGAAAACCTATTATTATTATTATTAGTATTCGCGATGAAATCGAAGGAAAAGAGGAACGGATTAAGAGGGGCCGAAAGAGGAAGAGAAGGTCCAAAAGATGAGGATGAGATGAGATGAGCGATGTTTCGGTTTTTCTCACCTAATTATCTAGTCGAAATTTCACGAAAGAACCAGACACCTCGGAATACTAAACCACTTGAATACATGTACAAAGTCTTCTTTTTTTCCTCTCTTCACCACAAATTATCTTCATGAGATTCTCTCACAGAGAGAAACAGATTCTACTGGATTTTGCGAACCGCAAAAAAGAACCTTACGGCTTCTTCTTGTGTATACACATTATTAGTCACTTTTATTACAGTGCTTTTTTTTCGAATGGATGTCTCAAAACTATTGTATTTGATGAGTTTTATGAGGAAATGGAATGGGGAGTGGGGATGAGGAAATTGAAGAAAATCGGTTGCATAACTTCTAGAAAAAGTATTGTAATGGAGGAGAGCTGGTCTGGATTCAAGCATGAGGGCCTGGGAAGCTTCAGGATTCCTCTGCTCAATAGTCTAGATTCTAGGGTCAATGAGATTTCGAATGGCGAAACTTAGGTCATGCTTTACTGATAGGTTCAGGCTTTGGCATGGATTTGAGTTCAGATCTACGTTAATGCCAAGGTGCAAGTCTAAAGTTTAGCTCTAAGAATCATAACCGCTTTTTTATTCTAACTTATAGGTTACAGGTACAGTACCCCTACAAACGTAATAACTGTTTCTCTTGATTCCTTGACCAATAAAGTTCCGGTGGTCTCGTTCTCTCACTCTATATATTTGCCAAACTTTATTCTCCCTCCCTGTCCCTATTGAATTCCAAATTCTGTTCTTGCTGAATGGCTAGACGGTTCGGTCACTCTCAGCAGTCGGTCGTCTCATCAAAAAATGAAGAAAAGCCAAAAAGCGAGAGAGTCGGACAGTCAGTGCACAACACCATGTTATGTCCGTGTTGTAACGAGCTGCCTGGCCTGGACTGCTCCTGTTTGTCTGTTTGTATATTGTTTGTATTTCTCATTTCATTCCACATTTTCACAACCATTTTTCTTCACTCCATTCATGAAAATGTGTGTATGGCGGAAGGCGAAAATGAGAAGAGAGAGGGTGTCTAACATTAGGCGGAGAGGAAGGCGTCATCATCATTTACAAGAAGAAGGAGAAGAAAACCAGCTGAGAGAAACGCAATGAGCTATTAAGAAACCGAAAGACTTGATGCTCATTGATCAAATTCCAGGCGCTTTTTTTCGAAAAGGTTCGAAGAAGCCCCGGGGGAACGTATTACGGTAGGCGTCTAGAGGAAGTTGGGGGAACGAATATGACGTAAATCAGAAGAAGATTCTATAATGAAAGATAGGGATCAAGTTCGAGATGAGGTCATTTCTGACTCAGTTAATCAAATACTAAGACACAAAGAGAATCCGAATAATTGAAAACAATCACGTGGCACCAAGTGCTATTGTTAATTGGCTGAATTCAAGTTTTCGGTAAGCTTCACAACAATCTAGCTCTCTGCTACCGGAATGAACGATTCCATGTGATGTCAATTTTAAAAGAAAAGAGTAATCAGAACTCTTTCTGTGCAACTAGGGCATCTGAATCAGAGAGTCTAACAAAATGAAATCGATATTTAGAAGAAAGGTTCAAAATGTTCAAAGATCTTTTAAATTTTGTGTTCCGTTTTGGAATCAGACACCCTTCTTTCCTCTCCTAATGATGTGTATTTCTATTTTTGTACAGTCTCTTTCTCTCTCTCTCTCATTCTCTCACTAAAAACTTGGAAGAAACACTTTTTTCGGCTTCTCCTTCATTTTTTTTGCTTCTTGTCGGCTCTGAGTCTCTTTCTCATTCTAAATGTTTACTGAAACACAAACACAAACACAATGTACATACCTATTCTCTTATCCAAATAAGGAGGTCAGCGGTCACTTTCTCTCTCTTTCTCTCTCTTTCTCTCTCTCTCTCTCTCTCTCTTTTTCTCTCTCTCTCTCTCTCCCAATTGAGTGAGAGACAAAACTCTCGGCATTTAAAAGAAATATGGGAAACGGTTGTTTCAAATGAAAAAAGAATCTTGAGAAGTTTCTAGAAATATGCGGAGGATAATTCAAAAATACAGAAAAGTGTTCTCTCGACAGTAGCCACTGGAAGGGGGACACTAAAGAAAACCAGAAAATGTTTGTCAATTCTCTATAATTGGAGCAAATATTTGAGAGAAATAGAGAACGAAACTTGAATTGAAATACAGAATTTCAAGGTGTACAACTACTTTTGGACACTTTTACAATAGTTCACAGGATTTTTTAAAAATCGAATATGGACCTACGCCAAACCAGAAAATAAGTAACTCGTCGTAGGGCGAAAACTTTTTGAATTTCAAAATTTCATTTTTTCTTCAAATTTTGATTCCATTTTGTTAAAACTGAATCAAAACTCGAAAGAGAACTCGCTTTGAAAATCATTTGAAAACTGTGAAATGAAGCAGAAAAAAGACAAAACAGAAGTGGTAATGAGGCATGAAAAAAGTCAAAAACTACGGTAGTTCTCCTCTTTTCAGGATTAATCCATTCAATGCAAAAAGAAAAGAAAAGCCAAGAGAGAGAAAAGGGAAAATAGAAAAATTCCGAAATGGCGATTTTCCAAAAAAAGTGGGCGGAGTCAAGTCCAAATTAGGCATTGGCCAAGTGAAGGAAAAGCGTCGAAAGAGAGTTGAGAGAAATGAGAGATAGGGCTCACTGCCAAACGCTCTCTTCTCTCTATTTTCTTGCTCTAGACCAATTTCCGAAAAAATTCTGGCTCCACCACCACAACCAGCTACCAGAGCAAAAAAGAAATGAAAGAGAAAAAAGGCGAATTCCAAAAAAAGTGGGCGGCGCCATTTATGGTGTGGGTGCCCCCCGGCGACCAATGGTGGACACTCGGCGGCTCGAAACTCTTTAACAGTCATTTTTCGAAAAAGCGGTACCACTTTATTACGGAGAAAACTGTTTGCTAATGACTAAAAGTAGGGCAGTAGGTGTTTCAGAAACTGAAAGGGGTGCCGACTTCACACTCAGTCGGTATCAGGGGGGACTGTATGAGTCAGGGCGAAAGAGGTGAAGGTGGGAGAGAAGGGGTGACAAAGGGTGGTGGTGCCAGGTGAAAGTTCACAGAAAACTATACGAACTTTTGAACGTTTCTTTTTGAAAGAGAAGAGTGGGAACAAGGAAACGAGTAACGAGTAAGGAAAGGCAGACCAGATCTTTTTCAGGAACGAATGGCTTTATCCAAGACAGATGACCTAATATGATGATCTTGCTCAAACTAAATATAGGTAAATCCCTATGTACCTAAAGTATCATGTCAAAGAACTCAAGGAACACACTTTTTGCAGCCCAGGTTTTGCCAGATCTCTTCCATATCTCGAGAAGAATTTCTATATTTCCAGATGAATCACAAATGAGAAATCAACACTATTTTTCCGAAAACCGCCTTAATCTATCATTCCGAGCAATAGTTTTTAATATATAAATCCTATTCTTCTCTCTTATTTTTCATCATCAATTCCAATAGAATCCATATGAAACTCAGTTGGAGCTTAAGGCAAGAGCTTAACTTCTTCGGCTTCATATTCAATTCCTATTCATATCCACAAATGACGTCAACGGAAGTTCCAACTTGTTGAATTCTTTCAATATCTCATTTCTACCGTAATCCTCCGTTGAAAAAACAAATGAAACCTGCCAAAAGACATCCTCGAAAATCACCAAAAACCGTTGAAATGACTCCACCCAAGACTAGCTCAGAGTACTCGAAAGATGAAACGCGCGAAATTCTTTTTCTCCGTTTCCAAAATGTTTCTTATCATTCATTTCGGTGTGTGTGGGGCAAGAGAGTGGTGGAAATCTGAGAAAACAGAAGACGAAGAAAGAAAAAACAGATATTTGTGTATCTTTTAATAAATGAACCTCAATTTATCACTCCACAAAAAGACGGATGTACTTCACGCGGATCAAAATTATTGAGAGAGAGAGAGATGGAAGAGAGTCTGTTGGCTTTGGGGAAGAGAGAGAGAGAGAGAGAGAGAGAGAGAGAGAGAGAGAGGACTTGATTTCAAGTGCTTTTCGGTTTCGATCGAAATGATTTTTGGGATTTGGAACGGTGCGGAATGCGCGGAATTTGGGAGCACGAGGGACTGAAGGGACTGGAATTATAGCCTTTGGTTTTTAGAACGGTTCAGTTTATGAGGACTAGGATACTGTCAATGTGGAAGCAAGACGAGAACCTAGGCTATCAATTTATATTTTAAAAATGGTGAGAAAGCCGAATGAATTGAAATTCGAAAATTTGAAAAATAAAAATTCTCGATTGTTTTGTTTATTTTTCGCCATCCCTCCTCCCCGCCGTTTCTCAATTCATTTACTTTCTTCATCGAAAAAATATAATAAATCTGTTCTGTTCAAAGCGAAAATCCCGATCGAATGTCAATTTAATGAATTCAATATACATTTTACATATTATCGTATCCCGTCTCTCTTTCTTGTTTTGCTTGAAATTCAACACCTACTCCTCCTCCTCCTATTTTATATGTATCCTTTCTTCACCTCGTTTTCTCTCAAATTTTGCTAAAATCTAAGGGGCACACACAGAGAAACGAATCGAGAGTGGCAAGTATTTCCCGTTTTGCCTGTCTAATTGGCACTAGTAAAATATTCATGATTTAACACGAAGACGATGAAGAAACGACAAGTTGAGAGAGGTCCCTTCTTCCGTCGCCGCCTCTCTCTCTCTCTCTCTTTCTCTCTCTCTCTCACTCAAATTTCGTCCTATTTACAAATGATTTAGTTTTAGTTTTAGCTGTTGAAGAAAATAAATGAAAAGGAGAAAATGAAAAATAGAATTGATGGAATTTTTTTTGTGTCCGGATGTCTCGATGTCCTTCGCAACACTTCGAAACGAAAAGGGGCGGGGCGAAAAAGTTCTTAGTTTCAGGTTAAAAGCACCCTGCAGAGCTCAAAAAAACACATTTTGTACTCGATTCTAACCTAATCCAATATCTTGAACTGATCTTATGGATCATCTTTTTATGTAGTATTTGACCTAAATCCGACACAACTCCTTCTCATTCTGGATCACACACAGAAAGCACAATATGAAATGAAAAAAAACAGAATCTAGTTTCAGTGGCTTACAAATATGTCTGCGTCTCTTCGTCCTACACACTCTCTCTTTTGGGAAACATAAAATCAAGGGAGAAGAGAAAAGTGTCAATCAAAAATCAAAAGGATGGACAACTTGGAACTGAAAGAAAGCATGTAGGTCTGAAGGTTCAGATGAACCTAGAATCATCTTCGACCACTTCTCTGAATCTAATTCTAAGTCCACCAAACCGAATGAATCCATCATTTCTTTTCAGAGGAATCCACTCATCCATGTATCCTCAAAATTCCTAAATCTTTTCTTTTTGTTTCTTCTAAATTTCTTCAAATCGGCCGACTCTTTTCATTATGAATTGGAATATGTAGAGCGAAGGGCCACATCTGCCTCCTTTAAAAGCAGTTTTCGAAAAACACAAAATTGAATATTCGTGTTAAAAGAGATAGAAGAAGGAGAAAAGAAGGAGGAGACAAGTATTTATGCACATTCCGTGGTAATGAAGACGTTTTGGAAAACTGGGGAAATAAGGGAGAGTGAAGAAAAGAAGGGAAGAAGAAGGAGGAGACGAATATGAATATGATGATGATGATGATGGAAATTTTAGAGTCAGTTTTAACAAATTAGTGTTGAACACGATTCTCGAAAATTGAAAATAGGAAATTTGAGAATTCTTAGAAATTCTGACAGTGAGAAAAGAGGGAAAGAGAGAGAGATTAAGTATCTAGATGCTTGAACATACCAAATATTCACATGAAGACTTCGGAATCAGTTGAATGAATTGTCTAGACACCGCCCCTTTTGGGCGGATCGATCTCGAAAAAGAACCATTCAATTAGAGGGTTTCTCAGAAGAATCGGATCGACTGAAATGACACAAACCTACTAGTTTAAAAACGGATTTTTTGAGGCTATCAGACACATGTTCCGATACTAGACCAACTGGTCACTCACTTTCGAAAAATACGGAAAAAAAGTTTTTGCACCTGATTGATTGGTTTATTTACGAAATGCTGTGGACAACGTCCACCCCCTTTTCATTTCTTCTCTCTCTGAAGAAAAGAGATTGACAAAAAAACGGAACGAAATGCATGGATTCTGGGGGTCCAGTGTTTTGTTACACTACTTATCAGCCGAATGATTTCGTTCGAAAAGATACGAGATGGAAACTAGTACTAGATGGCACCGAAGGAGAGAAGAAACAAAATGTTTTTGATAAACTCTTTTGTTGATTGGATGAAGATTAATCTGTATCCATGAAACGATTGGTTTCCAATAATAAACAAAAACGATTCAAAAGTGGGCGGAGCCGTTTGAAAATTGCAACAGAAAAGTTTTTCGAAACATGAGAACTTGACCCCCTTGAGAATGTTTTGTTTACAACTACTGATAGTGAACCAGAGTCTCCGGATGAATTTGTCGAAAAATGCGAAGCGAAACGAAAAAAAGATCGGCGGAGGAGATGGAGGAAGAAGAAAAAGAAGAAGAAGTGCTCCAAAACATTGGAAATTTTGATAAATGGAGGTGATTTTCCTGGGTTATACGGAAGAGAAAAGACAACAAACGAGGTTGAATTTTGGTGTAGGAGATGTTTAAAAAATGGAGGATAGAAGAGAGAGGATCGAGGAAACGATGGATAGGACATTACAGAAGAAGGAATGGTTTACGAATGAATTCGGAAAAAGAGGGTTCAAAGGAAAGGTTTATTTTTGTTTTCAAGGTGAAAAGGTGACTGGAACATAAAAATAAAACTAAAACGAATTTTTTTAGGTGGAAGAGGATACCGAAGTATTGATAAGAAGCGGAACGGAAGGTCAAAAGCTGTGGATAGATTATCATGAGTTGGAAAAAGCTGGAAGTCTAGTTTTAGTTTACTGTGTAGGATTAACGAAAGCTTTGAAACTTTCTTTCCTTCAGCAGCCACTTTAATATCCATTGAATCAAACTTTTTTATCAAATTGTCATCTCTCTCTCCTTTTCTCTCTCTCTCTCTCTCTTCTTCATTGACGAAAAATCGAAGAACCCAAAAGCTAACAAATGAAGATTCGGAAGGAAGATCACAAAATGTTCATTTTTCAATTTCCATCACTTTCCTTCTCTCTTATCACTTATCCGTTTTCCCGATTGAAACGGCTCTCTGGTGGTGTGGACGGAACGAGTCAAGAAATGACATGAAAAAAACCACCACCGGATGGGTTTTTTGATATCTCCGAGAGAAGAGAAGATTCCTCTAAGTGTTTCAAAATTAATGACTGCCGTTTGGATGTCTTCAATTCCTCGCTAAACCTATTCCCATTATTTTTAGTTTTTTTTTGAAAGATAAAGGTCATAAACCATTGTGATATATTAGCTTTGCCACGTGACAAAATCGAAAAAAGTAAATTTCGAACAAAAAAATCGTTTTGATTGTCGCGTCTGACTTTTTTCCACAAAATTTCAAGAGCTTTTCGGAAATCACTCTTAACAATTTGAAGCACTTTTTGCAAATAGATAGTGTTAAAGCAAAAAGGGAGAAAGATACAGAAGAAAAGAAACGAGAGTAAAGCTGTGAAACAAAAAAAAATAAATGAAGGAGGAGGAGCAATTTACCGAGAAGTTTTCAAGAGTTTCGAGAAGTGGGTGGTTGTTGGATTGGAAGGTAAAAGGAGAGAATAGAAGGGGAAAAACGGGGAGAGCAGGTGCCAACAGGAAGCAACGTGTTTTCCGATCAGATGGTCATTGTGACGTAGTGTACTGTCGATATGAATTTGAATAACTGGGGGCTTTATGGGTACAGTATCCACAGTAAGCTGGCTTATGTGAACCTTTATGAAAGTGATTCCAAAGAAGACGTTCTCTTCGGATAAGCTTCCGAAAATGGCGTTTTTATTGAAAATATTACCTAAAGCATGTGTTTGCACTGAAAATCCAGAGTCCCGGATAAAAATCGTCACAAATCCAACTCATCAAATAGAATGTAACGCTTTATGCATGATGAATCTTAACTTGAAAGAAAATCGGATTTCGGTAACTTATAGCTCTAGATTTTTCAGCTCAGGTCATTATAATCTGGATAAAAGGGGGTTCGAAGGCTCACATCATTCTTGGAAACTTGTTTCATCGGGATTTCCGAAAGTAAACTTTTTTTTTGAATTTGGGAGAAGTATCCTTGATCTTTGTATCCAAAAGGAAATTTCTCTTGTTCGCTTCTCTCTATTTGAAAGTGCCGAAAACGAAATGTTTTGATTATCGGAAATTTTGAACCAAAATAGGAATAACCTTCAAATTCAAGCATTGCTGGCGATGGAAATGATTCATCGATTCCAAGGACTTTCAACTGTTTTTGAATATTCAAATGAAAGTCGGAGAAGTAAAGTTTAGTTTTGAGAATAGGGATTTATTGGAAAACGACTACAGTAACCCTTCTGTCTGGATCAAACTACGGGTTCTTTTCTCGATCAAACTACTGATGATTAACAGAAAATAAAGACGTAATCCAGATTTTGACTTGGTTTTCCGACTTGCAACCCACACTGGAGGGAAACCATCAAAAAACTAAAAAATGATTTCATCATCATCCTCTTTTCTCTTGTTATCTCGCCCATTTTACTTGTCAATCTTCGTCGCCATCTTGGTAAAAAACGGAAAAATGGAGAAGTTTTTGGAGATTCGTGTCGAAAACATTGGCTTCATATAATCGTCGGATGTTCGGAATGACCCCCTCTTTGCGATTGTCTTTTCGGGAGTTCCGGTGCACTTCCTGTATATTGAAGTGATTCTCCGTTTACTTCTTCTTCTTCCCACATCTCTCTCTCTCTCTCTCTCAAAACTTTTCAACTTTTGACAAGAAAATTGGACATGAATTTCCATTCAGGTATGCCGATGGAACCCGAAATCTCTCTTTCCAACTCCGATAAACAAAGGGGAATTTGGCTCTCGAAATCCGTGAAAGAGGCGAGCCCATTAGGCCTCTCGACGTCTCCTTTTTGGTTGGCTTTACCAATTTGAAGACAAATTTTTCTTGACAAGCCAAAAAGAAAAGAAATTCAATTCATTCACGCATCAATGAGTGATGTGAAGTCTTCTGAAGTTTGTACATACACAGGGGGAGCCTCCATTTACTAAAAGAGAAATAAAAGTAAATGGGTTTTACAAAATTGAGTCAGTCACTTGATGGAATACTTCAAAATATTGTGTGCTTGAAAACACAGAAAAAGCGGAATAGGGGACACATTTTTTCGCAGATTTCGGATACAAAAGTTGAAACTTTCAACTGAAAGGCACCTATCAGTGTCAGTTTCGGAAAAAAATCTACTCTGCACAAAAAACGAGCATCACTTGGAAAAAAAAGATTTTGAGATGAACCTACAAAAAGAAAGAAAAGTATCAGCAATCCTGGTTAAACCAAAAGGATTCACCTTACAATCAACAAAAAATTTATCATTTCTATATCTGTAGCGCGGGGGCGCGACACAACAAAAATTGGTTTTTGAATTCCTATTCCATTTAAACGTCTAAGCATCCGGATCAATTTTTTGACGTGAAATCCGTTACTCTCATCTTGTTTTATGAAGTTTCCACATCATTTATCGACAACTGCAGCTTAAAATATCGGTTTACAACCGACTTATTTCCACGTGTCGATTGAAGCTTTTTAGCCGGCGGATTGGGTTTAACCGGTGATCGAAGAAAACTTTGAGCGTGTTTCGATAGGCTTATGATCATACACCTAAGCAGACATCACCTACTTACGGTAGTAGTGAATGACACAGATTCAGGTAGATCAAAGGTTTAGGATTACTGAAGAACCTGTAAAGAGCAGTTGAAATGATTGGCGGGATTCTGAAAAAAAGTTACCTTTCCCAAGTAATTATTCAACATTTTCTGCACCACGAGCTGAGAAACCTAAAGTTTCGTTCCCATTACTTGGTTCTATCAGAGTAACAAAATTGAGACATTGGAATTTGAGGTTTAAGCTCAAATTCTGAAGTGAGAACTTTTATTTCATTCGCTACAGTATTTCTACTGTACATAAACCGATTGACTATCCAAACATTTCTGTAATCAAATCTATCTATCATTGTTTTTCAGATCTTCTACAACAAATTGTGATCGATCTATTTATAGGATAATCTCCTCCAGAATAGATCTGATGCATCGAACACGTACTTCTTTCATAATCTTCCATTCGACGTCAAAAAAACTTCATATAACGTAAAAAAAATACAGAATTATGCTAGCTACTACGTCAAAAAGTTCTACTAAACTAAAAATAGAAGGTTCCAGAAGCAGAAATCTTTTTCATGAAATTCTGGAAGTTTTTGAGGGAAGCTGCCCTTTTTTATAGGGGGAAATACCAAGTTTTTTCCCGTGAAGTCACAAAAAATACCGATTGAAGCCAATCCGAGAATGTTTTTCTAGGTAAGTTGGTGAAAATAGAGTAGACATTAAGTATAAGATGAAGCATATACGTATGCATATAATCGCATAAATGAAGGTTTATCCAGGATGGACCCCTTGAGAGGGTTACCTGGTAGAAAGATCTTCTCTAGTTATGAGGTATTTTCGAGTTTCTAGAACTTGGGTTTAGGATTTCTTTTTTTGAGAAACATCAAAACAGAAGTGAGAGTAGTACGAATTGAGGAACAGAAATGATGGAAGTGGATACTGTAGAATGGGATACGATAGTTAGTTATATCCGAAGGAAGTATTCACTTGAATCCCAATAGTCAAAATCAAAATCAAAAAGAAACGAAGCAAAGTCGACGAAAAGTAATGATTGAACAAATTAAACATGAAAAATGTGTGAGCATGATGAGAAGAGGGAATAAAAGTGGGCGACAAATTGAAATGAAATGAAATGAACGAAGGAATAGAAAAAAGAAAGAACTTGAAGAAGAAGAAGGAGAAGAGAGCATAAAGAATAAAGAAGACATCCCAACTACTCAGAATCTTTTATTCCTTTTCTCACTCTGCACCACAAATTTCGACTTTTTCAAGGAAAAGAGTTCGATTTGGGATCCCCCTCTTGTCTCTCATATGAAAAGGGGGAGATTCGAAATTCGAGTTGGCGCCAGGTTGGCGGGTCTAAATGAGAGAGGAACAGCTTTTTAAGGGGGTGAACAAAAACGGAAACGCATTCGAGGGGAACAGTGAAAAATATCGGAAACGCCGACCGCCCCGAATTCATTTTGTTAATTAAATTGACCGAATGGAGGTGTGTGGTCAAAAAATGGGTGTCGAGTGGTATCTAGACATTTTTTCGAAAAGGTTTACGTCAGAATAGTTGAGTAAGGCTTTCTGATCAGATATAGAGCATTGCCGGATAGTTTCTGAAGAGAAAGGACAGAAGGATCTCAAAAAGACAGTACCCCAGTCTCAGATAGCACTGGATAGTTTTCCTTCAATTCGTTAATGAACCTAATTCTCAAAAAACTGATTACTTTAAAATTCTCTCATTTGGATTTCAAAATCTATTTTAAACTTTTTCATCTTTCAATCACCCTTTTCTCCTCCCCTTTTTCATCATTTCTCTTCTTTTTTCGTTCAAGACCGCACACAAAGAGAATCGAGAGAGGGACTAAACGAAGACAAAAGACGTAACGGGACTGCTGGAATTTTCCCACTCGAGAATGAAGAATGCTCGAGATTTAGATTTCCGAAATATTTTTCGAAATTTTCGTTTACTCCCCCCTCTTTCGTTTTCTTCTCAAGACAACGACGTCCTTATTTTTTGAATTCAACTTTTCCGTCTTTCTGAACGAATTTTGGAAAATAATCGGGAATTGAAGAAGACGAAGTAAGGAGAAATAAACAATACTGGAAATCCTAGAATTTAGAAAATTCCAGACGAAAACCCAAAAATCAGAAATTCGAATCTATTAAAACCAGACAAAAGAAAATCAAATTTCCCACAAACATTTCAAAAATCTTGAGAAAAAAGTCCTCTTCGACTTTGTTTTCTCGTCCATTGAAATGTCATAAAACGTTTTTCAATTTCAATTTCGAAACGAAACACACACACACACACATTTTTAATTTCAAAGATAAGATAATGAAAAAAGTTTTTTTTTCGATGAAAAGAGTGATGAGACGGCAAAAAGTTATCCAAAAAGAGCACTAACTAATAAAAAATGCGAAGGATGAGAGTGCGAAGAAATAATATTATAATATAAAAAAGTTTCTGTCCTCCTTCTCTTTTCATTCAACTTTTTAATTCGGTTTCTCGAATTTTCAAATGAATGAAATGGAATTGAAGAATCGAACCGGAACACTTTTCTTCGATTCAATTCAATTTTCAGAAGGCTCGCCAGTTTCGGATTTAATGAAAATTGAAATTAAAATCCGTTTGTTCCAGAGAAAAAGTTGTTTTCCAGAGATTCAATGCCTTCCTCGCTTCCCTTATTTTCTGAAAAAAAATGAAAACAATTTCCGATTTCTTCTATTATTTCGAAAAAAAAACAGTTTGTATCAAATGAATTGTTTGCGTCGTATCGAATTTCGAGCAAAAATGAGTGAAGAGGAGGCGGATGGAAGATGAGGAGAATGTTATTAGGATTTTGAGAACGAAAAAAAAGAAGGCGAACGGAGAATTTCAGATATTTTAGAAAACACTTTTTGGGAATGACTTCCGTAAGAAAGCAGTAGTGAACGGATCGGGTTACAGCTTCAGCTTGAACGTTTCAGAATCTCTCGATGACCCCTGACGGTTCGCAATCAAGAACAAGGAACTCAAAGTGAAAAGAACCTCTACAGTACTCCAAAAAAGAACTTCTTTTTTTCTAAATAAAAACACAAAAGAATCCAAGAACAACAACGACGTCTTCTTTTCCATCTCATCAAAAATGTATAATAAAAAACGCGTTTCAAAAAAAGTCAAGTTTTGCAACCATCATCAACACATTTCTGTGGGGGCCTCGAGACACCCCAAATTTTGACACATATCCTCCTTTTTTAATCGTCATGAATACTCTTCTTCAAGTCAGTTGGAGGGGCAAGCAGAGTGGTGGTTGATGATGTTGAAACAGACAAAAAAATAGAACCTTTTATGCATTTTTGAGTGTCGTATCATCCGAAAGTTTTCATGTTGAGTTGAAGACGACTCCGAAAACGATAAGTTGACAAAGTTTTTTTCTGTGATCTGACAGTCTTTGCAAGATTTCGGTCTTATTTGTTAATGAAAACAGTCATTTAAAGTATTCTACCAATATTTTTCAAAACAAATTAAACTAGAGCAATTATACGGTAGTCGAAATCCGCACCTGGTCGTCTAACTCTTCAAACGGTGGTAAGAGGGGACAAAATGTCGGAAGAAAGCCATATGTCAGTGAGTTATGTATGAGCACTTGCCCTTATTTTCGACATTGGCGCCAACGAGAGAGTATTGTGAGAGAGGAGACGCAGACACCGGATCAAGCAAATCATTATTTGGTATAAAATGAGTCTCGAAATACGACTTGGAGTGAAAAAGAAACGAAGAAGGGGATTTCGCGAACTGGTACAGTATCCGTTTGGAATAATGAAAAAGAATTCAATTTCCGGTTTTTCGTAGGGCGAAGAGTGGGAAACAGGAAGAGCCAAAGCAATAAATTCCAAAGGTCCAGATTCGATTTCGGTCCTTTTTTCTCATTCTAATGAGCTTAACACATGTAAATGAGCTACGAAATTTATGGTTTTGAGATGGAGGGAAGAATGAAATGAAATTGGATTTGTATTGAGAAGAAATGGAATCGGAAGAGTTTTGTCAAAAGGAAAGGGGTGTAAACTATAGTTCTGAAAGTTTTAATCCGGGGAAGTGGGTCTGTTGGTTTGAAAGATTTGATTCGGTGAGATGCAATATGTCAGAATATAAATCATATGAAATTGTTTACAGAATTAAAATCTGGAAGGGTCACTAGATAGGACAATTGAATTGTAAGAATTGATCAACGTCGGTAATTTTAAGGCCAGAAAAGGATAAGATGTGGTTACCGAGGTTCTATGAACTCAAAAGTATCCTCATATTGAAACTGTTTTTTTTGTGTATTACTGTTTATCTGTGTATTTCTTGCCATTTCTATTCCATCATTTTGTGAACATTCTCCATTACTCCCTGTTTATAGAACAGTCGAAGTCGAAGTGATTATTCAGACAAACCGATAGTTCACTGCAAAAGTGGTTCAACTGTCGCCATGTTCAGAACCTCTTTTCGACTGATTTCCCGTGAGGAGACTTTAAATTTTCGAAAATCACACCCAAATAATCTTTTCCTGTTCCGTCAAAGACAAACATAAAACTAGATGTCGTTACTCTTCAATCCGTTCCTACTGTCATGAAATCCAAACAATGTTTCAAAAAGTACAGAAAGTCTTATTTGGTCTCTCCTTTTTCTTAACTGCTTGATCATCAATTTAATTGCAAATCCTCAAAAGCAATCCGAACTTTCAAGTTGCTGAAATTCTTATTAACAGAAAAAATTCCTTCCCATATTTTCCTTCTCGTTCTTCTAAATTGTCACCTTTGTACTGGGCTCTATGATTCAGCAGCTGATAACGAAATTTTGCATTTTCCCTCCGTTGACTATGTGTCTCTCTTATCAGCTCTTTCTCTATTCTGGCCTCTTTCTCTATCTCCCCATATTGCTCCACCTCTTTTCTCTTTTAAAATACTGCCGCCTTTCGTCTTATTTATCAATTCGAGTTTTTCGAATTTTTCGTTTTGGGAGTTATTTTCAGTTTAACTTTCTGAATCCATTTCCTGTCATTATCACTTCTTTTTCAATTTTCAGTCATCTATTTAAGCATCCGTACACAATATCTACCATTTCCCCCCGGTGTATGTGAGGGACTAACTGGTTTTTCGGATATAATATAATTGGAATGGACTGTTGTGTCCTCCCCTTTTTCTGTTCATAACTTTCCTGTCATCTCTCTCTCTCTCTCTCTCTCTCTCTTTTATTCTATCCGTGCAAAAAGGATTATGAAAACTATAGGTGTTTCTCTTCTCTCTCTAATATTGTTATTTTTCATGAAAAGTGATGGGTGAAAAAGAGGTGAAAACGGTGGAAGAGGAGAAGGCGGTAAGGGGCGGAGGCCGATGGCTGGAAACGGGTTCATCATCTCATCGACGACTGTTGATCTACGGAATTGTCAGGTAAGAGATAGAGTCTATTTTATCTCTCTAATATCTCATTTCTACCTCCATTTTCACTTTTTTTGAAGAACTTTTCTCATTTTGCAAAGTGACAATTCAGTGTTTCAAATGTTGTAACTTTGAAACATTGGTTCAATCTTTCTCAGTTTCTGTGAAATTCTAAATATCTCCTAGTCTTTTTCTAATAAAATTCAGACTCATTTCTGTTTCCAAATCACACATCACCAATATGTGACTATAAACACATATAGTTAGAGAGTGAAATGTAGCCTTCTCTTATCAGTTAATACATTTTCAAACATCTGATAAGAGCAGGAACTGTCAATCATACCATTCAGCTCCTTTCTTTCCACTTTTTTGTCATGTGAACCACGTCGTTCCACTTTTGACTTTATCGAAAGTTGAATGAAATAGAAAAAGGCATTTTCAAATTAGCTTAGGGAAAAAAGAAACTTCGAGTCCCTTTTTTCCGTTTATCGAACCTAAAATACACTTAACTCAGTTGTTTACAATTCTCGTTTCGGATGAAAATGTACTAAAATTGAAGATATGATTAGTGAAAGAATGATTGACTAATTGGTCAAAGAAAGGCAACTACATATGTAATTCCTAATCATTTTCTTTTCTGTTTCTTGTTTCTTCTGACCTTCGTCTTCTCTTTTTACAATTCATTGTTCTTTTTTTTCTTCTTTTTTCTCTGAAAATGTGAGAAATGACAGGAGAAAAGAATAAGGACCGTCAACAATAGCCTCTCCCATCATTAAGCATCATTTTGGAAGAAAGCGTGACCTCGAGAGAACTAGTCACTTGGCTCCGCCCATTTCCTATTCCATATTTACAGTATTCTCGCAGTTTCGGGGGCGTGGCTTGTCGTCGCAACCGCAATCGACACAGTTTCAATTCTCGTTGAAGGTGGTGGAATGCATCTCGACAATCTCGTTGGACACGTGGCTCCTGGCTATGAAAAGGTTGAGAAAGTTTTCAAGTGAGTTTCCAATACTTTGAGGAAAATGAGCAGTCAGTATCTCCGAAAGTGGGGATTCTGATTTTCTATACGATGTCAGATGATTTCAAAAATTCTTACATCTTGAACACTTTTTTCTTTCATTTTGTCACCCATTTCCACTTGAACTTCTCGTACAATCTATCTCTAGAATCTAATAAGTTTCTTCTTTTCCTTCCAACATTTACATAATACACTTCTTCTTTCTCCATCAAGGTCGTGCTTCTTCTCCATACTATCTATTTCATCCCAATTATACTTGAACTGTCTGCGTCTCTTTCTCTCTCTCTCTCTCTTTTGCTTGTTCATTTGAAAGTGAGAAGAAAAGGAAAGAAAATGAAAAAGAAATAAAAGGAAATGTGAATAAGAAGTAGTGTAAACAACTTGTATTCATCCTTTTCAGACGAAACTTTGCCGACGGATGGGAACGAGAGGGTGCCTCGATTACGGTATACCACAAGGACAGGGTAATTGTCGATCTGCAGGGAGGATATGCGGATAAGGCATCGGGGAGAAAATGGACTCAGGATACGAGAACAGTGGTATTCAGTACCACGAAAGCAGTTGGAGCAGTCTGTGTAGCTATTCTTGTTGATAGAGGATATATCAGTTATGATGATAAAATGAGCAAGATTTGGCCAGAGTTTGCACAAAACGGAAAGGAAAATATCACGATCGATTGGTTGATGTCCCATCGAGTGAGTATTTTAAAAGAATTCTTCGAAACAAAAGGTAATTTTCAGGCGGGTCTTGCTGCTCTCGATATGCCAATTTCCATCGAGGACGCCAACGATTTCGACAAAATGAGTGAGGTGATTGCATCGCAGAAACCGAATTGGGAGCCAGGAACTAAATCTGGATATCATGCGATCACCTATGGATGGATCGTCGATCAAATTGTGAGAAGAGCTGATCCAAAAGGAAGATCAGTTGGTCGATTCTTCAAGGAAGAAGTTGCCGATGTTCATGGAATTGATTTCCATATTGGTCTTCCGCCAAGCGAAGAGCATACTGTATCTCGTCTTTCGATGCCTTCTACACTCCATCTCTTCCGGGAGATTGTCCATGATCCACGTGTTCTCATCGTTTTGGCTGTTTTCAATCTTCGTCCTCCAAATTCGATTGCCAGAAGAATTTCGGCAAATCCAACGTGGTTCAAATTGGAACAAGATGTGAACACTTTCAATAATCCGACTCTTCATGCAATGGAACAAGTCGCTGCTCTCGGAATCACTAAATCTAGAGATTTGGCCCGATTGTTCTCATTGGTTCAACAGGGAAAACTCTTTTCGAAGGATCTTTTGGAGAAATTCCGTGCTCCACAAGTTCAAGGAATTGATGAAGTTGTGATGACTCCGTTGCCGAAAGGACACGGTTTCTTGTATGAGAGACATCCGATGGGAGGGGTATGAGAACTGAAATATCTAGAAACTCAGTTAGTAATTTCAGAAGAAGTGGCTTGTTGGACATCCGGGTTATGGTGGCAGTACCATAATGATGGATTTGGATGACGAAATCACCATCGCATATGTTTCAAATGGATTGAAAACTGGGATGGGAGAGCTGACAAGAACTTATCGACACCTCCGTGACGCTGTTTTTGAGTGCCTCGAGAAGCAGAAAAATGAACAATCTGTTATTATTGAAGATGCCATTCAAGCCGTCGCCGCTTGATTCTAATTGTTCCGTTTTTTCATGTTTTTGTACATACGCCATAACTTGGGACGGGTTATTTTGCCCCCATCGAACAATTTTTCTTGCATAAAAAGATTCACCTTGTTCATCTACAAATTGTATTGAAAAGATGGTTGAATAATACCGGGAATATGAAAAAAATAATGAACAGATAAAGTTAAAACACATCCGGGTGCAAAAACGGTTTTTTGAACTCGACGAGACTGTTTGAATATCTATATGGCGTCTCGTCGAGCTCAAAAACTTTACCAGGGAGAGAACTGGGGAAATGATAATAAATTAGAATGGTAAATAAATACACAAGAAGTATTCAATCCTCCATATCGTCCTCGTCAAGCTTGGCGGATGCCCATTCTTCAGCAGCAGTGACTACTTCAGACGGCACTTCTTCGTACTTTCCGTTCGTGTGCTCTCCAACCCATCCCATCTCGATTTGCACGTTCTTGTCTTTGTTCTCGTCGCGAACTGCCATAATGATACGGGCGGCCTCTTTCACGAGTTGCTGTACGTCGAGCTCATCGATTTTCAGCTTTTCGATTTCTGCCTTAGCGGCTTGACGGTGCTTTCCAACAGCCCACGCCTTGTACTCGTAGTTGAGACCTGATGGTTCGACGAGGAAAAGACGTCCTCCGGCTTGCTTGTTCCAAGCGACGAAGAAAGCTCCGGCTCCGAATGGGCGACTGATACCAAGAGTGTGGATGTGAATGTATTCGGCGACTGCGTTAGCAATGTTCTGCACTGGCATTGGCTCACGGTAGTCCTTGAGCCACTTCATAGCCTCTCCGTAGGCGTAGTTTTTCAAAGAGAATCCATCTGGGTAGTTTCCGGCAACAGCAACACCGACGTTGTCGTTTACGTTGAACATTCTTGGGTTGGCGTTCTGAAAAGAATTTTATTGAGCGAAAGAAGGGGAAAAGCGTAACATACATCAGTGTAGAGCTTTGAGGTAATCAGTTTGTCAGCAACGACCACAATTCCGTTCTTTCCACGGATTGCAATCATCGTACCCGCATTGTCAACGGCTTTTTGGGCGTACTCGACTAAAAAAACGAACGAATTAAGTTGGAATAGAAAAAATATCAAACCTTGGAAGATTCTTCCATCGGGAGAGAAAGTCGAAGCGGCGAGATCGTATCCTGTACCGATGGAACTCATCCTGTAAATATGTTTTGTTTTGAGAAAAAAAAACATGACAAATGGAAAAAATCGAGGTTTTCAAACAAAGAAAATTTGAGGATAATGAGAAGTCTAGAGTTCTAATTCAAATGATGATTTTTCTGTGACGGTTTACGGCAAGAGCCGTTGAATGTCGGGTCTCGCAGCGATTAGGGAGAAACACTGTGTGGGAAACGAGAGACGCCAGACAATGCTATGTGCCTTTAACAATTTCGTTAATTTTTCTCTATTTTACCGGTTTAACCGAATAATTAAACGTTTAAGTTTTAATCAAACGTTTAATTCTTCATCAAACTTATCAAAATTACATTGGTAATATTTTTTTCAGTCACATTCTCGGGTAAAATGGTCAAAATCGACGATAAAAAGAAGAAATTCAAGGGGAAAAAGAAGGTGAAGAATGTGTTGGAAAAGAAAGCAAAAGGATTGAAGCTTAATAAGGTCGACAGAAAAAGAATTGTTAAGGTTTGTAAAATTTACTGTTTACGTGTAATTATGAAGATTCATATTAGATCGAAGAAAAGGCTGCACTAAAAAGCAAGGTTGACAAAGCAGTAAAAGAAGAGATGGAAAGATTGAAAAAATCATCGACTTCTGTTTTCGATAACGATGGAACTCGTGACTCACTGTGCTCTGAATCCTCATTTGGAAGTCAGCCAGCTCCAAAAAAGAAGGCCAAGAAGGTTTTGTTCTCCGGAGAGCTCGAGCATGTTAAAGTATTTGATAAGCGAATTCAAGATCTTGAAATCAAGCCATCAGAAGCATCGCCAGGAAGAGGAATTCTCAGATCTCCACTTGACAAGAAGTCCAAGGTTTGTAACATTGCTGTTGCCGTAATCAACAATAAAAACTGATAATTACAGAAGATTTCAAAGTCCAAGGCATCAGTCAAGATTGCAGAAGAGGAAGAAGAGGAAGAGGACGAAGCTCCAGTTGCTCCACCAAAAAAGAAAGCAAAAATCAGTAAGAAAGAAGCAATCGCAACTGAGCCAGCTAACGAAGACTTGGAATCAGTAGACGAGCAGACTGGCGGAGATGACTCTCTTGTCGATGTTCCTAAGCTGAAGAGAAAGAGGGTCATTCAAGTTACAAAATCGGTCAAAGAGCAACTCTTAAATATGCCAAGAAAGGAGAGAAAAGCGTTCCTCAAAGAACTAAAAATGAAGCGTAAGCCAGAAGGAGAGCGTGCTCAGAAATGCAAGGTTCTCTGGGAGAAAATCAGAATGGAAAAGACACCAAAAGCAGAGAAAGATGAAGCTGTTCATGAGTTGTATGGTTTAGTCAAAGGTCATGCGGCCAAATTGATCTACGCTCACGATACGAGTAGAGTTATTGAATGTCTTGTTGCTACGGAAAGAGAAGGAATCATCAATAACTGTATGTTCTATTAACAGAAATGTTTGAAACTAAAATAAGTTACAGTGTTCAACGAGCTGACGCCAGAAATTGTGCGAATGTCAAAGAACGTTTACTCTAAATTTTTCGTCAAGAAAATGTTGAAGAACGGATCCAAAGAACAGCGTGAAATCATCATTAACGCTTTCCGCGGACATGCTCCAACTCTGCTCAGAATCAAGCACGCCGCGGAAGTTTTGGAATACGCTTACAATGACTTTGCCAACGCTCATCAACGTTACAACATTATCACCGAGTTCTACGGAAAGGAATTCATTCTTTTCAGAGTACGTTGTCGATATTCTGTTTGTTTCGTAAACTGTTTATATTTTTCAGGAAGACAAAATCCGGTCTTTGACTGAAATCCTTGCCGAAAAGCCAGAGAAAAAGGCAGTCATCATGAAGCATTTAGATGAAATCATCGGAGCTGTTAATGAAAAAGAGACGCTTCGTTTGTCTATTCTCCACAAGCTCATGCTTGACTTCTTCGAGAATTGTGACGAGGAGAAAAAGAACAATCTTCTGGATTCTCTTAAAGACAAGATTCCTGAATTCATCCATACCCCAGATGGAGCTAAACTCGCTATCAAGCTCATTTGGTTCGCTCCAGTCAAGGAGAGAAAACTGATTGTCAAGAATTTCAAGGATCTTTCTGTTAAAGCCGCCATGGAACATTATGGACATCGCGTTCTTCTCGCTCTCTTCGACACCATTGACGACACAGTTCTCTTGAACAAAGTCATTGTATCAGAGTTGGCTAATGATATGAAGAAGTTGATTGAAGATGAATGGGGAGAGAAAGTCATCCATTATTTAGTGCATCCAAGAGACGGAAGAGGAATCGACAAGAGAGAAATCGCTTTCCTTGCCGAAGGAGATAGCAATCCACATTCAAAGAAGGAGAAAAAAGACAGATACGGACAGTTATATACTGGAATCACAGAGAACTTGTACCCGTACCTTGCCGCCAACTTCGAAGAGCTTGTTTTCGAAGCGAATAAGTCTAGCTTTGTGGTCGCCTGTCTCGAGACAACTTGTAAGCAAATAACTATCATTTTAAATTCAAAACTACAATTTTTCAGCACAATACGATTTATTCGATAGACAAGTGCCAGCCGATGGCCGTAAGAGCTGCAACGAAGCTATTGTAGAGCTCGCCAAAAAAGATTTCGTACCAATGGATCAAGAAGGGTTCCATATCATCGAACATCAATCTGGAAGTTTCGTTCTCTCGGCCATCTTGCGTTGTGATTCAGCACTACCAGAAGAGGAGAGATTGTCAGTTGCTCTCGTAGAAGGACTCACTAAGCAACAGCTTGGCTCGTGGATTTCATGCAATAAAGGATGTCACATTCTTCTGAAAATGCTTCAAGTTGGAGGACCGAAAGTAGTTGAAAAGTTGAAAGCAGCGATCAGCAGAAAACATCTTGATAACTACAAATCGAAAGGAGCCAACTTGTTGAAGGCTCATCTTGATGGAAAGACTGGCAAGTAATACTTTTTAGAATAATAACCCACGACCCTTATCACCACGTTTCCCTTGTTTTCTTTGTTGATTTGTTGACTTTTATATTTTTCTTTTGATGTTAATGATTGAGAGTTTTTAATGGTAATGAAAGAAAAAGTGAAAATGTTCTTTATTAGGCTGAGAACATATTTCAAGAAATCATCTGCAATATTTAAGTACAACTCGACGACTTTTGGCTTAGAGCATTTGGCAAAATCACACTAGAAGTCTAACAGGGAAGATCGTAAAAACAGCCGTAGGAATGGGAAACACATGGGAAGAAAGGTGGGAAAGCATTCATGGCAATATCACAGGAGATGAGACAACTTTACGTTCCATTGCGGAATCGAGCATTCGTTCGATATCTTTGTCTTCATCGTTCATATACACAATTTGAATTCTCGGATCACGTTCACCGATATCAACGAGTTTGACAAGGAAAGTGGAAACTGCTTGGAAGTTAAATGGAGTCAAACCGACGATAATGTTCTCGTAAGCAGGCGCATTCTCCAGAAACTCCAGTGTTCCACATTGCGTATCGTGATCACCGTCGAATGGATCGGCAACAACGACTAGGCCTGAAATCGAAGATATTTGATAGAACATGAAAAAGAAATTACTCAGTCCCTCCGAATATAATTTGATGTCTTCAATCGAAGAATCAGCCGATTCCATTATTCGAAACAAATGAGATTTGTGGCGATATTGGCTTCTGAAACGGAGTTTTCTATTTTTGAATTCTAAAAAATTGTTACTTTGCACATCCGAAATTTGGATTTCTCTTTTTGATATAATCCAAAATCTGATTAGAATTATCTCGAAGTTCTATTCGATTCATTGGTCGAATTTCGAAATTGAGGGGATTCAGAGATGACACGTGGATATTACACATTCCACACGGTAGAAGAGATTCTGTAATTTCGTATCTTATCTTTATAAAACGTTATCTCAACATACTTGGATGTTTTACAATTGCCGTTTCAATTCTACCAATTGTCATATCAACTTCAAATCGAACATCAACTAATCTGATACTTTCCATCAGAATTAGTCGTTCAATCGACGCTTTATTCTTTCGAATCCAATCAAGATCTGCTTTTTGATTTGCAATTCGTTGCTCTAATCGACGGACTCGACCTTCGATGACTCGTTCCATTTGCTTTCGAATATCATTCTCTTTTGAATTTACATGCCAGAATCGTGTCACTTCAGACATTTTGTCGTTAAATGAAATGCCATCTGTCACATATGTTTTGATGACTCTGAAAGAAATAGAAACGTTTGAAGCTACTTAATATGGGTTATTTACTCTTCAAGCTTCTCAATATTAGCTAGAATCGCCACTTCCTTTTGTTCGGATGTGCTCAACGATTGAAGCATTTTCGTTCGAATATCAACAACTTCTGTCTGAAGAGGCACGTAACCATGATCGAAATGATGACTATTCTTCTCTCGGAAACAAACATGACACATCAATCGTCGTTGTAGTTTTGCACAGTGTTTATCTTTACATACAAATTCTGCTTTCACTCCATTATGTACAGAGCAATCTGGAGCGTTGATTGGCTTATTAAACATCAGCGTTTTCTCGTGGTGAGCCAGGATTGCGAGAGAATGAACCCAGTCCCAGCATCTGGAAATTAATTTTCGAGTTTTTGAAATATTTTCAGTGCACTTTCAGCATGACTTGCCTGAATACAATTCTTGATTCTGGCTTAAGATATTTGTATTTTGCTACGAAATTGTAGTTTCAAATCATTGTTTTCGCATTTTTTTAGTGTAGGAAAATTGATTTTTGAACTCAAGATCTCAATCTATCGACAGGTGTCGCATGAGGAAAATCGGATGTTTCTTTGTTAAAACTCACTCGTCACACAAGTCAGCATCACAACTTTTACAGAAATTCGTGGCACGATGCGATGGATTCTCATCACACGTTCCGTCGCTCTTTCGCATTTTCTTATCTTTTCTCGCTGATTTTATCAACAGGTCTCTTCTGTATTTTTCCTCTTCTTTTATTTGTAAAATCGTGAAGTTCTTTTTGAGTTTTCGAACATCGCCGTCAGGTACACTTGTTGATATTCGATCGAACGGACAGAGCATCGCCTTTTGAGACCCGAGTATTTTCTTCGCGCAGTGAGTACAGAGAGTGTGACCGCACTCTGAACAATTGAAATGATTTTAAAACTAATCTGTAAATTAAAATACCTGTTAATATTCTGGGAACGAGGTCATCTTCTTCAGCAAATTCCCGTTGACATATTTGACAGAGTGCCGTCCCACTCCGGCTGTCCATAAGGGATACTGAAACGATTTAGATAGTGAAAGAAAGAGAAAAAAAAGCGGAAAATGGAGAGAGAGAAAGAGAGAAAGTAGAAAATTCAAGTGAAAACTATCTGTTCTATGCTTGAGAGAAATTTGATTTATGCCTAGACAATGCTGGGTTATCGATGAAACATATCGGGTTCAGAGACAATATTTCTTCGAATGAAAAAGTTTCGGTTATCATTATTGATTTTTTAATTATCACAACATATCTAGACGAAAATCCCCTAAAAAGATTTTCAAAAAATGCGTATTCCATGAGACGGAATCGATACGAATAAATGTCGGTTTAGTTGAGTGTTGAGACGAAATAGAGACGCAGAAAACCTATAGAAAGAAAAAAACAAACCTAAAAACGACACGGATGCCAAATGTCATCGGAAGTAGAGAGGGGTAATTTTCTAGATTTATGAGTGTCTCTCTTCATGATTATTGGTTTTTTTTGAACAAAATGATATTGATAAAAAGTGAATGGTGTGACACGGTGGTGGTATCAATAACAAGTTCAAAGTATCAAAATTAGGAATTTTTAGGCCTGCGTCTGCGCAGGTGAATAACTTTTGTTTCTGGGTAGGTTCATGAGCGGATAGTGTGAAACTGTCTTAAAAACACATCAAATACAAACGTTCAAACTCAGAAAAATTTCTATTCAAAAACAGACGAGAATCGATACGTTTCGAGTCAGAGAAAAGAAAGAAACACAGGAAAAAACCGAATGCGAAATGAGGGGACACACATTCGCTGTGCGAGGGGAGAAGTAGGAGCAAGAGAAAAAATAAGCTCAATTGGACGGAATGGCGAAAAAGAGGAGAGAAATAGTGGAAGAGAGAAAATAGAGCGAATGAGAGAGAGAGGCGAATTGAAGTACGAAAAAAGAGAAAATGAAGGAAACAAACGAGTGGAAGATTGGAAATGAGTGAATAGACATTTTTAAAGAGATGGAAATCGGTGAAAAAAAAGCCAAGCAATACTTTTATTTTAACTTTACGAATTACTTTTACTGAAACAGGAATACAAATTCAGAAGCGTTAGATTTTAGAGAAAGAGAGAGCAAAAATGTTAATTTAAAAAAGTATAATTATAACACCATTACAGTTAAATTGGAGTTCCTGTGCACCAGATCCAGACTCCGAAGTAACTTCAAGAAAAACAAAGTTTATGGAAATTCTCTCTTTTTTTTTAAAGAAAACGTGTTCCAATTTGACATTGCTAAGATCAACACTTTCCCTTCAACCATTATTTCAAAATTCAAAACAAAAGCCGTACACTATCATGGAATGTTCTTCTCAGAATGACATCGTCAATGGTATAAAAAGAACTTCTATTCTCTCTATTTTCCAATCACTCTCATCACAGATCTCGTCGATTTAATGAAAAGTGGTTCAGAATTGGATGTGAATATGGATGACGTAATCAAAAACGATAGTGTTAGTGGTACCAAAAACGAAACAGATATTTTAAGTAGTCGTCAGTTTTTGAGAACGAGACTCCGTTCAACTTGAAATTTCAGTGATAACGGCGATCGGAGAATCGTTAAGTGATCTTTCAGTGAATACGGCAGTGACGGATGAGACTGTGGAACAGAGTCTGAAGGCTTACGCGGATCCTTCTCTGAATACAAAAATGTCATTTAGTACAGCTTCTGAATTGGGACAAGTTCAGACTAATGGTACACAGTTATTCCCTCCTCAATTTCCATATTTCGGTACACAGATCAAGTTTGGACTGATTACTGTAATCCGAATCCTCTTCGAGTATGGAAAAATGAAGAAAGAATCACTGGATTCGAAATTATGTGTGATGATAACAAAGTTTCCGTGGTTGATTCATTGGAATGTTTGTCACGTCTTCAATACGATCCACCATTGGAACAAGTGTACTTCGATCCACGTGTCTACCTTGGAATACCGGAATCTGAAGATTTTGAGCCGTTAGAATCAGATTCTGATTCAGTGTCGACTGCAGAACTTGGTCCGACGTCAGAAGAATTTGAAGATTGGGTGAAAATGATTGAAGAAAAAGGATAGGTGGAATCGAAATAATGAATAAACATTTTTATTCAATAATCAACATTCATATCGTACATCATGAATACTTTTCTCACTACATAATTCAGCAGAAGTCATCACATTCAAAAGAGTATCTTCATCGTCATCTTGATCAATCACCCAAATCACAAATCCACCAATATTCTTTTCCCTCGCGTATTTTATCTTCTCCTTCAAACTCCTTTCGTTTTCGAATCCCAAAAAAGTCTTCGATTCAGGAATCCATATATAAGAACTCTTTGATTCCTCATGCCATGAAACTGCACTTTTATTCCATCCATCCCTCTCTAATTTTCTCCATCTGACTGGCGAAACGCCGGAATCACTGTGCTTCCAGATATCATACGATCCATCAATCATTGGATTCTCAACGTTCTTCCAGTAATCTCCATAGAACGAGACTGCTATATTGAATCGATTCGGTTGTTTTGTTTTACAGACAAGATATTTCATTGTTTCATCCACGTTTCTTCCATTTCCTCCGTAAATTGGAGAATTCGGACCATATCTTTGTTTTTCAGTTGAGTATATCGAATGGAAGTAGTCATAAGTGAGCACATCAATGAAATCAACATATTCCAAAATCCGATTCAAATCGTATCCATCTTCCAATTGAATCGTGAATTTCGGGGCGACCACAGAGAGAATATATGGTTCTTTTCGATGTTTTTTCATCTCTAGATATGATAATTTCTCTCGAAGTTCTCGAATCAATCTCAAATAGTTTCTTTTATTATCTTCATTTGGATAAATCCAGAATACTTCCACACCATCCAGATCATATTCATCAACAATTTTTGTGATATCTTCAATGAGTTTTCTGAAATAACTTATTAAAATAGAAGATTTCTCCAACCCACTTTCTCTTTTTCGAGTCAGATGCAATTGGAGGGAATCGAGGTGACACCATATATCCACCAACTCCAATCATCACTTTCAGTCCAGAATTCACTTTCATCGACAACTCTTTCATTGTCAAAAACCGTTCTTTTCCATTCTCATCCCAGAATCGAGCACTTCCGTCTTCTTCATAAATTGCCACAAAAAGATAGATGACATGTGTCAGTTTCTGAAGTTGTTTCAAACGAATTTCAACTGGTTCCCATTCTGTGTAGTATCCGACGATTCGTTTTCCGCAAGTAGCCGCCGGCGGTAAATTTTTAATAAGGGTCTCATCTGAAACATCAATTTCATTATCACTTCTTCAAGAAAAACTTACTTTTTCTGAATGACGGTAATGACCATTTCTGCGGTTTAAAGACCGATATGTGATCAGATTTTTCGAAAAGGTGAAAGTAGACAACAGTTGTTCCAAATGCTAGCAATCCACAGATGACAAGAATTAAAACGATAGAAACAATAATTTTGCAGTATTTTTTGTAATTCAATTGAAAAGTTGAGCGGCGATTTCGAGAATTTGGCATCGGAAGTAAGCTTTCAAAAAGCTTTTCTACTATTATTCAAAACACTTAGATATTGCTGGTGATTCCAAATGCAATGCACAAATTAACGGAGTAAAACAACAAAAGAAACTTCACACTTTTTTGAAAATCAATTTGGAGACTTTGTGATTTTTTGTACAGGAAACAAGTTCTCTTCAGAACAAAAATTGCTTTCTTCAAGGTTCTTATCAAACTGTCACTCTAAATCAATCACAATCTGCCCCCAGTCAAACTACACTAAAAATTCAGAATTTCATTTGGTGAGCAGTTCAATCGAGACGAGAGTTTAGATTTGATGATGAATGGAGCTGGCCGTGGAGGATTGAAGAAGGTAACTTTCGATTGATCTATCTGGAATTGAGCTCTTCTTTTGTCTGTTGAATCGAGGTATCATTACCAGTCACTCTCATAGACTTATTCGACGGAATCGGTGGAGGGATCTGACTGAAATCGACTGGAATCGGAGTGAAATTCTCCAATTGAAGAAGACATTCATTCGAGTCAATGATCTTCGCAATTGAGAGATTGCTTCCCTCGAGTCCGATTATTTTGCTATCCGGAATTCCGAGTTCAGCTTGAATGTGTTCAACGTAGAAGTGCTTTGCAGATTTTGCAGTGTATTCAGATGAAACATTCAGTTCATTGATCACTTTACACGGACGGAATCCATCGGCCATAGTGACATCAGTCTCCGAAAGAAGAGCAGTGTACTGAGAAACGGTTGGAGCATTCATGGTCACATTGGTTTCGGATGGAGGAACCGAATAGACAGAACAGTCCAGTACATTGTTCACTGAAGTTTAATGATAAAAGAAGACGAGAACGTCTAAACTCACAATCACTGCATCTCTCGAATTTATTCTTCATCGTCACATTTGTCTCCGATTTCGGAACGGAATAGATCGATTGATTGAACTTATTGACAGCTTCACACGGAAGGAATGCATCACTGGCAGTCACATTAGTCTCTGATTTTGGAACAGAGTAGATCGAGATTTCAGCTTCTAAAAACAATATAAACAAATTTTCTTTATGAAAACAACTAACGATCATCTGGTGTCTCGTTGACGGCGACGATTTCCTTGGCAAGAACTTCACTAATTGAGCAATTTGTTTCCGATGGTTGGGCCGAGTACACCGAGCACATTCCATCTTGTTCCACGTGGTTGTCGAGCGAAGAAGCCATAACTAACCAATCCGAATGAGCAGATTGTTAATTCCTCCGACGATTGGCAAATGTTTAGCAATGAATTCGATTTCGGTTGGGGAGAAGATACGTGAGGGAAGATAAGAAAAAGAAGGCTCTGAAACGAGGAATGTCACGCTGAAAAGGAATCCTGCTACGTGGCTTCCACGGGAATCCTGATAATGTTCATTACTTCTCCAAACTTCTGAACATGCAATCCACTGTTGTTCTAACATCAACTACAAATGCTGTCGAAGTTCAGGAGCAACCGGAACAACTTGTACTTCGTTTGAGAGCTCCAGTCGAACGTCCACGTGTCACCTGGGGAGCCGGAGTTATTGGTAAGCGGAGAAGTTCTAGATTGAAGTTTATAGCAAGAGATTTCAGACAATGAACACATGGGTCGCCTGAAATCAAACTGCTGCTGCATCTACACTCCACCTCGTCGTTGGGATGATCCATCGACCTGGGAACCAGAAGAACATGAAACTGAACATTGTCGTGGACATACTCTTCCAGAGAAGAAGAAACCAAAGAAAGAGGATGATGATGATGATAAAGAAAACAAGAGAGTTCCCAAAGAAGAAGAGACGAATGGATGTGGATGTGATCACTGTTAAAATAGAAACTCTCAAAGAAGTATCTTTGCCCTAATTCGTTTAGAATCTATAAAAATTCCGCATTATTAACACAATTTTATTTTCACATTCAACATCATCAAGAATTACTTCTCCATGTCATTCAACCGCCACTTTTGGAATAGTTTCGGTCCGGTATTATGACATAACAATAACAATAGTAATTGAGAATCACACAAACTCTTCGGAGCCATTAAGGACAATATCTCTCGAGGAACGATCGTGCCAAACGTAGAATACGAGTGATCTTGTGGGTTTTGTCTTTGCTATGGTTGCCCATAATCCATCACTTCGTTGGAAATCCCACCCGATTGAAGTGTCAATGACCCAAGTTCTGTTGTATCTGTATAAAAAGATGAAAACCGGGAAACAATCCAACAACTCACCTAATGTATCTCCCTCTTCTCGTCTCATCATATTCATATAAATTGAGAGACGTAACAGTTTCCAAATCGAATTCACCATAGCGCTTTTTCCAGGTTAGGACCAACATTTCGAATGAAGTGTCATTTGAATTATACCATCTCATTACAAAATCAAAAAAATCATCCGGGGTTATTTTTGAAAGTTCACAACTGGAGAGAGTAATAACATGAGAATTTAATCGAAACATCATATCACGAGTGGCCAGTCCACGTCGGCAATGAGTTCTTGGGATAAAATCGTTTTCGTAAGGGAATCCCGGTTCTATTTCAACATCAAAGCATATAGTTCCTTTGATTTTAGTTATGCTCATGATTCTGATTACCTCATTTCTGCTCATCTTGTTTTCACTTTTAAGTTTCACAAGCTTACATTCATTGATATCAAATGAACGGCAGATTTGTTCCGAATGATTGAATTCATCAACGTCCAAGGTGATTTGTTCAACTGGGCAAGGGAACAGGGCCATTATGTATCGGAATGCATTGACGGCTGATGATTCCGGATCATCGGTTAACAGTTGACGAGCTCTCGCGGGTACCCTGTAAATAGTTTACTGTAAGAGTAGAGTCTGTCGTTAGATTAAAAGTAGTTTTGCAAATTACAGTAATGCAGCAACTTTGACACTACTCCATTGATTTTATGATAGTTAGGCAATAATGCGGAACAAAATGAAGATAGTTTCAGATCCCTGATATCAGGACCAAACGCTTAGTCAAAATGAATAATAAACTTATTACCAATTGTCATCGTCCTCGTGTAAATAGTAGAGCTCCATGAATGAATTCGTTTTTGATTCCTCTCCCAAATTAAATTTCCATTTTCCAATGATCTTTGTCTCGGTTCTAACGAAATCAATATCAATACATTGGTTTTTAATTCTAATATCGTATGCTTTCAGTTCTCGATGATTTAAAGACTTCACAATTTGGTAGCATCTTTTGGAGATTAACGAGAAAGTGATTCTGAAACAAAGAGGACTAATCGAGAAGAACAGAACAACTTACAAATCAAAAACATCGAAAGCACGAGAAGTATTCAGAAAATGTTCGAGACAAACCCACGGCAGTTTTAATAGAGGGAATTGGAAAGCAGCAGACATTTTAAAGTTGGATCAATACTCAAGGGTCTCTGCCAGGAAGGGTAGAGTGAGACGAGGGTGCAGTCGTTACAGTCGTTACACTCCACCCCTTCGGATGTCTTCACTGTTAAAATAGAAACTCTCAAAGAAGTATCTTTGCCCTAATTCGTTTAGAATCTATAAAACTTCCGCATTATTAACACAATTTTATTTTCACATTTAACATCATCAAGAATCACTTCTCCATGTCATTCAACCGCCACTTTTGGAATCGTTTTTGTCCGGTATTCTCAATCGGTCCAACTGGATCATATTTCAAAGTGTAGTTGATAACAGCTTGATTCTGATATTGTCCTTGAGTCTGAAGCATTCTGGTGGCACGATGATGAAGGAGGTTGACTTTGGCGACGGCGCTATGGAAGAGACGGAAATCCTTTTGAGTATCAGCAATCGAAACAGGAGAGAAGTCTTTTGGTTCGAGAAGTCCGAGACGGCGTTTGGTCTATAAGATTAGGTTGAGAATTCAAGGTTTTTGAGCTGCTCACCTTATATTTAATATGATCAATAATCTCATAATCGTTCGTCTGCTTCTCACTATCATTACGAATCTCTTCGAATTCAAACATAATGATTGTGACATAAAGTTGAAGAACGAGCTTTGAACCAACGATCATGAATATCATACATGCCACGAATGCTGACAGAATAGTTTGTAAAATGTAAAAAGTGGAGGTATACCAAATTTGGAAATTGGTTGAATAGAAACGACATCAAGTTTTCCGAGCATTCCGGCCAACGAAGTTTGGAATGTAGAGATCAAGCTTCGGTATCTGAAATCACATAGATTTCAATTTGAATCTGTGAATAAATAAAACTTGCCCTCCCATCTTGTTTCCCAAAACACCATAGAGAACTGAATTGAACGTCATACAGAAGAACAAGAAAGCAGCTCCAAACGAGACGATTGCTCCGAGAGCATTATCCAAAGTGGCAGCCAGAACACCGATTCTTCTATTGAATCTCAGAATTCGAATCATTTTGCAAGAAGTGAAGAATACTGCTCCCGCGAGACAATAACTGAATGCAACTTCCCAATTTCTTTGAATTGTTAGATTGATATAAGAGTTTCCATTGTTTGCATTGAAGTCATCCATTGCTTCGTTCGTGAATTTCTGACGGAGAGTGTAGGCGACGACTGATGCAACGGCAAGGCCTCCAACAACAAGATCCATGAAGTTCCAAGGGGAAAAGTTACTGAAAACAAAATGTGCCGAATCTTCTTGAATTCATAACTCACCCCAAGATCACATTGTAGACGATTCTGAATGGATTCCGAGTTTTCTTCATTGTAGTTATCACTTTGTATCTTCCATAAATATAGAACACAATCTCCTTGGCAAATATCAAAACAGAGAAGAATATATACAGCATCTCATAATATTTGACAACAGTTCCATCGGATCCTTCTGATTTGATGAGTCTCACTGATTCAACCCAACTATTCGGAAGATAAAAAAAAATTCCAGATTTCGGTATTTCTACGACCAATTGAACCACCGAAAAATAGTTGATTTGAGCATTATAAGCAGAGAATTCAATGATAACTGCCCGAGTACTGTCATCAATCCATCGTTCGGAATCCAGTTTATTGAATAGTTTGATGATTTCTGCTTGAGTTCCAGACATACTGACAGTGTATCCTCCGCCTTTGTAACTTCCCAAAAATCCAGAAACAGTTCCAGTTGAGAGTTGTTTTGCTGTCATATAAGTGTATTCGGCAATCGGATCAGTTCCATTTTCAAGTTCAGTCCATCCAGGTTCCATGTATAAAGTTGTCTCTTCGTTACTGAAATCAAATAGTTTTAATTCAAAACTTATCAAAATACTAACTCATCAGTCAATTCTTCACCACAATTGTTAATATAGTTCTTGAATTGTTTCACCACTTCACATTGAGCACTCTTCTTCGTTCTTACTTGTCGAATCGTTCCAATTCCCATACTTCTGGATACTTTGTCATTTAGATAAGCTCTCATTCCATACGCAGGATTTCCATCGTACCAAGAAGCCAATAAAGCAGTTGCAAGAGATTCTCTTGCCCAATCCCAGAAATCATCTGCGTTTTGAATTGACATGAAAGTGTTGTCACCGTAGTTGGTTTGAGGGATATTGAGAATTGTGCTCATCTGAAAGAAAAAATTATGCGAGTCTTTATTGTTCTTTTACCTCCAATTGATAATAGTAACCATGACGATCCTTGCAATAAAAAGTGAGCATAACCATTATATAAAGAGAAGCGAAGAAGCAAACCATATCTCGGATAGTTATAAACAGTTGCTCATCTCTCATTTTCCGGTTCTCAGTGTCTCGTAGCTTTGTGACGTCAGCAATTTCAGTCCCAAGTCCTTTTTCAATTTTTCCGTATGGGTTTCCTGAAACATAGAGTCTTGGATAGTCTGATGACTATGAACTCACTTTGGAATGTCTTGACTGGTTTGACTCTCAAAAACGCTTCTTCCAGTTTATTCACAATCTTATGACTCTTGCTTGTTTTCAGAATAATGAACGCCCAAATCATTCCCTTCAATGGTTCTAAAATAACCGCCCAAATAACAACACTAATCAGGAATCTGATGTAGAAAGAATTGGCAAAGTCATCCATCAAACTCATTCCATCTCCACCGACAAACAGAAGACCCATAAGAATAGGGAACACAATGAGAGTTCTACAGACTCCAGCAACAAAAATCGGCCATGATCCAGAAGGATCTTTGAATCCTGGATCCTCCTGTTTTCTTTTCTTCAAATAGTAGTTCTCACTGAACGATCTAGTTTTCCAGCAGATCAGAATGAAGATAGAATTCATAATGGTAGTCAATATTCCAAAGACAATTCCAAAAATAATATCCTTGGCAGTGAAAGTGAACTCAGAAACTTTCTTCGAATCGCTGATCACTGAGTCATCGTTCCGGAGAATCAGAATACTTATGACACTAATCATAGTCAAAGTAAAGATGATACTTGTCACATAATCCTGTCTTGTCACTCGATCTCTCAGCCTATTTCCTCCTCCAGTGAACATTGCAAACCAGGAAATAGTCTGTGCCAACATGTGCATGCTCATCGATTCATCCAACAATTTTCTCTTATAATCAACTCTTGCAAGTCTTTCTGTTTCTCCATCTCCGTTTTTAGTTCCAAGCCAATTGTTGAAAGGGAAATAGTAAATCTCTTGAGTTTGGACGTCCTTCACAATGATTCGGTTACAGTACCATGATTCTCTATGGTCTAATCCAGCATCATCAATCCAAATTCTCATGTATTCCAGTTCGCCGAGAGGGCTGAAAATCGTTATGAATTAAGTGATAGAAAGAGAACTCACAAAGCGGTAGTCATCACAAATCGATCAGTAGTTCCCCAAGAGAACGGATATTCCCAATCTCCATCTTCTACCGATTTGAACGATCGGAATATCTGATCTCCTTCGTTTCCAGATAAATTAAAACATATTGTACTGTCAGTAGTTGCAAACATTCTGTATCCAGTCTCCACGGCAATCACATACATATATCCATCATGTGGTTCATTGTCAGACAAGAATCGAAGTCTTCCTCTTGATCCATCTTTTCTTCCAGATATAATTGAATTGATGGTCAAACATCCATACACAATCAAAATGAAAATGGCGGTGATCATCACTTTCACATTTTTCTCAATGTCATTAACAGAATAGTTGTAATTGAAGTCTGCATTGATGGTTGGATTGAATGCTCCGACAGAGAAAAGTGTCAAGTGATCAGTTGAACAGTTCACGAATTGCATTCCCTTCGAATCGATTGGAGCCATTCCTTCAGAATTGAAGAAGTCAGTGGTATTCAGATAGTAATAGCATCCTTTACTGATTGCAGCTATCTGATAATCCATTGGAACTTCTCTGGCAAATGACCATTGTTTAGATTCAAACTCTCCGTAATTGACAATATCCGTACTGTTTCCTGTGTTGGTCGATGTGTTTCTTTTTCCAATTCCAACATAAAACAGTCCAGTGTTGTTGATTAAGTTGCCAGCGCTCACAAAATAATTACTAGTGGTGTTGAGTGAATTCAAGTCAAAAAGCCACTCATGATTCGATTGGAGAGGTCCTGGGAGACTTTGGAAGGATGAGAACATGTACGTGTCATCGTTATTTGGAATGTCGTAGTCTTGAGAAGCAATTATTTCGATTTGAAGAGAATTGTTCCAATTAGTAGTTCGGAATGCATGAAGATCCAATATCTGGTAGCTGGCAAAGTCTCCTTGTTGCATCAAAGTCAACACAGCGTCGTCTTCACTTCCTCTTCCACTTACAGAAATCGGAGAAGTGGTTCCCGAGATTCTGAAATAAACCAGAAATCAAAGAAAAAATTATTTTCACTCACGAAATCAAGTTCTGGTTCTGGTCTTTAACATGAGCCTCCAATGCTCCAGAAGTTATTAACATGTCAAAGTTGTCAACATATGTTCTTGGATTTGTATTATAGCAGACGAGTCCCACTTGGATGAGGGTAGAATCAGTTATATCAGGAGTATTCAAAGAAGATGCAGGCGAGGGTAAAATTAAATCCCATTCATTACATGATTGTGGTTTTCCGACAATATTTGATGCATCATCGATGACAATAACCATTCCAGTTCCATCCACATAGTTCTGAAAATGGGTTAAAATCATTTAATTTCGAAATTTGACTTACCGAGTAATCATATGGCAAGTTTCCTGTGGCAATTGCTCTAGCTGCAAGAGTGTTTTCCAGTGTGTCCAGTGTAGAGGCCAATTGGTTTGCCAACGTTTTTGCAATACTCTTCTGAATCATCTTCGTCACATAGGCGGCCCATTCTTCTTGAGTCATTTCCTCCACATAAACGATATTATCTGGATCACTTGGAAGAACGTTATACAAAGAATCATAGTTGTCAGTTGCATATTTCAAATTAGCGGCTAGATCAGAAGATAATGGATTGTCGAGAGCAACTTTTAGAGCAGAAGTTAAAGAACTGGCAATTGAGAGAAGAGAATTCGATGTATCATTGATCTGAGAATCAGTCATCGTCATTCCGTTGTTCTGGAGGAATTCTTGAGTGTTACTCAGAATCGTCGCAATCTGTTGTTGGGATTCTTGATTCATTAAACTTTGTGGCACAATGTCTGAAAATATTTCTTTATATTGTTATTTCCATTTAAAATTACCAATTTTAGTTCCAGAAACGTCTCCTTCCGTTGAAATCTGTCCATTTTGAATAACGTATCCATTTGTTCCATTTCGAATCACTAATCCTCCATCAATTCTCATTTTCTGAGTGTCAGAAAACTCCATCATTGTTCTTAACTTATCTTTTTTCCAGAGATTCTATCAAATTAAAAACTTACACAGTGTGACTCTGTGATCCTGAAGTGTAAGTTCCTGCTGTTATCTGAATACCGTAACCACCGAGAGCCAATGCGACTACATTATAAGTTGGAGAACTGATAACCAAAGTGGTTACGGAGCTTTGAAGGTAAATCGCAGTGGTATCTGCATAGAAGCTATACCCAGTGACATCAATTGAAGAAGCTTTCGAGAAAAATAACTGAAAAAGAACACTTTTTGGATAACTTCAAACTATTTTTACTGTTCCAGAAACAGGAATCTGAGTCTGAGAGGAGATTGCAGATTGCAAATCGGCCTTCGCGTACGATGTAGTTGGAGACAATGTGGATATTGAGACAGTTTGAGAAAGAGCAGATACAGCTGGCATAGAAATGTCTTGTGGAGAGAAAACGATTCTCATTGGGTAACTTCCAGAGGCAGAAAAGACAAGAGGAGAGCTAGATTTGTTGAAAACATTCAGGTTTACATCTAGAAGGAATTGCATTAATTCTAATATACAGAAGAAGAAACTAACTCTCGATGACTATTGGCATTTGAATATTTTTCTGTATAGTACTTGTCGATGATCCATCGGCGGCAACAATTGAAAAACTAGAAGCATCGAAAGAGAAAATTGCATCAGCCGTGTCCACTTCAATGAATTTAGCAGTTCCGTTTGTGCAAGTGATTGTATATGTGACTCCTCCGTAAGAAGTTGTCACAATTAGACCACTAGCTGGAACGGTTTGAGTCGATTGAAGTTTCACCATTGTTCCCGATTCGATCTAAGCTTATCCTATATTATTTCAATTTAGTCTATTCAAACAAACCAAGAGAGACAGCTGAACATCGGTAACAGGAAGATAAAAGGACATTGACGTGTTTCTTTGATTCGAACTTCCGGTAGTTGTGTTATCATAAGTGACATTCCAAGCAGTCACATACATTTCATTATAACTATATTCTCCAGATTGAACATCTCCAATTCCATTCATTGTTGCCATTATATTTCCAGAAACCAGCGATCGTTTGTCTTCAATTTTATCTTGATCCACGGAAACAGTTCTTCCATTTTTGGCATACAATCCAGTCACTCCGATGGCGGCGGCGAGCATTGTATTGGCCTAAATAAAGATTAGTGACTGTAAATGTTCATGGTTCACTTACTGTGACAGTATCTCCGTCAAGTTGTTTGTAGGATGCTCTTGTATCTCCAGTTAAATATACTGTAGATCCATAAATACTCAACTGAAAATAAATCTTTGTTTAAAGATGCTATCTGATTTCTTTACCGTGCATCTAGGCGATACCAAAGTGTATCCTGAAGCCAAAACATATCCAAAAATGACAGCATACGTTCCATCAGTTGATTTTTTACTCGAAACTCCCAAAGTATAGACAGTACTTCCTTTCAATGCCAAATCCAAAGAAGACAAAACGGAATTCATTGATTGTGCTGAAGTCATGTTCACATTTGCCAGTTTAGTAATCACTTTTGTCATCTCCGCAGCCAATTCAGAGTTTGTCGTGGCAATATTATCTTGCAAAGTCTTCAGAACATCAACACTTGACATATTTCCAACTCCAGGAATTTTCAGATTGTTCGCCAAAAGACTTTGAGCGACTTCAACAAGATCAGCAGCAGGAAGTGTGGAGATCTGATTTAGAAGAGAGCTACTTGAATTCAGAGAATTATTCGAAGCAGATCCATCCATAATTCCAGCGAGTTGAGACATGACATCAGCCTTTTGAGCATCAATTTCAGCTTGGTCTGCTGCAGAAATCGGTGTGACTGTTCCAAGAACTCCTTTCGTTCTAGTTGTTTTAGTGGATCCTTGAGTTGTGGTTGTTGGTCCCGTGTAAGCAGTTGTATCAGAATCAGATCCAGTGCCGCCAGTGGTAGAATCACCAGATCCTCCAGAAGAAGATGAAGTAGAGGATTTAGATGACCCATCTGTATCTGTTCCTGCTCCTTCTAATCCACTTGTTCCTGATGTAGATCCCGATCCCCCAGCAGATCCATCTGAAGAAGTGGTCAGTCCAGTATCCGATGTTGATCCAGTTGCTCCAGATCCATCTAGCCCTCCAGTAGTTGATCCGGAATCACCCGAAGGTGTGGTACTTCCTCCCAATCCATCTCCCGACACTGAAGTTCCTGATCCAGCTCCAGATGAAGTTCCAAGTCCCGAAACCGTCGTTGACAGAGTAGATGAACTTCCAAAAGAATCTCCAGAGCCCGTTGAAGTACCCGAACCAGATCCAGAAGCAGATGTGGTTGTTGATCCTCCAGAAACAGAAGTTGTTTCACTCCCATCATCCTTGGAGCCAGACTGGTCCTCAGTTGGAATGAATTCTGTGGGTGTAGTCGGCAAGATAACATTCATTGTGAAGACATGACTAGCCGATTCAGAAGTTAATACATTTGTAACATTGATCAAGAACTCATAGGTTCCGGAACTTGGAACAAAACTACTGAATGGATTGAATGATATGGGAGAGGAATAGGATCCAACTTTTCCGGCTGAAAAATATGGGTAGAAACCAGACTTGTCGCGAGACGGGCCGGGCCAGGCCGGGCCGAAGAAAAAAGTTGTCGGCCCGGCCCGGCCCGCCCGCATTTGAAAAATTGACGCTTTTTTTCACCCAAATTTTTCAATTTTTCAAACTTTTTTGACTAAATTCCACAGAAAAAGGCTAATCTTGAGTAACGAAACGCATATCGGTTCAAGAAGTCCGAAATAAGCAGTTTTACGTCTTCTTACTTATAAGAAAATAGTTTTTTGTGAAGAGTTTTTGATCAACCCGGGCCGACGGGCCAAAACGGGCCGGGCCGGGCCGGAAAAATTCCCCCACCGGCCCGGCCCGGCCCGGCCCGGCCCGCGACAAGTCTGGTAGAAACTGAAAAAAGGAAGGTAAACATACTGGAAGTGAGGCAATTACTCTCTTTGATAGGTACAAACGGTTGGGTGGAGTCATTTCGACACTGATAAGATATCTGCAAATTTTTAATTCTTTCACAATAACCTGAAAAACGAGCTTACACTTCTGTAATCCGGATTTTTATTTGCCACTGGAGTGATATTCAATGATTCTGCTGAATAGTAAATTGTCTCATTCCATGACAAATTTTCAAGATAGAAGTCATATGGAGTTTCTGTAGTGGCATCTGGATCAATTGTTGTGGAAATCTCAGATTCATCCGTTGAAGATCCTCCATTCGGATCATTTGATGAAGAAGTGATGTCTGTTGATGTATCAGATTCGGCAGTAGTAGAAGATGATTCTGAAGAGTCAGAAGTAGATGAGTCTTCAGAAGATGTTGTCTCAGAATCAGATGAAGTGGTGGTCGAAGAATCAGATGAATCAGTTGAACTACTGGAACTATCTGAAGTTGATTCACTTTCCGACGTCGTAGATGTCGATTCTGAATCTGTTGTGGAGAAAGAAGTGGTACTTGTGTCTTCTTCAGTGGATGAAGTCTCTTCGATAACATTCAAAGTGAATAAATGACTGGCTACTTCGTTTGTCAGCTCATTCGTCATATTGATTCGGAATTCATAAGTACCAAGGCCAATCAAAAACCTGGAAACGGGCTGAAGATCAATATTTTTCGAAAACGATGTCATCCTGACAATGCTTTCGTCTGAAATCTGAATTGATGAATGAGGTCAATGGAATATTTTTAACCGTAATTCAAGCACGGCGATTGTTTTAATGTCACAAATGGCTGACTACTCTCGTTTTTACACTCAAAAGTCACATTTTGCTGGAACAAAAAAGGGATTTCTTTCTATTTTTGATTCTCACTTACTTTCAGTGAGTCCAAAACGATCGTTGGAATAGGTGTGATACTAACTGAATCTGTGAAGTACACAGTCTCATTCCAAGTCAGTCCGTTATCCAAAATGAAATCGAATACGGTATTTGGATCTTGGGAAGACGTGGAACCCCCATCTGTGGATGAGGTGAGGCCGGAGTTCGGATCCGAAGTGGATGTCGATGAATCAGAATTTGAGTCTGATGATGTTGTTGAAGTTTCGCCAGAATCAGTAGTACTGGATGAAGTGCTGTCGGATGACGAAGAAGAAGACGTGGTACTTTCTGAAGTCGTAGAGTCAGTAGTGGAAGAAACTGAAGTTGAAGGAGATGTTGAAGATACGGTAGTAGTGTCTGTTGAAGTAGAGGAACCAGTTGAACTTGCAGTACTAGTAGAAGTGACAGAAGACGTAGACTCTTCGGTGGTAGTGACTGAAGATGTGGTACTGGAAGTAGGAGAAGAGGTTGTCTCCACAATATAAACAACCGCATATGTTTTGTATTCTGTTTCATCAGTCTTTGTCAGTGTTCCTTCGAATGTATAGGTTCCCGGTTTAACAAAGAAGATCGAAGAGTATGTACTCCCCTTTAATGGCATATTCTTTCCTTCTGAAAATGAAAACGGAAATGAGAAAGAAAAAAGACACTTACGTGTAAAACAAGCTCCATCGACACTAGTGTCTTGATACTCTCCGTCATCTATTTTGCATCGGTATGATGTTGTGAACTGAAATTATTCTTATTTTTTCAAACTAATTAAAGTCAAAACTCACTCCTATATTTCCGATATTATCACTGATTGTCAGATTAACAATTTCATCCGTTCCATAATAGACAGTTGTTTGATTCACATTGAAATAGAAATTGACTTTCAATGGATCCTCTGTAGTGCTTCCGACTGTACTTGTTGCACTTGTGGTTGACGCTGTACTTGTGGAAGCAGTCGATGATGTAGAAGATGAACTTGTGTCTTTTGAAGTAGTCGATGATACTGTACTTGTTGGTGTCGATGTAGAAGCAGTGCTTGTCGATCCAGTAGTAGTTGGAGTGGAAGTAGATGCAGTTGAAGTTGTGACAGTTGTAGTAGGAGTTGATGTAGCAGTAGATGTTGATGCAGAAGAAGTTGTGAGTGTAGTGGAAGTTGGAGTGCTTGTTGAAGCGGTTGAAGTGGTTACAGTTGTGGTTGGAGTTGTAACTGTAGTCGTGGGAGTGGAAGTACTACCAGTAGATGTTGTGAGAGTGGTTGTTGGTACAGTAGTCGTCACAGTACTCGTTGTTGGAGTGGAAGTTGTCTGAGTAGTGGTTACAGTACTAGTGGAAGGTTCGGTTGTTGTTGAAGTCAAAGTGGTTGTGACTGTTGTAGATGTGGTTGTTTCATCGAGGTAAGAGCAAATTGCATTAGCTGGGAGAGGTGTGACAGTGGCTGAAATGAAAACAAAATAGATTAGTTGATGAACGACAAAGCTGAAAAATATTAGAGTTGTCAGTTTCCGCATGACGAATCATAAAACTCACTGGTAACTGTGGTGGTAGTGGGTTTAGGTGTAGTAGTCGTGACAGTGGAAGTTCTTGCCGTACTTGTGCTCTGCGTAGTGGTACTGGAACTCTGAGTACTTGTGCTACTCGGAGTAGTTTTCTCAGTTGTGGTGCTAGTTGGTGTTGTGACTGTTGTTGTGCTAGTAATTGGTGTAGAAGTGGTTAGAGTGGTTGTGGACAACGTTGTGCTCGTTGGCGAAGTGGTTACTGTTGTGCTCGTAGGCGTAGTGGTCACCGTTGTGCTCGTTGGCGTGGTAGTTACCGTTGTGCTCGTTGGCGTAGTGGTTGCCGTTGATGTGCTTTCTGTGGTTGTGCTCTCTGAAGTGGTTACCGTACTTGTAGGAGTAGTGGTCACAGTAGTAGAAGATGTCAGTGTAGTTGTCACAGTCGTTGTTTGAGTTGTTGTGCTTGGAGTTGTAGTTGAAGTTGATGTTGATTCAATTGTATAATCACAAACATTAGCACTCTGAAAATCAAGACTATCAAATACAAAATAACCATTTTAATACAGTAGCAGTCCTCTTCCTTCTTCTTCTTGAAATCATCGAACTCGAACTTGTAAGACTAAATCGCTTCGCCTTGAATCCTTTCATAACTTGTCCATCATAAAAATTCCCTTCTTCATCACTAATAGCAACGCTTCTTTCGGGATTGTCTATAAAAAAGAAAACTGAATAGAAGTCAGATTCGTAAAAAAACATACACGGCCGCTTGCACATTCTTCTCCCGTAGTCCACTTCAATTTCTCCACTCTCACATGTCTCTTTATCTCTAAGCAACGCGATTTCATTCCCGCCGACTTGAAGCCACCATAAAGAGCCATCGCATCTTTCGATCCCGTCTTCTGGAATTTTCGAAACAGTATAATAAAAGAGGCAGATCGAAGTATACCATAACAAGATTCATATCTGGTTTCAACTGCAATTGTCACTTCATCTGCATCTTTCACAAGTGTCAATGGAGTCCACGTGGAATTCAGATAGAGACCGACTAGTCTAGTCTCTGCTTGAACACAATTATGAATCTGAAACATCCTAACTCTCAGAATTCTTATGTTCCAGTTCTTACTAATTCAACGCTTCTCATCTGTGTTAACTTATTCTCAACAGGAAGTCTGTTCAATCCGCATCCCAGTTTGATTTGAACAACTCCACGTTGATTCCGTGGAACTCCGCTGATGAAAGTATCATCGTCTTTCAATCGAAACGTGGCAAATCCGTTTCGAAGCTGATACTGTAGCCCATCAGTTAGTATCTAAAAAAGTTAAAAGTAATTGAACTGAAATGGATGACTAACGGCTGAAATGGCTATCAGCCATATTGTTCTTCTCAGTGTTCCCATCGATCAATTATCTCCTTCTTTGCACAAATATTCGATGAAAACTCTGAAAAACGAGAGAAGTATTGTGGAATTTCGAGTATTGAAAAGAGAAGAATGAATGAATGAAGTTGTCGAAAAGTGGAAAGCCGAGCCGAATCCAAGGGTGATCGCCTGGCGACGTGACATTAACGGGGGACCATTTCCATGGAAATTTTTGAATTCGAGCGGAAAAACTGACGTGGATTGGAAAAGAGGAGACTACAGAGAAACAAAAGACAGAATACCAAGTTCCATAAGAGCATCGGACTGTCCCATACGATTCCGAATGTTTAAAGATCCTATAAAGAATATGAAGATCTGAATCTACTTATTTATTTCCAACAATATTTATTCACCGTATCAATTTCAACAAAACTAACAAAAAGAGACCTCGAAAAACTATAAATTAAAAAACACAAAAAAGAGTTTCAAAAAACATCAATACAAAGTGATTAAAATTATGAATTGATAGGAAGAACTCCTAGCTTTTGAAGTCGTTCTCTATGAACAGACACAAAATGCTTTTCAGCATTGATGATCTGTTTCAACGAATTACATATCAAATTATAAAAATAAATATTAATTTGATGGCCGTCCTTCACCAAACTATTGAAGAATTCGAGGTCGTTTGATTTGAATTGAAGAAGATCCGATCCATTTATTTTGAGTGTGTTGAAAAGTTGCAAGCCTTTTGCGTCGAGGAACAGATTGGCCCATCGACAAACTTCGTCAGACTGAAAAACATTAATTAATCAAAGATAAAGATAATGACTTACCGTCCAAGTTTCATAGTTTTTGGACATTCCTTCAGGAAGAAGTTTTCGATTTCTCAGATTCAATTCGACCAATTCTTTCAAAATATAAGTTTTCTTCTTGGATGATGATTCTTTTGAAGAAGCGAGAGTTGGTGGACGAGTGTCTCGAACTTCTTCATTTTCTACTTCTATCGGTTCCTCAGTTGGAGCAACTTCTTCTGATACATTGAACGATGGAGGGGAGGCAACTCTTTCAATCGGTTCGAGATCTCCTCTTTCTTCTTCTTGTTCGTTCGTTTCCCCCTCATCATCATTTTCTTCTCGGGGGTTGTTAGAAGACTCGAATGAGGATGCAGTGTCTTCCTGATCATTATCAGATTCATCGTCAGAATCTTTCTCGTAACGTTCAGAAGATTCTTCTTCATCAGAATCCTGGTCGTCATGTACTCGACGATTTCCCTCTCCACGAGAAGAATTGGATTCTTCATCTTCTTCATCCGACATATCTTCTTCATCATAATTAGAAGGCGATTGGTACCATGAAGAAGAAGAAGGCCCTTGACCACTTAAATCCATTTCGTCTTCTTCATCATATTCATAAACACTGTCTCTTTTCATTCTTTTCGCTGGAGACCGATTTCTCTCCCATCCATTCGACGATGATTGTTCTTCTTCATCGTCATCGTTCTTTGACGTTCTCTCCTTTTTCTCAGTAACGGAGAGTAGCCTTTTTTAACTTTGACATAGTCACGGACTTCCGTTTCTTCAGCGAAAGCAATTGAGATTCTAGCTGAAGATCTCTTTCTTTTCAGCGAAGACTTCTGTTTTGGGCCTTTGACCACCTGAAAAAAGCGAAACTATTTCATTCGATTCAATTAAATCCAAACTCACATTTATCTGAAACTGTGGCTCGCTAGCAACCAATTTTTCATTCTCTTCCGCTCTTTTTCTTCCCTCGAGACCGTTACATCGTTCGACCCCTTCCAAGTATCCGATTGCATTTTTCTCATTTTTCTTTTTCCGCCATTCCGGATTCTGCTTCCACTTTTCGAAATTTTTCCAATGAGCAATCTGAAATTATATTCACTTTTTTGTCAAAGTATACAAAAAATGTACCTGACGCCATGTCTTTCCATACTTATCGGCGATCTTTTTTCTATACTTCATGGTCTGTTTCAAATTCAAATGTTTCTTTTCTTCCTCGAACTTCTTTAAATCTTTTTTCAATTCTTCGCCTTGCTCATCTGTGAAAAGTCCTTTTCGTTTCCATAGGCACGCTCCTTCTTCTTTCATTTTCTTTCGGATACTAACTATGGCTTTCTTAATCAATTCATATGGAGCGTCCATTTCATCAGATAATCGTTTCATCTCTCTTGTGTTACTGGTGCTCAATCTTTTTTCTCTACAAAGACTTTCGATGGTTTCTACGTCCTCTTCTGTCAGATATTCCGAAATGTTCTCCTGAAACATTTTTCAGAGTAAGTGGCTTCAGAATATAAAACTTTGATTTACCTTTAGCTTCTTTTCCATTCTCTCTTTCGTCTCTTCATCTTTTCTAAACCATTTTCTGTTCAAATATTCAATGTTTCTGTCTTTTGATTTGAGTCCTCGAACGATTAAAGCAACGAAAGCTGATATGTCAGTTTGAACAATTTTGTATTTTTCGGCTAACTTTTTGATTTCTTCCCTCTGATACGTCGTCACTTTGTTCTTCAGAATGTATTTCTCGATTTTATCTATTTCACCTTGCGATACTTCATCGATACGTCTCACCTGAAACCATTTTTATAAGATTGTTTTTTAAATCGATCGAAAACTCACAGGTGGTTTTTGGTTCGGGTTTTTGGCGTAAGGCATTCTGCAAAAATTGGTTTTTTAAACTTGAAGATGCTTTCGAGATAAGAACAGCTACGTACACAAACACAATGGTAAATAATAAAAACTCAGAGAAAAGAGAAAAGAGAAATAGAAAACGAAACGGAGAAGGGGAGGAGGCAGAGTGTCGGAAGAAGAGAAATAGGGAAGAAGAGGAGAGTTCACAACAACGCATTATTTGTGTGTGTCTCCGTGTGGTTCATGAGAGAGTGAGAGAGAGAGAGAGAGAGAGAGAGAGAGAGAGAGAGAGAGAGAGAGAGAGAGAGAGAGAGAGAGAGAGAGAGAGAGAAGGACAGGGAAGAGGGTCAACGGGTCTCCATTCACACATGGTAATTTAGAATTACTTAACATGAGATTTCATTTTTTAAAGAATCTCTGAAAAATGACTTGGCCACAAATTTCTGAAATGACCGCCGATGAAACGGATATGCGCATCTGAATTGGAATATGACTTGACATGATTTTCAATAACTTTTATTAAAATGACACAATTCTGAACCATAAAAATGAAATGAAAACAACTCAACAAAGTGATAATTGAAGAAAATGACAACAATAAAAGGTGATTATGAATCCATAGGAACAATTCCTAGCTTTTGGAGCATGGGTTTATGAGCACGTAAGTAAGTTTTTTCAGAATCAATCAATTGCTTAATAGAATGGCAGATCTGGTTATAAAAATATATATTTATCTCGTGACAATCGTCTTTGAGTTTGGTGTAAAAATCGAGGTCGTTTGATTTGAATTGAAGGAGATCCGATCCGTTTATTTTGAGTGTGTTGAACAGTTTCATGCCTCTTGCGTCGAGGAACAGCTCCGCCCATTTGCGAACTTCCTTAGACTGAAAAAATGAATTAACCGAAATCAGAAGAAAAAAAGTGTTACCTTCCATTTGCTAAAATCTTTAGACATATCTTTGGGAAGCAACTTCCGCTCTTTCAAATCCAACTCTGTCAATTCTTCCAATGTATAAACTCTTGTTTCGACTGACGCTTCTTCTTCTGTATCATCATTTTCTTTTTCTTTGTCCACACCTTCATCCTCTTCAGGCGCCACATAGTTTACCCCTGCTTCCTCTTCAGTTAACTCTCTATCTCCAACTGGTTCATAATCGTTTCCCTCATCATAAATCGTTTCATGAAGCTCTTCAACTTCATCATCTTCATAATACTCTGCCAATTCCCCGTCGCTCAAAAAATCGGCAGACGATCGATCAGACGAAGATAATGATGAACTTTGTCCATCGCTCGAATCCACGTCTTCTTCTTCATCGTCATCGCTGCTGTCATCTCTTCTTGATTTCTTAGCGCGATTTTGATCTTTTTTCAATTGATTCGAAGATGATTGTTTTTCGTTATTTTCTATTAATTTGGATCTTCGTCGTTTTCTGCTCATCGACGGAGAATGCCCATTTTTAACGTCAACAAAGTCACAAACTTCATCTGTTTCCGAAGAAACGATCGAGCTTTCCGCAAAAGATTTATCTTTTTTCTGTGAAGAGTTCTTTTCCGAACCTCTTTTGACCTACAAATAATCGAAATCACGTCATCAGATAAAATAAGACAGAAACTTACTTTCATTGCTTTCTGTGATTCAGATGGAGTAACCTCTTTACTTTCTTCAGCTCTTCTTCTTTTCTCCTCGATTTTTTCATATCTTTTGATTGATGTCGTGTATCTTTTGTTGTTCTTCTCATTTCTCATCTTTAACCAATCGGGATTCTGCTTCATTCTATCGAATTGAATCCACTGTTTGATCTAAAATTCTATTTAATTTTTCGTTTTTATAAAAAAAACTTGCCTGAAGCCACGTTTTTCCAAACTTTTCAGCAATCTTCTCTTGTTGTTCGATTCTCTTCTTCAAATGAAATTTGTTCTTATTATCATTATATTTTTTCAAATCTTTTCTCAGTTCCACTATCTGCTCATTTGTGAAAAGACCCTGAGCTTTTAGAGGTTTTCCTTCCTCTTTCATTTTTCTTCGAACTTTGATTATTGCAAATTTAACTGCTTTATGAGGAGCAAGCATTTCCTCAGATAATTCCCTTATTTTTTCAACAGAAATCGAGCTCAATCCTTCTTCTCGACAAAGTCTTTCGATGGTTTCTAAATTCTCATCCGACATATATGTGGAAACGCATTCCTGTAAGATTAATCGATATTAGACGTTTCAGAAAAAATAAATTAAATTTACCTCTTGTTTCTTTTCGAGTTTCTCTTTCTTTTTTTTCTTCTCTTTTTCTGTGCTGCGTTCTCGTCTTGGTTTTATTCGTCTAGCAACTGTTAACACATATGATCGCGCATCTGCTAGAACAACATTGAACTTTTTTGCCATTTTTCTCATTTCTCCTATGTCACCAGACGTCATTTTGCTATCCAAAATAAATTTCCTGATCTCATCGATTTTATCTTTCGGCAATTGATCAATATGTCTCATCTGTAACAGAATTTATAAGATTGTTTTTTGAATAATCGATCGAAAACTTACAGATGGTTTTTTGTTCGAATTTTCTGTGGAAGACATTCTGCAATATAAAGTTTTTAGTCCAATCATGAAAAAAGAATTCAAAAAAAGACAGTTACCTATACAAACACTTGTTTGAATGACAACAACTAAAAGAAAAGAGAAATAGAGAACAAAGTGGCAAAGGAGAAGAGAAGAATAAAGGTGTTCACGAGAGAAGCAGTATGAATGAGTGTGACATTGTGAGTGTGAGCGAGAGAGAGAGACGCAGACAGATAAGAAAACGAACACAAGGGGAGGTGTAGAAGAACTGAAGGTAGCCCGCAGAATGTATGAAGGGACATCTGCCTTGCCATGAGATTCAAACGTGGCTAATTAAACCTATTCATTAATGAAATAAGGAAAAAGAAAATAAAAAAGAAAAAATACAAGAAAAAATGCTCCAAATCTTCCTTCAAAAAAGTACTCTTTCAAACTCAGAATAGCTGAACCCTCACAAACTGTATGACGTTTTCCAAAAGTGTTCTCATAATTTCACAACCACTTCCTAATCTATCATGTGAATTTTCAGTGACCTTCTTATGGTCATAAGTTCCGTATCATTATTTTCTCATATAAAAGTCAAAATGAATTTATGATCTTTCTTCTGACGTCTATTTCTGTAATAAACAAAACACAAAATGCGTTCGAATCGAAACCGTCTTACCAGCAATGAGCCGCTTCTAGCCACTTTCAGAATGTAAGTTTCTATTTTTTCCTTTTCAAAGTTCAAAAGTTACAGTTCAGATCATGAGCATCAAATGATTCTTTTGTTTAAAAAACATCAAAACTCAGTCATAGTTATCATTATTATGATTGGATGTGCTCCAATTGCGTTCTGTTTGTCCTCTTTGTATATTCATTATTTTGAGACTCCGTTTTCAGGTAAGATCAATTTTTCTTTGATTTTTAAAATCAAAAAGTTTCAGCTCGCAACCTTGAAAATGATCTACTCTTTCCTTCATTTGATCCCAAAACAACACCGGCTTCTACTTCAACTTTCCCAACCACAATTTCATATAATATATCCACATGTCATCACAGAATCGTCGGTTATTATACAAACAGTGACAGTCTGAACGTGACAGACAATCAACTTCAAAAACTTACTCATCTTATTTTTCGAATTGTGAAGATTGATTCGAATGGAACGATACAGTTTATGAACAGTGGACTGGATGAGAGATTTGTGGAGATTATAGCGAGAGCAAAGTCATTGAATACCGATTTGAAGGTGATGATTGGAATCGGTGATTCTTCGTATCGACTTCATAATCCAATTACTCCTCTCGTCACTGATCCTGTTATGAGAGCGTTGGTTATTTTCCCCCAATCATTTTTAATGAAATTATATTTTTAGAGAACTAATAAACACGATCATTGGATTTTTAATTCGATACGATATTGATGGAGTCGATATATTTTGGAGTTCGACATGGAGAAGAAACGCACCGAATTATGTTAAATTCATTGAAGAACTTCGAATCAAGCTCAAGAGTTTTGAAAGAGAGTATACGATCAGTTTGATTGTTGCTCCTTCTATAACCAAAGATGAATACAATAGACATCATCTTCGTTCAGCCATGAACCACGTGGATTTCATCAGTGTACTCTCTTACAATATGCTCGACAGAGTTGGTTTCAAATTTCTGAAATTCATTGGACCAACATCTCCGTTATTCGGTGGAATAAGAGGAAATTTGGATGAGAGGATGAGATATTTTACGTGTGCAACACGACAACCGGAGAAATTGAATATGGTTGTCTTGTTTTATGGAACATACTGGAACAATGTAACTTATCCATTCGACGATTCAACTGACGATATTTGGTCTTTGACTGATACCAACAACAATGGATATCAAGTTTCATGGAAAGAGTTCAAGAGAAGTGGATGGAATGAAAATGCTTTATCTTGGCATGAAAAATCAAAAAGCTCTTATATTTGGAATCCAGAAACAAGGACGTTTTTGGGATTGGAAACGAAACGAAGCATCCGAGAGAAGATGAAATATGCTAATGTTAAACATATAGGAGGAGTTTCGATTTGGTCTCTTGATAAGGATGATGATGAGGAGACTCTTTTGAATGTGGTGACATCAGAGAAGAAATGTTTGATGAATGGAGAGAATTCTGTAGATGAAGACTATATATGTTACAATTTGAATGTTGGCTCATGAAAATAACAAATCTTCGAGTCATTCTGAATCGTAGAACGTGTATTCACTTGATCTTAATCTCACCCAAAGACAATAAATAGACCAATAACCCTTACATACACCACTCACTCATATAGAGTCCCATTCGAGATAGTTCCAGTGTGTACATCGAGCAGATTGTTCTCCAATAACCATGTTGGTCGCTCGCAGTGTTGGATTATTTCATATTCTTCTCATGACTTTCATCAAAGTTTTAGAATGTATTCTGATGAGAGCCACTGGATTTTGGATTGCTCCTATTTATTTGATTTACATGATGGGCTGTACAAAACTGTTCATTCATATTCTGCCTGACATTCAAACGAAACAGAATGTATTGATCGGTTATGGAGGTATGATCTCTTTGGGAATCCTCTATAACTTTGTATCTGTTTGGGAAGATTGGAATTCTCCGACCTTTGTAAGTTTTTAAGATCAGCAACCATAAATTATTTTATTTTCAGACAACCGATATAATTCTATACGGAATTCCATTCTTCTATATTCCTCTCTTCCTGTTGGCCAATGTTGCCACAAAAGGACATCTGGACAGAGAATATACTGCAAAGATCAGGATTTCGAGATGGTTTCTCATCTTTGTTTTCTTCATGATCACCCTTCGACCATTATATTTACATTCATCAGACTATAGTCGATTCATGATCATTTCCACTGGAATTGTCCATAGTTTTGGACTTTCTTGTGATTTTTACTTGATTTGGCATGAACGTTTTTTCACTGTGAAACCAGTGGTGAATGGAGAATGGATGATTAAATATGGGAAGAATCAAAGACGTCCATGGAAAAGATACACTCAAGCTGCAAGAATGAGACTCGATTTGAATTAATAATTCTTGATTTTTCTTCAATAAATACTTTGGAATATATTTATAGAGTAACAGAATCCAAAAGAAAACAATAGTACAAGATGAACAACAATAAAACAGAAAACCATTGTGGAAGAAGAGAAAAATTATGACATAGTTGGAATAATTCCCAAAGTTTGAAGTTTTTGTTTGTGAATATATATGAAATTCTTTTCAGCATTACATATCTGTTTCAACGAATTACAAATTAAATTATAAAAATAAATATTAATTTGATGACCATCATTCACTAACTTATTGAAGAATTCGAGGTCGTTTGATTTAAATTGAAGAAGTTCCGATCCATTTATTTTGAGTGTGTTGAAAAGTTGCATGCCTTTTGCGTCGAGGAACAGACTGGCCCATCGACGAACTTCTTCTGACTGAAAAACTTGATTTATGAGAGAAGAAAAATAGAAATAGCTTACCGTCCAATTAGTACAATCCATGGGCATTTCTTTTGGAAGAAGCTTCCTTTTTTTCAAATCGAGCTTTATCAATTCTTTTAAATTGTAGACTTTCTTTGCATACGAAGATCCATTTGAAGTTGATGAACGTTCATTTCTATTTTCTTTCACCGGATTCTCTTCTTCTTCTTTTCTTGATTCATCAGTAGGTGCAGCCTCTTTTGGTTCAGTGAAATGAGATGAAGGAGGTGATACCTCATCTTCCTCGTCTTCACTCTTCTCTTCGTCTTCGTCTTCATCTATCACTTCACGGGGATCCAATGGTTCAAATGAAGACACGGCATCTTCTTCCTCTTCATCAGAATCTTCCCCGTAAAAATCCTGCTCATCATCGACTTCCTCGTCAGAATCTCGATGCTCTTCATCTTTATCAAGTTCTTGAAATTCATCATCTTCATAATAGTCGGACATATCCTCTTCGTCATCTATAATGTGCGAAGACGATTGGCCAGAAGAAGATGGACCTTGTTGTTCATAAGAATCCATTTCATAGTCTTCATCATAATTCTGATTGTTGCATCTTTTTGGCCTCTTAGCGGAACTCTGGTCTCTTTCCTTTAAAGATGACTGTTCGTCGGTATCAAATTCCGTTTCCACAGATTTCGATCTCTTTCGTTTTCTTTTTTTCAAAGAAGAATGCACATTTTCAACATTGGCGTTGTCACAAACATCGTCTTCTTCCGCAAAAACCACCGAATTTTTCGTGAGGGACTTGTCCTTCTTTACTTTCAGTGAAGACTTCTTCTTTGGGTCTCTTTTGATCTGAAATTAATTAAAGTTACGTCGGCCCTCTTTCCACCTACAAAAAAGCAAAACCACTTCATTTGGAGGAATCCAAACTCACATTTATCTGATGTTGTGGTTCGTTCGAAATAATTTCTTCATTTTCCTCAGCCCTTTTTCTTCCATCGAGACCTTTACATCTGTCATTTGTTTCCAAATATCTTTTTTTAGCCTCTTCTTTTCGAATTTTTACAAAATCGGGAATTTTCCTCTGTCTCTGGGACTGAATCCATTGCTTGATCTGAAGTACGCGTATATGAACTTTTCATTTCTGAAGAAAAAACTGACCTGTATCCACGATTTTCCATATTTGGCCGCAACCTTCTCATTTTCTTTCATTCTCTGTCTCCAGTGAACATTCTCCTTTCTTTTGCGTAGCTCTTCCAAATCTTTTCTTAATTCCTCAGCTTCTTTGATTGTAAAAAGTCCACATTTTGCGCCCTTTGATTCGTTCATCATTTTTTTTCGAGTTACGATAATGGCGAATTCTATTGACGTCACGGGAACGTTCATTCTTTCAGACAAATTTCTAATTTTTGTAGTCTGAAATGTGGTTAATCCCTCTTTTTTGCAAAGCTTTTCGATGGTTTTCATGTTCTCTTTCGTCAGGTTTTTCGAAATGCATTTCTGTAACATTAGCGATAATTAACCATTTCAAAATATTTGAATTCCACTCACCTCCATCTTCTCATTTCTACTTTTCGGTTTGTTCGCTTTGTTCCCACCTTCTTTAAAATACTTTTTATTCAATGTTGTCATGCGCGTGCTTCGTGGTTTCAGTTTCGTTCGTATAACCAAACCAACGTAAGATACAGTATCGGCCCATGCAAGATTATAGGTCTTCGATATTTTCTGCATTTCTTCTCTGTTATTCGTCAACACTTGATTATCCAAAATGTATTCGTCGATCTCATCTATCTCGTTTTTCGATAATTCATCAATATGTCTGGCCTAAAATATTTTTAATAAGAGTCTTTTTTGATTCAAAAACTCACCTGTGGTTTTCTGTTCTGATTTCGAGTGGAGGGCATTCTGCAAAAAAAAATTCGCGGAATTTTAAAGATGAATATTTGAAAAAAAAATGGTTATGTACAAAAAGAAAATGGCAACAGTTGAGAGAGAAGAGGAAGAGGAAATGGAGAAAGAGACGAAGAATTGTGGTCTTCCAAGAGGAGAAAGACGAATGGCGAAAGAAGAGAACGAATGCTCCCACACACTGTCTGGACGTGTATGGTGTATGTGTGTGTGTGCGAGTGAGTGAGAGAGAGAGAGAGAGAGAGAGAGAGAGAGAGAGAGAGAGAGAGAGAAGGAGTGACATATATCTGACTTTCAACCAAATCCATTAATCAATTCAATTTAACATAAACAACAGTATACACTTTTTGATTTCTGAGGATGGTTTTTAAATATGATACTGATTCTAAATACTGATTCTAACAGTTTCTTTAGTTTAGTAGTACACGAACTCAATATTGAATGATGAAACCTTCATTTAAAAAGAAGATAAAAAACGATAAGATGAGAAGCATGTACCCAATTTAATGATTTTAAAAAAGTGTGGGGAGAAGGGAAGAAAATAGAAGTGCAAGTGAATAAAGATGCACATTTAGATGATAAAAAAGAGCAGAAAAAGAGGGATGTGCACTATCGGGGTAATAAAGTTACCGTATTCGAAACCCAAGGTTTTCATTAAATGGTCTATGAACACTTATGAAATTCTCTTCATTGTTTGTTTCAGGGGACAATTGTAGAAGAAGATAGAAGTTATGAATTATTCGGAATAGTTCCTAATTTTTGAAGTAGTCTCTGTGAACAGATATGAAATGCTTTTCAGCATTACATATCTGTTTCAACGAGCTACAAATCAAATTATAAAAATAAATATTAATTTTGTGGCCATCATTCACAAGACTACTGAAGAATTCGAGATCTTTTGAATCGAACTGACGAAGATCTGTTCCATTTATTTTGAGTGTGTTGAAAAGTTGCATGCCTTTTGCGTCGAGGAACAGACTGGCCCATCGACGAACTTCTTCTGACTGAAAAACTTGATTTATGAGAGTAAAAAATAGAAATAGCTCACCGTCCAGTTAATATAATCCATAGACATTTCTTTCGGAAGAAGCTTCCTCTTCTTCAAATCCAGCTCTACCAATTGTTTCAAATTGTAGATTTTCTTTCCACACAAAGATCCATTTGAAGTTGATGAACTTTCATTTCTAGTTTCTTCTACTGGATTCTCTTCTTCTTCTCTTGATTCATCAGCAGGTCCAGCCTCTTGGGGTTCAGTGACATGAGATGATGGAGGTGAGACTGCTCTATCAGCCAATTCGAGAACTTCATCTTCTTCCTCGTCTTCACTCTTCTCTTCGTCTTCATCTATCACTTCACGGGGATCCAATGGTTCAAATGAAGACACGGCATCTTCTTCCTCTTCATCAGAATCTTCCCCGTTAGAATCCTGCTCATCATCGATTTCCTCGTCAGAATCTCGATGATCTTCCTCTTCATCATGTTCTTGAAATTCATCATCTTCATAATAGTCGGACATATCCTCTTCGTCATCTATAATGTGCGAAGACGATTGGCCAGAAGAAGATGGACCTTGTTGTTCACTAGAATCCATTTCATAGTCTTCATCATAATTGTCACGAACATCGATTTCTTTTGCAAAAAGCACCGAATTTTTCGTGAAGGACTTGTCCTTTTTTACTTTCAGTGAAAACTTCTTCTTTGGGCCTCTTTTGATCTGAAATTGATTGAAGTTACGTCGTTGGAATGAGATTCAAACTTACTTCATCTTCACTATAATCCGACATCTCTTCCTCATAATTAGAAGACGATTCGTTTTCTTCTTCCGAAGCAATCGGTTTTTTTGCAGAAGATCTCTTTCTTTTCAGCAGAGACTTTCGTTTTCGACCTCTCCTCTCTACCTGAAAAACGCGGAGCTACTTCATTTGATTCAATAAAATCCAAACTCACATTTATCTGGAACTGTGGTTCGTTGGCAATCATTTCTTCATTTTCCTCAGCCCTTTTTCTTCCATCGAGACCTTTACATCTATCATTTCTTGCCAAATTTCTTTTTTTAGCCTCTTCTTTTCGCATTTTCATCCAATCGGGATTTTTACTCATTCTGTCGAACTGAATCCATTGCTTGATCTGAAGTTCGCGTTACTCAACTATTAATTTTTAGAAAAAAAAACTGACCTGTATCCACGATTTTCCATATTTGGCCGCAACCTTCTCATTTTCTTCCATTCTCTGTCTCCAGGGAATATTTTTCTTTCTTTCGCGAAGATCTTCCAAATCTTTTCTTAATTCCTCAGCTTCTTTAATTGTGAAGTGTCCGCGTTGTGCACCGATTGAATCCTTTCTCATTTTTCTTCGAGTTACGATAATGGCGTATTCTATAGACGCCCGGGTAACATTCATTTTTTCAGATAAGTTTATCACTTTTGAAGTCTGAAATGTGGTTAATCCTTCTTTTTTGCAGAGCTTTTCGATAGTTTTCATGTTCTCTTTCGTTAGATGTTTTGCAATGCATTTCTGTAACATTAGTGATAATCAACTGTTTTAGAAAAAATTAAAATCCAATTACCTCCATCCTTTCATCGTTGCTTTTCTTTTTGTTCTCTTTCTTCCCATCTTCTTCAAAATATTTTTTATTCAATGTTGTTATGTGCATTCTTCGTGGATTCAGTTTTCGTACAACTAATCTAACGTACGATTCAGTATCTCCCAATGTGAGGTTATAGATTTTTGACATTTTATGAATTTCTTCATTATTATTGTTCAAAACTCGATTATCCAAAATGTATTTGTCGATCTCATCTATCTCGTTTTTCGATAATTCATCAATATGTCTGGCCTAAAAAATTTTCAATAAGAGTATTTTTTGATTCAAAAACTCACCAATGGTTTTCTGTTCTGATTTCGAGTGGAGGGCATTCTGCAAAATAAGTTTCGTGGAATTTTAAAGATGAATATTCGAAAAAAAAAATGTTATGAAGAACAGAAAGAAAATGACAACAGTTGAGAGAGAAGAGGAAATGAAATGGAGAAAGAGACGAAGAATTGTGGCCTTCCAAGAGGAGAACGGTGAAAAGAAGAGGACGAATGCTCACCAGACACTATCTGTACGTGTATGCTGGTGTCTATGGTGTAATTGTGGGTGAGTGAGTGAGAGAGAGAGAGTGAGAGAGAGAGAGAGAGAGAGAGAGAGAAGGAGTGACACATATCTGACTTTCAACTAAATCTATTAATCGATTCAATTTAACATAAACAACAGTATACATTTTTTGATTTCTGAGGATGGTTTTGAAATATGATACTGATTCTAAATACTGATTCTAACAGTTTCTTCAGTAAAGTTGTATACGAACTCAATATTGGATGAATGAACCTTTATTTAGAAAGAAGATTAAAAACGATAAGAAAAGAAGTGTGAGTTAATATAAAGAAAAAATGGAGGAAAAGAAATGGAGCCGATGGTCGGCGTGAAATGAGAACCAGTGTGTTGAAACTACTTTTTGCTTCAATATTCTTAAATGAATACTATAAAATATTTCAATCAGATCAACATTCATAATTAACAGAATCTCTATCATCATTTTTACAAAAGTTATATTTAGAAACAAGATTCAAAAGTGTGTCTTCATCATCGTCAGATCCAACAGTCCATATTAAAATTCCTCCTAGATTCTTATTCTTTGCATAATGCATTTTCTCCATCAAACTTCTTTCTCCTTCAAATGTGACAAATGTCTTCTCTTCTGGTATCCAAATATAAGAACTCTTCGATGCGTCATGCCAAACAGCCGATGTCTTGTCAAATGCTCCTGACTCGAGAGTTTTCCAAGAGAATGATTGTCCTTCAATGGATCCATTTACATATTCAGCCATCCTCCACATTTCATCTGATTCATCAATTGGTCCTTTGACATTCTTCCAATATCTTCCAACAAATTCCACTGCCATGTTCAATCGACCAGGTTTTTTTGTTTGACAAGTTAAGTACTTCATAGTATAATCCACATTACATTTCTCATTTCCTTTGGTTCCAGAATATAATGGAGCAACTGGACCAGTGTCTGGATACCATGCAGGTCCGAAGTAATCATAAGTGAGAGCATTCAAAAAGTCCGCATACTCCAGTACTTCATCCAATTTGTTGAGTGCTTCCAAGAGAGATGGTCTTCTTGGTATAACCATACTTATCACATAGGCTTCTTTTCGATTCTCTGCCTCTGCTTGATTCGTCAATTTTATTCTGAGTTCCTTCATGAATATCACAATATTTTCAACATCTTTTCCTTCTGGCCAAATCCAGAATATATCGACTCCGTCGAGTTGATGGATTACGAGAAATGATGAAATGGAATCAATGAAGTTTCTGGAAGATAAGAAAGTTGACTTTTCTGCTCTTAAAACATACTTTCTTGTCCTCTCATTGGCTAAAACTTTTGAGAAATGCATGGATCCTCCTCCAGCTCCGCCAATTGCCACCATCATCTTCACATCATTTTTAACAGCTCTCGCCTTTGTTTTCATATCCGAAAGTGACGCTCTCATCTGATTTGAAGACAAAGAAACGTCGCCATTCGAATTCATACTAACAAAACAGAAAATCATATGAGTCAGTTTCTTCAGTTGTCTTTCTTCTACATCCACTTCCCATCCTCTCTGATAACTCATTATTCTTTTTCCACAGGAGGTGGCTGGGATATTAGGATTAGGGATTGGAGAAACAAGTAAATGAGGAGACGATGTTGTTTGGAAATCTAAAACTTTGGATATATTCTCATAAGTTTCACTGACTCTCACCGTTCTGAATACTAGAGTTCCCATCGAAGTAAAACAGAATGTATGTGCATGCAAGTGCAATTATTCCAGCCATCATCAACAAAGTGAATATAAATCCGAGTAGTTTGCAACGTTTTCGAACTGCATCCATTCTATCAACATGTCTAAATTCATCTTTATTTGAATAATTAAAAATACTCTTACCGAATCGGAAGGACAACTTCTTTAACTGGTTCAATAATCATGGGTAAGCAATAAGTTTTTCTCTTCGTTTATAATATTTCCAAACGAAAGGTAACTTCAAAAACCTGTTTTCTTGACTGACCACGATGTTTACGTTCTAGATAACAGATTTTTTATCGTTATTTTCAACTGTTTCAAATAAAAATGAGATCATTTATTTCAAATTGATAGAAGCGTTGTCACACATATAATTGATTGTATCACCGCTTCCTCCTTCACACAAATCAACAGATGATACCGTATCCAAAAGAGTATCTTCATCGTCATCTGCTCCGAGAGCCCAGATATAAATTCCTCCTAAATTATTATCAGTCACATAATCCATTTTCTCTTTCAAGCTCTGCTCGTTCTCAAAAACGAAGAAGATTCTCTCTTTTGGTCTCCAAACGAAAGGAGTTCTTGTCTCTTCATGCCAAACAGCTTCAGACGTCCATCCGTTTTTCTTCAAATACCTCCATGTCAAAAATGATCCTTCAGCTACCCCATCCGTCAGTTCAGCAGTCTTCCACATTTCGTCAGTGTCATTTGTATTCACTCTTTTCCAATATCTTCCATAAAACGAAACAGCCATATTCAGTTTACTGGGTCTTTTGTATTTACATATCAGGAATCGCATTGTTCCATCCACATTTCCGTGGTCTCCTCCATACAATGGAGCATTTGGTCCGACAAACTTTCCAGCTTCTTTAAACCACGGAGCATAGTAGTAGAAAACCATTACATTCACAAAATCAACATGATCCAAAAACTTTTCCAAATCAAAGTATTGTTCATAATCACTCGGCGTTGGCGGTGCAACTAAACTAAGAAGATAATGGTCTTTTCGTGATTCCGTAATCGCCGCTTCAGTTAAATTTCCTCGAAGTTCTCTAACCAAATCGACAAAAGAATCCATGTCACTTGAAGTCGGCCAATTCCAAAACAGATCAACTCCGTCCAATTGATTGATTTTGATAAAGTTTATGATAGAATTTATGAATTTTCTGAAACAAAAACAAAAAATAAATTGTCATCACTAACTAACTGAACTCACTTTCTTATATCCAAATCTGCAATAATTCCAGAAAGGTATTCAGAATTCAAATGACCTCCAATCGAAAACATCACTTTAACTTTTCCGTTCTCTGACTTTGCCATTTTCCTCATCTCTGTAAGCCTTCTTCGTTGGGCACTATCCTGATAATTGACATGTCCCGTAGCGTTCATTGGAATGTGTTGGAATATCAAATGAGTCAGTTTCTTCAATTGTCGAGGCTTCATTTTCATTGGCTCCCATTCAGTATAGTATCCAACAATTCGTTTTCCACATTTTGAAGCAGGAGGAAGGGGAGAAAGAGCTGAAAGATGTCTTGTTTCTAACCGATTGTTCCGACTTACATGCGGTGGTCGTCGAGGTACTGCTGGCTGTTCCATTAAAAGTTACTTTTGTAGTCGTTGTTGCATTTGCAGTATCAGAACGATAGTTATTGAAATCATCTATACAAGTTATTTTTCCTTGCAAGCATTTTGAAATGTTCTTTACCGCCAATAACGTAAATAATCAATTCAGTTAAAACGAATGCAATTGGAATCCAAACCAAGAAAATGAAGAATATTATCAAGAAGGGTTTGGTCGTTTTGAACCGACTAGAATTTCGGTTTGAACTGAAAAAAGTTGTATAAAGAGAATTGAAAAAATAAAACACTTGCATCAAAGAATTGTTTAGAAGACGCTCATTTGTAATACCTCCGTTTCTTTTTGGTGTCATCAATGATTCAATCAGTATACGAAGAGAAAATGACAGAAAAACGAATTGATATCAAATTTATTTCATTGAGAAATAGAAAAATGAAAAGATTGTTATAATTGAGAATGAGACAATGGTTATTTCTTACAATTAGCACATCCCGTTTAACAGTCATAATTCACTTGATCCTTGCTCTCATCGGTACAAAGTGGAAAACTTGATACCACATTCATGAGAGTTCCTTGATCATCATCATCTGAACTAGCTGAGAACATAAATATTCCTCCAAAGTTGTATTTCTTCGCATATTTCATTTTCTCCATAACACTTTTCTCGTTTTCAAATGCACTAAATACTCTTTTTTCTGGATCCCAATGATACGAACTTTTCGTTGGTTCATGCCAAGAAACAGTATTTGCATCGAAGAGTTGATCAGCATGCCGCCACAAGTAAACCGCTTTGTCGAATGTTCCATTCACAATTTCAGCTCTTCTCCACATTTCGTCAGAAGGATCAGTGGCCTCTCTCACATTTCCCCATTGTATTATATTGAATTGAAGTCCCATATTCAATTTACTTGGTTTCTTTGTTTGACATGTCAAATATCTCATTGTACTGTCAACATTCCCGAAATCTTTTCCTTTTGGTCCAGAATATAATGGAGCTGACGGTCCTGTTTCAAGCCAGCCCCTCCAGCCGAAATAGTCGTATGTGATTACATTTATAAAATCAGCATATTCCAATATCTCATTCAGACACGTGAGTCTTTCCAGATGAGATACGATTCTTGGCCAAGCGAGACTTATTATATAATCATCTTCTCTCTTTTTTCTTTTTGAAAGATCTGTCAGTTGTTTCCTCAATTCTTTTACAAATATGACAATGTTGTCGCAATTCTTCTTCTCTGGCCAAATCCAAAAAATATCGACACCGTCAATTTTATGATTCAAAAGAAAAAAGGCAATTGAATCGATGAAATGTCTGAAATCAAGTCTAGTTATATTCAATATTACTGTTTTTCCAACTAACCTTCTCGTTTCAATATTTCCAATGACGTTTTCAAAGTGATTCGATCTTCCAGCTCCTCCAATCGCTGCCATCACTTTCATTCCGGTGTTTACCATTCTCGCTCTTCTTTTCAAATCCGAGAACTTTTCCTCATGTTCATCAGAATAAAATCCAATATCTCCATTTGATGACATACTTATAAATGCGAAAATCAAGTGTGTCAAATTACGAATTTTCATTTCTTTTACGGGTTCGAAGATATCTCTGTGGTAGTTTATTATTCGTTTCCCACATTTTTCCGCCGGAACTGACAATGATCGGGAAGGGTCTACGAGTTTGGTGTTATCTAGGAAGGGAATATCAGTTTTTGGCACCCGATTTGTTAAAATATCTGTAAATTTGTTACACATTGATTAAGACTATTATAGATTTAACCTGCACAACAATACATAATTGCTTCGGATAACACAAAAGCCGGCGGAATCCATCCAACGATTATTAGAAATAATATGAGAAGACTTCGATAAGGTTTTATGAATTTCTGACATGATGTATCTTCTCGACTGAAATAATACGAAACATACAGAAAATAGTAGAAAAATCTAACATTGATGACGTGTTACGAAGAGGAGTATTTTCATCTCGTCTAGATGGCATTTCGGAGTAAATGAAAAAAAAGAAATATGAAGAGATACGGTTCTCTGTTTGATGTTGTACAAGTGTCTTTTTGATAAATAAATAAAGGGTAACTGGAGTGAAATGAATTGGGGCGTGAGAGAAAGATGAGTAATGATGATTTTTATTTGCAAAATTCCTTGAAACTTCTGTTAACTTTCGAAATATTCCGGAATTCTTTGATTGCATCATATCGTTAATCAGAGACAATTTAAAGAAAACCATTCACACTTTCAATATTGTTTTATGTATTGCATACTACTTCTCGTGAAAACAAAAAAAATGAACAGACTAGTTTATTAAATCAAATTCAAAACAATAAACTCTGATTAACATTCATATTTAACCGTATCCTTCTCTTCACCAGTGCACAATTCAAAACTCGAAATCTCATTCAAAAGTGTGTCATCATCATCATCATCAGTACCAATTGCCCACAGAAAAACTCCTCCAAAGTTATTCGCTCTCACATATTTCATCTTCTCCATTAGACTTCTCTCACTTTCAAACGATATGAATGTCCCTTGTTTCGGATTCCAAATGTATGAACTTTTCGATTCGTTATGCCAAACTGCTACAGTTTTATCAAACCCGCCTTCTTCTGATCCTCTCCATGAGAAGGTTCCTCCTTGAGTTTTTCCATTGACAGGTTCAGATATTCTCCACATTTCATCTGATTCATCAATAGGGCCTTTCACATTTTCCCAGAACCTTCCAACGATTTGGAGACCCATATTTATCTGACTTGGTCTCTTCGAATGGCATGCCAAGTATCTCATTGTACTGTCAACATTTCCAAAATCTTTTCCTTTTGGTCCAGAGTATAATGGAGCTGATGGACCAGTTTCAGGCCACCATTCAGGACCAAAGTAGTCGTAAGAAATCACATTGATGAAATCTGCATATTTCATAATTTCATCTAAACAAGTCATGCTTTCCATATGAGATACGAGTCGAGGATACGCGAAACTGATTATGTACGGCTTTTTTCGTTCTTCAGATTCTGCACGATCAGTCAATTCCAAACGGAGTTCTTTTGCGAATATTGCAATATTGTCGCTATCTTTTTCTTCTGGCCAAATCCAGAAAATGTCGACTCCGTCAATTTTATGGATCTCAAGGAATGAGGAAATGGAGTCAATGAAACTTCTGAAACAAATAAATAATAAAATCCTTTCATTTATTTCCACTAACTGTCGTTTTCTTGAATCCGAAAGAACTGACGAGAAATGTTTCGATTGTCCAGCTCCACCAATTGAAATCATCACTTTCAAATCGTCACTGACTTTTCTCGCCTTCGTTCTCATATCGACAAAGTTCTTTCTGTCACTCGAATCAAAAAATGAAACTTCTCCGTTCTGATTCATTTTTATAAATGCAAACATCAAATGTGTGAGCTTTGCAACTTTGGATTCTTCGATATAACCACTCCAAGATTTATGATAATTCATTATTCGTTTTCCGCATTTTGCCGCTGGAATGTTTTTCGCGAGACTTGATGGTGAGCTGGTAATTATAGATCTAGTGGTGGTTTCGATAACTATTTTTGAAGTTTTCGATGGTTTTGTCACAAAGTAATCTGAAACTGAAATCGATTTTCGTTCAATTCTGGATCGATTTACCTATGCAACAAGACATGAACGCCTCTGCTAAAATGAAGGAAATCGGAATACACAAAATGAGAATTATGGAGAAAACAATACAAGGTCGATCGTTGAGTTTTGAACATTTCGAACTGAAAGAACTTCTTTAAAAGTATGGAATTAAAACAAAAACTGACTTGGAGACGTTTCCCAATAACGTTTCGTTGTGGTCTCTATTACGAGTCATTGAAGGAATAAACGTTGGTGTGAAGAGAAATAGAAGTGAATCAAATCACTGATAACTTCTTTTTTGTAATAGAAAACAGAGAAAAGGGATAGATGATGATCTTATCAGTTATGTGTCATATGGTGTTCTGAGGAAAATGATGATCTGATTCTCTTATACAGTAGCGTTCAAAAGTTTATAGAAAAATTCTCTATTCAGTTGCTTTTAGTTATTTTAGGCCATTTTCAGGGGCTTGATTCTTCAGTTTCCGAAAGCTTTGAAAATTATTGGAGATTTAGAACAAACCTTAATAAAGAACTTTATATTCGCACAATTTTTAAAAAATACCTCGTGCTCTTTCTATTTAACAAGTTCTGAGAGACACCTTATTTTCGTTCATTTTAGTACTGGAATCAGGAGAAATTCAAGTGTATTTCAGAACTCGTCCAATGAAAGAGAAAGAGGGATTTTTCAAAAATTGTATGAATATTAGGGTCTGTTCTAAGCCTCCAATAATTTTCAATGCGATCGGAAACTCAAGAACCGTGAACCAGACCCCTGAAAATGGCCTAAACCCGCTAAAATCAACTGAAAAAACAACTTTTCTATATACTTTTGAACGCTATTGTACTTTGGAAAATATATAATGTATGCAGTGTTAACAGTCTTTGTTCTGTTCATCGAGATGATCATCGAGATTTGTGACTCACAGAACAAACAAAAGAATTCAGTTATCACACGTTTCCACACCATTCAATGACCAGTATGTGAAATTTCTCAAGCCAAAAGGCCAGAAATCGACTTTATTCTCTCAGTTGTTTTTATTTTCGAAATTCTGACTCATCCTGGTGTACTCCTCTGCCACAGTAAGGTTTTCAATCAAACGGGATTCCGTTGATTAGCTGATATAGACCAAAACATCTTACGGTAGTTGACTTCTGAGGAATTATCTATTCCTAATTCTTAACTGACTATTAATAGGCAGAAGATGTCTTCCGTTTCTCATCAATTATTTTATTTGTTGCGGAGTTTTACGACAATGTTCTATGATTCATCCACTAATGAAGTATTGTTATACAGGTATTCTAGCCTAGTTTTTCATGAAAAATGAGTAGATTTTTTGAATCTACCACTATTTTCTGTGCTGATCACTTCCAAATGATTCGATTTTCAGGGTAATTGAGACGAATAATGAGGATCCTCCAGCGAACGTTAGTTCTATCAATCGAACTACGGTAGTTCTTATCGTTTTACTTGTTTGTGGGATTTTGGCTTTCGCGTTATCTGCGTTCGTGTTGCTTTCAAGTAAAGATGGCAATCATGATAAAGGCATTTCATATTTTTCAAAATGGAAACTAAAATCCTTCATTTTGAGATCGCAATGCAATTGTGCTTCCACCGACTTGTGATAAACGAATAATCGGATACTATACTGAATTTGAGCCAATACATATCACTGAAAGTCAACTGGAGAAACTAACTCATGTCGTTTTTGCTTATATAAAATTAAACGAAAATGGATCGTTGGAATTTGGAGACAACAAGGCGAAAAAAAGGTTTCAAAAGTTGAAAAACAGAATGGAAGGACTGAAAAGAGTTCCCAAGATTATGATTTCAATCGGTGGAGCAGAAGGTTCGTATAACTTTGCAAATGTGATTGCTGACTCTAAAAAGAAAAGGTTCGTGAAACATAGATCTTCCGAATATCTTGGCTCTCTTAATTCCAGCACCTTCATCGATTCCCTTTCAACGTTTTTCAAGAATCACAAGATCGACGGAGTCGATATGTACTGGAAATGGCCAACTGCAACAGATAAGTATGATTATATTGCATTCCTGAGAGAACTTCATTCTAACTTCAAACAACAATACATTATATCTATTGTTATTCCACCTGCTCAAGTCGATACATGGGAACACGGATTTGATTTGGTTAAACTAATTGATTATGTTGATTTTATCAACGTCTACACAATGGATTACAATGGTCCATGGAATCATCAATATGGAACTCCAGCTGGACCATCTGCTCCATTGTATTCTGGTTTTGGTGTCAGGAAAAATTTCAATGTAGACTTCACAATTCAGCATTATCTCGATATAATTGAAAATCCTGAAAAATTGAACATTGTGATTCCATTTTATGTGAGAGTTTGGAAGAATGTGAAAGAACCTGTGAAACAAGGAGAAGAAGCTTTTAGAAATGTGGAACTGAAGAATAATGGAGCAGAAGGGAGTCCATATATGTCTAGATGGACAGCAGAGCATGAAGGATGGAAACTGACACCTGATTCGTGGGATGAGAAATCAAAGAGTTCATTCATCTATAACCAAGAAAAAGAAACTTATCTGACGTTTGAAACTGAAAGAAGTCTCAATGCAAAACGAAATTATGTGATAGAAAAACAATTGGGAGGAGTCTGGATTTGGTCTGTCGAAATGGATGATAACAGTTTCAGTCTTCTGAATAATATTACAAGAGACGGATTTTGTTTTTCCTAATGTGGAAATGAGATGAATGATAATTCGGTCAGTTTTAAAATTTATCTTATTTCTTTTTTAGAATAAATAATATAATTTTTTTGCTATCACTCTTTTTTCCAATCTAACAAGTTGCTTGAGGCTTAAGTTTTCAGAATAAGAATCTTATCAATTGCAGTTACTCATAATACAAAAGTTACAATTTCATCATTATTTTGAAATCAACAAAAAAAAAACAAATATTTGCGAACACCCCTTCTCTATTTTCATGTTTCTGAACTTTCACTTATAGTTTTACATTTTGCTGAACATTTTTTCTCTACTACTATTAAGGTATACTTTATAAAGGTTTTCTTTTATGCACATAATGTTATCAGATCACATTCCTTTCAAAATCAATCAATTATTCTACATGATTCTGACTGTCGAATCGCTTTCCCAGGAATAATCGTTGTGTCAATGTATATGGAATCGTAGCATTTGGAGTCACGAGTGCCGGTTGGCCTTCTGTTCAAACCAGTTTGTTTTTTTATCTTCTATTAAAATAAAAAGTTCTTTTTTTTTCAGTGTACCCGGTCAACGACCATAATGTTTCACGTGAAAAAGCGCCTGCATGTCAAAAACGAACGGTCGGGTGCTATTTTGAGAAAGAGGCCATGGTCCACTGTGAAGAACGATGCAAAGGTAATTTTTTGATTGGAGGATTACAGTTTACAATTCATAGTGTAATATTCAGAAAAAGGAAAGTCGTTGATGTTCAGCTGTTGAATGTAATGCTTCTTCTTTTTTTCTTTGTTGCGGCTCACCCGAAACCATAAAACACGAACATTAAATGGAAGACTCTGCTCTTTAAAACTAATTCAATGATACAGTTTTTCCTTGAATTGTATTTTCTTCGAGAAGTGAATGTGGTTCTATCTTCTTTTTTCATCTCTTCCCCTGTTAACTGGTTATGTCCAACGTTGTTCTCTTTTTACAATTTTGAACTTTTTCTACGTTTTTTTTCTTTTTCAAGGAAACAGACGATGCCAATAATTGGACCGTACATCGTAGGGGGTGATAAAGAGGCACAATCAATGATGAGGTAACCATATTTTTCATTTCAATATATAACATATCATTTTTAGAGAATTTTTAATCTATAACAGGAATAGAAGCGATAAAGAAAAATGTGATGCTTGCATTGTTCAATACCTTATTCTCGCCGTTATGCTCCTAGTGATAGTTTTCCTTTTCTCTGTTTTCCAATTCTGGGCCTATGTCTTTGGTATTGGTAAGTTCTTCCTTTCTTTTCATTCAATGTCTAGTGATAAATTAATTCTAGCCAACCCAATATTGCCAGCCTATTTTCCGCTTGATGCAGTGCCATCTCGATTGCCATATTCTTCTAAATCCTCTCGTAAGCTATCACTTCAATTCTTTAAATTTTCGAACCAGAACGTTCCAGAAGCAGCCGAATGTCAACAACGAGTTGTTGGATATTATACAGAGTTCGAGTCAATTGATATAACTTGTAGTCAGTTGAACCACGTCACCCATGCCGTTTTTGCCAATGTGGAGATGAATTCCGATGGAAATCTCCGTTTTAAAACTAGAAAAGCAAAAGAGAGATTCATGAGTTTGAGAAGGAAATCAAGACAAGTTGAATCGAAGCCGGAACTGATGATTTCGATTGGCGGAGAAGAGAACTCTCAATACTTTGCTTCGTTCACAAACGAATCGTACAAGCGAAGGTACAAAACATGCAAACTTCCTCATTCTAATACTTATTCATTCTCAGAATATTTGTCAATTCGATCTATTTATTTATAAAATATTATGGCATCGACGGTGTTGATTTCTATTGGAAACGAGCCAAAGAAAGTGACAAAATCAATTATTTACTGTTGCTCAAAGAAGTTAGAGAGAAGTTGGAAACAATGGGAACATTCACTATTTCCGTCACAATCCCTGCAGCTGGAATTGAAAACTGGGAAGCTTCTTATGATCTGAATCAAATGTTGGAGTATGTTGACTTCATAAATGTATTTTCAATGGATTACTACGGACCATGGGAAAATCAATATGGAACTCCTGCTGGACCAACTGCTCCATTGTATTATGGAGTTGGAGCGAGAAAGAATTTCAACGTGGATTCGACAATGAACTATTATGTCTGTAATACCCAAAAACCAGAAAAGTTCAATATTGTCATTCCGTTTTTCGCGAGACTTTGGAAGAATGTGGGAGATGTTGTGGAAGTCGGAAAAGAAGCGTATAGAAATGTGGAACTGAAGAATGATAAAGCAGAGGGAAAACCATATATGTCAAGATGGACTGTTCAACATGATCAATGGGATTTATCGAACTCCACTTGGGATGAGCCATCGAAAACTTCTTATATCTATGACAAAGAAAAAGAAGTTTATATGTCGTTTGAAACGCAACAAAGTATCAAAGCGAAAATGGATTATGTGAAAGAGAAAAACTTAGGAGGAGTATGGATCTGGTCATTGGAAATGGACGATAACGAGAACAGTCTTCTGAATGTGGTCTCTTCAAATAAGCATTGCTTCTCGAAAAGAAACGAGAGCATTGCATACAAATGTTGAATTATCTCACAATTCTAATGTATTCACATGCTTTACATGCAGCACTCTTACATTTTCATGTTATCAAAATTGAATAATGCTGAAAGAGTAATAAATCATGTTTGTTTATAAGAAATTCTTGAATGCTCTACGTTTATTTTTTACGAACCAAAGCTGCTCGCATAATGCTTCAAGTCTTCTACAGTAAGATTATGCATGAGAACTTCCTCCTCCAAAAAATCCAAGCCAAAAAAATCAAAGAAAACACAGTCTTCTTAAAAAACAATCTTCGTTCTGAAGACTTTGATAAGAACTAAACTTGTTTTTTTTTCAATGTTATCAAAGACATTCGCCCTTATTTTTTGTCTTTCTCTATTTGCGAACCACTATCTATTTCCTCTTTTGAAATGTGTTCAATTGAATTCCAATGACAACTAATTTAGACGAGTTTTTATTTTATCAATTGAGGTTTGTCAAGTGAAAATCGTATTTTTTCTGGCCTAGATCTCTCAATTCACGGAGCAGTAGATTTTATGACGTGAAGTTGAAGGCAAGAAGAGTGAATGAGAAGATAAAAGTGATGATTGGAGTGGGTGGAAGGAGTAATTCACAGTATTTCTCAATGGTTTTTGCGGATACAGAGAAACGAAGGTGCGATTTTATTTTGAAAAGAATACCTCTAAAAACCTTGATTTTCAGATCATTCATAGGATCGCTGACGACTTTTCTCACTGCTAACAAGATAGATGGTCTCGAAATAATATGGACATTTCCATTTGCTGAACTTACTGATCGGGTGAATATGGTCACATTTTTCAAAGAGCTCCGGGAAGAACTAACAAATCTTGAGCATAAAACTAACCGAACTGATCCGTACGTGATCAGTATGTTGACTCCTCAAGTATTATGGAAACAACTGGAAGGCTACGATTTGGATGGAATTCTCAAATACGCTGATTTTCTAAATGTTGTTTCTTATGAATTCTATGGACCTTGGAGTCAAAAAGAAGGAGCTTTCACTGGTCCAGTGGGTCCTTTATACGGAGGAAAGCGTGGAAATATAGACGATACAATGAGAGTTCATACTTGTGAAACAATGAAACCAAGTCAATTAACATTGGGAATTCCATTATTTGGAAAATTCTGGAAGAATGTGAAAGAAGAAAAAATAAATCAAACGGAGACATTGTGTAAAAAAGAAATCTGTCGAATAGCGGATCCAGTAGATATTTCTGATTTATGGAGAGAGGCTGAACTGGAAAATGAGAAGCCAGAAGGAGGACTGATCAGTTGGAATGATAGAGAAAACGATGAAGTTGGAATATTTTGGGACAGAAGTCAAGCGAAATGGCATAATATATCGAAGAGTGCATTCATTTGGAGGCCGAAAGAACGGGTGTTAATCACTTTTGAAACGAAGGAAAGTATAGAAGAGAAAGTGAAATATGCAATTGAAAAGAATATGGGAGGAATCAATTTATGGTCTCTGAATATGGACGATGAAATGGATACGGTATTGAATTTGGTTTCTTCGATGAACATGTGCAATACGAAGCCAAAGAATCAGATTATGTACAACTGTTAAACTTATTGTAAAACAAATTCATTTTTTATCTGTGATTCTTGATGTTTTTCTATTGCGGAACCCGTTTTTTCTTCATCGAAAACATCTCACTTGTTATTTCTATATTTGAAAGGTAAACAGATATCGATTTCATTTTGTTTCGTTCGACATGTCTGACATTTTTAATAATTGATAATTCAAATGACAACTGTTTTAGACCAATTCCTATTTTATCAGTTGAGGTTAGTTAGAGACGCAGACAACTAGTTTATCTGATTGTCTAGGTTTCCTTACATAAAAAATACATTTCAGTAAACAGAATGAACAAGAAGAAAGTGTCACAACTCCAAAGCAAATCCTCAAATATGCTCTTATAGCCTTCACTATTTTAGCCCTATGTGGATTATTCGCTTTTGGATTGTCATCTATTTTCTTTTATTTTTATGATGTTCCAGAATTTTCACAAAGAAAAAGTAAGATTTTTTGTTGATTTTAATATCGAATTCTGTTCAGATTATCCATTACCATTGACTTCTGCGGCGAGCTGTGGAAAACGAATAGTCGGATACTACACTGGATGGGAACCTCGGAAAATATCAGAAAATCAGATCAGTAAACTGACTCATATCATATTTGTGGCTATCAGAATGTATGGAAATGGTCAAGTTCAGTTTCATAATTCGGAGTATAGCAGCAGATTTTTCGAATTGAAACGGAAAGCGAGAAGAGTAAATTCGAAGATAAAAGTGATGATTGGAGTGGGTGGAAAAGGGAACACACAACACTTCTCTTCAGTTATGGCAGATAAAGAAAAGAGAAAGTTAGTTTTTTTTAAATTACGGTATGGTTTTTCATAAAAAAACCGTTTCAGAACATTCATTAGTTCGCTGGTCAAGTTTGTCTCATCTAGTCAAATCGATGGTCTTGAAATCACTTGGACGTATCCTTTCGCTCAGGCCGAAGATCGACAGAATCTAGTGATATTTCTGAAGGAACTCCGAGCGGCATTCACAAAACTAGAGCATGAGAATGGAAGAACAGAGAAATATATAATCGATATGTTGACTCCACAAATCATTTGGAAGCAGTCGGAAGGTTATGATTTTCGAGGGATTTTGAAGTACGCTGATTTCATAAATGTTATCTCTTATGAGTATTATGGTCCGTGGGGACAGAAAACAGGAGCTTATACCGGCCCAGTTGGTCCTTTATACGGAGGAATGCGTGGAAATATAGATGATACTATGAAATCACATGCATGTGGATCAATGAAACCAACACAAGTGACACTTGGAATTCCGTTATATGGAAAGTTCTGGAGGAATGTGAAGGAAGAAGTGATAAATCAAAACGAGACGATGTGTGAAGAAGAAATATGTCGGATAGAAGATCAAGGAGAATCTGAGTTATGGAAACTTGCAGAATTGAAGAATGGTCGACCAAAAGGAGGATTCATCAGTTGGAATGATCGAGAGAATGATGATGTTGGAATAATTTGGGATAAGAAAAAAGCGAAATGGGATAACGAAACGAAAAGTTCGTATATTTGGAATCCAGAAGAGAGACTGTTGATTACATTTGAATCGGAGAAAAGTATAGAGGAGAAAGTGAAATATGCAATTGAGAAGAACCTAGGAGGAATCAATATCTTCTCAGTGAGTATGGACGATGAATTGGATACTGCGTTGAGTTTGGTGTCCTCTATGAAGATGTGCAATGGAGTGAGCAAGAATAAAATTATTTATAATTGTTGACTATTTTGAAATAAAATATGGATGAGAATATTTTATTGATCATATCAAATAAAACAGAAAAAAATAATTACTTTTTCCGAGAATCCCGTTCATTTATCTGAAATAGAGAATTTGGTCTTTTTATAATTAGTTTTTCTCTTACACTATTAACTAGAATATCCCTCTGACGCTCCAAAACATCGATACGTTGAGAGAGAATACTGTGCTCAAAAACCGGACAATCATTGAGAACAACCACTCCTCGAGAGCTCTGAAAATAAGAATGAGCATTGAAATCTCCAAAGAGACAGCTGGTAATTCAACTCACCATTTCATTTACCTTCTCTCGAAGTGCCATATTTTCAGTTTTCTCATTCAGACATTCTCTTTCAGCTATTTTCCTTGATATCTTTTCCTCCCTCAATGCCTCTTTTATCATTTTATTCGCACCCATCACCTCATTTTCCAACTTCTTTCTTCTCTCTCTTTCCAGTTTTGCCATCGATTCAGTTGCTTTAAGTTTATCGTTTTGTTCTGTCATCGCCTCCCGCATCTTGGAAATATCTTTTTCTTTTTGTTCAAGCATCTGAAGTCCTCTTTTCTTCAACTCATAATATTTGCTGTTAATTGTGTTGATTTTATCGTCTTTTGATTGAATTTGAGTCGTCAAAGAATGAATTTCCACTTTCATTGAATCTATTTTAACATTAGCTTCCTCCTCTTTCTTCGTCATCTTCTCCAATAATTCTTTATTTTCTTTTTTGAGTTTTTCAGATTTCTCTTCCAATTCTTTCATTCTTTTCTCGGCTTCCTCATATTTCTTCTGCTTTTTCTCAATAATCCCTTCTAAATCATTCATTTGAGCTTTCAAAGCGTCACACGTGGCAATGAGATCTTCATAAAAACATCGATCAACTATAACCGTTTCATCATCATGAACACGATGATCACTTTGATTGTTATCGATTTCCGATTGGATAATTGATTCCTCCAGATTGAATGACCTGAAATACTTCTTCATTCACCTTCTTTCCTTCAAAACGTTACCATTCAGCGTCCAGTCCGTTGTCATCGTATTCGAATAAACTTGCTTTCGTTTTCAGATCCTTTTGTTGATTCTCATTTGCCATATTTCTTCGTTTCGAAGTGAGAAATAGAGAAAATTTAAAGACACGTGTTCGTTTATGAACAGAAAAAAAGCAAATTGGACCGTTTCACGTTTTATGTTTTGAAATTTTAATCTTTCATTATCAAAAAAATCACGAATTTTAAGAAGAATGTAAACAGTATCTATAGGATGCAATAACTTCAACATTTCTTGATTTTTCGGATAATCCGGATCAAGAACAAGTGCAACTTGATCATTGTAAATCACATAAAAATCAAAAATAAAAACGGATAAAAAATAGTAATTCATGACATACATCGCTGTGTATTTCTTCTGGAAATTCATTTCATTCGTGGTTAGTGAATGGAAACTTACCATTTCTTCTGGAAAATAGAGAAAAGTAACGAGTGAAAGTACAAATGGACTAAGAGTAGTCATCAGAAAGAAAGGTCCTGGTGAAGATTCATATGCTATTGAGTAACCGTATCCTGGTTTTACAACAAAAATTAAATAATAAGCGATAAGAATCCATTTGAATGTAGTATGCAGAGAAGCGATTTCCTGAAAATCGAATGCTTTCAGTGTGTGTTTTATTGGTCCCACAAGAAAAAACTAACATTATATCGTTTTTCCATCCAAAACGAAGTGATAACATAAAAAATAACACTAAAAGCTCCTCCGATTGCTCCAAAAACTTCACCAACTTTCAATATCGTTAGTGTTCTAAAACTGTTTGGCAGTATCCAATCGAACAAGATTATCTTGATACCACAGGCTGTTGTGAATAATATAAATGTTAAACTGTATTTAGTTTTATAGTCTTCTGAACATTCATGAGTCCGTGATATATTTTCTGCAGCAACAAAATCAGTCGAAATGAAAATTAAAAAGAAAAATGTGAGGGAAGTAAGCATAGGTATATAAACGGGCGACACGATTATTACATCGGATGGGGACATTCTCACTTATGGGAAGAAATCAATAGAAGGAACATCTGGTATAAAGAGCAGATGGTTACGGGAAAAAAGAGGAAGAGACAGAGAAGCGGCGTTTCATTATTCTGATAGTTCCGAATGAATGTTTTCTCATTCAGACATTTACTATTGGTCATTTTCCGTGAAAAACAATAAAACGGGCCGTTTTCTTTTTGAACAGAAGAAGAAGAAGAAGCTACACAAGGCAAATGATTTGATGAATAAATGAAGTTATTATATTAAGTTTAGGTTTTGAAAAGAATGTTTTACAGTCAACTCGGAAAATTCAACACCGAAAAATAAAAAAGAAATGAGGGGAAAACTGGATAACCGCTATCCAGTCGGTATTCGGAGCATCTAGGCAATAAGTACAGAATGTAACAACTTCAACCTTTCTTGATTTTTCGGGTGTTCTGGATCAAGTACAAGAGCAACATTATCAGTGTAAATCACATAAAAATCAAATAAAAAGAAGGACAAATAAATGTAGATTTCGAGATACAGCATTCTATATTTCTTCTGCAAATGTATTTTTATCATAGACATCAGTGGAGTGAAAACTTACCGTTTCTTCTGGAAAGTAGAGAAATGTAACGAGTAAAAGTACAAATGGACATAGAACAGTCATAAGAAGTGAAGATCCTGGTGGGGATCCATATGTTATAGCGAAACCGTATCCTGGTTTTATAACAAAAATCACATAATAAGCAAGGAGAATCCATTTGATTGTAGTATGCAGAGAAGCGATTTCCTGAGAAACGACTCGAATCAATTGGTCTTACAAGTTTCAAATAAAAAACTAACATTATATCGTGTTTTGATCCAAAATGTAGTGATAACACGAAAGATAGCACCAAACGCTCCTCCGATTGCTCCAAAAACGATACCAACTTTCAGTAGAGTCAATGTTCTCATACTGTTTGGCAGTATCCAATCGAACACAAATATTTTAACACCACATACTGCCATAAGGATCAAAACTGTAGAAATCTGTTCATATTTATATTCTTCCGGAATTTTCTGGGTTCTTATAGCAGTTTCTACAGCAATGAAATCTGTCGAAAATGTAATGAGTGCAAAAAATGCCATCGGAGTGAACATAGGCGTATAATCGGCTGCTGAGATTCTTACATCGGATGATGACATTCTTACCTATTGAAATAAATCAATAAAAGCGGAAGGAACATTTAGTATGAAGAGCAGATGGTGACGTGAAAAGAGAGAGAGAGAGAGAGAGAGAGAGAGAGAGAGAGAGAGAGAGAGAGATGTAGACAGAGAGAAGACGCTTCACTACAGTGCACTGCCAATTCTATTTTACCTAAATCCTTAGACTTTTTCTTTATCAATTTTTCAAAAAAATGTTCCAGTAATAATAAAATGAAAAAGTTCAACATCAAAAAGTGAAAATAAAACCGGTCACAAATTGTAAATGTATATTTAATTCAACAAATGCAAACCAGTCAATATTCAAAGAATCTAAGCAATATCTACAGAATGCAACAACTTCAATCTTTCTTGATTTTTCGGATTTTGTGGTTCAAGAACAAGAATAACTTGATCAGTGTAAATCGCATAAAAATCGAATAAAAAGAAAGAAAACCATATATAGATCAGGACATACAGCATGCCGTATCTCATCTGGAAACTTATTTTCATGATGATCCCAGGAGTGAAAACTTACTATTTCTTCTGGAAAATAAGGGAAAGTAACGAGTAAAAGTACAAAGGGACAAAGAGCAGCCGTCAAAACGGAAGATCCTGGTCGGTATCCATATGCTATAGAGAAACCGTATCCTGGTTTAACTACGAAAATAACATAATAAGCGACAAGAATCCATTTGAATGTAGTATGCAGGGAAGCGATTTCCTGAGACATGAATGATTTCAGTGTATGGTAATCAATTGGTTTCACAAGAAAAAACTAACATTATAATTTGTTTTGATCCAGAATGTAGTGATAACATAAAACATAACACCAAACGCTCCTCCGATTGCTCCAAAAGCGTTGCAAACTTTCAGTACAGTCAAAGTTCTAAAACTGTTTGGCAGTATCCAATCGAACAAAAACATTTTGATACCACAAGCGGCCAAAAGAAATAGTAATGTAGGTATATGGCTACATTCTTCTTCTATTGTCCTTTTTTGAGTCTTGATAAAAGTTTCAGCAGCAATGAAATCAGTTGAAAATAAAACAAATGTGGCAAATGTAATTGGAGTAGAGAGAGGTATATAATAGAATGATGATCTTATTACTTTGGATGATGGCATTCTTACTGTGAAGAAATCAATAGAAGCGGAAGGAACGTCTATTATGAAGAGCAGATGGTGGTGACGAGAAGGAAGAGGAATAGACAAAGAGGAGGAAGATGCATGGTAGTAGCTTGAGTTACTTCGGTTTACATCTATCCCACTGCGTCAAATTAGTATACTGTCCATTTCCAAAGCTCAAGGCAAATCCTCTTTTTCTATCAGATTTCCAAATGTTTAACCCGCATTTCTTCACTCTCAAAGCGAGAATCTTCAGCAGGCGATTGAGCATCTTGACATATTTAAATCATGAATTACACAATGCAGTTGCAATAAATTATTATTATTATTCACAATTTAAAAAAAGGACGTATATGAGGGGTTCTTATCACAGCTTATATCATGGAGGTTGCTAAAGTTTTTTCTAACAAGTGTTTTGAATCTAAATAAATTCGTAGAGGAACGGGGTATCGACGACAGCGTGCCCAGCGGCGACTCCACCCTGCAAAGTAAGAAAATTAAAGGGAAAAACAATAACTGAATTACCATGGCAGTTGACTCCGGTTTCGTACGGAGCAGATGTCCGGCTGTTTTCAATTCTGGTGCATCCTTGGCTCCAAAGGCGTATCCGTAGACTCCAAGTTCACTGACAGCTTTAGCGAAAGTGATTGGTTTCTTCGCGAGAACTAGATAGTTTTCGATGATCATCGGCCTCAACTTTTCCATCAGAATATAAGCTCCACGCTCTTCTTCTGCCAGTTCTCTGAGCATCTGAACCATTTCTTCGCCAGTATGCAACGCAGCTCCTCCTTCCGTTTGTGGTTTCAAAACGAATGCATCCGGATGTTTCCGAGCTCCTTGAATAACTTTCGAAGTAACTTCATCTTTATTCTCCAATGCCCACATTCCTGCAAAAGATGCCCGAACATCGCGTGCTTCACGTGGTTTTCCAATGAATCGTTCCAAAACTCCGTCTTCAGAAAGAACTTGTTGCGCCTTTTTGGTGTTGGCCACCTGCAATCCAATCCACGGTGTTTTGATAGCAGTCGAGAGTTCCATTCGCTCACGGGCTTCCCATTCTAAAAAGAACTTCTATTTCTCAGCGAAAATTTCAATTACAAAAGTAAAATTGTATATTTCAAAAAGAAAAAGAAAAAAAATACGTTTGTCGTACCTTTATTAGACGGATAATGATCTGGTGAGTATCCAGCTCTGAAGTAAACAATTGCCACTGGCCGTCCATCAATCATCAAATCACTGGCGTCATTTAACGATAACCTGAACACTTTTGATCAAAAAAAGCTCTTCTTCATGTAAACGTACTGTTCATAACATTGAGTTAACGTTCTTCGAATGATATTCACCATAGGAACTCCCAACTTCTCGAGTTCGTATTCTACGTGACGTTGATCAATTTGATTCTGATTCACATTCTCCACGACGACAAGAACCCAGGCCGATGGATTATTGAAATGAGACCATGCTTTGAAAAGGGCTTCAGCAATCATTGGAATTGGTTTGTTCTCCGGAATAGCTCTTTTAATAACGTCTTCAGGTACTTCCAATGCTCTAAGTATTCTGATATGCCACTCAGTCAGTCGTTGAGCATGAGCTCCCATTGAAGAAGCAATATTATTAATTTCTATTTGTTTCAATCCATATTCCGCAGAATGCTGATCCTTGTGACACATGTAATCCGATCGTTGAATCGCGAGAGTAATCGGTTGTTTCAGTCCTTGCTCTCTCACTTTCTTCAGAATATCGACCATATTCCGAGTGAAATCATCAGTTTTCACTACATTTTTGTGAATATTGATGAGGAAATCAAAATCGTAGGCGATGTAATGATAAAGAGATGCATAGAGATTTTGAAGATGCACAGCTTCATCGAATACATTCTTTGGGAATGGAGATGGAAGTAGAGTCAGTGGAGTTGTTTGGCAAACTTCACTAGACAATTTGTCAGTCGATAAACGCATTACAAGTCCATTCGCCTAAAAATAAAAAGTTATCCTTTTTTTTTTATTATCATTCAAGGCCTAAATTCAAAGCATGATCTCAATGTTTTCAAAAACCAGAAACTCACGTGAGCGAAATCATGAAGATCTCCTGTTAACTCTTCTAATTTTGCATCTTCCAATGGTAGTCTTGGAGCATTCAACAACAGAACTCGATCATCTTTTTGAGCCATTCTTGAAAAAGAACGAATCAATTTTGGGAGTTTATAACGAGGTAAACGAGAAACATAACGAGAAAGCATGACAAAATGAAATGAAAAGAATACGTAGAATTTTGATGACAAAACTAAAAACGTGTGCTTTTTCGTGTTTTGTCATCATTTCTTGTTGAGAATAGAGAAGAATAGCAGAGAGCATTGAGGAAATTGGATCGGAGAAGTGAGATTTACTGGTTTCTTGATAAAATCTAGGATTAGAAACTGGTGTTCCGACGTTCTTCTATCAAAATCGTACATCTCAGTGATGTTTCATGTTGATTCAAACTGGATATGCACCCGGAAACGCAACTTTTGAGAGCAAAAATCATTTTTTGGCGAAATTTTTACGAATGCGCCAGCAGCCTGATTGACACAAAACCCGTGGCTCGCGAAATGCGCATGCTGTTTATTTAACGTTTATTTTTTGTTTATCCGGCTAGTTTTTGCAAGGAAAAACAACGTAATAAAAAAATCTGTTGCATTAAAAAATACTTCAAAACACCATTTTCCAGTTTATCAATTCAAATATCCGAATCTTTCAGATGGGAGCCGCACAGAGCGCTGAACAAGAGGCACGTCCCGAAGTAGTGCGCATTGAACGAAGCGAAATTCCTGAAGAATACAAGTAAGATTTCAAAAAACGTTTTTATGATTTTATTGATTCGAATGTTCAGAACCGTCGGAGTGTCATCAGATGTTGTGAAGCGAGTCAATTCAACCAGAGTCGCCGGAAACGACGGAGAAAGTGACCGTCTCCGACAGGAATTGGCTCGTGAACGAGAAGAGAAGGCAAGATTGAGGGAGGATATGGCCAAATTGAGTCAGTTGCAACAGAGAAAGGTTTGTTCACTTTTTAATAGAAAAAAACTAATAATCGAAATTTCAGGCGGCTGGTGTTGTTGCTGCTCCACAATCAGGAATTTCCGGGAACGATTTGGAGGAAAGAAAGAAGATTTTCGACGACACTGTCGAACGCGTTCAGAAGCAATTCTTTGCTTATCACCGTGAAAACGTTTGCCAAGACAACGAAACCGTTAGTCCCGCAATTCTTTTTCTTTCTTTCATGAATAAGTCATCTTCAGGAAATCATCAGATGTCTTCAAGATAACCCGGGACGTGTTTTGAAGTGTGCGCCGCTTACTGAGGTGAGTAAAAAAAGTATGAGGGTTATTCAAAAGGTGCCATCATCAGAAAAACGTTTTTTCATTAGTTTCAAATTGAATTTTAACTTTTGTAGGCATTCGAGAAGTGTGTTGGTGACTTCAGGCAGCAAGTTCTCAAGGGAAATTGATCATCATCGCCATATCGCCGGATTTTCATAAAAATTTTCAAATTTCCTTGTCCGTAGTATGTTTTGTATAGGTGTGTGTTCCTTCTTCCCATTTTTCTCAAAAACTTGTATTTTCGCCCCGAAAGCTCCTCATTTTTTCCACCATTTTTGTCTTAACCCCTCCCAGAAATATCGGTTTCATTGCAAGTTCTGCGAACGAAAAGATCGATAAACGTTTAGGAAAATTGAAAAGTTTTGAGAAAGAAGAATCAGGCATTTCGCTCCTGTGACCATTTTTTCCCTCATCACTCTAATCGTTTTTCAGTTTATTTCTTTCTCAATTCAGCCACACAATGTAGCTGATTTTTGGTACAACGACCAAACACAGCTGATAACCGGACACACACTGATGATGGGCGGTTCAGTATCATCGCCAGAAAAATGAGGTAAAACGAGTTATTTTTATTCAGTATTTCTCGATTCATCACCGATTACATCATTACACCTATCCTACACTTTCCGAGAAATTTTTGTAAGAAACATCTTTTGTCGTCTAATTAGATCAGTGCCGCCTGAGACGATTTTCAGATTATGCATAGTGAATCTGAAATTCCAATCAGAGAAAAAGACCACTTAAAAACCCCCGAAACTGGAGAAAAAAGAGAAATCTTTGCAATGATTTCATGTTTTTCAAGAGTTTTCTTTCGCTTGAAAAAGTGTCTATATCCGGTGGTTGCTCGAGAAAAAAGCTCTAGTCGTCTGCCCATTTTCTCCCTCTTTTCGCCTTCGTCTTCAATGTTTTCGAACACAACACTCACATTTTTCGCGCATTTTCCGTTCGAGCCGTGCCACCCATTTCATCATTTTCTCTTCTTTTTTCGAGCATGACATGCATTTTATGCTTCTCCACTCGTCGAAAAAAAAGAAAAAAAAATTGAAGTTTCAATTGGGAAAAAGGACTTTGTACATTTGAAGTGGTTCGAATAAGGAACTACTTTTATTTAAAACTTTTGAATCGGTTTTTTTCTCTGAATCTTTTACCATCAACTGAAACATGCCTTATTCTGAAATCAATTGATACATTCATAGATTTTATTTTGCTGGAAATGCAAACAAAAATTGCTTTCGGTGTTGAAAATTTTGAATAAAAACTGATAGGGAATAGTTATTTTGAACGGAAATCAAAAGAATTATAGCATTGTAGCCGTGGAAAACTGTAGCTAACTGAACAGTAACTCATTAAAAACAAAGAGAAATGAACTCTAAGTCTGAAATCAAAAAGATTGAAAGCTTCTTTCATTTTCTCCTTTTCTTCAGTCTTATAATGCCAAAAGAATCTGAAATTTCAACCAATTTGGAGCAAAAATCATACAGAAAAATGTGACCACGGAAGTAGGATCGTAAGAGTTCAAACAAACACATGTTCACTTGCCTCTTTTTCTTCCATTGTCACGTGTCGATTGCCCCAAAACGAAGCCCACCCAGAAAAAGTGCTTTTCCCGTCTCAATCTGACTACGTCATCATAACTATAGAATTTCAGTCTACCTCTCTCAAATTTCAGTTCTTTGTCACTCAATAGATCAGAAATGACTTTTATCAGGCGAAGTTCCATCTTGAAATACCTTCTGAAAGATTCTTGAAAATCAAGATGCATATTGAGAGGAAGGTCGAATTGAAGAGGACACCTTTATTTACATGTTACACCTTCTCTCCTCCTCCTCTTTTTCTTCAAATTTTCCGCTTTATCCTCTTGTCGCAAGAGGTCGTTCGAAACTGGTTTAACCGACGGGAGTTTCTGTAAATAAATAACACATATTTTTTTCGAAGGTTGCAAATCATTAGGTCATTTATTTTCTCTCATGATGTTTAAGGAATCACTTTCTGATATAGTCTTCATCTAGCTCTTGTTCTATGATACTACTAGATTCAAGTTATTCCTGCAAATGCATAAACTAGACAATAGCCTATACTGAAAATGATCATTTCGGTTTTTGTTATCATTGTTTCGATGACAGAATCGGCACGATAAGAGGTTCTGAACTGTAATCATGAAAATAAATTCAGAAAATCAGTTTCGTTCAAAAAGGAGCAACCGGACCTTGAGCCTATCAGTTTTGATTATTTTCTGCCTGATGTGGAATGGAAATTGATTGGTTTATGTTCTAGATTCATATAGATATAATAATTACTTTCATACAAGTTTAGCTTCTTCTAAAGTTTTTTCTCCCACTCGAGAATGTAATTGACTACTAATAAACCAGTGCACTTATAGTTTAAAACATGAACTTCTATTCCACTTGAACACTTCAAAACATCTATAAATAATTAAAATAAATTTATTACCACGTAAAATGACCTCTCTCAACCCTCATTTCTACCCAAAACCTTCGAATCGTTTTCAAAAATTCCGTTTTCAGATGCGTTCGCAGTTCTCGTCGATCGGATTAGCGTACTTCCTGTTGGTCGCCAATTTCTATTACCAATCGAATGGATTTAATGATCATTACACATTGAGCTACTCCTTCTGGTTAGTTTTTATTCTCGAGAGATTAAGGAAAAAATGACTTTTTAAAGGAAAGTGACTCCAATAATACTACTAACTGCATTCGCTTATCTGAATGGCGGTGGACTGGGAAAAGAGCATCGAAAAACGATGGCCGCTGGTTTATTCTTTGGAGGAGTCGGTGATTGGATCATTGGAATGCGACACGATGGAATCATTCTCGGAGCCCTCGCTTTTGGAATCGGTCATCTTTTTTATTTGGTAAGAAACCCCTTTTCATATTTTTACCAATCATTCACTTTCAGAGTCTGTATCGCTACCATGAGACGAAGATTCACAGCAAATTCCTTCTCGGAATGTTGGCATGGGCTTTGGTCATCGGACAACTTTGTTTCATTCCAATGCTTGCTGATCATCGGGGACCTCTCGTCGTGTTTGCATCCTACTCCCTTCTTCTCTCTACATGTACTCTCACTGCAGTCTCTCAGTATCTCAATGGATCTAAATCTCAGAACAGCGAGGTATTTCATTACTTCCTGTCTTTATAACTCTCGAAGTCTTCAGGGACTCCTCTACCGTGCCATCGGCTTCTTCCTCTTCTACATCTCCGATTCAATTCTGATGCTTTCACACACTGGATACTGGAAATTGGCCCCATCATTCTGTGTTCTCTCCACTTACTACACTGCTCAATACTTCATTCTCTATGGAAACACAATGGCAGTTCAAACGATGAAGAAATCTGTCAAAATCAACTGACACCAACATTCTTCTTGTATTTCTTCTAATGTACATATGTTAATTGCACTATCTTTGCTTTGAAATATTTAAAATATAGTCAATTGACAGAAGCTTTAAATATTGAATAAACTCTTTTTTCAAAATCAATAACTAACGAAAACTTATTGGATATGGGTACGAGAAGATCCTCAATCACATATCTATCGGCTTCAATTATATCGTCACTTTTGTGTATTGTTTTCCACGTGCAACACAATAATCTCTGATCTCTAATTTCTCTTCCAAAAGAAATGGAAAACAGCTGACCTTCTATATAAAGAAACCATAAAATTATCTCTCTCTCTCTATCAATTATGCTCCGTTTTCTTCAGATGTTATCACCGGCCCAATGTCTGGCCATCTACGGCGGGTCAGCACTTTTGGCGTATATCGAAACGTCGAAATTCGAAAAGAACCATCATGTTCTTTTGAGTGCTCCGTTAGTCATTTTGGCCGTTTTGTCGTTGGCGACGACTATGAATCCAAAGTAAGTATTTAAAAAGAATTTGATTCCGAATTCCGAAATGTGCAGCCTTGAAACTAAGTAAAGCAGCCAAGTAGCATAAATAATATCACGTTCTTAGTTATCTGATTTGTAAAATGCATTCATTAAAATTTCAGAACCCGTTTCGCGACGGCAATGTCATTTCTGATGTCTGCCATCGCCACGTACTTCCAATCTGTTAATCGAACGGGACCAACTGCTGCTATCTTCTACACAATCGCCAATGTGTTCTACTATTTCTCCTACAGGTAATCAATGACTATCAAACCATTTCAATATCTATATCTTCCAGAGACATCGTAACCAAAGTCTCCGCCCCAATCATCTTCCTCGCCGCATGTGTTTCCTTTGGTCAATTCCTTCATTTAATTCAAGATCTTCTCGTCGCTATCCCATTTTTGGCCACAATTCTCACTATTCTCCTTGCTTCCCATGTCCTTATCTTGGCCACTTCTGCCAGTTTATGCCAAAATGGTCAACACGGAGACTACGACGCTCGCCAGGCTTCGACCGTCCGTCTCATCGGTGCCATTCTCTCGTGGCTCAGCGCTTTTTTGTTGCTCATTAACTCGTTCCAAACTCACACAAAAACCCTTCACTCGGTCTCTCGTATCATTTTTTATCTCGGGAATGCAATGCTTTTCATTGCGAACGAGCGGGCATTCTAGGTCATTTTTCCCCAACGAAAGAGCTTTTTTCTTCACTTTTCCTTGCCATATCTCTATTGTAATAATTTTCGAAAAACGAAAAAGTAATAATATTTAAGATAATAATTGTAGGTTCCATTTTGGTTGTATTAAGTCATAATTATTGCTTCTCTTGACTGTGTAAATAAGTATTTGAATCCCGATGTATTTAATAAAGTTGTGAGCTTTTTAATTGAAATGATTTATTATTGTTGAAAATTAACAGAACTTGAATTAGACTTTGATATATTTCTCGACGAAGTTGCTGATACGGGATCCGATATCAATGAACAATCCTCTGGAAGACACGATTAGAGAGATCTAATCATGCTAGTTACCCGACGGAGTTAGTGATGGTTCCAAACAAAAGTTTGAAAGAGTTGAAGAGAGTGGCAAAGAATCCCTTCTTATCGGCGACTGGAGCAGAGGTAGAGGTGGCATTGTTTCCAACAATGACCTCGACGTCGGCACGTACTGGAGCGATGTCATTCCATCTGAAATTCAAAGAATTGACTAATTTTAATGATCATTTTCACTTTGGAGCATCATGAGCCTTGACTGGAGCAAATGGAAGTGGGACGATTTCATTGTTACTGAAAACGGAAAAATCAGTTGAAAAATAGTGTTTTCGAGCACTTACATTTGAGCTGGTTTCTTTCCTGGAAGCATTGAGACGACATCTTGAGATCTGAAAATCAAAACTTCGGATTCGGGTCTTCAAACTAATTCTAACATTTGAGCAATCTCCCCTTGACCGAGAATTTGACCCTGATCGGAATCGAGATCGGATTGAAATTTCTTCGCGTCATTCTCCGCTTTCACTACACTCTCTTCCACATTTTTCATCAAATTCGAAACGACACTACTGACTGCGGCGCCGACAACAGTTGCAGCGATGCTAGAAATTATTCTAGATTTAAAGGACGCTTAGGCATCGAAACTGTTTCTGACTCACTCTCTCTTTTGGCGTGGCGCTCCTGGATCAGATCTAGAAATGATGACATTCAAGAGTGTCACTAATAAGACGAAGTTTAAACTCACTTGAGACGGGTTAAGCTTTCTTTCTTCTTCAGAAAGTACTCGAAAGCTTGACGACGGCGAGCAGCCATTTTGGCCCTACAATTAATTTATTGTTTACTCTGAATTTCAGATTAACAACTTCTCATCTTCCTTTTGATCCTTCTTATCAGCAGCTGGAAGCGATCTGAAAGTTTCAATAGCATTAGATTAGTGGCTTTGGGGAGTAATTACTTGAGGAGGGTATCCCGTTTAGCAATCTTGTTGAGATGGGCGTAACGTTCACGAAGAGCGCTGAAAAGAGTTCGAAATAATAAGAATACAGCAATAGACTCACTTCAAGAGAGCATCTCTTTGGGGAGCAACTGTATTTTTGAAACCAATGATAACAGAACGTCTGTCTTCTCTTTGGACTGGAAGGGATCTACAAGAATGAAAATATGCTTCTTTCCAGAGTTAATTGTCAAAGCTTACTTCAAAAGAGTATCCCGTTTAGCAATGTGTTTTGGTTTTCCGTCCTCGTTTAGAACTTGGAGAGATCTGAAAATAAAAAGAACTTCTCTTGATACCCCAATTCACAATTCACTTCAAAAGAGTATCCCGTTTGGCAATTCGTTTGGATTCAAGAGATCTGAATATAGATTCTGTGTTCCGGGGATTTCAGAATAAGAATACCTAAGAAGAGTATCCCGCTTTGCGACTCTCTTGTCTCCAGAATCCTCATCGAAGAACACGGTCAACTTCTTTCTTGTATCAATATTCTTCTTCTTCTGGATTCCTTCCGCATTCTCATCAAAAATGATAATAGCCTTCTTCTGTTCCAATTTCTTTCTGTGTTCCTTGATAAGCTCTCTCAAAAGATCATAATCTTCCTTGCTATGTGGCTTCTTGACTCTGAAACAGGTTTCCAATAGCTACAGTAATCCAGGTATAATACAAACCCTTGAACTTTCTCGATAGGGTGACCATTAGCATCATTCTTCAGAGGTTGGGATCTGAAAAGCGATTAAGAACCTCAACATCTGAATATAGATCCAGCTCACCTCAGAAGAGTATCAGCTACCGAAATGGTAAAAAGTGTAGCGAAAATGAATAGATAAATCTGAAATTTCATCTCTTGACAATGAAAAATGGGCTATTCTCTCGGCTTTTATTCACTTTTTTGATGTGTTGGACTCTCGATTAATGATCACATAGCTTCATTATGAATCAGTGAATTAGGGACACAGTTAAATGATAATGAGTGCTGAGTGGAATTCTAATTTTTTTTTTGCAAGAGGACAAAGCACAGGAAGTGAAATTTATGAAGGATTGGCACCAGAAAACAGGGAAAATCTAGCGAAGGAGCAAGCGAAAAGAGAGGGGAAAATGGGAAAGATGAAGGGGAAAATGGAGATAATTTTGATGAATTTAGATACAGTTATTGACGTGCATATCGTGAAGTTTGTGTCGACCCTCGTAGATTTGATTCATTATTTCTGTTGTTGATTGTTTGCAGCTGGAAATTTAAGTGGGTTAAGATGGGTTCGAAAAAAAAGAAAACGTATGGTACAGTAATATTCTCAGTGATCTGTTTCGAAGTATGAACACAGAGAGATTTCTGACAGACAACTTCGAAAGTTTTCTAATAACTTTTGTATAGTTTTAAACCAAAGATGCTCTTCAATTAGAGTATAAGGATTTTTTTGTGAATTCTCTCAACATTTTCTTTCAAAAATGAAGAAAACTAACTCTTCAGCCAACGGACAGCACTTTGCCAACGCTGAGCATTGTTTATGCCACAGTTTGGCGGCAGTCCTGCACTCTGTTGCCTTCGAATTCGAATTCTTTCGAGCATCTCTTTTATTTCTTTTCACTGATCTCTTCTTTCGACTTCCAGAAGACACCGGAGAAGACGTCGTTTCTTCGGACGAAAAGTTTTTCGCGAACTTGAACTTCTCGTGAATGGATGTGCATTGTTTGCGCTGAAATCTTCCAAAGTTTAAACATTTTGGTGCCTATCGTTACCGTCTCTTCATCCAACGTGGATTCTGCAATTGCTGCATCCTTATGATTTCTCTGAACACAGTCTTTCGCTACTTCTGCTCGTCTGAAACTAACTATGCATTCATTGTATTTGATTCGATGCTTACCGCATATGAAGAGCGTTCAATTCCAGTTTCTTATCCCATTTCTGACGACTGCACGTGTCTGAACTCCTTAGTCTAGAAAGATAAAGAATAAAATTCATTATGTGGAAAGTGCGTTATACCGAATATTCTTATCCAGTGCTAGACATTCATGTTGTTTGATTTCCAATTGTTCCATGCATCTGATGTAGTCGTCACAAAATGAGGTATCTGATTTGACTATCTGGAAATATGTCATATTTAAAATAAGTTTTCAATCTAGAACTTCACGATAATATTTTCTTTGTTGATCTTTAACGAACCTGTGCTCCTAAACCAATCATCACTACCATCGCCGTCGTTATTGATCCTATCGTACTAACACCCATTATGATCTGAAAAAAAAAACAAGAAATAAAACTTTTCGATGCTCTTTTTTCTGGATCCAGTTCCATAAAAAACGAGAGAAGCAAGAAAAAAAAGAAGAGGAAGGGCATGTTGGAAGGCGGAGAAATGCAAATAAATGTCGCGGGACGGCTGTCGACAGCCTTCCAAAAACGGGAAGAAGTAGGGGATGGAAACGGGAAGGGAAGAGACGAAAAAGAGTGTTGAATTATGTGTAAATAGGGAAAAACGAGGGGAGAAAGAGGAAACTCTTTCTGCTGCCCCGAAACTCGTATGTTTACTAGATCGCATTCATATTGTACAGTCGGGCAGAGCTACTACATGAGCTCAAATAGAGACACAATGTCATATTCTTTCTAATTGATCTAGTGAACCTTTTCTCGCTTTGCACCGTTTATTTTTCCTTTTCAGAGAAAAACCGCAGGTTCTTACGAAAATGACTTCAAAAAGACTATTTATTAGGTTGGCAAGAAAGTTTCCACGAGTTTTTTTCAGTCATGTTTGACGTTCGATTTTTCGTCAGCGAACAGTTATATCAACTCAGTTTTTTTCTATTAGAGGGCTTATTACACACTCTTGCTTAGCACCAAATTTTAGAGCGTCCCCTTTTCTCAATCAAAAGATACATCGTTTCTTTTCTTGCTCACCCACCAGCACAAAAACATTGGTTTTGATTTTTGAATTTTTTCTAACCGAAAAATTCAGATATGCAATAGAAATAAACTGTTATTTATAAAAGGAAGACCGTTTATTCTTATCCCATCAAATTTTGGCTCAACTTCTCCGAAGTGGAGGACTTCATTAATCTTAAAAAAGATTAATCTTAAAATCCATAAGAGTGACGAATGAATCCACCGTGTTCCACTTAGAAAACATACCCATTTCTAACTTTAGGTTATTACTGCTAGAGATAAGGACCACACATTAAACAACTAAGAACCTGTCAAAGTCTCTTAAACAATTAAAAAAGCTGGGTTGTTTCACATCTCCTATTTTCCAATTTAGCGCCAATTTAATGTGCTGACATGTTTCGATGTTTCTTCACCACCTGACTAAGCTAAAAGTGTTTATTATTAGTGATGGATAGAGGGTGCAATGTGCTATAAGTGAGCTAAAATTCAAGTGAATTGATAAACATGGTCATCCAAAAAATTTCGAAATACGAAAAAATCAGTATGGAGTAGCGATGATGGTCTAATCGAACAATTGAAAAAAAGAATCGAGCAAAGGATGTGTGAATAGTAACAACTAATGCATAACCTGCTCAACCATTAAAACTAAATCAGATAATCACATCCAGTAGCAAAAAAAATCCTGAAGATTCTATGCTATCCGATGACGAAAAACTCATCTTGCTTCAGGGGGGAATTATACAATAATTTTGTTTGATCAGAACGTTCTATTGTGTTTATTGTGTTAACGGGGTTTGGTTCTTCCTGATTGTAGACTTTTCGAATACCTCGAATACCTATTTAGTTCAAAAAATATCAAGTCAAAACAACATATGAAAAAGTAACACATTTCGTTTTCATTCCTAGAACGCGGGCAAGTAAAGGACTGGCGGCGAAAAATTGTTGGAGTGTTGGCGAAGGAGCAAGGATACGTAATAACTATAAATTTATCAATTTATCTTCTTCTCCCTTGAAAACGATAAGAACAAAATTTGGCCAAAATTCGTGGAAACTTTCTTGCCAACCTAATATCAAGAAAAATCTAGACTTTGTATATGGCTTCATTACGTCTTATAGTGGGTGTTTGGGTGATTCAGACAAAACTTGAGTCATTATTTTCACAAAAATTTTCTAAGAAAGTTGTATAAATCACACCGAACTAAGTGTCTACAAAATCTAAAAGCAATATCATGTTGAATCCGAAATTCCATTTGCTTTACTATCAAAAATTCATCTTTGTTCGTTAGAAGACAGTTGGCATTGAGCCAAAATAAAATCTCCATTCATCTCCAAGAAAACCAAAAATAAAAGCAAAAACCAAAACGGATTGGAAGGAAAAAAATGCATCAAAATTCGGAAAGCCACGGGAAATTTGTCATTTTGCTTGTCGTCGACAATCGACAAATTGGCTACAATTTGTCTGTTTTCTTTCCGTCAGAAATTCAAGAAAACTGAAAATCTTGTTGTAAGAAAGAAAGACTCTTTTAGTGGGTGGCCGATTCTTCGATTATGAAAGAGAATACAACCTTGAAAAACAATGAAAACCTGAGAGAAAGTGTGAAATAGTGCAATTATCTGGGGTCATCTGAAACCGAATTCTGAATCCCGATCCATCCAATTATATCCATATCCTCTCTCTCTCTCTTTTTAAACAACCGTAACACCGATCAGGGAGGGAACGTGAGGGAATTATTGTTTTATGGTTATTGAACTTTTCCGACGATTCAGCTGACAAAAAGTGCGACAGTTTCTTGAAAAAAAAGAAAAATATTGGGGTGAAAGCGAATTTTTGGATTTCGATGGATTTCAAAAGTGAGTACACACACATCGATGTCTGTTTGTGTTCACGTTTTTTGCGCGATTTGTCGTCGAAATAAAAAAGAAGTTTTGTTTGTTTTTTGATGAAAACAGAGAGGATCTTATGATGTTTTGATGAATGAAAAGAATGAGTTGTCGTGAAGATTTTTTATGTGAAGGGTTTACACCTAGGTCGAGAAGAAGTGGGTGTCAGAGGAAGGGTTTTGTTACCCTGAAAAAAATTATAAAATATTCCCTGGGTGTTCCAAAATAAGTCATTCTGTTACCGAAGTGATTCTAGGAGTGAAACCACATATTTTTCGAATTAGGTTCACAGGCTCCCAATAATTGTAACTCCTCTCCTAATCTTACGTCCACAACTCTAAAAAGAACATAAATAAGGAAAGTCGGTGAGAATGGTGTGTTGGGTGGGTGGGGCTGGTGGTTCATGTTGTTTTTGGTGTCCCGACGCCTTTCCGTCCATTCTTCGGGCTCCTTTTCCTTCTTTTTTTGTGTGCCCCCTATTATTCATGTGTCCAAAAAACGGAAGGGGTCCGTCGTCCAGATAGAGAGAGAGAGAGAGAGAGAGAGAGAGAGAGAGAGAGAGAGAGAGAGAGAAAATGCACCGATTGACATTTACGCTAACACTTGATTGATGAATGAAGAGAGGGCAAATAGGAGACAAATTACTACGAATAAGGAGAGAGAATAATGGTTTAAGACTGATTCAGATCTACGAGTACGGTAAGAACAAGAACCTTGATTACCATAACCTAAACTAACAACCGCCCGTTACCTTCCTGACCGACGTTAGCCACTTGCCCTAAAAATACATTGAAATGGATAGAAAACGAGTGAAAAGTGGTTCTAGATTGGGTGTCGCCCGAAGGGGGTGGAGCGGAGAGAATGGGGTATTGTTGAAGAGTACACTAATCCGCTTTCGCGCCTCTCCCCCCTTCTCTTTTCTCTCCATTTCACAAAGTACCAATTCGTCTTCCTTTCCGTCTTCTGCCGCTTCTTCTAACTCTTCCCGTCCATCCCATTTTCATTCCAGACGTCGTTGCATGTCTCGAATTTGCACTACACTAACAATTAGAGAGATCGTTGACCACAAATGGGGATACTTAACGATGTGTTCCTTTTTAATGGAAGAGTTTCCCCGGAAGGCCTAGCTTAACAAAACGAGAAGTCATTCGAGTCCAGGAGACGAAGCAAAAATTGTAGCAAAGAATGTCAGAAAATTAGGAGTAACTTTTCAATTGACAACTTTCCAGTCAATGTCATCTAGGTTCCTAACAGAAGAAATTACTAGAATAGTCTCTTTAAAAAACTCAAAAACAAACAGGAAAACTAATTTCGATTGAAAACAAACGTCTTCTCTCTAGCTCTTCTGAATATGCAAATGAAGAGAAAGGGGAGGAAATGAAACGAGAAACGAAATGGAAACAATGTTTAATGGCTCATCCTTCATTTGGATGAAATAAAAGGACCCTCTTTCTCGTATCCTCCAGGGACAAAATGTGTAGAAAAAGGAGGAGGAGAAACTGAGAAACCACGTATCCAACATCTAGATATCTCAATATCTAGTAGGTCAAAAACTCCGTAGAAACTTGAAAAAGACTAAAGCATCTTTCATCGCTTCGATTCCTTTTTTGGGTTGTGCATATATTTCAAAAAAGAAAAAAAAGTGTTGAATTCCCCAAAAGGGAGTTGTCGATAATCTGGAAAAATAACGAAGAGAGTGAGAAGAGAAAAAACTTTTTTTCGTCTTGTAAATTCAATTTGTTCCTTCTTTTTATTCTTCTTTTCTTCTTCAACTTTTGGAAGTTTTCGAGAAATTTTTAGGACGGGATGGAAGATTAAAGAACTAAAATTGATCAGGTTACTGTGGTTTCAGGAAAATTTCTCTGGTTTTTCCATACCTCTCTACAAAACTTTTTTTTTGGAAAACAGAGGTTCCGGAAAAATAAAATATTTTTTATTCGAATAAACTGATTCTGGAACTTTTCACTTGATGACCAATCAAGCTATCACCTTCTTCTCTTTGTCTTGTTCTGTCTCTTTCTTCTCCTGATTCTCCTTTTCCTTATCTTTTATCTTCTTCAAATTCGGACGCATGACTGTGAACGAACACACCTAAAACAAAATCCTCTCTTCTCCAGAACCCTCACTCTTTCACCTACCAACTCCTCATCAACCGTCATTACCGCCGCCGCATTGTCCATGGTTCCACAGTAGAATGGCGCTGAGAAAATGGTGACAAGTTGACGATCGGCGAAGAATTGATATCCATCATAGACAACTTGATGAGCACGGACAACAAGTTCCAGATTATGCATGGCCAAGAACTTCTTGACAGCTTCTGGACCGAAGAAACGACCAGCTCCTCTGTTGGATTCTCCGTACATCTGGAAATAGGAAATGGGATCTCCTGATGATTCTAATGATTCACCTGAACACTTGTATCTGGATCAGCCCATGTCAAATCGGCAATAACTCCAATATCAGGAATGTCACATGGACGTTCGACTTTGTCTAATTGTCTGAAAGAAGTAAACGATTGAGACTGATTCTGGATAACTCACTTCAAATCAACCAAATCTTCGGAAATTCCTCCATGCATACAAATGATTTTATCACTGATAACTGCACACAATGGCATACAATAAAATGCCATTTGATATGCATCATAGAGAGTAGTCGAGAATCTTTTGCGACATTCTAAGAAGAATCCGTATTGCATATTGACGGGACGACTCTCATGATTTCCACGAAGCAAGAAGACCTTATCCGGATAGAGAAGTTGATAAGCAAAAAGAAGAGAGATGACTTCAACTGAGAATGGTCCACGATCGACATAATCTCCGAGGAACAAGTATTTCGTCTCTGGAGGCCAGCCGTTTAATTCGAGTAAGGCGAGCAAATCCTCATATTGTCCATGGATGTCTCCACAGATTTTGACGGGAGCTTTGATCTGAAATTAACTTCTGGAGAGGCTCCGAATCAATTCAACTGACCTCTAGTCTGACACTGCTCTTCCAGAAACTCTCACGAGCTCTGTAGCACAATTCAAGAAGTTCTTTTTCGGAGAAAAGTTTTTGACAGTTTTTTGGTGTCCAGGTTTTGAAACGTTCTATTACATTGTTCAACCAGATTCCTACTTTCATCTAGAAAATGAACCGTTTTTGAAGGCAATTCCTCATAAACTAACCTTCTGACGGTCTGCTCCGGCTTTCGCGTCACTAGTCGTTGTCATTTTTATTTTTCTTTTTGAGAAACTGAATTTCTTATTTTCGGTCGAATTGTTCTGTTTTGGAAGAAGTAAAAAACTGAACTAACTTCCCATGAGAGAGAGAAACACAGATTACGCCGGAAAAAATGAAAATGAGGTTTCCGGGATACTTGTTAAAAAGTTCACGCAGAAACTGTGGATTCTATCAGACTCCGCCCACTGATGAAATCGAATTTTGTATCTAATTGAATGTGTCATAAAATTTCATTGAACCACGTGCTTGAAAAGACAAAATGAGCTAGATTGGAGTCGTTTTTGAACCGAAGAAACAATATACACGTAAAAGAAATCAATTGAAATATTTAATCTTGTACATTTTCGGAGTTAATTTTCTGGTTTTCCATCATTCTCTATCCTTGTCCATTCTTCTAATTCTCTTTGAGCCCTCGCCTCATCGAATAATTTTTGCTCGATGGTTTCCAACAACTGAAAATAATTCTTCTTCACAAAAATCGGAAAGAGAACTTACATCAAATGCAGATTGTCGTAAATGACTTCCAAAGAAACTCAAGCATTTCGAAAACCTCGGACGTGCTTCTGGGTCAATGCACCAACATAATTCCATGAATTTGTAACTGAATCAAGTGAATGCTTGTCTCTCTTCTAATTAGAGTACTTACACATCTCTATGACAATATCTAGGCTTTTGTAATCTGTTTCCATCTTTCAAATATCTCATCACATCTCCTACATTCTCATATAATTTATCTCCCAATGAGAATATTTCAAAAAGGCATACACCATATGACCAGATGTCCGACTTTTCTGTGAACTTCAGAGAGTCAAAACTCTCTGGTGCAACATAATAAATCGGTAATCTTTTGCTATCCGTTTGAATTCTAAAATCAAAAGAAAGGGAGTTTTCAAGTCCTGATTCATATCTTACATATAATAATCTTTCCCTTTGTGTTGCCTTGCCAATCCAAAATCGGCGATTCGAATTATCTTCTTACTGTTTATCAGGATATTACGTAGCGCCAAATCTCGATGAACAACCTAAATACCATGTAAGATTGGAAACTTTACCGATTTCAACTGACTTGGCGATTTTTCAAATACTCCATTCCATTCGCAATTTGATATGCAAACGAGAGAAGATCGAAAGTTGAAAGAGAGTCTATACTATCCTCAATTATAGGAGTTTCTTCTTTCTTTCCAAACAATTTCTGTCTTGAACTCTTTGGTCTCTCATATCCATCTTCAGAATATTTTAGTTTATCTGAGAAGATATCTCTCCTTTTTTGAAGAAACTCCAAGAGATCGCCACGATCGATGTATTCACTGACGATCATTATCTGTTTTCTGAATTATTCTTGTTTGTGATGTCAATTTAGAATACTCCAATACTTACACTTTTCCTAGTTTTGGAGTAACGGCTCCGATTAGTGATAAGACATTCGGATGTTTTCCAATTACACACATTAACTTCAGTTCTTCATAAACAATCAATTCTTCAGATGGATCATAGTTATGTAGAGATACTGAAAGAATAACCTTTGAATATATTTTCCATACGATGATAGAATTGTCTAATATTATAAATTAGCATTTGGAGCCTTTTTCAAAAAACTCACTTTTCAAAGCAACCGTCAATGGTTTTCGGTTTTCATCATTCCAATTCCAACTAGATTTTTTCAAATATCCAACATGAACAGTTCCAAAACAACCCGATCCCAAAAGTCTTCCTCTCTTCAAATTGCTTTTGTCAATTTCAAACTTTTGATCGTAAGTGATATAACCCATTTTTTCGTGAATCGGACATGAAAGTAATTCTTTTGGACATTCGACTGTCGGTTCTGGTTCATTGTTCGTTCTCCTTTGTTCTGGAGCAATTTCTGCAATCGAATCTAGACTACCAGCGATTAGAGAAACTCTCTCCGGGTTCTCGGATTGAACAGGATCTTCTCTGTAATAAAACTTCAAGAATTTCAAAACTAGAAGTTCAAAACTCACACAATCGTCGTGGCTATTTTCTTCTTGGCACTATAATAATTATAGAAAAGAGCAACAAACGCTGAAAGGACGACGAAAAAAGCGTAGAGAAGTGCAAAAACTATTAATTTGTCTCTCTGAAAGAAATCACCGACTGATCTCTTAATTCTGATTGTTGTTTCACCACCCAATGAATCGGAAAGACTGAAAAATGAAACAAAACTCCAAATAAAGTAGTAGCAATTCCCTAGCTTTAAAACAAGATCTTTCACTAACCTGGGTGCTGGGTTCGAGAAAACATAAAATATTGGAACAGATATCAATAAGGCGACCGCCAGGAATTTCATCTTGAAGTACTGTAATATTCACTTCGCTGGTCCATTCAGGTTTGAGAAGTTCAATTGATAATGTCTTCCGAAAAACGGTTCAAAAAAAAGAAAAAAGAGAAAAAAAGAGAGATCATTAACGGGAAAAAATTGTGTTTAATTTTCTTTTTTTCTGTCTCACAGATCATCAATTACCAAACGGAAAGAGACACTAATCAGCAGGGACAATCATCGTAATTGAAAGAGACCGCAGTATCAGAAAATGAAGATCAAAATATATCAAATCGTTACGAAACTTTAACTTGTTCATGAGGAAACGGAAACTGTGAATAGTTCTAATTTGGTTTTTTTGAAAATAAAACAGAAGCTGACAACAAATGACTTATGTCGAACACAATGAACAAACAATACGAGAGATTACGGGAGAGTCAAGTGGAAAAAATAGATAGGAGACGGAACAGAAAATCAGTTTTTCGTAGGTGTTCTTATTTGTTTTCATGTCAAAAATGTCAATCATTTTATTTTTAAAAATCAAAATTTGAACCAAAGTACATACAACATTGAATATAATCTATCTATCCATTCGAATCCATTCATCTAATTGACTCTGACTTTTTGCTTCTTCTCGAAGCATTCTTTCTACATATTCAAGAAGCTGAAAGTAAAATTTCTAGAGGAGAAATAAATTCTTAATTACCTGAGGAGCCGACGTATTCATATGCTCTATAAAATATTCAACAATTACTGAAAACGTCGGTCGAAGTTCTGGCTTCTGATTCCAACATAATTTCATGAGATTATATCTGAAATCCTTTTTTTTTGAAAAGCAATCCTAAATATTTCAGACTCACAATTCAACGTGACAATGTTCCGGTTGAAAACATCGTCCGCCATTGTGCATATAAGTATAAACGTCTTCTGATTTCACATCTGGATAAGGAAGACCACCCAGTGTGAACAACTCATAGAGACATATTCCGAAAGACCAAACATCTGATTGTTGAGTGAATCTCATACAATAATATGCTTCTGGAGACATCCATCGAATCGGAACTGGATTATTCTTTGAATTTTTGGGTCTGAAAGAAAGAATTGAAATAAATAATAGGAAAACCGGTAAATACTTATAATAATCCTTGCTCTCGTGTTTCTTGGCCATTCCAAAATCCGCGATTCGAATGGTTTTATTCTTTTTCAGAAGAACGTTTCTCAGTGCCAAATCTCGATGAACCAACTGAAATTTGAATTGAAATTCGTTTTTGAATAGTTGTAAAACTGACTGGAATCGATGCCAAATATTGCATTCCATTTGCAATTTGTAATCCAAAAGAAAGAAGATCTGATGTCGCCAGTGACTTTAAACTCTCTTTTATCACTGTTTCCTGATCTCCTCCTTCTTGAGTATATAGATATGTTTTCCTTTTTGTACTTAATGGAGTCAAATAACTATCCGGTTCACATTTCTCTGTTTTGTCCTCTACTAAATGATTCTCAAAGATATCTTTGTTATCTCTCAGAAAAGTATGAAGATCTCCGCAATCGACAAATTCAGTGACAACCAATAAACATCCTCTGAAGATACAACAAATTAAATCTATTTCTCTCTCGAACTTACTTTCTCAAGTCTACTGTAACTGCTCCAATAAGAGCCAGAACATTCGGAAATTTTCCGATTGCACACATCAATCGAAGTTCTTCAGCAAGCATGGAAGTCTGTACAATATCGTATGGATTGGCGGCAGCTGGAATATAAAATCAAATGGAATTTGTAAAAAGAAAAACTAACATTTAATAGCAACAGGTAATCTTATTTTCTCTTCTTCCTCCGTCTTCGGTTTAGCCATTCGAAGCATTCCTTTCTTCACAATTCCAAAGTTTCCTTTTCCCAAAACGTTCTTTTTCTCCAAATTCTCTTTTGCAATTTCATATTGTTTTTTATATGGGAGATAATCGATTTTCTCATCTAACGGACAATTTTTGAGACTATCCGGCATTTCTTCTCCTGTATCTCTCATTCCATTATAAATGTTTTGAAGTGCACTGAAGAAATTCGATTGAACTGTTCGAATGAAAAAAACTTACGAATCATTTCTTCTGGATTCATTTTTCGATCGACGTAATCTCCAAACAAGGAATCCAATGAAAGCTAGAAGAACTAAGAATCCATAAATGAAGAAGAAGACAAGTGCTCGTTTCGTGAATGTGGATCCATCCTTCACTTCCTTTTTCTCTGGATCGTCATCAGAATCAGCCGAAGTTAAATCAATTAAAAACACTGCAGCTATCAAAAGAAATTTCATTGAGGAGAACTTCGAGATCGTATTTTCATCGGCAATGTATTGAATCTGCTGCAATGAGCAAGATGTTCTGAAACTCCCTAATAAAGGCAAAACCACAAGAATCTAAAACTATTTCTAACTAACATCATACAAAAAAGTCAATAAAAATTCTGAAAAATGGGAAAACATCAGGTGAATCGAATTGACGGAAACAATCACAAAATGATTTTTGTCTTCTTTTTCTCATCACACACAGATCAGATAACCAATGGGAACGTGATTGATAAGGTAAAAGAAAATAGACAATGATGGCAAGTGGCAAGTATTATTCTTTGATTGTTTAAAAACACTTTTGACCTGAATATTTCAGAAAATGGATAGTTCAAATCGTTTTAGTCAGATTGAATTCACTTTGTTGAAACAATATTTGAATAATCAACTTTTTTCAAGATTGATTTATAAATAGGAAGATGAGGAATAGCTTTTATGAGTCATCATAGGAACTTGATGAGAAATACTTATATTTTTTTCAAGGGAATCTTTATTGAGGTCATAGAGAAAGAGAGAGAGAGAGAGGTCTCTTAAAGAATTGTACAGCATCCGGACCCTTTCTTCTTTTTCGGTGGAGCAGGTTTCGATTTTTTATCAGCGGCAGCAGCAGCTAAAACTTCAAAATATCTCATAAACTAACATTGAAATAACTCGCCTTTTTGAATCTGTTCTGCTAATTTTCTATCTTTCGCCATTTTCGAATCATTTTCCATCGATGTTGGTTTCACAACCTTGCTCACTTCACTCTTCCCTTTCTTCTCCATTCGATGACCTTCTTTCGTTTTAAGTTTACTTTTTTCCTGAACCGGAGTCGGTTTCTCATCCTCATCTTTTGATTTCGTCTTTTGACTTTTATCCTTTTTCTCTTCTTCTCGATTTTTCTCTTTTGATTTTTGCGGCTGAAAATTATAATTGGAACGCTCAGAAGTTAAATGAGCTCTCTGAAACCAATGGCTCCTGGAGAGTTCAGGAACCATACCTCTTCAACCTTCTCTTCTTTTGTTTTCTCTTTCTCCTTTTCTTCAGTTGTTTTCACTGCCGGTTCATCCGACATCTTCTCTTTTTTTTCGTTTTCTTCCACAGTTTTCTTCGCCTGTTCATCTGCTTTCTCTTTCGAACCTTTCGGTTCCTCTATCTTATCCATTTCCGGTTTTGTCGACTGAGCTCCAGAATCCTCTTCATTTTTATCAAATTGATCGACTAATGGAGCTACTCCATCTGTTTCTCTCTTCTTTTTCTTCTTCTCTTTCTTCTCACACGCCTCTCCGAAATCGTCCAAATCAATACCGAAACCCTCAACCACATCGTATCCTGGTTTCAGAATTCGTTTTCCCGATTTCGTCCTTTTTTCAGTTTCCATTTCAAATGATACTTCTGGTCTCAAAATCAAACTTTTATCCGAAGCAAGTGTGATAAAACTCACGTTTAAATGAAGAAAAGACAAGAGCAGTTTAGTGATTTTGTTCACTGATTGGTGGGGACTTCAAAGATGAATAATAAAATGGAAATGGTTTCAAACTATTATTGAATTATGGTTTTATGAAAGAACTGGAGCATAGAGAGTTCACAAAGTAATTTCATTTATTAATTTAATTCAAAAGAAAAAACCCGAACAAAGACAAAAAAGAACGAAATGCACAGAAAAAAGTGTTAACTTTTTTATACCGGTGAATTTGAATATTTATTTGAACGAGAATTTCGAAGATCATTTCTGGAAACCAGAGAATTGAAAAGTTGTTCGTTGTCATCTTCGGATCGAATCGACATGACAAAGACTCCACCCAATCGCATCTCATTCACATAATCCATCTTTGCAGCAAGACTTTTCTCATTTTCGAATGTGAGGAACGTCCTTGCCACTGGATCGAAAATATAGGATGTTCTCGTTTCCTTATCCCAAGAAGCTGGTGATAGTTTCCATCCTTCATGATCCACAGTCCATCTTGACATGCTTATTTGTCCTTCTGCTTTTCCATCTTTCAATTCCACATTTCGAAAAACTTCACATTCAGGATTCAATTTCTCTTTCACATTCCTCCATAAATTCACAGAAAATGGAATTGCAATATTTAATTTATCAGGTCTTTTTGTTTCTCCAATATAATATTGTATTGTGTGGTCTACATTGAAATAAGATCTTGATCCAACTCCAGAATACAATGGAGCACATGGACCAACAGGAGATCCCCATTCGTTTGGCCATGGTCCATAATAGTTTAAAGAGATGACATTTATGAAGTCAACAGTGTCTATAATCCCATCCAAATCGAATCCAGATTCCCAATTATCGATTCGAGCTCTTGGAGCAACTATAGAGATCATGTACTTCTTATTATCTTTATCCTCTTGCTCATCAAGTTTTCTTCGCAATTTCTTTAAGAACTTGGAATATTTGAATTTCTGGGATTCCGGAGGATGTTCCCAATATATATTCACTCCATTTATATCGTGTTGTTTGATAAAAGAAACAATTGAATTGGTCAGTTTTCTGAAAGAAGCCATGAATGAACGAGGGTTAAGAACAAAGAGGTTACCTTCTCCTCCGAGTGCTTGCCATGATTTTTGAGAAATAATCAGAATTCTCGTATCCTCCAATTGAAACCATCACTTTCAAACTTGACTCCAAGTGTTTTGATTTTGATTTCAGACTCAGAAACTTCTGTTCAGCTGCATTATTTTTGAATTCGATGCTCCCGTTTCCATTCATTTTTAAACATGCGACGATTGCATGAGTCAACTTCTCCAATTCCTTTTTCAATACATCTTTCTTATCGAATTCATCATAATATCCTATTATTTTTTTCTCATATACAGGTAATGTTGAGTTGATAATTTGGATTATTTCTGGTCGAATGACTGGAACATTCCGAATTGAGAGATTCCCAGAATCTAAAAGTTATTATTGTTTAAAATTTCAAAAATAAAGTCTACCTTCTTCAAGTTTTCCATAAAATCTCCATACGGCTGTTGGTAATCCAAGTGCCAAAATACCGCAAAGAATCAGAATAACAACAATCCATGGAGTACTAATTGGAGGAATTCCAGATATAAAAACTTGATTATCTGAAATGAAAAATGATTAATTCAAGTAAAATTGAGAGCTTACCATCAGCAAAATGCCATATAATCACAGAAATTCCAAACGCCAAAACACCGGAAACAAATAAAACAACGAATATTAAAGTGACAGTTTTACAGTATTTTCCATGATTCACAGTATGTCCAGATAGTGGATTAGGACTGAAAACATTCAATACTCTTTAAAAAATATTTAAATCTTACCTGACAATCGACGGCAATAAAGGAGCGTTAACAATACTTTTATCCATTCAATTTGGTTGACTTCAATGGAAAAATATGAAAAAAAAACGTGGGTTAAACTGAGCAAGAAACGAAAAAAAAGATCAATGTAAAGAGAAGTAAATAATGTCGTATGGGGCGTCTTTTTGTTCTACAAACAAATAATTTCCAGTGCGGAAAGTGTTCCTCATGATTAGTCATCAATCTTAATTCAATTAGTACTTCGGAATACCGGAACGATCAAGTGTTCTTAAAAGTTTGAAAGGACCGCCTCTTCGTAACTCTCCACTTTTCAGATAGAGATTGTGTTCGTTATTCATAACATTCTTTTTTTCAAAAGTTCCTAGAAGAACGAAATTTTTGACTTTGATCTTAAATTGGATAGAAGTTATATGTTGCTTCGGTAGTTTTAAAATTACCAAACCTTGAATAAACGTTACAGAAAACGAAAAACATATATTAGTTTCAAAATATCCTTCTTTCTATCTTTCCGTGAAAACGATTGAAAGCAACAAGAGATAAATAGTGAGAACCTCTCTTGAACAAAACACAAAGAATCTATGATTCACTCTTCAGCGAAACGTATTCTTTCTCATGTCTATCATCCAATATTAGCAATACTTTCTTCATGATTTTCACTCGAATAAAAGCTTTTGAACTTTCTAAATAGTTAATTTACTATCTATTAAAAATTTTATCCGTTTTGAAGTTTAGTCTATCTGTAAGCTTTTGTACGACGACTAGGTACCATGGGGCTCAGCTTTGATGTTCCTGAATTTTTGTGTGTTGCACATCTTTCTTCATTTCGAGTTAAACACAACTTAGCTTTTACCATTCTTACTTTCGGTTACAAATATTATATTCTTATCTAATCAAAGAATGAAAAAAGAAACGTTTTCTTTTTCTTCAGGTTGTGGAACTTGTAGACTTCCCAGAAAATTTTGAATCACTTTCTTTAATCGAAAATTTTGAAATTCAAGATGTCAGGAGGATTTGGGAATGGCTCAGAAATGCGGAAGAAGAAAAACATCTAGAACTGAGAAAAGTTGTTTTTTTGAATTCCATTTATGGTAGATAAATCGGTCTGCCAAATGATCTAGATGACAGTCAGAATAGTTTGTCGAATGGTTTACCCGTAACGTCTCTTTCTGTGTGTTAATAAATTTTTTTGTGAATTAATGAAATGTTTATTTGCCCATTGAACTACTTATGCATGATTAGTGCAAAGGCACATTGATCTAACGAGAAGATACCATTCGCAAGTTCCGAAATCATACTTCTGCTTCTTACAAAATTCATGACAGTCGTAGTTGGTACACCATCCCCAACCTGGAAAACCATCTGAATTTTTGGAGAGTTCTGGAAAATACTTACCGTCGTTATAAATATCTATTTTCGCCATTGCGACGGACATAAGAATGATCGAATACAGACAAATAATGAGGGAAACTCGATTCATTTTTAGTTTCTTGTAGAATTCAGATAGAGAAGTTTCAGTTTATATACGTACGTGCATTTCCAAAAATGATTCATTTTGTTTTCAGAAAGAATTGATCTCGAAACTTGAATAAGAAAAGATGACGTGGTTCCGGGTGTGCTTTGAATTCAAAATATAAGTCAGAAGAACGATTCTGAATCAACTTTTCGTCTTTCTCTATCTATAAATCTGTAGCTGTTTTTTCTGAAAGTTCTGAAAACTTCATCTGAATCCCTCTGTTGCTCATTTCAAAATTTTAACAGTTTGCTAGTTAGTAGCTGCTCGTCCCAACGGAGCAAGCACTGACCCTCGCGGAGCCAAAAATTGAAGAAAGTGTCTGAAATGAAGAGATTCAAAGAAAGACAAACGGTAGCTTCACTGAGAAAGGGTGCGGTCGAGCTAAGAGAAATAGTATGGAAATTGAAGAGACGCAGAGAAAAAGACATCAAAAACAGTTATTTCGAGAGAAAGAGAACAAATAGTTTCTCATGGGATACAGAATCGAGTAGACCTGAGTTATGAAGGGAATGTGGTTTGGTTTGAATGAGACGAAATAGTATATGGAATAAAGGAGACGCAGAGAAAAAAGTGTGGGAAAACAGAAACAGTAAAAAATGACTGGAGATGAGATTGAAGAAGCACAAAAGTGATGACGATTTGAGATGAGAGAGATGAAGAGTCTGGAAAAAAGTAGTTGAGATTTTGATGTTGAAAGTTCAGAGACAAAGATCTGAATTGGTTTTTCGTAGTCGCACAGTTTTTGTGACTCTTGTCGATCATGAGTTTCAAGTCACGTTTTCAGATTTTTTGGGTTTCAATTGAGTCAGGAATCTTCCAGATCTAGACCCCAGGTTCATCTGAAACAACAGTTCTCGATATCAACATGTGTATCCATTTTCTATTTCCGGCGGACGTAAGCTGAGCAAACGTTGTCTCAATTTGAACATTCCGAACATCGGCAATCCTATACCAGCTGTCTCTTTAGGTGGAAAAACATTCAGAACTCTGTATCCCCTTGGAAATCTGAAAATGGTTTAGGAATCAGATAAAAATATGATGATATAGCCCCCCTTCGTGTTTATTTTGGCGCCGCCGACATTCTGTCCAAAATCGCCGCCAAAATCAACATTCGATTGGCGCCATGATGGTTTTTTATTCCGTATTTCTCTCTTTTTCTCTCTCTCTATTCGCGCAAAAAAGTATGAACAAATTGGAGCCGAGCGATAGATTTTTGTGTCTGAGTTTCTCAGGCAGCAAACCGTTCAGAACGCAAGAGAGAATGACAAAATACGATACGCAGCCGAACCGTTTTGGCGCCATATGATTAGAGAGAAGGAGAGAAGGAAATGATAGAAAAAGAGCACGTCATGTGTTGGATTTTGCACGGGAGGAGCAGGCCTCTTCAATTGGCTCTTTTCCCATTCGGTCAGATCTATGATGCGTTTGGATAGGTGTCAAGTGTCATGATCAGAACACACAATAAGAAGATAACTATTCATGATTATAGATCAAGTATCGACAGAGAGAAAGGTAATTGCAAATAAATAAAATGGAATGCACTAATGTCGAAAATAGTTTATTTGCCCTGTTGGAGAAGCTGTTTTGTGCAAGATATCAGAAAAAAATAGGGTGAATTGGGTTAGGTGTGTCAGTCAACATTCAACAAATCAGAGTTCAGTGTTCGAAGATAATCACTTTTCGAATTGATCAGGAGCCGGATTCGGTAGATGAGCTACTGATTTCTTCAATATAAGAGCAGCTTTAACAAGATTTTATTCTAGGATATCCAATTCTACGAACTTAAAAAATCAGAAAATACCTTCATTTATCTGTTCAAATCTGACAATCCCTTCCATTTTTTCAAACAGTTCTTCAAAATTCGAAGTTCTCTGGCACCGTTGAAGAATACACTCTCCCACGTCATTCACCTCAAAAAACAATCTCAAAAAGTGTCTGAAAATAACTCCAAAATCGTTTTGTTAGTCAATATTCTGCAAATTGTGTCATTTTCAAAGCACTAAACAACTGGAAAACAGAAAAGACAATTACGTGTGAGATCTAATTGTGTGATATCTTTGTGTTGCAACATTGTACCTGTCATGAGGAAGTGTCAATAAAATTGGAAAACGAAGACGGTTGTTTAATGAATTTGTCCTTTCTGCACTTTTAGGTAGCAACGGATGTGTGAAATGTGGAAATTGGTGGCTTGTGTTCGAAGTTTGTTGTGGATCTGTGATTTCAGATGCTGCGAAGACTCATTTCTTATCTCATCCTATGCTCTTTAAGTCTTTTCTTTCTCAAATTCGACCCCCCAAAAACAAAAATTCAAAACGAGCAGAAATCTCTCTCAAATGAGAACAAAATAGAAAGAACGTCTCAAAAATCGTGGAATCTGCAACATTTTTACTCGTTTCCCCTGCAACCTGAAACCATTCTACATTTCCGAAACACGAAACTGATACGTCATTTTTCTGTTTATCTGTTTGGAACAAAGATAACCGAAAGTAAAAAAAAGAGAGTTCAAAAAGTCACGTTCTTCGAGAAGGGTCCCTCTTAGTGAGTTCTGGGTGTTTAGAGGAAGAGAGAAAGATCAAAAGTTGGATGAACTAATGACAGAAGGAAGCAGCTGATTGAAGAGAACATCCTGGTTTTCATTTGATATGGTCCATCGGATATTGGTCATCTCAACCGGGACAGTAATTAGGAATTTGAGGTATCAAAATTAAAGGCCCCCTTAGGTGCTAGATTTTCAAATTTGACATGCACTAGTAAAATTTTTGAATCAAGAAACCATGAATATCTTAAATATTCAGGTCAGAGATCTTTTGTATTCCATCTTCCTCCCACTCCATAAAAATATTTTGGATTAAGTTTTTTATTAAATTAATTCCATTCCTCATTACTATTCCATAAATCATTTCTTTTTCAATCTTTTGCCTCTATAATTCTTCGTGAAACTCTTTTGTCCACTCCCTTCTGTCACACTTTCTTTCCTCCTTCCTCCCCCACAATTTTTATAAACTCATCATTTTTTCTGTTTCATAAAATGATAATGAAATTTGGAGATTATGTTATCAGATAGACAAATAAAGAAGAACTAACTTTTTAAATTATACTCATTTGGAGGGAAACCCTCTGTCGTCCGGAAATGATGAAGTCGAAAACATGTTATCTGAAAGAGAGAAACCCAAAAGATCAAGTGTATTGGCTCGGCGCCAGGGTCAGAGGAAGCTGTCTAAAAATAGATTTTTTTGGTGGCCGATGTTTTTATTTTTTCCAGAGAACTGTTTTTTTGTTGTTTTGATTGTTGTTTTTGACTCCATTCGATTCTGTCTCTCAACAAGAACAATTATTAGTTTTCTTGGGACCAAAGTTTGAGATTCCTTTTGTTTAAATACTCAATACACATACTCCGACAGAGAGAGAGAGACACTATCAGTACTTGCACTGACCACGGAGCGACAGAAAAAAAAAGAAAAGACAGACGAAAAACTAAGTTGCAAATTTGGGAGAAAAGACAAAAGAACAAGAAGCGGAGAAATGAGAAGAAATGAAGAACAAAAGAAAATGGATTGCAATCAAAAATTCGTTTCGCAATTTTATACATTGAGTCAATATTGAATTCGTTTTTATGTAATTTCCAAATGTTTTATTGCTCACGTGATTTTTTTTTTGGCCTAGAAATATAGACAATAGGGAAACTAGGCCATTTTTAATTAACTCTTTTTCTATTTGTCGGTTCAGTCATAATTCTTTTGAATTTCTCACATTTGTGTTTTGTGTTCTCTGAAATAATTCATTTCTTTGTTTCAAACTTTGGATTTTTGATTTTTCTCCTTCTTTCACTCATTTATTATGAATAAAAACTCGAAAGTTTGTGGGTGTGGGTCAAATCATTTTGCGCATAAAGAACCATAAAACGGAGAAATAAACCTGTCAAAATTTGTAAAACTTTTAATGGATCGATTCTGCAAATGGCACAATCGAATGACATGACGTCGAAATGTCACCTATCTCCGAAACTACGAAACTTGACCTCATAATTAATAGTTTTTATCAGTGCCCCCCGAGTACAATGATGCTAATTGTACTTTGCCATGGCCTAGAATTCGATATCTCTTCAAGTTCCTTTCAATTGCTCATCTTATCTTCTGTTTCAAAATAATATTATTCATACATTCTCTTCCTGATCAAAAAATACTTTCGACCTGATTCAGCATCCAAACATATCATTTTCTGGTGACTAAGACGACAAAAAAGGAAGATTCCATCAGAAGCTAGAAGGTCAAAAAACCAAAAATAATTGAATTTCCAAGTCTGTTTTCTCCTTCTTTGCGTGGGTTGTGTTCGTGGGACAAAACTACCGTTTTGTGGAAAAACATGTGAACCAATGTTTGGGAAAAAAGGTGTTCTTTTCTTATTCTCGCAATATTTGTCGTGTTGTGGTGAATGATGTCATATAAAGATACCTACAGGATGGGAGGAAGAACAAGAAGACTGCTCTCTCGATTACCCGAAATATGTATACAAATAAATAAAAACCTTTGGGTCAGATTCACTATATTTGTTCGGAGGTCCAGTTCTATTAGGAAGACGTAAGAAGAAGAAGAAGATCTCATAAATCCACCCACGAAATGAATTCAGAAGAAGAAGAAGAAGATCTCATAAATCCACCCACGAAATGAATTCAGAAGAAGAAGAAGAAGAAAATGAATAAAAAGAAGAAGTACGTCTTCTCAATTTTCTGCAGAAGGCGTTGATGTGTAGATGGAGGAGAAGAAGGCGCCGGCTTTCACACGAACGATTATTAATCATTTGTCGGCCCGTAGTATGTATGCGTACAATTGGAAAACAGACGTATTCTCCTTCTTCTTCTTCTGATAAAACAATGTAAAGGCCTTGTGTGTTCGATAGATTCAATGGTCTCAATGATTTTTTTTTCTGTTGCTGATGGCTGCTAAAGAAGACAAGCTAACAAGAGGGTACGGTTGCACTTTGATGAGAAGGGAGAACAAAGGAAGAGATTTTCTGTGTTTCTAATCGAAATGAGGAAGATGATTTTCTGATGAAAAAGTAATGATGACCTAACTATCCTTGGCCTAGAAAAAGTTAGTCCCTCCTGTAAATCAGAGTCTAGGTTTTTGACAGGTCGCCGGTTTCCAAGTTCACGTGACAATGCTTATAACACTGCACACTCCTGAACATCCAAAAATATCTTTCTCTCTCTAAATTCCTATATTGTCCTTCCAACCCTCCCATAGTTCACAACTGAGCAAACTATTCATCTTCTCTTTCCCACGTGGAGTTTGATGCAACATAGAAACACGTGAAAATCTTCGAACTGCTGACAATCTGAACACTGATTCTTCCTGAATGGATAATGGTCACCTATCGAATACTTCAATTTCTATTTCCTCCAAGCTTTGATCTCCCTGTTTTCTTTTCATTTTTCTGCAAAGAGTTGTGTGTGTGAAAACATTCTCTCCAGTATTTGAATAATCGTTTTCCGTGTTTTCTTCTCTTTTCTCTGTCAACGATTCGAACAATAACACAAGCAATAGGTGGGAAATTCGACTTTTTATTTCTGATTCTTCTATATTACAGGCAAAATTTTGTACAAGTAACAGTCGTAAGCGAGAGGAAGAGAGAGAGGGAACAGCAAAACCGAAAATTGTTTGTTTTCCAGGTTCAAAAATGATAAAGCACTTAGTTTTTGTGATGGGAAGGATGAAATGCAGAAAGGAAGAGAAGTGTTTTTTGGAAAAGAGGGGGAAATGAAACCCGAAGCGAAAGAGAAAAGAAGAAAAGGCAAAAAATGAATAAATGGAAATGCTTAGATGGAAGTGGTCCATCTACGTTCACCACCCTCAATGACAGAGGTCAGCGAGATGACGGATACGGTACGTGCTCCGTCTTCGAGGTCATCGTCGTTGTCCTCGTTGTCAGTTGCATCAAAACTCTCCCAGTTCTTTTCGATGGAAATGATTTTGAACATCGATGAGACTTGATTCAATGGTTCTGTCACGGCTTTCTCCTTTTTGGCGGATAGACGACGAGCCGATGCTGGTTCAGATGCGGTGCGAGTGGCGATGGCTGAAAATGTATAGAATGAGGAAAAGGAGAGGAACACATGATTTATTCTGATCCGAATGGATAATATTGCTTATCCTAAGTATTCATGAAAAGATATACTCACCATCTTGATCCTGTTTCCTTTTCGACTGACGAATGACACTACGTCTCAATGCTCCGTATCCGTTATTCTGTGGCTGTGACACTTTCTTGTTGTCATTCTCATCAACGTCTTCTGAGCTTCCACGGTTACGGCTTGGCCACACAAACCATTTTGGTCCGTTTTGCACTTCGATGACTTTGAAACGGAAATCTCTTTTTGGACGAACTGGCTTCACGTCGTTATTGTTGTTGTTAACAAGATTAGCCTCGAATTGGCAGGCCGATGAGGAGGAGGCAACTTCCATCATTTTGGAAAAGTTTTGAAAGAATTGAGTGGAGGAGGTACTGTAAGATGAATGAAATGAGGAATATATATGAGATGAGGAATCAAGAGAAGATAAGAAGAAAAAACAAGAAAATATAAATAAATAAGAAACTACAAGAGTGAAGGAATGGATAAACTCGTCTATATATATATACTGTCAAGTAAAGGAAGAACGCACAGGCAGAGAGAGAGAGAGAGAGTGCTATGGGGTTGGCTCCTTCCTTTCTTTTGGAGGAGAGAGAACGAAGCGGGGAGAAAAGTGGGCGGAGTCTAAAAAGAGAGAGGCAAAAGAGAACGGGGAGCGAGGTGAGAGGATTAGACACATTGACGAAATTTCAAAGTGAGACGGGGCGGGCGCTTCTGGCGCCGGGACGCCGATTGATGCCGCATGTGACCTCCGGTTTGTTTGTCGCCATATCACACAGGTGGGAAGAAGAAGAAGAAGAAGAAGATGATGAGAAAAAGTTGGAAAGAGAAGAAGAAAACGGTTTCAGTTTAGAAGAAGAAGAAGAAGTGGAGAAGGCATGGGGTTCACATGGTCGGAATCTATAGATACATCATGTTTTCGGAGGTGCAGATAGTTCTGATGGTGATGGATAGAACGATCACATTGGGATTTGAACCCACCCAACCACACAGAACAGGAGATACCAAGTTCTTCTCATTTTCTTGTTCGACACAACTAATGTTGTATTCTTCTTCTCCTTCTTCTCTACAGTACACTTTCCAATGTACCCTTATTTCTTGATTGTTTTCGATTCCTTGTTTTGCAAGATGGGCCCCTACGTCACATGTTATCAGTTATGTACTCAAGTAGTTTATACCGTCTAGAGCAACAAGTTGTGTACCATAATTAAACGGCCAAAAACCCATCAGGTGGTGTTTTTTGGGGGTGACCGGAAGATGAGAAATTCAGAGAACTAATAGAGACTTGAAAACGAATTGATTCTAGAAATTAGTTTTCAAGTCTAGAATATCAAGTAAGTTCTGACGTTCCTTCGAGAGAATGAACTGCTTAGTACAAGGCGTGTGACAGATAATCTGATCTAGACTCTTGCTCCCCGTTAATCATCTCTCTGTAATAAAGAAGCCTTTCTAGACCAGCATTTCTTCTGTTCAAACAAGATTCAGTTTTCTAGTTGGATGCCATTTTCAAAGAGCACGTGAATCAGATTGTCTACTGTGCTCTGTCCTCTGGAGAAGATTTTCAAAAGAAAAAAGGAATTTTTCCAATTTCTTTTCATCCTCACTTGACTTTTAACTCCTTCTTCTTCTTCGTTTTTCACGTGAAGAATTGCCGATTCATCTTAAGTGGAGGGACGTCTTTCGAGCAATAAAAGAGCATTTTTTGCAAAAACGAAGAAGCGGGGGTGAATGTGAATGGAATAGAAGGAAGAAGAAGAAGAATACGGAGAAGAAAATGAATTAATGGGGGTTGGAAGAGAAGAGAATGAATAGGCCAAAAGGAAAGAATGGAAGATGGCTTTAAAAGAGGGAAGAATGAGGGGGAAGAGGAGTTCTTCAATTAAAGAAAACATAAATGAGATCATGTTCTAGAGTTAGAGTCACGAAACTCGCCAGATGAAACGAAAACAAAAGTGTCGAATAGCGAAGTGAGTCAAAAAAGGTTGAATATCAAGAAGAAGGAGATCAAAAGTTACTCCCGGGTAGATCACGACTCTAGGAGAAAGTATCCTTTCTGAAATCAAAAATTCAAATGAGAAAGGCTACTGTAGAAACCGGAAGCTGATAAAATGAGAGGCTTTTCCTCTCCTTTTTCATATTATTCTCTTTTTTTCTGACGAAAAAAGATTAGCAAGATCAGATTTATAAGGCAAGAAAAAGAGAAGCAAGCAGGTGTGATATATATGTAGGAAATGAGAAAAAACACATGCATGAATGACAAAAAACAGGAATTCTCTCTCGACTATTTATGCGAATTTCGACTCGCGACAAAAGTTTTGAACATTTGGTTTTTTGTGGTTGGTTTTTGATTGTGTACCATTTTGTGATGGACTCCAAAAGAGACGTCCGAAAATGGATACGATACAGAAATGATATGGAGAAGATTAGAAATCAAACATTCTTGTCTTCTTCTCTCTCTTTGACTATCATTCAACAATTCTACAAATCAAATGAGAGAAAAGAGACTCAGAGATATCTAGAAATAGATTTTTGAGAACAAAAACTTGAAGAAATTCCAGAAGAAGAACGTCTTCGAGACGTAATGCGGGGTACAAAAAATGAGAGGCTTAGAGGAAGTGAAGCTTAACTTTTTTGTTTTGTTTTCAAAATGAGTCTAGAAACAAAAAGAACACAGACCCAAAAGAAGGAGAAGAAAGTATTCATCATTAACAAAATGTGATCTCTGTTTAAAATTAAAGGAAATGATGATTCCTACTGTAACCTTCCGATGTCTGAGGAACCATCAAACACCAATTGCCCTTTTCCCAAACCATCTTCCTCTTCATCCAAAAAAAAAACGAAAAGAAGAAGTCAATTCCATTTCCATTTCCTTCTAGAATCGCTAACGACTCCAATACACACACTCTCTCTCAATTCCATCAAAAAGTGCGTGCTCAATTGGAAATGAGAATTTCCTTTTTCTTCTTCTACCCCCCCCCCCCCCCCTTTTCATTCTTTTTCAGTCGATTAAGATGACGTGTGAACACTGAGAATAGAATGAATATATCAGAAATAGGAAATAGGTATTCAAACCGGTGTATCCAAATGGTTCTATTTTTAACTTTCTATCATCTTTAAAAGAAGAAGAGAATCTTTGAAAAACACTATCACAGGGGTACAGATACACGAGGCATCGACACAAAAGAAACAATTGGGAAAATGATGTGGGTGACTAGAAATCAAGAAGGGAATTTTGATAGGTGACAGTAGCCTGAGGGACCCACTTTGAGTAAAGAAACCATTGAGACAGAAGATCGCATCAAGGCCTTGTCGTGGCAGGTGCACGATGGACTACAGTAGGCTTCGGCATGGATTATTCTCTTCTGGTCTACACCCAGAGTCATTCCTTCATCCCCCAGACTACACTCATCACAAAACACAGACGCTCCACATAATGAAAATTACGAACAACAAGAAATATGAAAGTGAGGGGGAGAGAGTTTCCTGAAATTATGAAGACGAAACCGAACAACAATAAAATGATATACGAAACGCTTGCGGCCTTTTCTCTACCACAACAGAAAGAGAGAGAGAAAGAGAGAGAGAGAGAGAGAGACGCGGATTGTTTTGCGGAAAGGACGATGCGGAACGCTTGGAGGCAAATAAATAGTATTGGTTTGGATGGAGACGCAGAAGTCGTTCGAAAAGGACCAAGGAGGGGGGAATAATAAGAATAAGTGAGATGAGAAAAAGGTTATGAGACGCAGAGAATACCACCTGTCAGAGAAAAAGAAAAGAGAGAGAAGGGCCATCTTTAAAGAGCAATAGGTGGGAAGAACGGGGGAAGACCTCTCGTATTAATAGAGGTCGATAACATGCAGATGTAATCTTTTGTGTTGTCTAATCAAACTAGATTGATTTTTGACCAGTTATTATGAATTGGAAGATCAACAAGTGAATGAGGTTCTAATGATTTGAATAATTCGAAGATCAGAATCTCTGATTCAGAACTCTTGAATCCAGATGACGTGACATTTCAGAAGGTGTTCATCTGAATCCCAAACGAAAGTTATTGATGTGGAAATTGTTTGGATTGTCATTTGCAAAGAGGTTTTTTCTCTTTCCTCTTCTCAGAATGAGTCAGAATGTCTAGATGTAAAGAGCTAGAACTCTACCGCACCTAGTACCAGATATTGTCCCTGATCAACAACCAACACAAATATGGTCTCTCACCTGTCTTGAATAGTGACGTGGCACTTTCAAAACACAACTACCGTAATCTTCTTCTTCTACACAGAAGTCGATCAACATTTTTATTACGGCGCACCGGGGACATGATACATACTGAAAAGAGAGTGAGTAAATAACTACTTAGTACCCAAAGTGCCGATTTTTTTTGGAGGAAATGAAAGGTTTGAATTAGGTACACCTGAAGAATAGGGAGGACTAGATATGATAGTTCAGAAACCTCAGTTATCAGATTTTTCTAGGTTATCTCTTCAAAAACACTACTGTAGTCGTTCTATTTCCGTATTTGTCAAAAGTGTGTTTCGTGTCATATTTTGACCGTTCTGTCCATTTTTTACTCTCAATTTTCATAAACGCTAGGAAAAATCGTCTTAAATTTACATAAATTCACTATTTCCGAATTGATTTTAAATAAATAAGCACATTATATCTTTCGAAATTCAAATTCAATCGTTTGACGTTAGACTGTCACATGCACATTGAATTGAATAACCACAAAACATTGAAACGAACAACTTCTTGTATTGAATGGAATTGTCCGTGAGAGGAGAGAAAAGGAAGACGTCACAATGAGATCTACGTCAAAATAGAAAGAGAATGTATTTCTATGAGTGTCTATATCTTTTTTCTCTTTTCTATGTGTGTATTTGGCAGATTAAGCAAAGGAACACGTCAGAGAAGAAAATGAGAATTGTCGACCATTTTTCAGATGACAGAAAGGGCAGCTGAAAATGATTTCTTGGCTTTCTTTGGACTCAGAGCCAAGAACCATCAGAAGACATATCAAGGTCACGTATCGAATTTCAACTGCAAACGGAAAATTGGGGGTGGATGCACTTTTCTCATTTCCTTTTTTGACCTTTGAAGAAGGAGAACAGAATTCAAATGTGTTTAGTCATTGATGACGTGGCAATCTTAAGGGGAATGTTAATGGAAACCATAGAGTTCTGTCTCGAACTATTGATTCGAGGAATTCTGTTTGTTCTGGATAAACTAAGTAGATTTTAGAAAACTGAGTTTGAGAAAAACAAACAATTTCAGATGATCTTTCTCGAGGATCACCTAGAAAATCAGGAAATGCGTAGATAGCCTAATTTCTGGATTTTTATTTGTTTTTATCTCTTTGATGATTAAGACCGGACGCCTACACTTCTAGACATAAAACTACATTTCTGAACTATTCGTTACACTTTGTAGTTCGAGATTTTGAAAAACATTGGATTGATATTTAATCTTTTCGAAGATCTTTTTGGAAAAATATTCGGAAGATTTTTGGAAACTGAGCATTTGGAAATTGCTGAATAAGTTTCTGTAAGTCTTCCTATAATTTAGTTCTTTGAGATTTCAAGCCGCCAATGGCTAGTCAGTAGTACTTCTACTATCCGCATAGTATATTGAAAATTCCTCAAATTCTTGAATCGTTTTCGATTGTGACAAGTTCAAAAACTGTTTCGATTAACTTTACACACACCACTGCCTAGCACCCCTCCCATACATATTCTGTCACTCACTTCTCTTTTCAATAGATGAAAGAAGAAGAAGGAAGACGAAAAACTATATATTCTGTTCTGCCACGTGAACCACCACAGAGACAGAGAATCGAAAAAGGGAAGAATGTGACTAAACCCTCTTCAATCCAATATACTTCTTTTGTATCTCTATCGGAAAAGTGTGAAAAAATGGAGAGTCGAGTGCGCGATGTACCCAAATAATTCTGTCTGTCTGATCAGAATGATAGAGTGTTGATTGGAAGAGAGAATGCAGAGAACGATGGTTTTTGCAGCAAAAAAGGGGAGAATCACCGTCATTTCTCTCTCTCTCTCTCTCTCTCTTCTCACCTAAGGAATCCCGTATTTTGAACTAGGCCGGCCGACTGGCCCCCAGAAGACGAAAAGAGATACACATGTGGGGGAACGAAGAGTTTTTATGGAGAACTGACATCACTGTTTTTGTTTGAATTCGATAAAAAAGGGAGAAGAAGATAGGGATAAAAAGTCAATTTGAAGTGAGAATTATGAGGTGATTCTAAGAATGATTTTGATTCTGATGACGGCGCAAGAGTACAGATCTACAAGGAACCGTAGTTTCTATTCAAAGAAAAAATTAATTCCAAGTTTTGGAAATTTCAAAGTTTGAAAAGTTGGGGAGAGAAGAGGAATAAAAGTATAATAAGTTCTAGGGGTTTACCAGGGATTCAGGTAGTTAGACTGAGCAATATGTTCTAAAAGACTAAGAAGACTATCAACTGAAAAACAGAGGTTCGTCAGACCTAAACAGTAAAACCGTACTCTGACCATCTACTCTAATCCTTTATATATCCATGCCCCACTGTCTGACTGGATATTCATAAACTTTCAACTCAAAATCACCTGTTCCCTCCTCCTCCCCCAAGGGGTATTTCATAAAAATGACGCCAATGACAGTGATCACCGATTTATTCCTGACGAATTCGATATTTTTTTCAGTTGAAAAATGAAACAAAACAAGAATGTAAACAGATTTAAGAGAAGAAAAGAAGATGTCGTTGACACAAGTTCAAATATTGTGTGACAAATCGAAGAACATTGGCCATCGAAAGACCGGGGGAATCCCTCCGTCAAGAAAGAAATATTTACAATTTGTCTGAGGAAATGACAAAGAACTCGAAAAACAGGTAGTCATGTGGAAGGACTGAGTACTCGAAGGGATCATGACCTTCTAATAGGGGACCTCTTGACTCATCTTTAAAAATTACTTGTTTGACTACAAAAAGAGAGAATCAACCTTTGCTCTTTGTGCTCATGCAAAGAGCATTCAAACTGTTTTGTTTACTATCATGAAATAGTAAACAAGACTCGAAACAAGCAAACACACACAATTTTCAAAATGTCTTGCAACAAAAATAGCTAAAACAGTGGTAGGTGCTGCTCTAGTTGAACTCGGAAAAGAAACCTGCACGTAACCCAGGAAATGAGTTTTCATTCGTCAAACAATGCGGCGATAGAGAGAGAAAGAGAAAACAGAACAGAGTTCGAAGGTTGTGTGCAAATTATATGTACAAAGGAAACCTGAGAAGAAAACTGGATTCGAGACTAGAACTTCTTTCTCTCTCACTAACATCTTAATCAAAAGAAAGGACAATCATGCTTATAGTTGTTCCGAGAATTTGCAAAAAGTCATGTATAGTAAGGAAGGAATCGAATGGGTTAGGGACCGACTACAGATATATAGATGTCTGAATGAAAAGAACTCTATTTTTAAACTTGACCAATTATTCTACGCCTGACCACCAATCTAAGCATAAGAAAGTAGTAATAAAAAGTATAAAAAACCTAACCAAACATTCTCTTTTTTCCCTCCAATTCTCTTAGTATTTCCTCTTTTTTCTTCCAATTCGTATAGTTGTTCCCCCCATCCAAAATATCTCATCTATATATCTCTTTTTGATACCAAAACAAACATTTATCAAGAAAAAGCAGCTAACGAATGAGTATATTCATAATAAAGTATAGAAGAAGAAACATGACAGAAAACAGAAACAGGTGAGTCATTGGATGGAAGAGGTACCCCAAAAATGAGTCAGTGATGGAATAGAAAAAAGAGAGGATTGATTGATTGATAAGAGATATTTGAAGAAAAATTGAATCATGCAGTTACTCACTGAACATTTCAAAAATTTTGAAGAAGAGGGTTTTTTGAAAAGTTTAGGGGACTACCACTAGGGATCGGAAATTTATAAGAATTATCATGAATTCAGGACAAGGATCTGAAAGTGATCAGTTTTCTTCTTTTTCTAGATTACAGACAGGTCTTTTAGAATAGGTCCCAGATCAAGTTATTTAGGAATCTGGCTCTAAAACTTCATCATTCTCTATCCAAACTAATTCCTTTCCTCCTAAAAATGTATAAAAACATCCGAAGCGATTCTCATTTCCAGTCGTAAATAAGGCGTTCTGGAAGTGGAAAAAAGATGAGAAAAAAGGGGTCGCGTCCAGAAATTTATATAGTGTCCGTCCGTCTGATGGACGGCAAAAACTGGCGGCGGGGGGACTGAGAAGAAGAAAAATTGGACGGGAAAAACAAAAGGGTGCAAGCTGTATAAATGGAGAAAAGAAGGGGACAGCAAGAAGGGAGAAGAACTAGAAATTTAGATTCTCAGACGGGAGAAAATATGTTGGAAGTTTTTCGGAAATAAGAAGAGAACGGAGAGAATATTGGGGATACGCCCGAGTTGGGAATTTGGAATTCAGATGTCGCGGAAATAGGTGAGATAGTTTACAACTTAAACAAAGACATAAAGTTTCAGAAGAGAGGAATTTCAATTCATTTCCACAGAAGACCCCTCTAATCGAACTTCTTAAGATCAGATGCTTGTTCTAGCCATCAATTCATATTCTTCCTTTTCCCCAAGTTCCTTGTGTTCAATTTTCCGATTCAAAAATTTGAACCTTTTGTTTCTAAATTTGATTCTCAATCAATCCGCCGAACGTCGTCCCACGTTCTTATCACTTCGACACCTTTGTGGTTTTCACAATTCGACCGCAAACAGATGACCAAACTGGTTTCTTTTCTTTTTTTTTCTTTTATCATTCCGTAATGGACGACAAACTGAGACATTAAAATTTGATATTTCGAACAGTTCAAATAGAAAAAAGAAGGGCTTTTATGACTTTTAAAAGTTTGTGTGCCCTTCGGTGTGTGTGTTCTGTTTGTTATGAGAAAGTATTTGGTTACGGAATGAATATCGAGTGTCATTAGAGGGATGAAATGATGACGTAAAATGGTTTACACGTGGAAAATCATGTGGATTGGCATGTGGAAGGTTCTCCGAACTTTCAGGAGGGTTCAAACATCCTTCAATTCCGAAATCAGACCTACCGTAATCCTGATTTCTGAGCACCAACTTTCCTTTTTTGGAAAACCTCATTTCCTTCGAATTCAGAACATTGACCATTGAAGAAGATAGAGGTCCGAAGGTAATTTTGGGGTTTTTTGAAGAGGAATCTCTTCTGTTTTGTTCTTCTTTTCTTTTTCAGTGTTAAGTTGTCCTTCAGATCCTTCTTTTTCTTTACTTCCGTCGAAAACACAAACAAAAACTGAGAGCCGCTCTTTCTTTTGACTGACTGACTGGGGGGATCCTCTCTTCTCCCAATACACAACAACACAAACTAATTTCGTTTTCCAGTTTCTCTTCTTTTTTCATTACGAATTCAATCCGACGCCGTCATACTAAGAAGAAGAAGAAGAAGAAGACGTTGGGAAAGAAAGAAGAAGAGTGGTACTGCCCCATAAATTGGTACTAGAATAATGGTATTGCGAAATGTATTTAGAAGAGAGGATTCCAAAAGAGATGCAAAAAAGAGCAAGAGATAGCGGGTAATCGAGAATTGAATTGACATTTCAATTGGTTTTCTTTTTTGGTTAAAGGGGAAGAGGACAAGAGACCCATTTTTGCAGAATTGGAAGAGAAATTTGTTTAGAAGTGGTCATTTGAAGGGATCTGCGGGGGTTTTCTGGATTCTGGTCTTCTGAAGGGTATCCGTGATCCCTGGTTCAGAAGAAGACGATGATGAATAACCTGATCTTTCGATCAATTCAAAAAACACGTATTCTCTAATTCAAAGTGACAAGTTTTCTCTTATTGAACGCAACAAAAAGAGAAAAAATAGTCAGAAATCAGAAAAAAACGGAAAAAACAAACCAACATTTTGAGTCATCGGATAGAATGAAAACGAAAAGTTTCGGAAGAGAAAACAGAAAAAAAGGAGTTACAGAATGAATTGAGAGTATAGATTTATGAAATAGTTTTATAGTTTTCTAATTTTATAGTTTTCAGAAGATACTTTGTCAACAGGTGGAAATTCAAACATCATAGGGGGATGACTATCCGATATTCGGATCAAAAATCCACGAGATTAGTTTCTCGTTGGAAAATGTTTACATATATCCAGCACAAATGCATTTGCAAATGAAATCTTATAAACATGTTTGCAGAGAACTAAAACTCAAAAAGCGGTTTTTGTGGATGGAAAATATTATTCCAAAGCGGAGCATGATGTCAAATTCTATATTCGGACTCTCTCACAGTCAGAGAAATCCACGTAGCTTCAGATGAGTCTTCAATGATATCCTTCGAAAGGACAACTTCATCCAGACATTCTTCCAAAATTAGAAACGTCACAAAAAGAAAACAATGACGTCATTTGTCTCCTCCCTCTCCGAGTATAATGACATTAAATACGTAGTGCAAAGAGTAGAAACACACCAGATTTTCCAAATTTTTGCACAATGAAAATCAGTGAAAATCGACGTAACACGACCAAAAACTCATGCGTTCTGTGACGAAACAGTCGAATTTTCCTGCTTTTTGAAGGAGAAGTTTCACGGAAAACTGATAAAATGTGCAGAGAATTGATAAAAGAATGAAATTATCATCTCGAAACCGTTTTTTTCCGGAAAATGTGACGAAACATGTCGGGTTTTCGCGGTTTTTCGTAAATACGAAGAACAGTTTTTGGAAAGAAAAAAGAGGAAAGGGAGCGATAATGAGCAAGAAAACAGAAGAAGAAGAAGAAAAGGAAATTGGTTGAAAGGGCAAAGCAAAGAAGGAAATGAAACTAAAAGAAGAAGAGAGACAGAAACAATTAAAACGAACTTTGCAGTTTTCTGGGAAATTTAGGAGAACTTATGGAGAAGAGAAAGAATGGAACTTTTTGTCTAGACGATATTATTTTGAGGATTTTAGAGATCTTTGAAAGTAGTAAAAATATGTCAAGATTACTGTATATTTTCACTTTACGAACGGAACCATTGAACAATTTTAGATGCATATATAATCTCAGATCCGTTTTGACCTAGATTTTTCTGGAAAAACTGAAATTAGTATCTCCTCGAAAATGTATACCTAAACCGAAAATATTGGAATTTTTGGAATGCGTTAAGGAAACCAACCGAACTGAAATTTCATAGAACCTAAGGGTTGAAAACAAAATTCGTCTGCTTCTAAGCTCCAGGTTTCCTAGAATAAAAACTGTGCCAACAATTCCAGCTTTTATATCATAAAATGGTTTACTTTTCTAAGTTAAACAACAAGTTGATCAACTTTTAAGAATCACAAACTTTCAGAAAAATATTATTCTTTCTTTCAACTCTATTATGACGATCAACCTGACGTCAGAGTATTTTGTCAATCAATCAAAAAACTCTCATAGAATCAACTCCTCATTCAATCTTCATTTTCTATTATTCCACTTCTCAATTCAAAATTTCTCAAAAAGTTCATATTCTCATCCAAACTGTAAACATGTTGTTTTTCGAAGAGAACTTCTAAAAGTACCACCACCACCTGCGCAAATAGAAAACTAAAACTGAGGGGGATGAAAATAAATGAAGGGAAAATGTTTACAAAAACAGGAAAAATGAACTTTTTGAGGATTTCGGAACATGAATATTTGAAGAATTTCGGGAGGAAAGACACGAGAAGTAAATGAAATATTGATGAGGAGGTGGAAAAAAGAAGGAAGAGTAAAGAATATGTGAGGATTACGGGGGCTGAAGAATATGTTGTCAAGAGAAACAGTGCGCATTGGAAAACAGGGATCGACGTTTGGGAACTTTGATTGGCCAGCTTTACTAGGAAAGACCCAAGTTAGGATTCTGCTTATACTTTTATATGATTCTCAGATTCAGTAGGAGTCAGGGCCTTGCGCCTGAATCTTTTAAAAACATGAAGATAAAAGTTAATTACAAAAGATACATAAACTATACATTTCTTCTCTATCTCTTTCTCAATTGTTTCCGATTTCTATTCTCACTCACTCTATCCGGGCTTCTTTCATAAATATGTAAATATTGACAGAAGAGACTTTTTCCAAATTTCCACCGGAAAAGGGAACACGTAGTCGTTTTTTGTCGCCTCCTCTCGGTATATTGCGTGTCTACGTGCGTCAGATATTGGCAACAGAGGCTTTTTTGGATGCTTCTGCATGTTTGTGTATTTTCTGGTTGAAGATGGAAAACTAGAAGAGATAGAGAGATAAAGAGAGAGAGAGAGAGAGAGAGAGAGAGAGAGAGAGAAAGAGAAGAAATGTATGAGTCAAGCTATAGTATTGGAATTTTTTATTTTTCATGAGAAAAGGTGCCGGAATGAAGGTAAATATGTTTGGAGTTTTTGAAGTCTTGAAGTATGATACAAGGAAATAAAACTTTTCAAAGATGAAGGGACCTTCCAGTTAGAGGGAGCCAACTGGAAATGGGGGGTAACCGAGAGGATTACGGTAGTGTCTGAGGGAATACCTACTGAAATTTCAGGTCGTTTGATAAATTATTAGTTAAAAAAGAATTTATAAGACAGTAGTCAGACACTATATGCAAAAGAAGAGCTCTAGTGTAGCCGACATCGCTCCACCGTACATATTTATACCCGATTGCATATTCTTATCTTGTTTTTGTTGTTATTTTTAAAAACTGAAACTTCTACATTTTTCCATAGAGGATTTCGTACTTTGACGTGAATACATAGTCAGAAACTACAGTTATGATCTATTTATGTCGAAATGATTTCAAAGTTCAAATGGTTTATGATGAGTGGGAGAGTTGAAGCTTGAAACTCTATCCCGAACTCATTTTTGAAAGGGTGAATGGAAGAGGCGTCGGTTTTCGAACACTTTCAATTTCCAAGAGTTTCTAAAAAACATGAACCAGAAGATGATCCGAAAATTCAATAAACTTTCATATAAAGTGAAATTCATCAGTAGTTGGAACAGAAAAAATCAAAAACCTAGAATCTTTGTTTTCAGAAATGTTGCCTCCTCTTAAATCCGGACCCATTGGAGTTATCTTAACAAGTTTCGTAATTTCATCATCTGATTCATTGAAACTCTTTTCGATTCTTCAGAAAATTCTCGAAAGATTACGTAATCCTTGATTAAAATCATCACTTCATTTCGTTCTCCTATCTTTGAACTCTTCCAGAATCATCTCCGTTTTTTTTCTCTCTTCTGGCAAACAACTTCTTATCGAAACTTTCTCATGACCCCATTACTCTCCTCCAACCCCCAATCGACCACACAATCTCTCAATGTTCTAATGATCATAGTGTTTCAGTAGTAAAAGAAAAAAAAGAGTCACAACATTTTGAGTTGAATGCAACATTTCCTAATACTGGCGCCTATCGTCTTATCAGTTCATGGCATGGCGCCAAGTGATTGAGAGCACAATCACATGTGATGCGGTAATAGTCTAGCGGTCAGAATAAGTTCGACCGGGTAATTCCCCCTGTTTTTGGGAATTACTGAAACACCTTATGACATTAATCATGAAATTGAAACGAAATTTGAGCGAAAAAAAACGATGAAAAAGTTTGAGTCACGTTTTTCACAAACAATCTGGCGAGTGAAGAAAAAAGAAAAGAACAGGTGTTATGCGTGTGTATTTGTTTGCAAAAAGGGTTCGGCTAAAGTGCACAACGAAAAGAAGGAAGAGAGAATGACGTGAATTTATAAGAAATGAGAAGATTACTGTAAGGGAATCTAGAAAATTAGAAGTGACTAATAGGAGGAACAGGTGTTCTTTTTTGACATCATGATGCTCCGGACGGTATCCAGTTTGGAAACAATAACGTTTTTGTTACGAAACAAGGTTTCGAAAGCTGATGTTAATTCCTATAGGAATCTCCGTTCACAGGGACTTTCAGATCTCGACAGACATTTCAAGATGTCTGCTATTTCAATCTATCCGAAGTTTCGAAAAGCGGAAGGATTTCAAGCCGAAGCACATCAAAGATTCTTATTTTAGCATCTGTAATCTATTGCTGACATTTCCAGAAATTCTATTTTTGACCTGAACTTGACAAATAAATACAGATGAAAGTTATCAGAACCCTATGCGTATTTTAGTTCTTGACGGTTTGATTTCTCTCTTTTTTTCTGTTTATTCCATTTCATTTTCAGTTTTATTATCCCTTTGACGCAATTCAGTTTAACCTTGAAATTTAAAGAAAACACGTGTAAAACGACAATTTCTGTCAATCATAACTTCCCAAAATTCCAGAAATTTCTGCTCATGATCTTTGTTTTTTCGTCGAGTTCAAACCGAAAGTTTTTTTTATCGTCTCGAATTTCAATGCAATCTTTTCTCTCTCCGGTTCTTCTTATCAGCTGTCCATCCGTTTTCCACATGATCATATGTCAGAAGGGATCTCCCCGAAGTTTCTAACAGGGGTTCACAGACGTTTCGATCGAGTTTTTTACACTGATAAAAGGGGAGAGAGCAACTTTTTTGTTTGCTTGCTTTTCTGTTTCCTCCAAATGTTTATTACGTTTCATTCATTGGTGTAATCGTATGTAGAGGTCATGTGGATAGAAAGGGGAGGAAGAGGGCAACAAACAAATGATATCGGAACATAATTATTTTGAACTTTTAGAGGGGGAACTTCCGTGTGATTCAATGATATTTCTATTGAGGAAGTGTTGAACAATACAGCTGAATCTGAATTCGCAACATAACAACATAGAACAGTTAGTTCCGTATTTAAAACAGAATGGTTCTAACGAAGGATCATCCAACCTCTAAACGAAGATCACAAAAACTTCAAGTATTTATTTTGATATCAGAATTACAGAGCTCAAACATTTATTGCCCTGTTTATTCCCAGATTCAGAGATCTGGAGAGCAGGAAGTATTTGTTTTGTTGATATCCATTATAACCCGTGAGCAATTGCTAAGTTTTGAAGATCTCCAAGATGTTCGATCATCCGATGAACACCTGGTTTCATTTATTTATAATTTGGAGAATGATGAAAATTGGATCACTCCACAGGATGCTGAAAATCAGGAGATTTGAAGTAATCGAAAATACATTCTCGATTTGACCGCCCTGGATTTTTACGGGGAACAGAAAACATGATAGAATGGAAATTCATTTCTCGTTGAATACTCGAAGATGGAATCATCCGGACCACCGTACGGTAAATGGGATTCTAAGGTATTTCTTCGAATGAATTCTGATTTGAACTTCTCTGAATTCTCAGCTCGGTTCGAACTCATCAAATAAAACAGATCAAAAGGCGAAGGAAATAGTTGAAAACATGTTGGGAGGGAATCGAAATACACAGTTTTCCCATGGTAGGAAAATAAATATATTATGAGAGACTGAAAGAGAATTCAGACAAAACTCCATCCATTCCACCACAACACACTGATTGTTCCAATTTCAATTGAACTGAATGATCTTGATTCGAATTAATTAGTTCTTGCTCAGCGTTATTCCACAGTCCTGTAAAAGATTGCAATTTTCAAAAGTGTCGATTCCACGTTCTTTCTGCAGAAAGTGATCAAAAATCGAAAATGTTTCATTTATTTAACACTTGAGACTTTTAGCTATTCAACAAATCAAACTACACCCCTCTGAACACATATTCCATTTTCTCCTTCCTTATCCGGTCATGACACGTTTTTCAAAAGTGTCAATTCCCTCCGAAATTTGGATTTTTTCTGCGCGCGGAAGCTCCATTTCCTGAACACCTGCTTGTTTATTTGCGTCCCCCCTCCGCCAAGTGCTTTTTCCAACTTTTCGCGCCAAGACCCACCAGAGAGGTGGAGTCATTCAGCAATCCGGATAATTTATTGAGGGGTGAAGTGTTCGTAATGTATAAAATGGGAAACATTTTCAAGTGAATGCCTTTTTTGTGAATTGGGTTGCGAGTGAATTACGGTTAGGTTGGAGACGAAAATGGCACATTTGCTTTTGGTTTTTCTTGCGATTCCGATGATTACCGGAGAGGTAAGTTATTTTTTCTGAAAATTTTTTGTAATTTTATATCATGTTTTTAGTAATCTCGTACTTTTTCAATCAGTTTTCCTTGATTTCCGTTTAGAAGCAAGCTTCACACTGTATTTGAATCATACTCCAAAAAATTTAATTATGGAAACTATCTCAGAGCATTTTACTTACAACTTTTTTTTATATTCCAGCTTTTCCCACTCGCAACCGTCAGTAGAGTCCGTCGTCAATGCTGTGGTCGCCTTAGCAATTCATGTTGTTCTTCCTCCACAACCTCGTCTTACTGTATCCCAGTTTGTATGGCACAATGCCAATCTTCCTGTACTACTCCAATATGTCAACAACAATGTGGGAATCAGTAAGTCTTTAGATTATCTTCTCCCTTCCCTTTAACTCTTAAATCTGTTAGATGTAACCAACAATGTGCGACAGTATCTATCTCAACTGGTCCGTCTTGCTCATCCTGTCAATCTGCTTGCTCCTCTGCCTGTACAACTCCCTCATGCATCCGTACTTGTCAAACCAATTCTTGCTCATCTCTCTGCGGAACAGTCTCTAATTCTTGCTCTTCTCGGTGTAATAACCAATGTCTTCAAATCTGTACAACTCCTTCTTGTTCGAATACTTGTTCCAACTCATGCTCAAATGCCTGTTCAAACGGAGGAAATCAACCGATTGTAATTGTTGTTCCATCAAGTGGAAGGAATTGTCAGAACACTTGTTCTAATGTAAAATCTTTATTTTGTGATTCTAAGAGCCTTCTTTCTTCCAGCAATGTTCATCTGCCTGCACTACAACTACTTGCCGGCAAACGTGTCAGAATACTTGTCTTGGATCTTGTAATTCTTGTTCCAGTGGATCCTGTAACAGTAATAACACTAATAATTTAGTAGTTGTTGTAAGTTTGAATTTTTCATAATTGAAGCCAAGCCCTTATTCTAGACTCCATGTGAAAGATCATGTAACAGTGGATGCCGTTCCACGTGTTCATCAACATCATCTCTCAGTGTCTGTATCCCAGCATGCCAACAGACATGTCGAAACACGTGTAATACTGCCAGAACTCTAGTCATTCCTTGCCAAACTGGAACTTCTGGAAGCTCTTGCTCATGCTCTTCTGGATACTCAACATGTGGTTCACAGTGTTGTCGTTCTTAAGATTTATAACTTATGAAACTCATTTATTATTGTTTTTCAAAGAAAAAAGTGTTGCTTGTACAAACGATAAACATTCCCCAAATTTCCATACGTTTCCATTGTCCATGAGCTCAACGACCGAAAAGTTTGTGTGCAGGCTCAGAAGGGGAGGGAAAATACACCATACTACACATTTCTCAAGTGCTCTTTTTTTCTTTTGTGCCCAGACAGGAATCGGGTGAACAAGGCGATTTGTGGCAAATTGGTAGCAGACGAAGGTCATTGTTCGATTTTTTGACGTAGAAAGAATGCGGTGGCGACGGCATGAGTTAGAACAAAAGGATTAGGAAGAAGTGGTCAGAACTAAAATATAGTTATGTACTCAAGAATTTTTCTTACTAAGTAATTAAAACTGTCTTAAAACTTGGCATTCGTGAGTTTTTTATAAGCTTTGAAAATTAAGAGACTGTAACAAGCCTAATACAGAAGACTCGCTTAGAAATATGTTCTCGATGTTCTCGCTTCAAACCTTTTTTTCTACCACACAAATCTCAGTATATTCCATAATTTGCATAAACCGTATTTTTGATCAATAAATGACTTTTTGAAATCAGTTATCATCACGAGATGTTCAATCACCCAAAAATATAAGAAATCGACAAGGTGAAGCTGTAGGCATCAAAATGAACCTGACAATAGTTTCATTGAAGTCTACGGTCTAAGAATCCTATTATGTTAACTTTTAAGATATCTGGTTCATTTTTGAATAAAAAAGTTGGAATATTCTATGACCAAAAAACGATGAACGATGAGATTGTTTTCAGCTTCATTTGGATGCCTATAGATTCACAATTTCTTAAGATTTTGGGATATTGAACACGAGATGTTGGAACTAACTCACTTTGAAACATTTCTTCAGTTCCATACGGTTCTGAATTAATTTCCCTTTTTCTCATTTCCGAAACATATTTACGTGCTCATCCCTAATTTATGTCACCGATTCGAAATGCTTATATAAGTGTCTTGGAGAGTGTAGTTCGTTCGAAGTCTAATTCCACGTACAAACACCCCTAATTCATATTCCATGTTCTTCACTCCAATTTCTTCTTCTTCTTCTTTCCATGTTTCTTTTTATTGTGTTCTCTTCCCTCCTCCTCTCAATTCTCGTCTCCAACAATTGTTTATCTCTCGAATTATCGTTCATTAACAAAGCGATAACAAGGTTCATTTCGGCAGAGGGTAAAAAGCGTACGACCGGATGCACCCGCCGACAGAGGAGAGAAGAACTGACCAAAAAGCTTAAAAGAGGCGGAAAATGGCACAGTTTGGCACATTTTGTTGTCGGTTGCTCCAAAGACAATGAGGAGTTCTTGGATTTTGGTGGCTATTTTTATATTTTCAACTGTTCAGGTAATTATACTGAATTACTTTCAATTTTTGAAATGATACGATAATCACGACTGAATCTGATTTTATTCCCAGTTTATTTCGTCTGATACTAACTTGAAACTTTTTAATTCAATTCTAGAAATCTCAATTTTTTACATTGAATCCCATAACTATAAAACTTTCCAAAAAAATTTTCTAATAGAAGCAACACTTGTCGTTTTAAAATTTAGATATCTTTTGAAATCGTTCTCCGTTCTCTTATTATTTCAGTAATTTTTTCAAAGCTCGTTTCAAAGCTCGATACTTTTTCTCTATCATTAACAAAAGTTTTTAGAAAACACTGTAGGTCAAAACAACTTATCGTATTGTAGTTCGTAGTAAGTTGAAATTTTTAAGCGATAGTGGGTATTTTTTGATTCTAGTATTTGATATTAGGATTTTGAAAATGTAACTAGATAATTTTGAGAAAAGCTTTTTCTAGGCGATTCCACAACGAACGAAACGACAAAACTGTGATTGTACTCCAGGAGAGGCACCGAAATGTGGATGTCAAGTGATGCCGACTCCAGAAATCGGAGGCGGACAGATGATTTGTACGTGTTCACCTCCAGTACCACCTAAATGTGTGTGCACAGAGGGAAATATCGTATGTCTTTGAGTTCTTTATAATTTCTATTTTTTCCAATTTAGAGAAACATCATCACTGGCCCATCACTTCCAGCTCTCTTCAAACCATATAATTGTGTATCCACATGTGAAAGTTCATGTCTTGATTCATGTAATCGTTTGAACTTCAACATGAAATGTGGATCCGTCTGTAATGAAGCCTGCCAATTCACTTGTGCCAAACAAGAATCCACGACAACTCCAACGACAACTGCAGCTCCTGCAACAACTGCAATGATTCCCCTTCCACCACATATTCAGGAATATCGATTCGTGATTCCTGCTGGATCATTGCAAACGAAACCAACGACAACCACTTCAGCACCAATTATTTTGAGTCAGAAGATTCAGGTTGGAGTCAATGAAATCAAGTTAAAGACTGGAATTTTCAGATAACGTGTCCAACAGAATGTCAACCAGCATGCAGTTTCGTGTGCACAAAACTGCGTCCAACATTGAAAGTAATCACTCAAATGTTTGATTCGAAGACCGATGAAACCACATGTAGAACGAGTTGTAGCAGTGCTTGCTTATCCGTTTGCGCGTAAGTTTATATCAATCTTTTTTTTTTAAAGTACGATTAGAGTGCCTCTAGCATGTTAATTAGAGGTTTCTGGGTCATAAAAATTGATACGATTATTGTTTCACAAAATTAAATCTAAGCAACCCCCTAAAACTATTGTTCCCTTCGATCGCCTTCACTTCCTTCTGAATATTTCAGTTCATCGGGAGTTCCGGGCAACGAATGCCAATCGAATTGCGCACCAGCGTGCGAGGACACTTGTACTATTGTGAAGCCGGTAAGCAGTGCCAAACACGGAATAAAATAACAAATAAGATCAAAGTTTGCAGGTCGCCGTCGCCACCACTCAAATTCAACCGACGTCATCGACTGGCGGTCAATGTGTGTCCGTTTGTATGCCATCGTGCACTCAACAATGCATGTTTACTGTACAGGTACTGCTCTTCTAGAATCATCGGCTGAAGAACAGAAACCAATGATGGTGTTACAGATGCAAATTGCTTTGGCTCAAGCAACAGCTGCCCCAACAACTACTGAGAAGCCAGCACAAGCAGTACTCATTCCAATCCCTCCCGTCAAGATTATAGTCTCGGATCGTTAGTTTCAGATTTCTTTTTCTGAAATAAATGATTATCTTCAGCAACAACGACTACAACTGCTGCTCCAGCCATCATCACTTTGGGAACGATCTGTAGAAACGAGTGCTTGGTGAGTTCTCTTCGATCAAAATCCCTCAATAGAAGTCAGCTGTTAATCCCAAAACTCTTTTGTTCGGTTCTGTATGCCGACCAAGTGACCATCCACTTGAGAGCTCTGAAATCTTGCTCTTCATCCATCGCCCCTCCGGTGGCTTTTACATGTTCTCAGCTATTTCGGAAACAACTCTTTTCTCGATTGCGAGAAGAAGAAAACCGAAGAACATTGTGTAAATAGAGAGTGAAATATCCAATGTACTGTGTTCTCACTCTCTCTCTTGCTTTCTTCACATAGCACTTCTCATAATTCTATTGTTTCTTGGTTGTTTTTCAATCTGTTTTCGAGACTTTCTTTTCGAAAACATTTGAAACAATGGTTCCTGAAGAGGTTTCGATTTGAGACATGTCTAGGTGGAGGAAGAGAGAGAGAGAGAGAGAGAGAGAGAGAGAGAGAGAGAGTGAGAGACAACGAAAAAAATTGGCCGACGACAAAAAAAAACTTCTGATGGTTACCAAGTAACGTGTTCTTCCAGGTTCAATGTGAGCACCAATGCCTTCCAAATAATCCGAATTGTATGGCTGCTTGCCAGACAACCTGCTATCCAGTATGCCAATCGAAAATGCGTCGCCGAATGAAAGAAACGAAATCCGAACGACTTGTGGAGGACTTTGCTCGCCTTCATCGTCAATAACTTATTCTAGTCTTATTTATTTTTCATTTGCTGTATATTTGGAGTAATTTAAAACCGTATTCAGTTCAAATTGACCGACTAGTCAATGCTTTTCTTGCGATTTTTCTTCCATTTCTACTTTCAAAAAACCAATAAATACCACTTCAACTACTTCATTATTAGAAAAAAAGGTATTCAGTTTTATAATCTCTCTATAAACGATCTTGTCAAGTGCTGTGAAGAGATCTGACGGCGGAGAGATCTAGATGAGGTCCTCGTTGGCTGCCTCGATAGAGAGTCCGATCCAGGCCTGAATTTTCCATTTGTTTCAGTGTTTCATGTTGAATACACTAACCACGGCAGAGTAGGCGAGGGTGGATGCAACAAGAATGGCGGTGTAGATGGCGTTCATCTTGGCGGTTGGTTGGTTGGTTGGTTGTAGGATCGGATTGGATCTTGCTCGAACTGACACTTCGCACTTCTTATATACCCGACTTATTTGTCATCATTTCACTGATAAAATCTTTTTGCCACGTTGAAGGTCAGAAATGGAGATATGATGACAAATCGGGTGGGTATAAAAGGAGAGCACGTAGTCAGCTTGAGCAAGATCCAATCCGATCCTACAACCAACCAACCAACCAACCAACCGCCAAGATGAACGCCATCTACACTGCTATCCTTGTTGCCTCCACCCTCGCCTACTCCGCTGTGGTTAGTTGGGTCTTTGTGGAAACTTTGTGAAACTCCTGAAAAGTCTGATTGGGATTTCGGGGGAGCCAAAGATCAACTCGAAATTAAAATTAAAATTCAGGCCTGGATTGGACTCTCCATCGATGCCGCCAACGAGGAACTCTTCTAATCCGTCGACCCCGTTCCAACCACTTAACCAGTTAAAAGTGCAATATGGAACTGAGATAATTCAGTAAATAAATTCTTTTTTTGAAAGATGTTTTTTTTTCATGATTGGTTCATCAGTGTTTGGAATAGTTCTACTAAATCCTGTATACAGTTGTTTGGGTTTCTAAATCAGATGAATGACTCGACTATAATCTTCTAAGTTTTTGGGTGTCGCTTCTTATTTTTAGAAAAATGGAAACCCTCATTATGTCTTTTTTCATCTTTGTTGCAAAAAAAATTCACAAAGAAGTCTGCACAAAAGTAGCGGTTCCTGGCATCTAAATCGGTCTAAACCGAACTTGCCTTCTCCTTCAACCTTTCCTTTTTTTACTGCAAATCCTTCTCTTCTGGCCGTTCCGTTCGACTTTTTTCCAACCAGGGCACTCATCAATAATCAGCTAATCACTATTCTTAATCACACACAATGCCCTTTCTTCTCATTCTGCCCTCTCGAACAACACAAAACATGCCTTGTAACCCATAAAAAACAAACATCTCTCGAACAGACAAGAGGATGCCCTCTGCGGAAAATCTCCAAATTAGTGCCTATTTCCTTTCTCCAAAAAGTTTGACTCCGCCCACTGAAAAAGAGAGGCGAACATACATAGAAATTGAAATCTTGTACATGGCGAAATACAAACAAACAGGAAAAATATGCCCGGGGTGGTTCGTCGATGGACGGTAGGAAGGGAGGGGGGAGAAGAGAAAAAGCAACGCGTCAGGCTGTCCTTTTTGCCCGGTGGCGCGGAAATGCTCCGCCTCTTGCTCCGAGTTGAGCACATTCCGCAAGCGCGAGGCTTTTACCGCCCCTGAGCTCTTCAAGCAGTAAAAAGAGTGAAAGAGAGAGAGAGAGAAAGAGATTGAGAGTGCGAAATAGATTTTGAAGAAGCAGAAGAAGAAGAAACAGAGATAGGCGCCACCACTTATTAGCCATCACCTTAATTTATTGTTATTATTATTATTCACTATTCCCTTCTTCTTCTTCTTTCTTTCTACTTTTCATAATTTTGTCTTCTTGAAGTCGATCATCAGAATACCAAATATCTGAAATTATTTGAAACTTTATCGAATCCCGATGGGACGTTCAACTTCTCTTCGGTTTCTTTTCTTATTCGGTCTCCTCGTGGCACTTTCCACTGCAGCGGTGAGTTTTTCTATTTTTAAATTCCGATCTGGAATGGGTTACGGTATTGTGAACCCGTGTGAGCTATTTGCTAACCATAAAACTGAAAAAGAAGATATTTTTCAAACTTTCTGTTCAAGCATTCAAAAGTAAAATCACAATGATCAGAACCCAAAATCAGTAAAAACTGTTCCAATCGGACTAATTGCGAGAAGCTGTTTTTTTCGAGTATCTTGAGCTCATATCCATTCTGAATCCAAGAAACGATTCCGAAAAATACAAAAAAAACTAATTGTTGCCAATAAAAAAAATTTCCTAGATCCCCCGAAGCCATAGCTATAAACTTCGTACAAGTTTTTTGATACCTCTTTTATTTGAACAAATCTGAAATTGATTAAGCTTTCATCAATCCTATTTTCGAACCCCATTCTCTCTAAAACAAAACCGTTTTTGTCTTTGTCCAGCTCAAGAAAGAAACAGAATGAGTCATGTGTTGAGTTTTTGAGTAAATACTTGACCGTTATGGAGGCGCCTTGAGGTCTAACAAGCTATGAAATTTTCTGGAAACTTTTGAATTACACGTGTCTTTTTTTTGTCATTTGAGGGGTGATCTGATAATTCAAATCCATCAAAATAAACTTGTCATATATAGGTTCGTTCAGCTCCTTCTTCTCAATACCATCCCCCCTCCTCTCAATATAAATTTGAAACATTTTGATATTTCTTCGCTCAAAGTTCAAACTACCCAGATTTCGAAATGTCTCACTTCTTCTTCCAGACTCCGCCCCTTTTCTTGACCTCTTGCCTTTCTTCTCTTCTTTCTTCTTCCTCCGGAATTCCAAATTGAGTCCTGACCGTCTAAAAGCCTGCTCAGCCGAAGGTTTATATTTCAATTCAGGTCGTCCGTTCTCCATCTCCATCTCTCTCTCTCTCTCACTCTTTTCCATTCGATTACCGTTGATTTCGGTGCTCTCTCACCTAGACCCAATTCCATCCTTCTGTGCTGCTTGCGCGAGAGTTTGTTTCCATTGTAAGGAGTCGAACACAATGAAAACAGAATGTCAACAATTCGGTTTTTCTTCCATTTCTTTAACATCATGATTTTCTCATACATAAACACAGAGTGTCTGGAGGTGAGAGAGGAAGATGGAAAACTGGAAGAGTGGTTTTGAAAATTGAGAATGTTTCTTTCTTCATGACCAAGAAATTGATGATGACAAAAGGACGGAAATAACGGAAACCGGAAGCTGATCGAAGTTTTGAACTGAGAATACCGTAACCCAGATCAGATTTCAATGATTCTACAAAAATGACTTTCAAGGGATACTGTATGGTTTTAGATTTTTCACTTTGCTAAGTGCCTCCAAGAATCATGAAAAGATAAATTTCTCAACTCACTCCGAAATCCAGTTCCATTCTTTTTCTGAAACTTTTTTCTGCCAAAAAAGTGTCTCTCATCTGAAAAAAAATGTCTAAACTTGCCGAAACCATTTCTCTCCGATATCTCTCGGTTTCTCTTTTCTGAGTGAATGTTTGATTATCGTAAAGAGTCAATAAATGACCAACAACTAACAGGAAATCGGATATCCGATATTGAAAATGATATCGGAAAGGAAATTGAGGTGATAAAAAGACGAAAGGGGGAGATAGAGGGGGGCCACTTATGAATTTCAAGGAGTTTCACAGAGACACTTCATTTAAGGCGGAGGTTGATTTCCGTATATGGAATTGATAGATATAGGATTTGATTCCGACGATCTGATAGTTCCAATGATCAGAAGAATTTGTAGCCCAGATTACTGTATCTTCTTGATCGAAATGGGAAATTGAAATTCTCATAACTTTTTGAGAATTGACTCATTAGTTCTTTCTCCACTTTCATCTTGATCTTTCGATCTAGTGTTCTCCCGAGACTCATTTCTGATTTCTGATCTCCAACTGACAACCTTGATGATTCAGTTTGTCTTCTGTTCCAGAGAAATGCTCCAAAATCCAAAAAATATGAGTGTTTTCCTTGTTTTTGAGTACCTCCAAAACGTTCGAGTGGTTTTTCTCACGAAACAACACACACACAAATCTATCGTTTTGCTCATATGTTGACACGGATTGCCTTCCGCGCGGTAGACAGCAAAAGACAATAGAATAATTGTTAAATATGAAGATGAACATATGTACTTGAGAAATCAGGTGGGAGAAAAAAGAAAAAACTTCGAAGTGATAGATTACTGTAGGAAATAACGCTTTTTGTATCAGAAAAAAGGTATTTAATTGTTCCAAGTTTTCAGAGTCGTCGTCTGAAACGTCAATGTGGATGTTCGAACTTCTGTAATTGTCAACAACAACCAGTTTTCTTCGCACAAATCTCTCTTCCTGCGTGTTCATGTCAACAGGCGCCAATCTGTCAACCACAATGTCCAAGAGCTGAAATCGTAAGTTTCTTGAACACCTTTCTCTAGTTTTCTAATTCATTTCTAGAATTCTGATTGTTCGGCTACATGTGTTCGGGCGTGTATTCCATCTTGCTCAAAGAGCACTGGAAACACATTCGCTTGTTCAACGACTTGTGAAAGTACCTGTGATAAGACTTGTGCGTCTGCTGCTCAAAACGCCATCGCCCACATTCAGGTGAGACCTCTCTTGAAAGATTTCATATCAATATCATCCAGGTCACTCCACCAAATCCACAGCCAATTATTGCTTCTGCTCCAACTGTCGATGACTCATGTCAGAATGTGTGTCAGAATGTGTGTCAGGGAGCATGTGTCTCTCAGAATTCTCCACCTGCCGTTTGTCAGCAAACCTGCAGACAGTCCTGTCAATTCGGATGTGCCACCAATGATCAACGTGAGTTTTACTGTTTATTTCGATATTAAACTCTGATTTATTTCAGTACCATCGACCTCTTCCTCTCCACCAACGATCAAAATAACTCTTGATATAAACGACGCTTATTTCGATTCGAACTGTGCTCCGAAATGTACTCAATCATGTCATTCTCAATGTATTTCACAAGGGAATGCGGCTGCCTCGTGCTCCAATTCCTGCAACAACGAATGCTCTGACAAGTGCTCCCAACGTCCACAAGTTCAAGCCCAAGTTCAGCAGATCCAACCCCAACAGGTGCAGATTACCGTTCCAGTGACCATAGCACCAGCCACGTGTCAATCCCGTTGCGAGAACCGTTGTCTTTCCACGTGTACTGCCACACAGCCATCCGTCTGTGCACCGTCATGCTCCACTGCCTGTCAACTTTCGTGTGATAGTCTTGGAGCGGCAGTAGTCGCAGCCGCACCACAAAGCACCAAACCACCGACCCCAATTGAGGTGAGGGCGTTGTGCACTCCAATGTGTATGCCCCAATGCCAACCGTCCTGTACAGCCACTACCACTACCACAACAACAACAACCACCCCAGTCCCTTATATCCCAACTCTCGCTCCCACCCCAGTTATTACCAATCAATGCGTCCCTAGCTGTATGCCAGCGTGCCTACCATCATGTACCCAACCAGTGGTCCTTACCACACAAGCCCCCGCCCCTGTAGTAGTGAACCAATGCATTCCCCCATGCCAACCACAATGTCTTCAATCTTGTTTGGAACAGTATATCCAGCCCCAAGCGGTTCCCCAATGTATCCCCCAATGTCAACCAGCGTGTGAACAACAGTGTATCCAAGCGGCAACTACAACTACAACAACCAGTACAACGACTCCATCTCCACAGGTACCCACCGATGAGCCGCCTGTTTATGAGTTTGAAACCACCACTGATTATGGAATGCCAAGCACTAGCACAGAGCCAGAATATGAGGATGAAGAATTAACAACCACACCTTTTATAGAGAACTCTTCAGTTCCATTTGAAACCACTCTAGAGCCTGAACCAGAAGAGCCTGAGCCAGAAGAAGAGCCAGATACTCCTCAACCTTTAGAATATACTACTGTAGAGCCTTATGACTATCCACAATATGATCAACCGACTACACCAATCACCAACCCAACAAGCACCAATCCTATCACTAGCACTTTAACTAATCCACCAGCACCACCTTTACCAACACAACCTCCAATATCACAACCAACACCACCACCACCAGCTCAACCTCAACGGGATCAATGTCTTCCTGCTTGCCAGCCAGCTTGCAATCAAAATTGCATCGTGGCAATGCAAGTTCTTCTCTATATCTCGTGTCCAGAAGCATGTCGGCCGGCTTGTGACCCAAAATGTGCTTATCAATATCTGAGAAGCAATCCATCGACACCTCAACATTATAATCCACCAGCACTTCCAAATGGAGAACTCTCTTCAAGATGTGTTCCAGCTTGTATGCCAGCTTGTCTTCTGGATTGTGTTCTTCCCTATTTCACTGAACGAACCGGATCACCTTCTCGGGTTGTTGTTGAACAACTTCCAGAGGAAGATTGGGGAAGATATCGAGATCAAGGACAGAATGCTCAAAGAGTTTACATTCCTCCTAGTCCGAGACCCGGAACTTTGAGTCCAAGTCAATCTGCCCAACAGACGACATACCTTGTTCCTCCACCCAGACAACCAGTTACTTCGAGACCTGTTGTTCAACAAACTCAACCTCCACAACAATACTATCTGCAGCCACCCACTCAAAATCCACAAGGCTACGCTCAGCCAAATCAGCAATCCTATCTGCGACCTTCTTCAGCACCTGCACCATCTCAACCCCAAACCATTCACCTTCAATACCAAGCATCTGTCCCCCAGGCTTCCTCACAACCTTCATCCACTTTTCAATATGCACAAGTATCCCAACCAACACAATCATTCACTCTTGCTCAACACCAAGCTCAGAATCAAGCAAAGGCTTTACAAGCCTCTCAGGCTGCTTATAATTCTCCTAGTCAGCCAGCAGCAGGGTCTTATCAACCATGGTCAGTTCCTAAGACACCGTTGACTGTTCCAGGAAACTTATATAATTCTGCCGCACAGGGGCCAAGTGTTCCTAAGTTCCAAATGCAAATGGTTCAAGTTGGTGGGGTTCCAATGAATTTGAATCCATCGGCTCCAGTGAACTATCTGACAGTTAATCTTAAAAATCCACCGGCTCCTCCTGCACCAGCACAAACATCTTTCCAATTCTCACCACCCTCACAACCAACTCCTTCTAAGTTCATTGTCAAACTGAGAGAACCTGCACCAGCACCTCCTCCAGATTCTATTCCAGCTCCATCACTGCACCGCCCATTCTCTACTTACGGAACTGTTCCGAAATCAATCTCTAATCATATCCAATCCTCATCCCTTGCCACACCACAACCATTAGATTCCGATGACAATGGAATCATTGATGATAACACTCCTTTCGTTGATGTTCTCCCAAAAAATGATCCAATAGAGGAGGAATGTGTTCCTCAGTGCATGCCACAATGTGATCCATATTGTATTTCACAGCATCGCTACAGCTTGCGATCCTCCTCCACAGCTTCATGTCCTGCAGCTTGCATGCCCGAATGTTCCACACAATGCATTTCCACATTGCAATGTCCACGCTCATGTCAACCCGCTTGTGAATCTTCGTGCCTTCAGAAGCCACCAATCATCAAAATCACTGTGACCGGACAGCAAGTTGGATGTGTTGAGCAGTGTCAACCGGCGTGCGAACCACAGTGTATCATCGCCACGAATAAGGTTCCTAAGTTTCGCTTTTTTTCGTTTAATGCTGCCTGCTTCGCTCTCTCCGTTTCTTGATTTAGTTTCTTTTGCACCGATTCCATTAAGTTCTCATTTCATATGTTTAGACCCCGTCTCAACAACCACAAATCGTCGTGGCGACACCGACGACACAAGCACCCCGACAACCAGCACCAACACAACAACAGCAACTTGCCAGTTGCCCACAATTATGTCAACCACAGTGCACTTCCCAATGTGTTCAGGCAAGTGTTCAAGCAACGGTCCAAGTCATCGGAAATTTTTTATAAGAAAATAGTACACACTAATAATGAATTTTGCAGCAACAACAATGCCCATGCCAACAGACATGTCAAACAGGATGTCAACAACACAACCCAGATGCCCGTGTCTGTCAAAACGTCTGTGTGGAAGTCTGTGCATCCGAATGTCCATCTTCATCTTCCGCTCCGGTTCAACAAATCCCACAACAACCAGTCTATCAAACAGTCCAAACTCCACTCTCTTATGTTCCAGTTGTTCCAGTTGCCACATCATCCTCTCTTCCACAAATCACAATTAACTTTGCCGTTCCAGAATGTATTCCAGTTTGTGAACAAAGTTGTAATGCTCAATGTGTAGAGAAGTTCCCTCAAGAACACTGTGGATCTGTTTGCAACTCCCAATGCCAAACTGCATGCTCTTCTCAGACAGCTCCAGTTCAAAGTGCTCCAGCACCATCTTGTCAACCACAATGTCAGCCGGCTTGTGAACCAGTTTGTATTGCTCAACAAGCACAGCCAGTCAAAATTCAAATCAATCTGGCAACCAGTAGTCCAGCTCAACAGGCTTCCGTTCAATGTCAGCCAATGTGTGAACAGAGTTGTGTACAAGAGTGTCAATCGACCACTTTGAACGTCCAAGCTGCCACGTGTCAACCAGCATGCCAAGCGATTTGTCAACAATCATGTGCTCCATTGAGTACATCGGCTCCAGTTCTTCAGACGATTCCAGTTGTTCCAGTAGCCTCTGTTCCAGTTCAAGCACCGACTGGAAGTACTCAACTCTGTGCTCCAAAATGTATAAGTGATTGTCAAGGATTGTGTAAGAGTAACTCTCCTCAATGCATTCAAGGTAAAAAAGAATCTGAGATATCTTGTCAGTTAATCTAATAATTCAGGATGTGATGCTTCATGCCAACAACTCTGCGGAACAGCTCCAGCGGCAGCTGTCCCATTGACTGTAAACTATAATTGCAATCTTCCATGTGACTCCCAGTGTACTCAACAATGCTATCATCAAGGTACTGTAAACAACTCAATCATTATCTCTAAACCCTCATTTCCAGCCCCATCATGCGCTCCAGCGTGTGCCCAAGCATGTGAATCTCAATGTCCAGTAGTCTCATGTGAGGATGCCTGTCAAACAGTTTGCAAGGGACAATGCGTCTTCTCCGGACAGAATTCCCGCCAATGCGGTCCAGCGTGTGCCCAATCATGCAGCTCTTTGTGCCATAAAAAGAGAGTGAAACGAGGCGAAATCTAAATTATTTCTTTTGATTTCTCATCTGTTTTTAGTAGACCAATGTAATTTATAAACAAACAAAAAAACAATTCGGACCAAAAACATCACTCTTCCTACCATCTCTTCTGCTCAATTTCTTCTTTGTCTTTCTGACCTATGTGGGTCTGTCACAATCGCCCCCCTCCAACCTGTTAATTTATTTCATTTCTTCATTTTTGTTTCGTGTTTTCTTGGTGTAATTTATTTGATTTTCAAATGTGATAAACGATATAATTATCGATGTCTTACTCTATGTACTTCTAAAAAGAAAAATCATCATCAATCAATGCCTCATCCCATGGTTCCAAATCTGGAAGTTGCTCCTGAAGAGCCATTTTGTCTTCATCAAAGTTTTTGGAAATTCTGCTGTACGATACATGTTGTTTTTGAAGCATAAACACAGATCTCGATGTCTGAAGTATTAGAAGATATTACAGATAAACTTTGAAAACTCACATGTCCTCTTCTACGGAAACGAATGTAGTTAGTCAGCATAAAAGCTGGAACCAGAAAAACGGGCAAGAATGCAAGGAACCATCCAAGAATATCGAAAAGAATCGGATAGACATCAGGTTTACCCATATATGGATATTCGCGGATCAGTGACAAAACCATAAGAAACTGAAATCAACCGTTATATCCACGAAAGAAAAAGGGTGGTTTACCGTTGCTAACAACGGAGAGATAATCATCCAATTGACTGTCCAAAACCAAGAACTTGGTCCCAAGATCTTTGTGAAGAAGTTTCTGGGCTCTCCGATCATATCTATGATATCCTCTCGAACATTTTTGAATCCGTAGACATACATTACGACGACAAGTTCAGCTACGACGGCACATACCGAAGAGAATCCACCGGCGTATTCATCGAACATTTCAAACCAATAGAGACCAGCCTGCAATCAAAAAATAAGTATTTCCTTCTAATTCTCTGCATGCCTTTGTACAAAATATAAATCCTGCGACATAAAGAGATCCACAGTAACCCATGACAACTATCCATTTCCTACTTCGACACCAACGGTTTTGATCATAAATACATGAACAAACTCCATCGACCAACGCGATTTCTGTACTTGCACCGAGCAAGAAAAGCATTAAAAAGAACAAAAAACTCCAAAGCCAAGGGAATGGCATTTGGGTAATTGCCTCTGGAAAGACAACAAATGCAAGAGAAAAACCACTGTTGATGACATCTGGAACATCGACTCCACGTTGTTCAGCCAAGAATCCGAGAGTTGAGAAAACGGCAGCTCCTCCGATAAGAGACATAAGGGTGTCTCCACTGATAATAATCAATGCATCTCTGAAGACATTATTGTGTTTCGGACTGTACGATGCGAGACTGATGAGTCCTCCATTTCCAACAGAAAGTGAATAACACAATTGAATGAGTGCTTCAATCCATGTTCTCGTCATTAAAAGTTTAGAATAATCCGGTTTCCCGAAATAATAATAAAGACCTTTGGATGCTCCTGAATCACATACTGAAGAGTTGAAGTGATATTTCAAGCCTTACCTGGTAAAGTGACTCCGCGAATGAACAAAACAACGACAATAAAATAAGGAAGAAGAACAGAAACATAGGAGATCTTTCCCATAATTCTGGCTCCTTTCAGAATTCCGAGAGCAGTCAGAAACCAGCATATTGTCATTGCAACGAATACTGGCCAATTGATTCCATTGATATCATATAAACCTTCGGATGATTTGATGACATGTGACATAAAGTATTGTTCTGTCGCTCCAACCATTGTTTTTCCTTCGAATAGTTTTGCATCTTGGCATGTTCCATTTATAAAAATCATTGCACTGGGGAGATTCTTTGTGGTATTCCATCCAGGAGGATGCGGGACGCGACACTCTTTCTGTCTGGGATAGATTAATGAGGTCGAAGTTCCATTTCGAAAACATACCGTAGCATATTGACACACGTTTCAGCCGTATTCCACGGATTGTCACATGTATTCCAAACATCGAAATCTCCTCGAAGAATATTGAACATGTAGATGGCAATCCAAGAAACAATTACAATATAATAAATGGAAATTAGGAAAGCGGCAGCGACTCCAATCCATCCAACGCCTTCTAAGAATGGCATAATCCGTCGGAAAACGATGGGAGGAGACTTTCCATTATACTGTCCGAGCATGAATTCGAAGTAAATCGCAGGGAATCCGAAAAGAAATGCACACGTGAGATATGGAATCAAGAATGCGGATCCTCCATTTTCATATGCTTTCGTTGGGAATCTCCAAACATTTCCGAGTCCGACGGCCAATCCAAGACAAGTCAAAACGAATTCAATTCCATTACCAAATCCTTCACGAATTTCCTCTGGTTCTTGATCAATCGATGGATTATCAAGTGAAGGAGTAGCTGTAGTTGTATTTGTCAATGTAGATACTTTATTCGTTCCTTGTTGATCTGCCAATTCTTTCGAATTCGATTCAGTTGCCTGTTCTGAAAACAATAAACTCATTATTCTCATTATTAGTTCCAACAACTCACTCAAAACATCTTCATTCGATGCCATGTTATTGATTTTGCTATTTTATGTGGTTTTTCTTACTCAATTCACTATATTTCGTTTTTACAAAATGGGAAATTTCGATTAAAAACTGAAAAATCAGCGAAAACGATGAGACGATATAAATGAAAATATGATTAGGAAAAATGACGTTTTCGGGAAAGTTTCACGCGTCCATTTTTGAAAAAACAAAACAATTTAGTTTCACTTGAGAAATTATTTAGACTATGTGAACAAATGTCCGCAAATATAAGTTCTTCTAGACGGAAGAGATAGGAAAAGTTATTTATTCATCATTACATAGTTCGATTCAGACATCTTTCCTTCGTTGATTTGTACCCATCGGAACGATTAATAAATGTAGTTCAAAGATTGACTAACTTCAATCTGAAAATGAAGAACCAGTCAATCGGCTCCCTTCATTCACCTACCGTAGCCACTTCTTCATCTCCATTTGCAGCCTTACGGCTATCCTCATCCGGTTCTTCATCCCATGGCTCTTTATCTGGAAGTTGGGCCTGTTCTGTTTGACGATCCACATCAAATGTTTGGGAAATTCTCGGATAAGAAACATGTTGTTTTTGAAGCATAAATATGGATTTGATAGTATGTCCCCGGTTACGACAACGAATATAATTGATGACCATGAAGAGAGGGACCATTAGAACAGGTAAGAATGAGAGGAACCATCCAAAAACATCAAATAGAATTGGGTAGACGTCAGGTTTACCCTCAAACGGATAATCACGGAAGAATGAGAGAATCACGAGAACAGCAGCAATTGTGGGAGCAACTGCCAACCAATTAATAGTAAAGTACCACGAATGAGGTCCGATTGCTTTGGTGCATGAGTTTTTGGGTTCTCCGAGCATGTCAGTGATATCCTCTCGAACATTTCTGAATCCGTAGACATACATCATGACAAGAAGCTCAGCGACGACGGCGCAAACTGATGAGAATCCAGCAGCATATTCATCAAACATCTCGAACCAATAGAGACCAGCCTAAACGATTATTTGTTTATTAAGAAGGGATTTCAGTGGAAACTGACTCTTGTTGAGAAAACCAAACCAACACAATAAAGGAAAAGACACCAACAAATGACAACAAGCCATTTCTTGTTTCGATATTTTTTACTCTGATCGTAGATACATGAACAGAATACATCGACCAACGCAATTTCAGTACTTGCTCCAAGTAAGAAAAGCATCAAGAAGAACAAGAAACTCCAAAGCCATGGAAGTGGCATTTGGGTCATGGCTTCTGGATAAACGACAAAAGCAAGAGAGAGACCACTTTGAACAACATCTGGAACATCAACTCCTCTTTGTTGAGCCAAGAATCCAAGAGTTGAGAAGACGGCAGCTCCGCCGATCAGAGACATTGCAGTGTCACCCAAAATGACGATAAGAGCATCTTTGAACACATTATTATTCTTTCGGCTGTACGAAGAGAGACTGATGAGTCCTCCGTGACCAACGGAAAGAGAGAAACAAAGTTGTTTTAGTGCTTCTGTCCATGTTCTCGTAATGAATAATTTCGAATAATCGGGTTTTCCAAAGTAATAATAGAGACCATTAGATGCACCTGAATCAAAAGAAATTACAAAATAGAGCAGATGATCAAAGGGTTACCAGGCAAAGTGACTCCACGAACGAATAGAACAACGACAATAAAATAAGGAAGAAGAACAGAAACATAGGAGATCTTTCCCATAATCTTGGCTCCTTTCAGAATTCCCAATGCAGTAAGTGACCAACAAACAGTCATTGAAATGAGAATTGGCCAATTGATACCAGAGAAATCATACATTCCAGTAGAAGGATTGGTGATATGTTTCGTGAAGTATTGTTCCGTAGCACTGAACATTTTGGTTCCATTGAAGAGTTTCGCGTCTTGACATGTTCCATTTATAAAATACATTTTGTCTGGAAGATGAGTGACGTTTTCCCATCCAGGAGGATGAGAAGTACTACATTCTTTCTGACTGAAAACTATTTTTTGTTCTTTCTTTCTAACTGAAAATAACGAACCGAAGCATATCAATACAAGAATGAGCATCATTCCACAGATTATCACATCGATTCCAAACATTGAAATCACCTCGGAAGATGTTAATTATATAGATACTAATCCACGAAACAATCACAATATAATAAATGGCAACAAGTGCAGCTACAAGTACTCCCATCCATCCAACGCCTTCTAGGAATGGCATTACTCTTCTGAATATAACTGGCGGCGATTTTCCATTGTATTGTCCAGTCAAAAATTCGAAATAAATAGCTGGGAAACCGAAGAGTAAAGCACATGTCAAATACGGAATCAAGAATGCGGATCCTCCATTTTCGAATGCTCTCGTCGGGAATCTCCAGATATTTCCAAGTCCAACGGCCAATCCAAGACAAGTCAAAACGAATTCCACTCCATTTCCAAATCCTTCTCTTTGATCTTCTCCAGTTCCTTCGACAGCGGCGACAGATGAATTCGTCGTTGTATTCGTTGTTGTATTCTGTTTACTTGGTGTCGTTAATTCTGTTTTTTTGGAGTTTTGTCGATCAGTATCCACTGGAGATACTGGAGACCATGCTCTTTCTGTAATTTCTATTTTCTTCTTCTTTTTTTTCTCTTCTCATTTCGATCAGAGGATGCTTACTGTTTTCGTCCTCTTCCCCAACCGATGCCATTTTGTTGGTTGTTTCACCTTCGTTTTCTTCAGCACTCAATCCACCAAGAATTGGCTTCCGATTATTTTTTCAATGGAAAGAGAGATGTTCAAAATTTGAAACTAATTATTTTGAATCGATCGATTGTTCTTATTCTGGATTTGTGAACAAGGTTTACGTGAATATTTGTTTTTGAATTTTTAATTATAAAGAAAACAATAAAAGTGGAAAGGAAAACGAATAACAAAAATGAATAACATCAACAACAAATTAACCAGAACGAATAGAATATTCGAAGAACTTTTAATCCTCATCACTCCAATTGGCAAGTGACATATCAGCGAATTTATCAGGAACCGTGGCATCGGCTTTCTTCGCAGCCGCTCCGATCTTGATTCTCTTTCTTTTAGCCTTTGGAATCACCGCTTTCACGTCTTCATCGTCGTCTTCATCATCTTCAATCGTTTCAGTCGATTTCCGTTTTTTCGCAGCTGCTTCTTCTTCCTTCTTTTTCTTTTTATCATCCTTCTTCGAATTCTCAATTGCACTTCTCTCCTTCATCTTCCACACTTTCTCCCATTGTCTATAGAATGCCTTGATTGGTGAATCTGGGTTGTTGAGTTCAAAACGAACGGCACGCTGAAATAAACTCAACAGTTTCAATGACTTCGTGTTTCAGTAACTTACCACTTGCATTTCATCATTCAAATCGACGTGTTTGCGGACAAGAACATCCAAAACAAAACGAGAATGTTCTTTGAGTTTTGTTTGGAATCCTCGGAAAAGATGAGCATGATCTGCATTTTTCATAGTGTCAAGAATCGATGAGATCTGAAACGAAAAGTAATTTAAGGATATTTTCTTCAATTTCAATTACTCGATGATTAATCGGCAAGACGACGTCAGGGAAAGCAGCCTGGCTGGCGAGAAGATGTGCAGCCTGCATCATAGTTCTGAAAACGTGCTCCGTGACGACTTTTCGCCACTGTGGAAGATCGACGAATTGAGATGAGCATTTCAGAGTGCATTCAATGTCTGGTAGTTTTACTGCTCCTTTAACTGGCTTCGGCTTTGATTTTAATTCTCGAGCGAGCTCTTCGAGACACTGAAAGTTACATTTTACTATGGAATTCAATAAGAAAAATAAATACATCACAAGAAAGTTGCATGATTGGAATGTAGTTCGTGCAACTGGCTTGAAGTTGAATAAGCAACTGACAACAGTGAAGACGGAGTGGAAGGAATGTCGGCGCATTGCATAGTCTGAATTATTTTTTAATAAAAAGAGATTCTCTTCTCGAGTCATAAGTCTTACCTGAAGATTCCAACAATGACCTGAATGAGTGGATAAACGAGTTCTCCGATTTGTTCGGCTCCATTAACAGAGTGAGCTTTTGCAATGACCCGAACCCACATGTACATACATTGCATCATTTGCCAGTTGTAAATCGAGAAAATCAAATCCTTTCGTCCCTTTGCAATCATTGCATTTCGAAGGTGAACGGCAGTTTGACGAATGTAAACGAATGCATACTTATACGCTTGTTCTGGATTGATCATTGTGATTTCGGCAAAAGTACGATGCATGAATTGAAGAAGAGGCCACGTTTCGTTAGTCACAATTTTCGAGTTGGCAACGAAAGCTACATAAGCAGTCTTGTAAAGAGGAACGAAGTGTTGTGGATAGTTTTTGACGAGAAGATTCATGCAAACAAATGCTGGAAGACGACATTCTAATGTTTTTCGACTCCAGATTTTGACGACAGCTTTGATGAGAAGTTTGGACATTCTCGTGAAATGGGCATAGAGATCGACGAGTCTGGTGATTGCTTTAAGAGTTGCAATGAGAACTTCAGTGGTTTGAACTTCATTGAGAAACTGTAATATTATTTGAATTTGAAGTGATAACTAGAGGGAGAACATACCACAATCATAGCATGAAGATACGTTCTGACATATGTCTGATACTTCTTAATCATGGATTTTGAGAAAAGAACTTTTTCTCCGTCTGGTTTCGCTTTCAAAAGTCTCTTAAGAACATCTGGCATTGCTTGGAAGCACATTCGAACGACTGCTTCGAAGATGGACTGCTCGTTGATCACATATTTAGGTGCTTCAATATCAGCTCCAACACGGGCGACACAAGCGACAAATACATCAATAGCCATTCGAACATCAGATGGGTTGATGGGGGTAGTAGTCTGGAAATAGAAACTATAGGAAACGTTTTATAAAGCCAAAGTTACTTCATCCTCCAGAACAAGAACTTGTTGAAGATAGGAATAGACATTCGAATCGACAATAAGCCGTCCTGAACTGTCACTTTTTATTTTTGGCTTTCGAATCTTTTTGATTTTCGTTTCATCGTCATGCTCTTCATCGTCACTCTCTTCCTCTTCCTCCTCCTCGTCTTCTTCATCCTCATCATCCTCTTCTTCATCGTCATCTCCATCATCTTCCATATTCAATAGATCAGCGTCTTCTTGCTGGAGAAATTTGAAAAACTCCGGATCACTTTGCTTCAATCTAAAAGACTTTATTTAGACATTTTTGTTTTTAGAAGGGTTTTTACTTCTCCAAATCTAGCTTATGTTTCTTCATTCCTCCTTTTTCAACCGTCACTGTTCCATCATCTTCTTCCGATTCATTTCCATCTAAACTTCCTTCTCCGTCAAGTTTCGCAACTTCTTCATCTGAACTTTCCTCTTCTTCGGACTCTGGTTTTTTCTCGAGTTTGGCACGTTTTGGAACTGCTTGTCGCTTTTTCAGCGCTGCTGTTCTTTTGAGCACCTTCATTCTGTAAATTTCTTCTTGGTGTCAGTAAATTGATAATAACAAAAATGAGATCAAGAACATTATTAATAGCGAATTCAATTCATGAACTATGTTGCACTGATACTACATCTGATAAGATGAACCGAGTACATCTCAATCGCGTTTCCATTATACCCAAGATCTCTCATTTTGATCCACTACTGAATATTCTCAGTTTCTTTTCTCAGTGCGCGTTAAGCGACCGGATCGAGGTCACTAGACACACGACTAGAGATTGCGGCATTCGAAGAGACTTTCATTCAGGAAGAGATTTGAATAAGAGAGACGTTGGAAATGAGAAGAAAAGGAGTCAACTGTAGTCTCATTTGCATATTTAGTAGTACCCAATTGGATTTCATTTCACTTATCTCCATGTTCCATTTTCCTTTTTTCTTTCTTTGCCGTAGAAATATTCAGCTTGATCAGTGTTTCTTGCAGTGTTTTTTGGCTTTTTCGAATGACGCAAATCACTTGAAGAAGCATTCATTAGAAACCGGTTTTCGGTGGTTTTAGTCGCCAAGTATTCTTAGTAGCGAAACGATTCTGATGAGTAAAACTGATTTTCCGAAAATGAGGAAAAAACTAATTGAAGTGGAGAAGTTCAAAGCATGTTGATCAGGAGATCAGATCAACGATAGCTTATTCGTTGCGTCTCTATATGAATCTGTTCAAAGTCTAGATGCGCAATACTACCATTAAGAACACTTCGGCACGATACATAGGTACTTAGAAACGCCATTCCGTATGAATTGGTCACTTTGTTGGATAATAGAAGATAGAGGAGAAGCCGTTGACAACAACAGAAGAAGCTAGCAAAACGAGAAAATCTTTCCGCGCAGAAAGCAAGCAAGAAAGAAATCGTTTGTGGCCGATCTGCCGCGCGGCTTTGCGCTTACACGCTTCATTCTTCAAGGCTTTAAAGTCGAAAAGTCGTTGCTTTTTGTACGGTTTATATTACAAATTTCAATCTTTCCATCTTCTTATATTGATTCTTCTTTAAAAGTAAATTTTCAGAAGGGCCATCATGTTCATCTCATTATCATACACAACTCACACGATAATATCAATATCGTTACATGTATTGGGAGTTGTTGTTGGGTTGTTCGTTTGGTATTTGTTCCCAAAACATGTAAGTTCCTCGGCGGGCCTTACTCGGAAAGTGTTTGATATTGAATTCACTAAATTGCATTGAATCTCAATACTTTCACATCGTCCCACTATAGATTTTCAGCCGACGCGTTCAATCGTCCAACTCCCATCGGAACGAGTAGCAGTTTCAATAGACACTCCAATCACTACAAAATCCGAAAAACTGAATGCATTCTCGCCCGCTTCTCCTCACAATTTTACGAATAACAACGACGAAAAAGTGGGAAAACTCATCGATTTCGACGATCATCATTTACCACAAATCTCAGCTATACGTCAATTTGGTTAACTTTAATCTGTTAGTTTCTTATTCGAAAACGTCTAATACGAGTAGCTTTTGTCATTATTTTCTTGTTGTCTAATAAAACTTTGAAAGTGAGTTTTTGAAAAAAGGAAAGCAGAGAATTGAACCGTTTCAAACGGACAAACATTGAGAAAATAAAACATTTCGAACGTTTTTTGAATGTAAATATTTTATTAAGGTATAGTAACTTAAAACAAATAAATTAAGAAAATTGTTCATTGTGCACCCTGAGCCATTTGAATGAGCTCATTGATTCCTGTAAACCGCCAAACGAATTCCACCGGGTCCATGACATAAATCGTTTCAGAGTCCGTATATATTGAGAGAGCACCGAACCAGAATACTTGTCGACCGTCTTTGTATCGATCTTTTTGTGGATGATAAGTGAATCCATACTTTCCAGCCTTGATTTCAATGATATCTTTCAATGACAATTGTTGAGCAGTTGGTGCGAATCTTGGCATTGGTACTTGTGGAGCTGGAGCCATTGGAGCAACTGGAACACTTTGAAGACCGCTGACTTTTTCTCCTTGAGCGGATCTTGTGATTGCAATGACACATCGACGAAGATTCTCTGAAATTAATAATGAATTGCTAATACTGTCTATCACAGAAGTCTTACCGTTGACAGTGGGATAATTAAGAATAGCTTGAGGGATCCGTGATTTCCATGAAGCATACCATCTTTTGACCTCATTATAATCAACATTTGGACTATCGAGCCATTGACACAGAACTGCGTAGAACTAGAAATAAATTATTAGGAATATTCACTAAAAAATAGACTTACTCTTGGGAAAAAATATTTGGTGACAGTGTTGACGATGGCATCTGGATGAGACATTTCTAACCATTCCATTGTAGCAGTCCATTCTGGATAATCTGGATTTATTTGTGGATTCAGTTCCATCGTATCCAAGAATGTTCCCAATTTGGGAATGATATTCTGTCCGATGAATGCTGAGAATGTGCCAGCTGACCAGACGTCTTTCCATGGTCGAAGAGTCGCAATTGCACTTCTGTCCATTGGATCCCATAGTTTCAACGCCTTTGCCAATTTCTGTCGGATCGGAGGCATCACAGTTTGAATACGGTCACCGAGAAGTACAAGCCACGGAACAAGCCACAAATGTATTGGGACTTCATCAGTCATTGGATCCCATTGATTGACTCTTTCGGCGATTTTCGGAACGATTAGTTGTTCTAGAATGTTTTCTCTAATCCAAGAGGAAATAAGTGGGATCCACTGTTCGACAAGTTCAATCATTTCATGCATTTCTGTTCGAGGATCCCATTGGAGGCATGCACGACGAATTGAAGGCAAAATTCCTTCCCAGACGATACGGTCGTAGGCTGAAAATAATATTTTTGTTTCAGACTCGTTTTACTTCAATACTCACCTTTAATTTCATCTCCTCTAGTTTTATTGTGTCCAAAAGTCGTCTTCCTTCCATTCTTGCTATCATCCAGAATATCCCTCCACTCGGAAATCAAATCACAACCGTATTGTTTATCTTTGAGAGGATTCCAATTGGCAAAGTGGCGTTGAATAAGTGGAAGAACAATTGGAATTGCAACAGTTTCCAATGAATATAATTGATATTCATGTGGGTATTCCGATCGAAGACGTTTAAAAAGTTCTTGGCATTCCGACATTGACGGAGATCGATTTGATGAGAATCCATTGATCAGTTCATAGACGTCTTTGATGTGCTGGGCTTCCTGCTCTTCTGTCGTTAGCGATTTCTGAACTTGTTGCAAGTCATATTCCAGCGCAGTAGTTTGATCCTTCAGACTCATTAACTGTTGATTACTTCGTCGAATTCCTTCTTCGGTCAGATCCACGAGTAAATTCAAATTATGAATCAACTCGGGAACATCAAAAACAGTTCTTTCTTCTTCATCAACCGTATCGTATTGAGATCGAGTTTTCATAGAAAACGAATCATATCCTGAATATACTTTTTGTTGTTTGCCAGTCATATCAATGACCTTAATATTGGAATATTGCTGAGATTGTTGATGAGATGGTCGAGATGTCGACATTCCTTCTTCTAATACATCATCAATTGTCCTGTATGTCGTTTTTGTCTTCTGAGATTTCTTCCAGGCTCCTTTGATTTTTAATCCAATTTTTTCTTGCTCTCCATTCTCTTTCCAAGCGCTACCACCTTCTTGTGCCATTCTTTTCTGTGCATCTGCCGCCGATTCTCCAAACTTTGGTCCGACTGACGTCGCCTCTTTTCCGTATGCTCCAACAGCTCCTCTTCCTTTTCTCACAGCGGCTGTCACAGGTTCGATGATTCCTTGTCCTTGAGCTCCGAGGCCTTCTCCGTCTTTGTAACCCATAGCTTGCATCATTTTCATGATAACATCACTCTTTCCGTGCTTCATCCACCCGCCGAATTGTGTTTCCGATGTTCCTTTTGTATTCGATGAACGCATTCCGGCAAACACTTTTGCGCCTTGTTCTTTTGCAGTCCTTGTCTTCCTTCTATCGATAATCAATTCTAGAGCGTCGTCATCGTAATCTTGAGCTTTCGACGAGTATGTTCCAAGATTTAAAGAAGCCGGATCGGTTTTATCGACTTTATTTCCTGTTTGAACTCCGCCGGCGACAAAACTCATCGGTGCTGTGTACTTATGTCGTTTTCTGAAAAAAAAAAGTCACTACAGTCAATTAGCAACAAATTTTCTTACGATGAAGGTCCTCGGCTGGTTCCTTGCTCATCATCACTGTCACGATCCGGAGCGAAGACACCTAAAAGCGAAAGTTGATTTAATGTCAGATACTCTATAGTTAGTGTGAGAGCATTTTGTGTACAGTCAAAATAAATTTCTTATATTTCCAATTGTCTCACCCCACCATAAGTCGCCTGTTCCTTATTCTGAAACCGTCGTCTGCCTCCCGGGTTCATTGCATACTCCAAATCCATATCGTTGATTTCGAAAGACTCGCGTCCATCATCGTCGTCCATCTGAACAAAAATGATAATGAGGGTGTGATTCATCAATATAAAAAGGTGTTATTGTGGTTTGAACACTTTGTACCAAAAGATCAACTGAGGAAATTGTTATCTTTAAACAAGACGCAGAGACAATAGATAAATGATGGTAATGAATCATTTTTTACACTTTTCTGTCTCGTGTTTTCTCACTCTTGAGAGGCTTTCTGACGGCATTCGGGTCATTTGCCCACGTGTTTTGCTGCCTGACCGACCGATAGAACTCCGGAATATCTCTGACGTTTCGTAAAGTCATAAAATCTTCTCTTTCCTCAAAGCTTTTTTTCATTTTTTAGCTTAAAATTTTATTTTGGATGAAGTTTTATGCCTTCATCTTCTCGGCGAACATGTCATAATCCGGAAAAAAACGGTTTAATTTTGTTGATTTCATAGAAAGCTGTACAGCTCAAGAATTCGAAAGAGAGAGTTTACTAGAGAGACAAAGTCAATTCTCTATCAACGAATTGATTGTTTTTACCTACTAAGTATCCTACTTTCAGAACAGCTGTTCATTATTTTCTTTTGAACAAAAACATCACAGTATTTTGCTATTATTTTTTAACTATATTTTCCAATTTAAAAGTAAAAAACACGCAAAAAACTCACCTTTTATCGCTGATAGTCTAGGACAATTCAATAAAAAGAACGAAATTCGAAAAATATAGCGAAGAACGAAGCGCCGTTATTCCTCTAGCGCATGCTGTTTAGTAGGGAGGAGAGAGTAAACGGAGGGAAGTTCAAAATGCATTATTCTTTTCAGAAATCTTTCATTTAACTCTTGAAAACTTTTTCAAACGCCTCAATTAAAATACAATTTGTACTCAGATGGAACCACGATTGCTTCTTCTACTGGCATTCATCATGGGCTCAGCTCAAGCTGCGAATCCAAGGCTACGTGCTCTGTGGAATCTGGAAGAAGTCACTGAATGTGAGCTTCATTACAACGCATTGGTAACTCTTTCTTGATAAAACTATTAAAACGTTCCATGTTAAGCACTACAATAACTACGGATGTTGGTGCGGTATCGGAGGATCTCATGATCCAGTGGATGGTATCGATGAGTGTTGCATGCATCATGACAAGTGTTACGATGCCGCCGTTGATAATCAGGTAAGTCAAGTTTTCAATTTGAATTCCTTTTAAATATAAACTAAATTTCAAAGTAAATAAGTTTCAGATTTGCATGGATGTTGAAATCGAATACGTAGATGATTATGCTTGGAAATGTCTCAACTCGACTGCTATTTGCTCAGGTAATCATATTTCTTTTTTAAGCGTATCGTTCATGTTCTATTTTTCTAGAGAAGAACACTGGATGCAAAGCAGCTCTTTGTGAATGTGACAAAATCGTTGTCGAGTGTTGGAAGAAGTTCCCGAAACCAGAGAAAAAAGCAAAGTGTAACAGAACTCGCTGGGCGGAAATCACTAAACATTTCCAGCATTAAGTTATATTTTTGAAACATTTTATTCAAATTTCATTATAAATATTGCCATGTTTAATGAATTATTAGCGATTTTTCTCGATGAAAAAATTTTGGAAGCGGGAGAAAAGAAATGAAAAAATTAATGAAGCTTGTCATAAAAACTGACAATTGGACGGCGGGCCAATGAAAGCGTTGGCATGTAAGAGTCGTAGTGAAGAGTCTGAAATTGATATTAAGATGAAGTTTTAAAAGAGAAAACCTACCTCTTCGAAGCATCTTTTTCTGTCTCCTTCGTTCTCGTGAGCGATTTCCACCACGTTCTCCATATCGTTTTCGTCAACGAAAATGGTCAGACGATTCTCCTGAAAATCAAAAATTATTTATATAAACTAAGAAATAATGAAAGTATAACCTTATCTTTATTCGATTCTTGACTGATTCTTCGTCTTGCGACAATTGGAGTATCATCTGTCACTTCCACGTGGGTACAGTGTTCCACTTCACATTTTCTTGGTGGAATAACTTTATTCAAGTCTTCTGATGATCTTCTCGTATACTGAGGCTTCGTTTCATAGCTCGATTGACTTGGAATCACATATACTGGATGTCTTCCGACTTCTGGATGACGATGAAGAGGCTCAGCTGAATCATGAATTGGTGACGTGGCGACTGTAACATATGTGATGTTTTCTGGTTTCTCCATGTCGTCGATTCCAACGATCATTCGTTTCTCGGCATGCAACTCCGAAACATGAGGTGGTACGTCTTCGATTGGAGTACTGTAGATAGAGATTACGGTTGCGGATCTACTACGGGATGGTCTAGAACGATAAGTAGCTGAAGGGGTCTGGGTGCTTTTATTCAGGGGATGGTAGCCTATGGATGAAGTGGAACTTGGGGGTCTAGTAGTTCTGGAGGAAGAGTCTCTGGGTCTCTGAGAAGAAATGGGGGTTCTCGAAACTACTTTTTGAGGAGGAGTCACAGGATCTTTTTCTGGCAGTCTAGTATAATTCTTTGGATAGTGATCCAATGAACTATATGGCTTCTCTTTTGAAAGAGAATTGTTTTTAACTGCAGATGGAGTTGGAGAACGGACAAATCGTGTAATAGGATAGTAAGGAACTTCAGAATGACGACGTGTCAAATGCATTTTAGGAGGCATACGAGGACTTGATCTGGAAGATGAAACTACAGAACGGTACCCTGTAGGCTCATCTTCGAGTGGGGGACTACTGTAGTATGGAGATCTACGAACGTAGTTGTCCATCGGAGTTTTCCTAATTTCATTCTCAAGGCGAGTCTGATGTGGTGAAGAATAAGGCATTGGAATAGGCGTCGATCTATTGGATACAGTTCTTTCGGATGGTGGAATACTGTAAATCGGATCTGTTCTGACGTAATGACCTAAAGGAGTCTCTCGAACATCGTTTTCTCGAATCGAATGATAGCTCGGATGCATGTAAATGTATGGTGGAGGAGTCCGTTTCGATTTTGTATCCACACTACGAATAGATTCTGGACGACTACTTTCTCTGTTCACATAATGGTTCAGAGGGGTTTTACGTAGATCTTGTTCGAAAGGAGTTTGTTGGATTCTCGGAGATGATGGAACGAATTGAGGATTGTCTGATGAAGGATGACGATGGATTGGCTCCTTTCTCACGTAATGCTCAATTGGAGTTGATCGAAGATGTTGTTCCAATGGTGTTTCGTACATCTCAGAAGATTTTCGAACAGGAGATGGCGAATCATTTTTCTGGAGAGGTTCACTATTGACATAATGTCCCAAAGGAGTCTTTCTGATGTCAGAAACTCGTCGAGTACGATGAACTGTTGTTGGGGGCGGTGGAGTCCCTCCCGCGCGAGGAATCGGAGAGGAGCGGTTACTGTAGGTCGGAGATCCTCTAATCGGTTTTGCTACATGATCATCCAATGGGCATTTCGGAACTTCGGGTTGAAGACGAGTCAGATAGATTTTTGGAGGTGGTACAGGCGGAGAAGGAGTTCTGGGAATTGAGATAACTGTAGGGGTTGGTGATGGAGTATTACTGTAGACAGGAGATCTCGGTTGAGCTACATAATCATCCAAGGGAACTCTCGGAACTTCTGGATGAAGTCTTGTCAAATAGATCACCGAAGGAGATCTTTTCTCAATTGGAATCTGTTTTTTCGGAATGGTTGGAGATGGTGGACTACTGTTCACTCTTTTCCGATTGACATACCGTTCCAATGGAACTCTTGGAACCTCTTTTTCAAGACGAGTCAAATGAATTTTTGGAGATGGAGTTCGAGGTGGAGTCTGAGGAGGTCTAGTAGAAGAAGGAACAATTATAGTTCGGGTGATTGGAGATGGTGGTCTACTGTAGAGAGGGCTTCTGATCAGTGGGGTTCTGGGAACATCGTCTTGACGTTGGAGTGGCGGAGTTTTTGATTTAACGGATCTGGGAGGAGAAGGTTGTTTAGAGAATGGAATGATCACAATGTCTGAAACATCATCATCTTCTTCTTCTGATGGTGGAGTATCATAGATCCGTCGGACGATACATTGACTCAATGGAACCCACGGAACTTCATTCTCCCTCTTCGTTACATGAAGTTTCTCAACTTTTCTCGGAGAAGGAACAGCATCATTTTGAGGTTTCTTGACCACAGAAGGAGTACGGTAGATGGATGTTATTGTGATCTTATCCATTGATCGAGATCTTTGACGACTGCCATCTTGAGAAGGTATTTCCTCAAGAGTTTTCGATGGTCTCGGAGGTTTCACTAGAGTACGGTAGATTGGAGTTTCTCTTGGAGAAGAGGTAACAGAACTGGATGCAGAGAATGGAATGATCACTATTGCGGGACTTTCTGAACGGGATTCAGTTTCAATTGGAATGTGATGAGTACGTGGACGAATCGAATGATTCAATGGAGTTGGAGAGATTTCTTGTTGAAGAGGGGTTAGATGAATTGGGGGTTTAGGAACAGGAGGAGACGTTTGAACAGGGATGATACGGACACGACTACTAGGTTTTTCATTGGGAGGAATATAGATTGGGGTGACTGATCGAGGACTTTTCTGATATGGAACCTCATCATAAGTTGGAACACGAAGACTATGAAGACTAGGACTTCTGGGGATTTCTTCATATTTCGAAGAATTAGAAGATCCGGAATACAATGTGCTTCTGGGAACTTCATCGTATTTTGGAAGTTTTGAAGCCCGAGAGTAGGTGATATATCCACTCGGATTGTAATGACTTTCAGAGTATTCAGTTCCTTTGGAGTATCTAACGGGAATGTTATGGATTTTGGAAGCTTTGGAATACGTGGAAGAGGGTTTTGGACTAGGAGGAACGGCGTCGTATCGCGGATTTTCGGGAAATTTTGAGTACATGGACACTGGTCTGGGACTTCTAGAACTCTCTTCATACTTTGAAAGTTTAGAAGCTCTTGAGTAGGTTTTCGAGAGTTTTGGACTAGGAGGAGGGGGAGGATCATCGAATCTTGGAACACTAGCACTACGATAGATGTTATAAGTAGTTGTGGTAGTTGTTTTTTGATAATGGGTTCCTTCGGGAATCCTTTCATACCTTGGACTCATTGGTGGAATGTATCGTGGCATTGGATGTGGATCGACTTCTTCCTGAAGAGGTAATGGAGATACACGGCCGTTGAATACAGAAGAACGTCTCGGATATTCAGAATGGCCTACTGGAACTTCTCTGACTTGACGAATGGATGCTTGTGGAGAAGGATCGATAGGCACTTGATCGTAACGAGGAGTGGCGTTTGGACTTGTAAGACGAAGTCCTTCGTTGACCTCTGCTCTTCTTTTAAGAACTTGATATTTATTTGGATCAGCCGGAGAACGATGTTTCAGAGAATCGTAGTGATTGAATTCCTTGTAATGAACTGCTTGCGGTGAGTTTTGACTCGGACGATAAGCGTCGATGATTGACTGAAAATTCAAGAATTGAATCAAAAGTTTGAGATGTTTCAAGAGAAAGAGTGATTTAATGTATTCAGAAGAGCTCAAATAGTCGTCAAAGTGCACACAATGATCGACTCACATTCTATGATATGCGTCATGATGCATCATAGTTTATAGACACAAAATAAAACAGAATGTTGTTTTTTTAGGTGAATTCCAAAACGTCATACCTCTCGTTGCTCATGTTGCTTAATTCTCAAAGTATTCAATTCCTCCTCTCTTGTTTTTAGTTGTTCACGACGAATTCTTTCTCGAAGCTCTTCTTCTCGAATGTTGACTGGATCAGTGTTCTCCGTGGACTGAATAATGAAATTAAAGCGTCAAATGTGTTTCATGAAAACTCACAAATGGTAGATCTGCTTGATGTTCTTTACTGACTCTTCTCACTCCTTTCACTGGAACCTTCTCGCCGTTCTCTGGATTTCGAAGATCGTATGATTGACTGTGTCCCATTTTCTGATCTGCAAGTGAAGAATAGGTTTTTGATATTGTTCAGTAACGAAAAAAAAAAGAATTGTAATTTGTTCTAGAAAAATCAGCTGTGCAATATAAATGATCAGAAAATGAACGGTTCAGTTGTGTTTATGATCTGTTTCATATTAGAGAGTTTGAAGAAATTGACAGTCAGATGACACAGTCACTCGGTTTCTTTTTTTCTCATTCTCACTAACCTAAAACAAATACAAATAGATGAAAAATGGTTGAAAAACATTTTGAAGAACGAGAAGAAATTGAGTCACTCTGAGTCTTCTTCTAACATTTTATGACACAATATATAGAGAGTTTTGTGAGTGAGAAAATAAATATCAAAAATATGATTTTTTGTATTTGGAGAGAACGATGACGACTGTTTTATGAGGCTTCGAAAAACTTTTGGAAGAGTCTTCAGATGGAAATGTTATACTTCGCGAAAAGCTCATAAGGAAATTTGAAAACTGAAAAATCTAGAAACAACGGATTAAATAAGAATGTCATAAAAGTGACGGGCGGAACGAATCGAGAAGACAAAAAAGTAAATTATCTGATTGACATGTACATTTTCACACACAAGCCTTCTGATCCACCGACTTGATTTCGAAAAAGAAATCCAGGGCGGGAGAGTGTTGAGAATCACGAGACGCAGATAAGATTGTCAAGCGGAAACCGTTCAAAAAAGCGGTATGGGCGCCACAAAGCAAGATGTATATTTATATGTTTGTGGGGGAAGAGAGAGAGAGAGAGAGAACGGTGATCATATGGGTCTAGAATAATAATATTGTTTCAGGAAAAAAAGGAAAATTGCCATAAGGTATCATGTTTTGCTCGAAGATCTCTATCTGAAATCAAAATTCAAAAACAAGAAGAATGATACGAATGTAATAAATAAACCGTTCAAAAGAATTTCATAAAAGTCAAAAAGTGAGCATGAGCATACTCTTTTCGCGTGCTGTTTTGTCAACTTTTCGGCTTATTATATTAGTCATTTGGAGGAGATAGAACGACTCTCGGCCCTTTTCTAGGTTACGTTCTCTATCAATTTCAGAACATTCTATACTTTTTTCATTGCGGAACAAGTAGTTGTGACGTTAAGAAAGAGTCGGAAGAAATGCAAAAATGGTGTTTATGAGTCAGAAAGGGGGGCGAATGAAGAAATAAGAATGAAAAACGGAGGGGACGGTTGGGGAGTGGCCGTTTGTGTTGACTCAGAAGAAGAAGAAGAGAGGCGGTGAAAAATTGATGAAAGAAGAAACATTTAGAGTTATAGGTTCGGCCGTTCTTATCAGGATTTACATATGTATTGACAACCAAAATATGTTTGGTCATTTGGGTGGAGAACTCTTTGATAACGTAATTTTTGTTTATTGAAATTTGAAGAGTTACTTTTACTTTTAATCTTGACGTTGCCCTCTCGAAGATATTTTAAGAAGAGAATGTGGATGTGGTTTAACCAATTTTGGAAAACGATACTGGAAATGATGGTCACTGGCTCTTTTGATAGGAAAGACTCAAAGTTCTAAAAAACAAATGGTCAGTATTGTCTAGAAACGTCTAGAAACCAAATCATTTCTGCCCAAACATTTATATATTCACGATCGCTTCAAAAATCGAGACTAACAAAAGACGAATGTAAATAACAAATGGGAGGAGAAAACGTATTCAACTAGAAATGCGTATTCATATTTATTCGGCAAAATAAAAAGAAAATAAAGATTTTATGTACTTTATTCAACAAAACAGATAAGAGTCGAAATGAAGTATTTACTTTCAAAAAGAAAACAGTACTTGAGAAAGAGTATGAAAGGAAAGTCAGAAGGAAAATGAAACATGTACAAGTTTCCAGAAGAAGTCAAGTTATCAAGAGAAATCTAGCTGAAATGCTCATATAATGAATGATTTATCCTGATATGAGTTTTTCCATTTTACATACTCACTATCGAACTAGTTTCCAATGCGAACTCCTTGTTTTGAAAATTCCAAACCATTCACGAGCTCAATCAACTTTTTGTCAGTTTCTGAACTATTAAAAACATTTTCGAGTTTTGCTTTCAACTTGGAGTTTTCTATCAGAAGGGATTCCAGTTTCTCTAACTGTTTTTTGATTGCTTTGATATCCTCTTCTTGTTCTTTCTTTAATTCTTTCATAGCTTCTTCTTTCATTTTCTCCATTTTCTTAGATTCTTTTTCAGTTTCTTTGTGTTGTTCATTGATTTCTTTCAATTGACTTCTTTCAATTTCACTCTTCACTAACTCCAGTTTTTTAAATTCTTGTCGCTTTTTTTCCTCCATTCCCTTCAATTTCTGATTGATCTTTTTGAGTTTTCCTCTCTTCTCGTTCAACTTTTTCAGTGATCCATACGAATGTCCTTCGTGTTTTCCTTCTTCACACATGCATTCAACACACATTAATTTGGATTTCACAGAACATTCGGCACTCTGAAATACTTATTATATCCTTTGTTTCCAGTGAATATAAACTAACCGTGCAATAGAACATAACACATTCTTCTTTATGAAATTCGCATTTTGTTTTCTCATAAAAGTTATCTGTACTATCATCATTTTCTGGCGTTAATACAAGAAGTTCTGGTACTTTATCCATGATTTCATCCAGCTTTTTCATATCTTCCTTGTCGACTATTTCCTTTCGTAGAAGACCAGAAATTTCTTTTTGAACAATCTGGAATCTATTGCAATCTTCTTTCAAATCACTCAACTGTTCATCTATTTTCTTTCGTTTTTCATTGAATTTTTCAATAATCATGTCACGCAGCTTCGAACTTTTTTCTCTTATCAACGCAGATTGAGTTAAACAAAATTGTTCGATTTCCATTCCTTTTTTTGTGTAATCATGCGATTTATCTTCGATTCTTTTGTTTACCCGATCCAATTCCGATTGCAAATCAATATGTTTTTGTTTGACAATTTCGAATTCAGACACACATCTAGCTACTTTTTCTAGGAAATTCTTCGACGAAATATAAGAATGTCCTTCATGTTTTCCATTTTCAGCCATACAGAATCCGCACATCAACTTGTTTTCAATCGGACACTTGGGATTCTGAAATTATTTATTTGAATTCAACAGATCGCTTCAATTTACCGTGCAGAGGAATCGGCCGTTTTCTTTTGGGTGATTAGGGCATACAAGTTCTGTTTTTTTACTCTCAACTGTTTCTTTTTCCTCTATCAGTATTTCCACTTCTTGCTCTTCCTTCTTTTGATTGATTTCCTTTCCAATTTTCTCAGGTCCCTTTTCTTCATTTTTCGACATTTTCCCTTGATCCAATAGGCTCAAAAGAGCAAAGTTCTTCCGAAAACCTTCGATTCCATCTTGAAATTTTTAAGAATTGCAATATCAATGCATTAGAACACTCACTTTCCGCGTCTGTTCTTCTTCTATCCAAAGGACAGTTCACATATTTTTCATCTCCCAGAATAGTTTTTAAACACATCTCACAGAAAGTATCTCCACATTCTTTCAATAGTCGAGGTACTCGTTCTTCCGAATCAAAGTCTTCAAAACAAATTGGACAGTTTAAACCATTGTTAGGAGTATTTATCGCTTCTGATGTTTCTTCTCTACAAAATCAAGTGATTTCTGCCTTTTTGATTATCATTTCAGAATCACCTGTCATTTTCTATATCATAAACTTCGATTGGAATTTTGTAATTCTTTTTCTGTGCAAAAACATCGAATCTGAGATAAAAAGCGTCTCCTCTGTTTTTCAAACGATCCAAACTTTGAACGACAAGGTACATCGTCTCATTTGGTCCAATCCAATGCCGCAATGCATCTAAAACAAAAACAGAATGAGCAAGAAAAACAAAGAGAAAACGCACTTTGACCGCATATTTTGAGACAGTTCGGAATACTTGCATGAACAGTGAACATTACGTTTCTTTCAGTTGGATTGTCTATTTTCAATAAAGCTTCCGATCCAATCGCACTTTTGATTCTTAGCTTTGAATCACCAAACTTCAACATTTAGATCGATTTGAGGGAAATTGAAATGGTCAAAGTGTGCTGTTAGTTGTCAAAAATGAGTGCTCTTATCACTCTTATCAGTGTAACCTGTGTGTCGTTTCAATACATTAAGTATTGTTTAATCGCCAGTTTGATATTAGGAAGAATTTTTTCACAGTTCTCGTATCTTTCTCTAACTGAAATTGGAACAAAAGAATATATTTAGTCAAATATTTATTTTTTTTAATTCACATTCAGTTTCAAATATTTTACAGGAACGGAAGCAGAACCAATATTTTCTTTTTATTTCTACTATTTCATATGCAGAGCAGTGTGGCTTTTCTTCATATTCAGGTTCTCTCTGAAAAAAAAACTGAATTCATTCGTACTGGATCTTGAGAAAACTATACTAAAAGTGCAAAATCTGAGCGCCTTGAGCAATAAAGAGAAGCATAGATTTCGATTGTCTGTCTGGCTCGAAGTGTGTTTTGTTCCAACCGTTCTGTTCATCTGAAAGAAATGTAAATCTAAATTGATATAAATAGAGATGCTTCAGAGATAACTTACTTGGATTATCAATGAAAAACTCTCATTCCGTTACATACCATATAAGGGAAAGGTGAATAGGCGAATTTACATGCAGATACTTTTTCGACGCTGTGGCTTATCCCGGACACTCGAACAATTCTGATATGTTTTCCGTTTGTTATATTGCATTCCCAACTTTGTGTCTCCTAACTTGTCATTTATTTCTTCCAATCCTTCCATTTTGTCTTCCCCTTTTTTGTTTTCTTCTTCTTCCTTTTATATTCAATATACTGCACTTTCTTCTTTCACTCATCGACAACATTCTGCTCCATAGCAACGTCTTCTACCTGTGTCTATTCTCCAATGAACTGTTCTTCAATAGTTTCTTCTTCTACTCTTTTTCTATCTCCTTCTTCTTTTTCTTCTTCCACTTATTCGGTTCCTTCTTCTTCTTTTTTACTCACTTCCTCTCAAAAATGATCGTCATCTACTTCTTCTTTCTCGATCTTCATCTCTTTTGCCTTATCTGCCAAAACCTTTTCAACGCCTCTGACATCATCGTCACTATCTTCCAATGTAATTACTTCAATAAATTGTGGATGTTGTATTGTAGAAATTCTCTTGAGGCGTCTCTTTGATTTTCCATTACCTTCGAAGTTTCGATTTAACTGTCTACTATAGTCTACACCAGGCAGATCCAAATTGTGGTTCTGCATCATTCCAAATCTATCATCAGGTATTTGAATAAAATTCTGAGATCCAACGTGATTGAATGGAACTTGATTCATCAGAAAATCTGTATAGACACTTTTCTCGATGTTCAGATGATGATTTGTATACTGTAGCCCATTGATGACAATATTCTGCAAGTTCATCCATGGAAGATTTTTGTTTTGTTCATTCGAGAACATCTGAGAAGTTGCCTGCTCATGATATGAATTGTTCAACTCTTTTGATTCTCTCTCCATTGAGTCGTTTTCCTTCCGACGACATGTATTCACTTTCTCGTTTTCCGTATCATTTTGAGACTTTCTTTTTCTGGAATGACTAGCTTTTTGTTTAACTAAGTCATGTGATTCTTTCTGACAATACTCATCTCCAGTTGAAACGGAAAGCTGTTTGTTCAACTGTTGTGAATCAGGAAATTTTGAAAGATCTGGCCGTAAGAATGGATGCAGAGAACTCGGAGTTGGTTCTAGAGATCGAGTTTTTCTCACTGCTCTTTTCTCAATTAGCGGATCTCGAAAAGCATTTGGAATAATACTTTTATGAGGAACTATCATTGGACGAATTGGGAATGTAGTAGATGAAGAAGAAGACTCGTCAACGTTCATCGTTCCTATCTCTCCCACTTTTGGAAGAGCCGTTGATCGAACAGAAATCCGTTCGAATGGACTGGTTCTCATAAGCTTTTGACTTTGAACTCTTGTCTCAACTGAAGTTTCGCTGGACGTTGAAGAAGCGCTTTGTGAATCGGAAGAGATGGGAAACTGTGATAGTAAAAGGTTTCTGAGATGAGCAGCGTTTTGGATTGGAATAAAATTATGAGTATTAATTTCTCGTACGAGTCTGTTATCTACAGAGTTTCTTTGAGCCGCTTCTGATGTATCTATTTCAATATTTTTGCCGATCATTGTTTCCAAAGAATACATATTATGAATATTCTGTTTTATGGGACTACTTGGCTCAGTCACTTGTTTTTCTGGAACTTGCGATTGATGAGGCATGAACAAAAGTGTTGAACCGAGATTTCGAATTGGGAAACTTCCGGTGTAAATCATCGGGAAACTCTCTTGCATTCCAGAGAATTGTTGTTGTCGTTGGGCAGTTTGTTTTGCCGGTTGTATCCTCTGAACTTCATGTTCATCTCCAGTTTCCAAAGCACATGGATGACCAACATTGGGAAATTCATGTCGTTTGGAAGCATCAAGATAAGAAAATGATCTTGGAGAAATGGTCCTCGGAAGACGAACCCCTCGTTCTTTTGGTTTCTCTGGCGGTTTTGTCTCTTTGAAAATTCGTTTGGCTTTAGAAACTTTTGTCGGTGTTACTTGGTCTTTTCTTCGAACCCTTTTTTGAATAGGTTTTTCGGAACGAACCGATAATAATAAATTATTAGAATTAGTTGGAAAAACTTCTAGTCGATTTTCTATTTGAAACTCGGATATGTTTTTAGCCTGCTTCGGAGACTTTTGATTATAGAATTGAGTTGGTTGCTGTATCATTTCTTGATAGGCTTTTGTATAATTTGCAAGACCCTTGATTTGATCCCAAGAGAACGTTTTCAAAACGTCAAGCAAGTTCACATTGCTGATTGTAGTGGTTTCAGATGATGGAGGTACATAACAAAAAGAATCAGCTACTGGTTGGACACTCATCTGACTTCCAGTTTGTTCACTATATCTTGATATAAGAGTCTTGTTTTCAAGTTCACAAGAAATTTCATTCAAAGAGACTTCTTCCCCTTTTATTCCACCATTTTCCGCTTCCACTGCTAGTGATCTTTTCAGCAATTCTGATTGAGTGATAGTTTCTTCTCTCTCATCAATACTCTCGACATCAATCATTTCTTCATACTCTTTGATCTGAGTTTCACTTGAATGAGAATGAAAAAAACTTGGAACATCAATTTCTTTTTCTGCAGATGCTCCAGTGGATTGGTGTCGATTATTATGATCTGAACACATGGATGATGAATTATAGGTTAAATGTATTTGATTGTCACCTGGTTCAAATGGATATTCTCTGATTGGAATCGAAGGAGGATCTACAGTTCTCAAATTAAGATCTTCAGCTAAAACATACTTCTCGGTTTCAGTACAATCTGAATAGTTGGACTCAAAAAGAATCAGGAAATCTTTTCAGAATACCTTTTTCTGATTCATGTTTTTCTTCTGTGTTTCCTTCAGCATAGCTTGAATGAAGTTTCTCTTCTGAATTTGGAAAAGGAAGGCCATTAGATTGTGAATTGTAAGAACCAAGAAGTGATTGAGGCAAAACAGTATTCCATGAATCAGCAGAAGCTTCTACTGTCTCAAATTTCATGCCTTTTCTTTTCTAAAATTTTTCGGATGAATTAAGTTATTTTCTTGGGGAACTGACCATTCGATAACATATATGTTTCGCATGTTTTCTGTTTTGAGGCTCATTGTGTTGGAATACGGTGAATCGGAGATTATTCATCTCTTTGACTATCTGAAAATAGAAAAACTCGTGGAATCTATGATAGAAAAGTGTAACGGGCAAAATTCAATGTCAAGTTTTCATTAGGTCTAAAAAGATATCAAATCATAAGACATTCTTTTCCCATGGATGGAAACGTCATCTGAAAATTCAAGAAACAACGTCAGATCTAAAAGAAAAATGAAAACTTTTCGTTGTGGGAACCGAATCTCGATATCAGAGCAAATTACATGTTAGGGAAATGATGGAAAATCTTCGAAAGTGTTTCATATGTAGTGGAGCGAACATTTGGGAAAACAAAAAATAAAACCTGTGTTTTTCTTTGAAGAAGAAGAAACCTAAATGAAATGTGGAAGATGAGAATTTAAAAAAAATCAAAAATCAAAATGGAATCAAGCGATCGTTAGGTTATGGGGCATGTGTGAATGTAAACCAGAACAGGTAAATTCGTGATAAACTATGAGTCTAGATAGTACGAAAAAGTCTGAAGACAACCAAAAAGTAAGCTCAAGCTTTTTGAATAATGAGTTCTTGTTATGTTTCTGATTCGTCTACCTTCTTAACAGATATCTTGTTTTAATGTGTTTTAATAAGAGTAACAGTGAATAGTAAATCACAATCAAGTTAGTATCTGATCAAACAAAAGCGTCTGAGAAAAAACACATTGATGCCTGTAAAGGAGATGTCTCGTGGCTCGTCCAAGACTCTTAGCAACAACTTTTTCTTCGTAAGTTCTCTGCCAATTTCTAAAAAAACCAAAAACATAAACAAGAAAAAATGAATTCAAAAGAGAAAACGAATCGAAGTAATATGTGTGTTATGTAGGTGTTTTGTGATGCGGAGAAACTTTATAAAAGATAAGAAATGGATTGGAAAAGGGAAGTCAATGAACCAATTGATAAAGCGTTTTTTTCATTTATGATTTGTGGAATTAGGAAAATGTCTTCTTTTTCGTAAAGAAGATAAGTTCTCATTATAACATCAATTTAGAAAACGGTGAGATTCGAAACAAAAGCAATGGATCAAGCAACTATGTAAATTGCCATGAAATCAAATGCGTCCACTCTAGTTTAAAAAAACCAAATACTATTGAAATCAAAATCTTCCTGTCAACTGATGGAGCAGAGGCGTAGCCACATTGATCATACCTTTCGAAACCCAAAATTAGTTAACGAGTTAGGCAGCAGTCAGTGAAGAGGAAAATGACTCGTGACTCGAAAGATGTGGGACAAAAAAGATGTTTCATTTGTGAAGTTTAGATCTTGAGTCAAATGAAAAATAACTATTTTATGTATGATACACACACAAAGAAAGAAAACAACTAGTGAATGGAACCAAATTTTGAGAATGAGCAATTGAATAACATCAGAGACAAATGAGATGAAATTATTGAGATTTTTGAGTTTTTGAGAGGTTGTTTATGCTTCCAGACCACTATCAATACCATTGGTTATAGTCGATGGATCCTCTTGTAACTTGACCTTATCCTTTCTTCGTCGGTTTTGGAACCAAACTTTTAGCTGTAATTCAGAATAAAATATGAATATGCTTTCCTCAGAAACTTACTCTATGATAATCAATAGACAATTTCTTGCACATCTCATCTCGTTTTCTTGGATCAGCACATGCATTCGGATCCTCTTCATAGTATTTCTCAAGAATATCCAACTCGTGTGAAGTATACACAATCCGTCCACGCCTCGTTTTTCCATTCACTGTCACTGGAATAGAAACAATAATTTCACTAATTTTAATGACAAAAAACTAACACATGGGCGGCACGAGTCGTTTCCCGTTTCCTCCGACACTCGGAATTTTCGATTGAGTGCGACTCTGAAAATGGATACAGGTTTTTCTATTTTCTGATTGTGTTTCTTACAGATTCTTGAGTAGTTGCACTGAAAATCGCTGGTTGAGAAGTGATGAAATTTGTGAGGAAATCTGGATTCCATGTGCCTTGCTGAAATCATTCGACTGTATTGATGAGGGATTCTAAGACGTCAACTTACATAATCATCATCATCCAACTCATAAGTGTTGCTGGAATTTGATGCTCCGTCATCACTGCTCGGTGATCCGTTGAACGGTAAATCATGATTCCTGAAATCAAAATCGTTTAAGAACGGATCTCCATTTGAATTAATCAAAATGCCATGAATATTCTAGACTCAAAAATAAAAAAAATTTACTAATAATTGAAAAATGATTAAAAATCAAATCTCTCACCCATTTTGTAATGCTTTCAAAACATTTCCCAACATGATACCATCATCGTCTTCTTCGAGATCATCAAGTAAAATTTCCTCTTCTTTTATTGATGGCTCTTCAATTTTGATTTTTTTGACTTCTGGAACAATCTGGGGAACAGGTGATTCTCTTCTCTTAACAACCATCAGTTGACTTGTAATTGGTGTTGAAAGATGATTTCCATTTGATGGTTTCTGGGGAACTGGTGGTATTCTTGGAGCTGTCAGAGATGGTCCAACTCGTAGAGTAATTGGCATATTCTTCGATGGAGCCAAAAGAGGTTTTGAGAGAATTGGTGTAGATTTCATAGTTGGTGACATCACTGTCTTCAGTTGAATCGGCTGTGATTTTTGAGGCGCAGAAGATACAGAAATCTGTTTAGGTGCAGGCGGAGAAAACAGTTTTGTTACATTTGGAGGCAGAATCTTCGGAATATTTTTAGTTTCTTCATGACGATGATGATCAAAACTTTGGGTTACTGTAGTCGTGGAAACTGGCGAAGAATCTGATTTGATAGCATCTGGAGACGCCAAACATTTTGGACACACTTTTTGAATATCATCACAGATTGATACGGGAACTCCATAATCGCTTACCTGAATATGAAAGATTGAAGGGGGAAAGAGGAATGAAGAACTCACCAAACGATTACATATATCACCCATTTGATCTCGATGCTTGTCGACATGAACCAGAAGAAACATTTTACCTTGAATGACTGCCATTCCCAGGGAGGCACTGAAATTTAGAGTTTGTGAAACGAGAAAAAGAAATGAAATTGCGAGTAAAAGTAAAATACGTAAAATACGGAGAAACAAATGAAAAACTAAAAACAGCAAGGTTGACAATAAGTTATCAGACTGGATACATCTACCATAGAGCATTGTGCAGAATAAATTTGACGAATAATGTATGTTAATTGAAACAGTTAGGTTTTCCAAAGATAATTATTTATATGACTGCGAGTTTTTGAAATTTTCAGACTAGGAGCAAAAACCCCCAAAAGAGTGTGTGCAGTCGAGGTCAAATGGTTAATTAGAACGACTAGAAGAGTGTAAATGACCACGTTCACCTATGAAAACAAACAGAATAAATCGATAGAGGACGTAGAGGAATACATAATTAGGAAGTAATTGATCTAATTATCGCATCTCTGCAGATTTCATATCTAGATGGGATAGAAGAGAGAATCCGAGAAAGAAAGAAAAAGAAAGTAAAGGAATTCCAAAATCACAAATGCTCTCTGACGGGGGGAAGGGTACATCAAATGGACCAATAAAACTGAGCACACAAGTCTCTGCATTCCCCTCCTCCTCACGCCCTCGTCTCCAATTTGCCGCTTTGTGGTAAACGAGGGTGGTCCCTTCGTTCTTTTTCCGCCTTTTTCTCTATTTCTTGTCTCTTGTATGCACAAACGATTCATCTTTCACTCTCTATCTCTCTTCCTCACTATCCTTTTAGTTAATTGCCACGGAACGAGTGAGAAGCAGAGAAAAAGAGTGAGAGGGGATTGGTTAAGTGGTCGAAAGAGAGGTCTTTCTCTAATGTTTATGAGAGACAGAAATCGGGACGGATTTTGGCAATTCATTGAATGTGAATGCCTGAAAACGGCGTAGGACCTCAAGAGAAAAAGAGAAAGATGCATATAAAAGAGCCTCTTTTCGGTGGGAAAATTTGTGAGAAAAGAGGAAGAGAGAAGAATGAAAAATTGCAAGATTCGATAAATAATAATAATACGAAGATAGTCGGAAAAATGAATCTGGGGAAGCTTCGTTCGGAATTAACCATACAGTAAGAAGTGGGCGGAGTCTAGGACTCTACCTAATTATGAAGCCCTTCTTCAAAAATCGGATAATAGACATAATCTAGATTTGAATCATTTTGTTTACATTTCCCTATTCGAAACCTGAACGCGGCAATACAGTTATCACTAGATCTCATCTTGATTCCTAGGTTCTCAAAATTATTTTGGGTAATTTAGTTCATATGAAAAGAGAATTCACACTATGATTCAGAATCACAGTTGGGCAGATGGCCTGTTTTGCAATTAGCTGAAGACTAATTGCATCTCCACCCATTGAGACTATAATTAAGGACCGGGAGACATTACGAATGACGTGGAATCAATTATACAATGACCCAGAATTCGGCAGGTATCTTTCGGAAAATCGTTTGAATCAGGGTAATTAAGTTCAATCACAAATTACGAAGTGAACACAAAACATAATACTTTTATGACTTTTGAGACGAAGAATTACAAAATCAATACAATCAAATGATAAATTGGTCTGTCGATTTCCCTAAAATTGGTCTTTCTCTCCCTCTCTAACCGTCAAATTGGTCGATAATTGCGTCTTTTCGAGGTAAATAGAGGAGAGGAGACACACAAAAAAACGCCCCTTTTGTCGTCTCTTCTCTTGCCAAAATGTATGAATACATCTATATTTTTTTCTGTTTTGGAAACCGGGGAGAAACGGGGGCGCTGCCTGCGCTACCACAAAAAATAAAGGAATTCTCGGGGAATTCCTCTTCTTCTGCTACTCATTGGAAACGAAATTCGAGACGTTTTGGTTGGACGCTTTTGCCTTCGAGAACCTACGTGTACACAATTGAGAAAAAGAGAGAGAGAGTAATTGTTTATAAAAAGATCATTAGTATCTAATTATGAAGAGAAGCAAAATGAGGAGTTGTTGACAGGTGGTACCAGCCGAAAAATTGACATTTACAGAAAAATAATAGATAAATTTGAAAAATTGAAGGGGATGACTTGTTGACACTCGGGTGATAATATTATTAGAATGATAAGAGAGAGAAAGAAGGGAGGGAAATTGATTTGAGTCTTGTTAGCTTAGTAATTATAGGTTTAGACTAGGAGAAAAAGATAATTGGTGGAGAACGAGAATTTATAATTGAATTCTGAAATTCCCAAGAATAAGAAATCAACATCAGGGTGCTAAGATTATTATTCAGAATCTAGAACTCTCTGGAATATGCTATGACTTGCCAACAGAGACTGTGACAAAGAGAATACAATAATTGAGAGAAAGTGTCAATAATAGTTGTATACAGACGATAATTGGGTGCATTATCGCACGGAAAATGGTAAAGACTGCCAAATTATCGGCTGATAATTAGTTGCACTCGCCGTTGCACACAGAGAATTTTCAAGAAGAATTAGGAAGATAAGAAAGTTTTTCAGTGGAATTTGCACTAATGAGAGACTTCAATTATGCTGTTTCCCAGAAAACTAAGATTCTTGGAAAGGAGTATCAAGACAGAAAAACTCGAGATTCATTATTATATTTCTCGACAAAATAATTAAAACTCATTAGACAAGGGGGAGTGCCAAAACAAAGTGTTATCAGAACGTTCTCTAATTCTTCAGTACGAAATGATGTCAGAAGAGACTTATAGGCTACGCAATACGGATAATATGACAAATGAGGCTTAATTGTCATATGATGAGCTGGAACTGGGGGAAATAAAGAGATTTGGCACCGGAAGATACCTATATTGGAAATGATTTGCTTCGTGGGTGCACCAACAACTGCCTATTTTGAATTGTGGGCGGAGCTAACTCTGTTTATATTCTTGTTGTCAAGAATTTCCAGAATTCTAAAATTAACGTTCTTTTCACAACAATTAGGCCTTATCGGGCTTCTCGATACTCTCGACTACCCAAATATTTACCAAATAGTAATTATTGATTGATAATTAGTCACTCGTTGCCATCACAAGGCAACAAACGCAACCAAGGAGAAAAAGTAAGACGACTGGCGGTTTCTTATGTAGTAAAAAGGCAAAAGGAGGAGGAAACTGGTCGCCTAATTAGCCTTGATAATGAGGACACCTTCTATGGTTGGATGGCTCTTCTCGAAAGAATTTCACTCGTGCCTTCTGCTCTTATTTCTAGAATTTACATTGACTCATATTCTCAAAGATAAACTCTTAAACCTAATCTCATCAATATACATGATAGTGTGACCAAAAGAGCCGAAATGGTTTAGGTAGGGTCTCTCTATTCATCCTTCATCACACGTTCTCTCTCTGGGCAAATATATAAATGAGTAAGCTTCTTCTGCTTCATCTTCGGACAGAAAGAGAGAGAGGTAAAAAGAGACATTGGCGGGGTGGGGGCCAGGTGGACAGAGAGGTGAAGACAAGCAAAACAACCAAACCGACGGGCGGCACCAACTGACTACTTACGTGGAATTTGGTATAAGTGTAATTAGACGAAAGTGGAAGAGAGAAGAGAAGACCGAGGTAGAGGGGATTAGAGATGAAGATGGAAAGAAGAGGCACACCTTGATGGCTGAGAGGTTTCTAATATTTTTATATGTAGTAGTATCGCATTGGCATAATTAGTTTTATTTGAGAAGAGAGGAGAGTGGTCATACATGTAATAATATGTGCACATTTCAAGCCTCAATAGACTCATAATACATATCACATGAGCCAAGAGACGAACGAAAACAGTCGGTTGTTAGGGAATGTCAGAAGGGTTTCTTGCATAATGATGTAGCCAACTGACTCGAGAGTTGGTCACAAAACCCCACATTTGAATATTAGAAGACAATGGAAGAAGAAGAATCTTGATAACTAATGCAACAATTGAAAGAAGAAGAAGTGTGTGCAAATGAATCACTTGACGGGATTTTATTGCAGAAACCGTAAAATTCCTTATTACCGAAGTCATTTTCAAATGAATAGCAATGCATTTTTCCTCCGAACCCATTGAAAAGGTATACTGTATTCGAGGGTATCAAGAATCAAATAGCAGAAAAGTCACGTGGCCAAAATCAAATTGATGTCAGATATTACTCATAGAATGAGCATCTGACGAGAACGGATTCTGTAGCTTCTTTGACATGAAATCAACTTTTTCTAGTCTGTGAAAACGATTGGATCCTCATAATCAGCATGAGAAATAAGTGATGAATACATATGAAGCAATAACAAGCTTGTGCTCTCTCTCTTTTCTCAAGACTTCCGATTAATATTAGTATCGTCTCTTTCTCTTCCTTTTCCTCATTCTCTCTCTATTCCTATCCAAGGAATTATCTTCTTTCACTGCCTTCCTATAGAATGAGAGTCGGCTGACCACTTTCAATAACGTGTTAATAACACTAATAATCATAATAATCATAAATATATATCTTCTTCGTGATGAAGAAGAGGCGAAAATAAAAACGACGAAGAGATCGGTGCGAATGGAGAGAGAGATTTCTCTTGGATACACCGGATTATCGATGCCCGTCACACCCGCCTCTGGATTTTGTACCACTGCTCTGTCAAGTAGTCGTGTTAGCTCGAGGATGGAGCACCACAATAATTCGTATGTATTCAAGAAATGAGGAGATTATGAGGAGAGAACAGAATCAAGATTGCAGACCTGAGATTGAGTAGAGAGGAACGGAGAAAAGGTACACACCTTTTATCATAATTGAACAACATTTCAACGAATATGAAATTGGGTATACTCAAATAGAAGGATAATGAGAAATGTGTGGATTCGAAGAGCAAAATGTGTGAGAAAAGAAAATAGGAACTTTCATGGAATTTATGGTTTCGATATTCTAATTCTCGAGAGATAATCACAAGAATCTTGTCTCGACAGGTCTAAAACAAACGTTTTTTGAACTCTAGGACAATAGTCTGCCAAGTCCGATTTATCTTTTGTATTAGAAAATATATATTTTTCAATCAAGAACTCATATTGAACTCCGAACAAGGAAGATAATCCGCCTTTATTATTCACATTCCTAATTTTCAGTCATTCATAATGTGGAATAATTTAATTAGAGGCTTCAATTTCATGAAGCTTCAATATGATTCAATAAAAAATATACTGAAAGTTGGGAAGGAACACATACTGAAATTGTTTTATCTGAAGTTCAAGAGTGTGAATCCAAAAACCCAATTTTTATTGCAACCAATCTTCCAAACCAGTGAACGTATCATTCTTGAATTTTCTCAGTCCTCTATTTGAGCTCTCCGCAATCAGCGATGACACACGGAGCCGATGGAGTACCGTCTTCTGATCCTTTGCTTTCGACGGCCTTCACAACATCCATTCCCTGGATCACTTTTCCAAAAACGACATGTCCTCCATCGAGCCATTGTGTTTTGACGGTGCACAAAAAGAATTGAGAGCCATTTGTGTCTTTTCCGCAGTTGGCCTGAAATTCACAGATATTCAGAATGTTCTGATCTATTCGACTACCATAGACAAAACTCCAGGTCCAGTGTGTTTCTCCTTGAAATTCTCATCTGGAAACTTTTCTCCGTAAATCGATTCTCCACCAGTTCCATCTCCATTTGTGAAATCACCTCCTTGGATCATGAATTGTGGAATGACACGATGGAATTTGGATCCTTTGAAGTGTAATTTCTTCCCAGATTTACCGGTGCCTTTTTCTCCAGTACAAAGACAACGGAAGTTTTCTGCTGTCTTTGGTACAACGTCATTGTAGAGCTAAAAACGAATAGATTACTGTATCATTACGGATTACTGTACCTCCATGACGATTCTACCCGCTTTCTTTCCTCCGATAGTGATGTCGAAGAACACTTTGGTACGTGGCATTGCTCCGATTCGATTCACTATTTTGTTTCACGAAAACAATGAAATTTGAATAAAGATTGGTTTGCATATTCGAAATGTGGAAACACGTGGAATCTGGATTGTCAGATTATGAGAAAGTACACGTGAATTTATTCATTAAAATTAATGAATTTGTAAAATATATCATCGAGAACAGATTTTTCCAGTCGAATAGAGCTGTGCAATTATATGTATTCTCGATGGCATATAAGTCTCCTTTGGAACTTTGAACCTTCTCCTACACCCACTCCACCCACACCCCCCAATTTGTGTTTCTCTAAAAATAAGTGAGAGAAGGGGATATGTGTAAGAATTGGCGGAGCGCTGGGGCGCCACAGGCCGAATCTCACAAATTGATGGCATCAGGTAGGAGAAAAAAGGAAGGAGAATAGTATAGATGACGAAGAGAATTAGACATGTCCGGGTGCCCTCCACCACTCTTTTCTTCTTTTTCCTTCATTTTTTTCTTCTTCTTTCTTCTTCGTTCTTGCAGAAAGAAGGTCTTTTTGAATTGTGTTCTGATGGGTGACAAGTTGACCTAGTTAGTAACGTTTCAATGAGAAAAAAAAATCTGATGACCGATAACTGATAACGTTTTGATTTTGTCCTAATTTTGTTTTTCTCTTCCCCTATGTACTAAATCTTTCAAACGTTCTTTCGGCTGTCAAAACGCACTTTAAAAATATATCAATCAATTCTATAATGATAAGGATTTGAAGGTTTGGCAAGAGGATATATCCTTTGAATAAAAAATTCCAAAAGAGGTTGATAGAATGAAAAAAATGGCTTCTGAAAAGAAGATTCTTCTACAGTATACATTTGAAGCAAAATTAATAGAAAGTTTCTTTAATTCAGAATTCAATTCTTCCCTGACCATCTCATTCAAGTATTTCCATCTTCAAACTTCTTCAAACCGTCTTCCAAAGACAAATTCGTTCACTCTCCCTGTATATTTGACAAATTAGTCGTCGTCGTCTTCGTCTTCGCCTTGAGATTTTCCCCGACAAAAAGGTATGAAAAATGAACCCGAGAAATATTTGTGCGACGAAACACACACTTTGAACGAGAAAAGAGACATTTGGCGCAGTGTCGCCCCCTTGGTTAGTCTCGGGCCAATGTTTGTCCCTTTTTAGTATTCTTCGTTGAGGGCGCCCACCTACCTCTCAAAAAAAAACTTTTTTCCCCGTTTTTTTAGTCTGTGTCACCTAGACATAGACACCATGAAGAGAGAGAGAGAGAGAGAGAGAGAGAAGAAATAAAGAAAACGTGCATCATAATATAAAAGAAATGAGTAGGATGGAGCTCGTTTTGTGATCATGAATAGTGACTAACAAAGGTAACGAAGAAGTTGGTTTCACTTTGTCAACCCATGTCAAAATCAGATCGTTTTTCATAAGAAATTATAAAAAACTTGATAGTTAGAAGAACCTAAGGGACCAGGAGCTCAGAGCTACAGTACCCAAAAACAGAAATCGAATCAGGAAGCTTCCAGTTGTCACATGAGCATTGATCAATTGAACTGCATCTCTTCTTCCTCATAAAACAATGTACGCGGACCACCAATACTTTCATCAAAGATCAAAAATCTAGATCCAGATCCCATGTCGATTCCCTTGCCATTTTCCGAAAAGTTCATCACAATTTCTCACCATAATCATGCCTCACAACTCAACTCTCTCTTTCTCACTTTAAATGAAAAACTCTTTATCCCTTCTTCTCCCACCACCAACCAAAAAAAAAGAGACTTTCTCTTTTGGCTCAGGAGCTTTGGCGCCGAGAGCCAACACGAGAGCACACGGCGAGTCTCTTCTCTTCCTTCTTCCTGCTTCTTCTTCTTCTTCTCTTCTTTTTTTCGCGTCCTGCTCCGTGAGCTCCTCGGCGCCGTCGGCCTCACCACACACCAATGCATGCACGCAAGAGACACACCCAATCCAACGCCAAAGGAGAAGGCAGACCTCCACCTCACCTCTTCTTCTTCTTCTTTTTCTACTTCTCTTTCTTCTTTTTTTTCCGCTTCTGCTACCACATCTCACTCCCGCCACGTTTCATTTTCATGGAGTTGTGAGTTTGATGAATAAGCATCTGGAGACTAGATCTCCATGATTTTTAGGTTGATGACTAGACATCTGTAGTCACCTGAAACCTATAATTGATGCACACACGTCACTACAAATCTCTAGAGTTGTGTGCTGATCGTAGGCGGTTTCTATATTCTTTTATCCTTTCTTTATCGAAAATTGAAATCTGATTTCCATTCCAAGAGGATTTCTTTCGACAGAATACATCATCTTTAATCTCCAGTCAATGCAAATTATTTGGCTTTACCGAATCCTTCTTTAGATCATACTACAACATTTGAATCAGTATCTAGTGGTTTTCCTTTATAAAATGTCAAGCAGAGCCGCCGGGGGATTTAACCCGGGACACGAGTGCTAACCTTTTCCTATCGCTAATCACCTGTGTGACCGACCTCGAACTTCTATTATCGTTTTAAAGGCAACTCCAATTATCTATGATCGTCGGGTGTGAAGAAAATTTTCGCTTTGTGCCAATAGATGTTTCTTTTGATAGGTGGGGAAAAAAGAAATTTAGAGGGAAGTGGTAAAATTATTTATTACAAGTTCGTCCTGCATCTTAGGTTTCCAGTATTCTATAGATCAGAATCAGAAACTTTCAAGTTCAAGCTCTTTCCCTTTTCACTGTTATCACTTCTGAGTATGTACGAGAATTCTCTATATTTATGAGAGCATTATAAGCATCGACCAACTAGGTCATAACTATCTTTATCCCAGCTGTACCAACTCAGTTTTTCCTTCATATGTGTTTTTTTCTTCTCCTAAAACACAATCATATTCATTTGAAGAACAACCAATGCTCCGATCTGCGACCACCTGTTCTTCCGACTATTGGATCTTTCCCGATTCTCTAGATCATTCCAAGTTGTCGACGAAACTTCTCTCTTCCCTTTTTCCCTCCTGACGACAAATATTTTTGTCCCGATTTTTCGTCCGACAGTGTTTGGGGGGCGGCTAAAGAAAGTGTTTGGGAGGGAGAATGGGGCGCCGGTGTCGCCAAAAGGTTTTTGCGGCGTCGGTGACGAGGTCTTCGTCCTAGTGAGTGAGTGTGTCTCTGTGGAAGAAAGTGTATGTGTGCGGGAGCCTTTCCCGCAGAAGACTCCACACATTTCGACGAAATAGTAAACGAGATGAAGAGTGTTGCGAGAGACTAAGGGAGACACCCGCGCCCTCTTTTTCCTCCCGTCGCCACTCTTCTCATATTCTCCTTTTCTTCGCTTCCCCCCTTCTCATTCCATTGTCATTGTCTGGATGTCTATTATTTCTCCAATACTATTTCGATTCTACCGCCCTTTTCTCTACTTTTCTCTGCCTCCCTGTATTGTATGGATGGAGGGGGGACGGGGAAGGGGACACTGTTGTGTCATAACACAAACACACAGACAGTATGGTGTCGGGTCGGGCGCGCCCTTCGCCTACCTCTCACTTTTTCCCCCCCTTTTCCAAAACGATCCTCTCCATTCTCATATTTTATGTTCACTGCCTAGCGAACCTATTTTCATACGAGCGTGGTACTGTAAAGTTGTTTGTGTATGTTTAGCAGAAATGTTATACTGGAGTCCGTTAGAGTTGTGACAAGGTACAGTGGTCAAAGAGTTCTCCATGAATCTGAAGCCTGCCCTGGATAGCTTCCTTCACTACAGTAATCCGTAGCTACACACCAAGTAAATTATCTTTAATCAATCATAAAACTCAATCTAAAATCCCTTGTTTACACCAAATCCTTCACCAAAAAATCTCCTTTTTCCAGTTTCTTCTGCACATTTTTCCCACACTTCACCCTTTCGGCCTTTCTTCCTCTTCCCCATTTTTTTGCTCGTTTTCTTTTCCAATGTGGACATACCACTAAATAGATTCATTGGTGAAAAGAGAAAGAAGAAGAAGATATAGGCTTATAGTCTTCGATATACTCCAAATCTTCTTACATAAAAAAAGAGTGAGAGGAAGAGGGCGAAAAAAAAGAAAAAGATAATTGGACAGTAGTGTATATATGAGAATGGGCACCGAGCACATTTTGTCTTGAAATTATACTTTTCAAGAGGAAATTATAGGTTTCTGAGAAAACTCGGAAGTCTCTTAGATTACTGTAGGTCCCTTTCACAAAGAGGTTCTCCTGATTAACCTTCTCATAAATTTCCACACCTCCATTTCCTTTTCCAATTTAACACCCTTTCAAATTCCCAAATGTCCTTCAACCTCCTTTTTCCCTCAAAAACTTACAAATTCTACATTTAATCGAATCACACCTGCGTGGCGATTGCGCCAGTTTCTCTCCGTTTCTTCCCTATGGTTCCCCTAAAACTCTGCACTTTTTCTTCTTTTTTTCATTGTCTTTTTTCTCTTTTCTTTTTCTCTTCTTCTCTCTCGAAAGACACCTGCGGCGGACGAGATTCGCCAAATTGATTCTCGTCGCCACGCATATAAAGGCAACAGTACCGCAATTTGTCATCTCTCTCTCTCCCCGTTTTTTCATCGTTTTTGAGAGGGGTGAACTTGAAAAAAAGAAGAGAGAAAGAGGTAATTGGGCTACAGTATACACATGTTTCGAAAATCATAAAAATGAGAGAGAATAGAAGAAATAAAAAGGTGTAGATTTCATTGAGGTACTTGATTAATAGGACTTTGCTAACATTGAAACAACGAAGGCATGCCGCTATATTAGAGCTTTCGAAACTTGGAAAGGTGATAATGAAGATCATGAGAATTCGAAGAGTTCAGAACAGAAAAATTATGTTCCCACCTTTTTCTCTTCGAACCCCTTTTTTTGAATTTCAGAATGTTTAGACTTCCATAAAAGTCCTCCTCATCCGACGCTCTTCCCGCATCATTTCAATCCATCCTACCGTCGGGTGTCTTCTTTTCCTCCGTCGTCCTGTCCCTAAAATGATGTTTACTTCTGCCCCTCTTTCCCCTATGGCCTTCTACCTACTCCCGACCCCGGGGCGAAACGAATTTCTGTCTCTCTTCCTCTCTCTCTTGTCCCATTTCTCTAGAATCTCCACCGATTCGAACACTCTCTGACCTTCACAACGTGGCGCGATCATTTGGGTGTAGTACAGGGAGGGGAACGAGAAAACAGATAGTACTGCGAGGACCGGAGACACCAGAGACGATATTTGCAAAGTGATGATGAATTCGCGGCCCGTGGTGCGCCTTCTCTCTCTCTCTCTCTCTCTCTCTTTCTCTTATTGTGTGTCTCAAAACGAAGAGAAAGACACCAAGAGGTCACAGTTACGATTGGAAATATTTCAATCTATTTCACCCTATCTCTTCTTCTGCTTCTTCTCCACCCCTCCCCTTTTCATTCTCATCATCATCATGATAATCATTTTCTCGTTCTCGTTCTCTTTTCGCCCTCTGGGTGTGGGGGTGTCTGTTTGTGTCTAATGTCTCTCACTCCAACACACTCTCTTCTTATCATTCACTCCCGCTCCCAACCATTTCACTGTCCAACTGAAGTTCTACCGCCAACAACCCAAAGGTGTAATAGCCCTTTCTCGACTACTTTCTTTTGTACTTCAGATGATTTTGAAAACGCTATGAAATTCGAAAGTCCTTCTTTTCTTAAAAACTGATTTTTGAATCTTCTTTATCTCTTTTTTTCCAAAACATTATTTTTCCAGTAATCCGGGGGCACACAATGTATGTCCTACTCAACTTGAAAGATGACACGATGCTCCAGAACGTGGTGCAATTACTGGTGAGTTACGATTCATATTTTGAGACGTATCTTCTGGAAAACAATTTTTTTCTGTACTTTTTACCTCATCCGATTTCCAGTTTGCCCACGGACATCGCCAACTCTCCATCGGAGAAAACATCGAGAATCTGTGTCCAACATGTGAGAAAACAGGCTCAAACCCAATGGGTTCAGCTGTGACGTCATCTACAACATCTCCAACAACTCCATCGACACCTCCAAGAGCATCATCCTCATCTTCGATGGCAGCTGCATCTCCAACATATACTACAGTAACCACTGCTGCTGTCGTCGTCCCATCGCTCTCGTCCCCGAAAAGAGAGTTTGTGTGCTCGACTCCAATCAAAAATGGAATGTCGGATGCTAAGGTTAGTCTAGGGTTTTCTGTACATTCAACCAAAGAAATGATGTTTGTAGTCCCATCTGAAGAGACCTTTCGTTCCGATTTCCCCGATTCTCCCCCATCGTGCACCTTCACAAGACGTTCATAAATATGAGGATATCAGTGTGAAAGAGGAACCAAGTGATGAGGGAAATGAGGATCCAGACATGTCAGGAGACGTTGACGAAGATCTCGAAGATCTTACTCTCAGTCAAGCATTGGAACTCTTTGACCGAGTAAGTATATCATTTTGATGCTTCGGTTCTATTCCAAATAAAGGCTCATTTACAGGAGCCACGAGTGAAGAAACCGAAAGTAGAGGAGCCATTTGGAGAGCTTTATCAGTGTCAATTATGCAAGAAAAGTATCTCAAGACATGGACAATACGCTAATCTTTTGAATCATTTGTCACGTCACGCACGTCTTCATGCTTCGAAAAAACAGTATTGTTGTCCGAAGTGTGGAGCCAGTTTCACTAGACGTTACCTTGCTTCCACTCATATTAAAGAGGTTCATGGTGAAGCGAAACTTCAACCACATGATTTCGCGTGAGTTTTATTTTGAAAATGTCAATTTATTAGAGAATTGGATCTAGAACCTTCAAAAACTGATTCTTTCAGCGCTGAGCTCCGCGAAGAATACCGACGACTCTTGGAAATGTGCTTCCCGGGAGCCGATAATCGGCGGAAGCAACAACAAGCTCAAACTCAAGCGACGAAAGATTCAATTCTGAATATCTTATCCGATGACAGCGGAGTTTCAATTAACGACTCCTCGGATCTCAATATTTCTGTCGGAAATGAGAAAATCGAGGTGCACGTTGGCACCGGCGATGAAGACTTGTCATAATAGTTTTTTTCTTTTTATTTTTATACTTTTTTGTGTCTCAGGGTATCTTTTTTGGTGTGTTTTCAATTTTCCAAATTTCTCATGCAATTCAAACTCCTCTTTGAAACCTGTGATTTTCTTCTGCAAATTTAGTCATTTTTCTTCCAGGTGATTCTGCATTTTTTCATATTTATTTTTTTAGATAGACATTTTTGATGATGATACTGTTTTTCTTTTCCGAGGATTATAATGGAAAACGGGTTATTCTTTTCGATTTTTTTCAATTGTCGTCTTGAACTTTCTTAGTCTGTCGTTTTTTAAATGTTTTCCTCGTAACAGCTGGTCTCTGAGCCGTGCCTTGCTTTTGGTGTGATAAGTTTTCGTTGATTTGTTGAATAAATTTTGGTTTTTAACGATGAAATCAAGAATCCTTCTCAAGGAGTACTCAAGAAGAAAAAGAAGGAAAAAAGTGCGCGGCGGCAATGCAACTCTCGTAAATCGAGACGCTCCGCCCACTTTACTGCGCCTCAACTTATTTTTGCCCAATTTTTCAAAAAATAATCTTTTTCTCTTTGTATTTTTCATTTTTTAAATTGACTTTCACATATTTTACTACAACTTCTCTCTCACGTGTGACTATTTTATCGCTACCATTCAATCGGCTTGCTTTACTCACCGAACAAAGTTCGGAAAGGAAGTATAAGAAGAAGCACGTGTAAACCACGTGAAAGAGGAGAAAAAAGCCGAAACAAACGGATAGAAACCACTATAGCGTCCTATTTTTTGTTGTCTCGTAAACTTTTAGCAGTTTTGATACACATTTACGTTCCTTATAGATTTCTATAATTAGAACATGGGAATTGTTATTGTCGTTCAGAAAGCTAGAGTTTTGAGAGTCAATGAAACTTTAAAGACTTAAAACTAGACTCCGATCAGTGACTTTCTATATCAAAGATCACTTTTTCAACTACGCTGTGTCCTCAAGAACTAAATAACCCCTAATGCGTAGGTCTTCTGTACAAGTTTCCGAATGTCTCAATTTCTTACAGAGAAAATAGATACCTTGGGGTTTCTAAGCTCCGCCCAGTAACAGATCACATGTATATTCTATGTTTAGAACAGCTGCAACTGTCTGAGCCTGTTTTCGACGAAAACGATCTAACGTCATACTCGTGCTAGACACGCTTTTATCATCTGGTTAAGAAAATGACACTTGGGACTAAGAAAATTATGCCAAGCTTTCATTTATTCACTTGCCACTCGGAATATTGAATTGAAAAAAGGTTTACGTTTCGTATGAGCTGAATTTTCCAATGATCTGTCAGGCAAAGAATTATTGAAATGATAGATTATTGCCAATTTGTCTTATCACTTGCAGTTCATTTCTGCCTGTATCTCTGCTCCTCTTCAACTCTATATGACCCACCGATCTCCGTCAACATTGTCGCCATTCTCTTCTTCTTCTTCAGTCAGTTATTTAGTTCCACAGTCACATGTCCTCTCGTTTTTACCCCCGCAGACGTTCTCCTATGTTTTTTTCTCGCTCATTTTGTGGAGAAACACAAGAACACAGGAGAGACACGTGCCGTAGTGTTGACCTATTTGAGAATTAAAGATAGAGAGATATCCTCACTTTTATTTCTTCCCAAAGGTATTTCCCAGGAAGTTTTCTTTTTGATATTGGGTTCCACGATTTTCAGACAAAACTGAATTTCGTTGAAAGAAATTCCTTCTTGATTAATGGCTCCTCTTGTCAAGTCTGTCAGAGCAGAACAATAAGAAGCAATTGATGTTTACCGTCGTCTTTTTTTTCTTCTTTTTTTCAGTGTTGTTTACTGGTGATCATGACCTCTAACTAAGGAAAAAAGTGCGAATCCAAGATCTGCTCACTAAAAGTTTCTCTCTCTTAACTGTTAGAAAACTTACCACAGAGACAATGATAATGGATTTTAATGCCTGTTGTACCCAAAATACGTTTTTGCTATATTTTTCGAAAATTACATTTTTGCGTATTTCCACTCCAAGTTGTTCGCGTTCCGCTCTTTAAATGCTCTTACATTCATAATCATTAGACTACAGTTTCGCCTTAAACGGATCTCTGAAGACGTAACAAATTCTTCGGCGCAACCCTTGATCTGTAGATTATATATCTAACCTAGTATTTTATCTTCGCATGTTTCTTACAGAATCCAAAGAACAAAGGTGATAGCTTTGGCAACATTTTTGAAATGTTCTCTCATCTCTCCGTCAGAACATTCTGCCACTTGTCATCTTCATTTTTTGCTTCTCTTCTCAGGTGCCATTTGCTCCTTGATGCAGCACCCGATCGTAGTCCATTCGAAGTGTTTAGTTTAGTAGAACTTGCTAACCCACGTTTCTTACCCCCCACCGGAGACACACTCAACGTGTTTCTCATTGAACGTTTTCTGATCACCCCTCACCTCGTAGAAAGAGGAGACAAAAGCGCAATGCTTACGGGCGGTCATTTTTAACTTTATTAGCTGTTAAACTGTTACGATTATCATTTCCTGTTTTAAGAGCAACAGGTAATAATTCTGAATGTCACGAGTTTGATTCGAGGAGTTGAACGACTTTTGAAAAAGTTTCAAAAAGTGATTTCGATCACGTGAAATTACTTTCGTTTACACTCACCAAGAGAACACAGACAGTGAGAACAATGTTGAGAATTCGTTCATGTTGCCAGTGAACTTTTTTCTCGCTTACTTCAGTCCACACAGTTCACACGGACAGGTCTCCGACAAGTTTCCGAGGCCATGATGCAATTGATATGCACTGCAAGAATTAAATAAAACACTTGATTTTTCGATAAACAAACTTTTTATTCGTTTGTTTCGTTTTTTCGAAATGAAAGTTTGAGTTTCTCATCGTCCTATTTCTTCCATGATTGTTTTTGTTCTCATCACCACACCACAATCACCATCTCGTTATCATCACATGAGTACAACACTTCAGTCCTCCTTCTTTTCTTTTTCCTCTGCAGAAAGGCCCCTCTCCTGTTGCTTCTTCACACTGTGTTCTTCTCTTTCTCTTTTTTTTTAGTTTCCCCTCTTTCACCCTCCACGTGATTGTTGTGTGATTGGTGATAAAGAAATGACTTTTGCAAGGGTTGAAATTGATTCGAATCGCTGAATTCGTCCTAAATCGGTTGATTTCAGCAGCTGTATAACTATCACTTTCATTTTCCTATTCAAAGTATAATTTTTTAACAAAAACGTTCCTTTTTTAGACTCTCCATTCGAAGTGCTTTGCACACCCGCCTACCCATCATTTTGCCACAATTCGACGGAAACGATCAGCTCGTCGAACCTCTTGATTCGTTTTTGACGTCATCAAGCAGCTTGTCGTCGTGGCTTCTTTGTGGATTCATCAAAAAACGAGTGAAAACTGGAGGGTAAACAGGAAAGACAAGTATGTTCATGGATCGAGAGGCAGCAATTCACTTCATCGGCGGAGCTGTTGGAGGAACCGCTGGCACAGCAATCACATGTCCGTTAGAGGTTGTAAAGACACGAATGCAATCATCACGTGGATTGGACACACAGTCTGGCCCAAGTACTTCTTCTGGAAGTAACTCTTCTACGAAGTCATCGTCTTCATCATCTTCTACAAAGTCCAACGGATTCTTCAAATCAGTAGTTTCGCAAAGAAACGGTTTCGGTTCGTTTTTCTTTTAGTGATCAATTGAAACAGTATATTTGTAGGCTCAAACTTTCGTGGAGGACAGTTCGCATTGGAAAGGATTCTCAACAGAGGGGGCTTTGCTGCCTTCTCCAAATCCAATGTTTTCAATCAATGTAAATCATTTTTCAGTATTGATTCTGCATTTTTCTTATTATATTATGCTTCATAATCAGTTTTCATTCGTAGAGTTTGCAAGTACTGATTCACATTCTCTCAGTTGTCTGGATAAAAACTCATATTGTTCAGTTACAAATCCGTCGATGACTTCACTGGTTCAATATTGTGTCAGAAACCTCTCAACAAGTTCAACACCAACTCCTGCGAGACGTGGAACTATTGTCTTCCGGTATATAGGGTTCGTTTTCTTTAATTTTCGCTCCCATTTAAATTGTTTCATTTTCAGACAAGTAATCAAAACAGAAGGGATTGGAGCCCTCTACAAAGGTCTCATACCAAATCTTATTGGAGTGGCGCCTTCCAAGTAGGCATCAATATCTATTTAAACTTCTAATCACGTATTGTTCTGGTCTTTAGAGCTGTTTACTTCTACACATATTCAACATCAAAAAGATTCTGGAATGAATCGGAAGTGTTAATTCCCAATTCTGCGATAGTTCATATGGTCTCAGCTGGGTCTGCTGGATTTGTGGCCGCATCGGCTGTTAATCCTATATGGTTAGTGAAGACACGTCTTCAGCTTCATCAAGGACATATTGGAATTTGGGAAATGATCAAAAGAGTTTACAAGCGAGAAGGGTTCAAAGGATTCTATAAGGTGTGAAAACAATCAGTTGTATTGTAAGCTCATTACTCTACATTTCAGGGAGTGACAGCTTCATATGCGGGTGTCTCCGAAACGATGATTCAGTTCTGTATATATGAGTATTTCCGTGGAATGCTGCTCAGTGAAGCGAATGAAATGGACAAGAGGAAAATGGATTTTCTCAATTTTATGGTTGCCGGTGGTTCCGCAAAATTCATTGCTTGTGTTGTCGCTTATCCTCATGAAGTAGTTCGTACACGTCTTCGTGAAGAGACTGGAACTTCACGTGGGTTCTTCAAAACACTTTATCAGTTATATAAAGAAGGTCATCGGGCAATGTATCGAGGATTGTCAGTACAGGTAATTATTCCTTTGAATATGAACTGGAAACATGTTTTCCTGATTACAGCTAATGCGTACAGTTCCGAATACAGCAATCACAATGGGAACATATGAATTCGTTGTCTACATGCTCCATCAATTCTAAAAGTGACTTATTCTTTCAACTTTCATTTCACTTCCACCACTGAAGATTTGCATCGGAAATGATCTTTTTTACGGATCATATCACAACAAAATTCAATTCTATCATTTTTCTTATTGCTAAAGTAGTTGGTTTTTCCTATTCTTCCTGTTTTCTCATTATATTTATTCGCTTTTTGAAAATGTAATTATTTCTTCTTTTTCTTCTTCTAACGTTTTTTGATGTTCCAAAATTATGTTTTCTCTCGATCTGGAATGTTTATTTTCAGATAGCTCTCATCTTTGTTTTGTTGTTGAACACCTTTTCTTTCTCTGCAAATTTCAGCTCTAAATCCAATTACAGTTTCTCTTGTTTCGTTCTTTTCCTCCTCCTCCCAATCCGGCGCTATCTTCTTCCAAATTTTCCGGTCGCTTAAAAAATGATTGTGCTCTCTCTGTCTCTTCAATTTCCCGTTTAATTCTTCATTTTCTTTCTTCTCCGGTTTTCCGGCGGGTAGTCGTTTGTCGTTGCTGCTATTCTTTGTTGTAAAAAGTATTCTTCTAATTAAAATTTTTTGAAGATTGCACGACTTTATCATTCTCTCCTTTTAAAAGGAAATGTTCAATTTACTAGGGAATCATGTTGAAATAATATTAAGGAAATACGGAATATTTGATAACAAAACAATACATTTCATGGTTTCGAACAGTTCGGACCCATTGATAATAAGGGAGAAAAAAGGATTAATTGGGGAAGAATCATCGGGAGTTTCATTCAAAAGTGTTTCCCTCTGCATCTGGCCAGACGCCAAATCGGAACAAATAACTATGGAATAGACAGAACGAAGCGATCACTCCATCATTCCGCCGGAGTCCGGATCTGGTGCACAGAAATTCGACGGAAGAAACACTGTAATTATTTTTTAGTTTCATATGAATAATTATTCTTGTATTTTCAGAAAAAGCGGAAATCTCAACATCCCAGATATGTCGGGTTTCATTGTGAGAAACTTTCTGATAAATTATGTGAACTCAATAGCGTTTTAGAAATACGATAACGAATCACGAGATCAGTGATTCGTAACGCAAACAATCGTTTTCGACTCAATTTTGATAGTTTGGAGATCTAACTCATAGTAAAACATTACCCTAAATAATCTCGCATTTTCGGAGCACCGGTAACCACATTATCCATGAGACCATCAAGAAACACTTCTGGATCTCCGGATTCCAGATCAAGACCCAGTTGTTTGAGACGGGGACTTCCTCCATTCATCCAATATTTCAGAAATTGATTCACTTCTTCATTTGTGAACTTTCTTCCGTCGGACTCAAAACTTATACATTCCAAGGCCATCAGATCATCCATTGTCATCCAAAAACTGTTAAAAAATGCTAAATAAGAGAGCTTTTTGTTGAAGTTTCTCATTCGGAAGTTTTCTGATGGAATCACTTTCACTTTCAGATAATCTGTCTTCGAATTCAAAATCATGTATTCCAAGTCGTCGTCACTGACTTTTTCCTTTCTATAACCGACGATAGAGATTACACCAACCGACGATTGTCTCCTATGAACCCAATCGAACATCGAACGGTGATTTGTTCGAATAGAAACGGTGCCTAGGTCGACACGGAACAGATCACAAACATAATCAGATATGATTTGAAGTCCGATGTGCTTCTTCTCCCAGTAGGTCTCCAAGTATCCTTTTTCAACGATTCGTGCAGGTACTGTATGTCCTTTAATCGAAACTGTTTCTAAAGGAACCTCTTCTGGTATCTCTTCTGCACCCAAAAGAATCGAGAGTGCTCTTCGGTGAGTCACTGTCCGGCATACTTCTGTCGACACTTTAATACAGTCATGTAGCCTTAGAACCAATGATTGTGGCCGAATGGGATACGTTTTTATAATGGAATACGCTTTTCGGGAACATAAAGAGAGTGTTACTCTGAAATTAGACATGAGAATTGATTATAATAATGAGGCTTACTGTTCGGAAAACTCCATTAAATTGATAATATTCACACATGGGAGATAGGGCAGTTGGAGAAGAGGGAACGCCATAGCTTATACGGAAAAACAAAAGTCTGTTCCTTTTGAAAACTTTTGTTTTTTAAATAAAGACCAATAGTTTTAGCACACTCAATTGATGAATTCTAAAACTATGCACAGTCGAAAATACAACAAACTGATTTACTGACAAATTTTTCGAATCAACTATTAGTTAGATGATGTTATTCATAAGAACTATAGCAGATTGCTCATGTGTATGTTGGTGTCCACTGGTCTCACCACAAAACCCTATTGATTTTTTTCAAACATTAATGACTTACTAGTAAATGGGGGTAAATCGAGAAAATGAATGCGTCGAACACCAAACAGTTATCTGGGATGAATTGAGTGTCAAGATTTTTAATTTTTCTAGCTGACATAACTACCGTAACCCAAAACATTCGAATTTCTAATTAAAATGTTCTGAAAATTGTACGTCATATGTTTCTTCGATATTCAGATAACTTAATTTATGACGATTTTGAATCAATCGTTACAACGTAAATAGGGAAACGGGGAAACAGACAACAAAATGAGTGGATGTGTGTAGGTCAAATGAAATTTTACAACAAAAGCTAAAAATTGGTTAACACATTTTAAAGATCAGTACGGTTGTAGTGTGGAATAGAGTTGACGAGGAGCTGCGCATCCCGGATTCACATTGATATACGTTTGTTTTGCATGAGATTTCACTTCTTTCGCTTCTTCCGCTTTTCTCAATTGATTCAGAACTTGATCGCCAGTGATGAATCCGATGAGAGCTTCATCTGAAAATGAAATCATAATGTGAGAATGTCTAGATGGAAAATTAACCATTAAGTGAGATCTCATAGACGAGAGCTTTCGCCGTTTCAAGGCAATCACATTGGATTTCGGCACGCATCAACTGTTGGAATACTTCTCCGAGACGTTGAACAAAAGCAAGACACTTTAGCGATTGCTTCTTCCATTTCGTTTTCGTACACATTTGTTGAGCGAAATGAAGTGCCAAATCGAGAGCCTTTGCGTATGCATGAGATGGAGTTCCTTTTCTGAAATGTTTAAATTAGAACAAAATGAGGATGTGAGTGGAAAACTAACGTGTTCACAGTCTCCGGTTTCAAGAACAAATCTTTCGGTGGTTCGATGAAAGCGGTCATTTCAGCGAAAATCTCAATTGCAGCGAGTTCGGTGAGCACTATCCAACCGGACTCCGACTGAGCGAATCGAGTGAAGAATGTCAGAATTGAGAGGAATAGCTTGTAGTTACAGATGTGCTCAGCCTGACTGGCTCCGCCTACTCTTCCCTCTTTCTTTGCGGCTGTCACGACGTACCAATCGAAATTGATGGCGAGAAGCTCTTCGCAAAGGATTCTCGGAACTCCGCTCTTTGCCAAATGATTACAGACCTTCTTGTTACTCTTCAGATCTTCGTGAATCAAATCGTTCGACATCATCACGACGGCAGCTTTTCGATATTTCGGAATATCAGCGATATTCGTTTCCAGATAACGAGCAATTTCATCACCCATCTTATCCACAATATTCACAATTTCATCAGAAGAGAGCAATGGTGGTGGTTTGACAAGACCGTCGAGAAGCCATCCTTCAGCTTCACTGATAATCTAGAAAATAGAAAATTAGGATGAGAGGAATGGAAAGAATTCATTACATCGATGCTGTTCTTCTCGAAAAGTGTACGTAGAATGTAGCGCATCGTTTTGTAGAGTTGAATCTGAAAACATAAACAGAATATGAAACCACAATTCCTTCAGTTTCGTACTTTTGCATCAACACATTTCTCTCCAGGTTGCAAGAACAGCTCGATCATCGATTGGAACAATGGTGCGAAGAAGAGTCGTAGATTGTGAAGCTGCAATAATTCATTTTCTGTTATCAACAAATTAACACTTCTTTTTCTTGTTTTGTTCGTTTTATTCTGATTATCTTTTTTCTTTTTGTTGCCTACCACAGCATCAATCTTCTCCTCCTCCGCTGCAAGTAAACGACAACAAGTTCCTCCGGGGAGGAGGACACGACGCCTGTTTATCATATCAACGTATTATCCGAGGCGTTCAAGTACTGGTTATGGATGAAAAATATAGTATAAAAGCTGCCTGGGTATGATAGTAAAACCAAGTTTTCTAGATTCTTTTCTCAATACTCAGAATAATAAAGAATATTTCAGAAAGAAGTATGCAAGTGCATACAGCCACATTCATCGCCTCTTCATTGTCGGGCATTGCCCTTTTGTGTTCTCTTCTGGCCCTTGGTCAGATTTTCAACAATGTTCAGGACTACTGGACTGAGTTGGACACTGAGATCACTAACTTCAGAGTGAGTGCTAGGATATGTAATTCATCTGAAAATTCCATAATTTTTTAGCAAGAGACCGATAACATGTGGAAGGATCTGGTTCAAATCGGCACCAATGCTGCCACCAACCGACGTGGACGTCGTGAGGCTTACTCAGAGGGAGGTTACGCTGCTTCAGGACACACCGGAGGAAGCTACAGCTCAGGAGCCGCCCCAGCTCACGACTTTGGAGCACAAGCTCCAGCTGGACCTGCTCCATCTGGTGGATCTTGCCAATGTCAATCTGCCGCTGAGAACAAGTGCCACGCTGGACCACCAGGACCAAAGGGATCTCCAGGATCTCCAGGACCCAACGGAGTTCCAGGAGTTGACGGAAAGCCAGGACACGACTCTTTGGATGTCACTCCAGAACCACAAGACACTGGACTCTGCTCATACTGCCCAGGAGGACCACCAGGAGCTCCAGGACCAAATGGACATCCAGGACTTCGTGGAATGAAGGGAGCTGATGGAGCACTTGGACGTCCAGGACGCGATGGAAACCCAGGACATCCAGGAGAGATGGGAGCCCCAGGACCACAAGGAAAGCAAGGACCAGAAGGACGTCCAGGAGAGAAGGGAGCCGATGGCCGTAAACCAATTGGACGCCCAGGACCAAAGGGACAACGTGGACCACAAGGAGAGGGAGGACCAGTTGGAGACAATGGAAGAAACGGACCAGTTGGAGCTGCTGGACCAGCTGGACCACAAGGAGGAGCTGGAGGACCAGGAGAGAAGGGACTCGATGGAGGACCAGGATCCGAAGGAAAGGTCGGAAGACCAGGAAAGGATGCGTAAGATTTCAAAAATCACTGTCTTTTGATAATGTTCATTTTTCAGCGAATACTGCCCATGCCCAGCTCGTGGCTCCCACGGAGGAACTGGTGGACGTGGAGGATCCGGTGGAAGCGGAGGATCATCTGGAGCCTACGCTGCCGATCATTACCAAAAGGCTTAAATTTCCCTTTGTCTCAAATAAAATTGTTTTCAAAATCTTATTTTTTATATTCTATTTACTGTATTACTTACCTTCGGATGTTCTACTTTGGCAAGTTTTGTAACAGTCAAAACGAGACGATGGAATGTCTGAGTCGCTGAAAGCAATGAAGCTCCACCTACTCCTGAGCACATTTCGATGAGTACATAGCAGGCATCACGGAAAATTGTCAGCCTGAAACATGTGATTATCAATATTCAGAAAGAGATGGAGATAACATACTGCATTTTATTAGAGAAGAAGTGGACTGGTGCAAAGATTGAGAAGACGTCGAGAAGGGCTGTACATCCGGATACAATACGTTCGCTAGCACTCTCCGATAGAAGACTCGCGTTGATTTCTGTGCAATACTCGAGAACATCTTCCAATTCCTTTTGAACATATCGCATTTCATTTGAATCAGTGTAAACGATATCAATTTCTCTTCTCATCAGACGATTCAAATAAAGAACATCGTATTGAGCGACTCCGTAAATGTTGATAGTGAGACAGGCATTGAAAATTTCGCGAAGCTTTGCCACGTCGAAATGAACAAGATTCGGATAAACAAGCTCATTCTTTCGAGGTACGGTAGCTCTGCGTAGAAGAGAGAATAACAGATTCTGATTATCCTCACTTCCGGCTGGTCTCGTGTCCATTGTCACGTATTGTTCGTTTTCCATTTCCATCTGTGTATATTCAGAAACAAGTTTAGACGATTCAAGAAGCGCGCGATATAGTTTCTCCGGTCTCGAATAATGACCAGTTGTAAGATTTGCAGATATTTCGACAGCAGAGAAGTGAAGAATATATCCAACAATCATTCGTCGAACAGCAAATACTCCTTGAACGAAAGTGTTGTCGTCTTCAGTTTCTTGTTTGAGAGCTGAGCAAATGAACGGAGACGTTGTGAGTTGTTCGATGATATTCGATGATCTCATGAAGCAAAGAACTGGTTGAGAGAACGGGCATGATGTGGCAATGAGACGTTGCATCAAACGGAAAGCCGGCTCAATCAAAGCGGAGAAGGGTAAATCGAACGGAGTCTTTGATTGCACAAACTGTTCGATGATGTGAAGAACGTAGTGAATTCCAGTATATGGATCATCAACATCGTAAAGTTCTTTTGAATTCGCTCTTGATGGGCGGAAAGCCAAAAGGTAATAGGTGATATTCTTGAAGTCTACTTTGCGTCCTCCGCTCTTGAGCACTTGACTGTCTATAGAGTCGGAAAGCGTTTCGAGAATCAATCGAGCCGTTTCTCCACGGGCATAATTTGGATTGTCAGTGTCTTCCTCTTTAAAAATAACTTTAAGTATACGAGTTTTAATCAGAATGAAAAATACCTTTCGCCAGTGAATCGTCGATAGTGTAATGAATTGAGTTCGCACAAATTGCTGTTCGAATAGCTCTGACATGTGAGGGAGCCGAGTCTCGGGTTTTGAGAATCTCCAACATTTTCGCTTCAACAGTCCCATGTGTGGCCATAACGTCACGAAGCATTCTGGCAGCATAAAGAGAATGGAGAGGATAGTCATCTGTCATGTGAATATAGTGGAAAATGAGATCAAGAACTGTGCAAGCTGAGGATGTGATGATCGGGGAGAAGACAAGAGAGGTAATAGATTGGACCATGATATCACCGGAAGAAACTCGAGCACACGAACGGAGAGCCGGGTGAAGGATAATAGCACCTGAAAGTGAAAAAATGAGGTAGGACGTCAGACAAAACTCACGAGACAGAATTCTCAAAGCAATTAGAGCAGCATCAGAAGATGGAGCCTGTCGAGTCACATAAGGATCATTGTGTGCCTGACAGTCCTCCATGAGAACTCTTGTGATCTGCAAAGAACAAGTATAGCTGAGATATGGGAATATTAGAAATTACCGCTCTGAACATTGGTGTATCATTCAAACACTGAGTGAGAATACAAATATGAGCATCATTCTGTGCAACAGCTCTCGGTTCAATGATTCCGAACTCTAGAAGAGCATTCGTAGCACGAAGAGCCCATTCGGCTAGCTCCCACATTTGTACGATGCTGTTGTAACTTCGATGGATGAACAGAGTCAAAATACTACGGGTGACATATTGAATGAATGGCACCGCATAATCTGGCATTGTTCTGGAATGATGTATTCTTATAGCTATTTGGTCATTAAAAAAATACCTGTGCATGAGAAGAGTTGTCATCAATTTGACGAATGCCAACGAGACCGAGTAATCCTTTTCGATGCATTCCCTCTGTTCCAATTCTTGTTGAATTCCCATCAAAGTTCCGCCACTTCCATGATAACAGAGTTGATTGGCATGGATCACATGCCAAATCCTTGGGGCAGTTCCTCTTAATCTGGCAATTGATGTAAGGAATCCGATAAGAGCCGCTTTGAGTGATAATGGAACAGAAGCTGTTGCCAATGAAGCAACTACAGAAGACATCGTCCACGTCGGATCATCAGAGAATCTCATTGTGGCATTATCATTGAATTGAGCTACTTTAGTAGCCATACGAAGCCATGCGACTAGACCACTGAGTTCTTGAGCCTTAATGCAGATTTTATCACCAGGGCGAAGAGTCAAGTTCAGGTTTGGTTGTTGATTCTGTTGTTGAAAACTTGAGTTCATATTCATTGATTGATTTTGATTGAACCGACTAGTAGACATGGCTTTTTGTTCTCTGAACAGACGGTCATAACCTCTCATTGCAGACGCAAGATAGTCCCATCCGTAGGAATCCGGTCCAGCATGATCTCTTGAGAAGACATCGTAAAGAAGACCTGCAGTCAAATTATTTTTGCAGACAGCAGCACACAATTCCAAATAAGCAACAGTATGAATAGCATGGTGGTCTTTTATACGTGTTCGCTCGAGAAGACGGCACAATTCAATCTGAAGTGAATTTCATTATTTTTCAGAATTTTCAGAACTCACCGATCTTTCCGTACTGAATGACAAACTACTCTCTTCAATTTGCTCTTGCAGTTCTCTTTCACGAGAAGTCTTCGCTGTCTTTTGATGAGCATAATCGTTCACTTGCATTTCATATAAATCCACAAAGCATCGCAAAAAGTTCTCATAATTTGACAATGCAGTTTCATAATTGCCGACAGTGTCTGTTGTTGAAATTTTACAAGTCATCTTCTCACCAACATTGACTGTCTGATTGCGTGGATCTGGCTTCTTCGATGCCGATTCTGCTGCAGCAACTTCTTGTTGTTGTTCATCCAATGCGAAGAGCTCATCTGTTGAATTTCTCTCCGTTTCCAAAAGTTTTGCAGGGAAATTTCCGACCAATTGTTTCAGTAACTCATCGATGATCATGAATTGATGCGCGTAACGGAAGTGCTCTGATCTAATGATAGCATGTCTCAAGTACTGGAAAGCCATATTCCGAATAGCTCTATCAATGACTCTTTCTACGTCCACTTTAATATTCTCAATTCCTAAGTGATCAGATGGTGAAGTTGCAATCGATTTGAGAGAAATAGCACAGGCAAGCTGAAGAGTTCCACACATTGACTGATCCGACCAGTCTGTTTCGTTTCGAATATGTCCGATCATACTTGTTAGCATAGTCTGAGCGTCTTGCACTAGAAAATCTCAAAAAGGGGTGATAGATAGTTCGAATTTTTGGAAATTTACCTTGTGTAAGAACGTCGCTGGATGTAATCTTGACAAGGGAAACCCATGCTGTCAATTGGACACATGTTAGCTTTTCAGCTGTGACACCCTTCACAATTCCAAACAGATAATTTGCAATTGGAGCGGCTGCCATTCCGGGGTTTTCGCAAATTAGAGAAATGCAAGAAATCATTTCAGTTCGAATCTCTTCAACAGCGTTTTTCATCTGTAAAGTATAACTAAAGAAAAAGAACATCAATCCTTTTGGTACCATTTTCTGATGCTTAGAACCACCGAGTCCATTGATTTCTGGATGTTGAAGACGTGCGAATTCTGATTGAACTGTGACCGTACCAAGCTTTTCTGTAGAATGATTAAAAAATTATTTGATAATGATTTCATGATCTTACGGAATAGTTGTTTGATGATAGACTCCGTTAGGAAAGTTGTTTCAAGAAACTGTGTCATACGCTGTGACATATCCTCTCGATCCCATTTCAACATGTGACGCATTGCTGAGAGCAGAAGCCGATGCGCATCATAATAGCAAATAACAGCAATAAGTCCTCTGTTCATTCCTTCGAAATGAATTTTTTGTGCTTCTCCTGAAAGAACCAGATCAACTGATTCGATTTCATTCAATTCGAAGCAATCCGAAATGATAAGAGTTTCTGCGCAAAGTAGCTCATCCATTGGCAATTCGATTTCACCAATCTTAATCTTCTGATTTGGATTCACTCGTTCCCGATCTTTTGCCGACTTTTTCTTAAAATATCCCTTTTAAGAGATTAGTAAGAGTTCTTGGTCATTAGTACGTACCGGATTTGTGAGAATATTCGTCAGACGCCATCTGTATCTTTCAATTTCAATAAAGAAGTCGTCCAGTTTATCATCGTCGTCAAATTCAGTGAATGTGGTGACGAATTCGTAAAATTTACGAATCTCAATCCACATTTTGGTTGCCCCTGCAATTTAATATTATAGATTAGAGTTCCCAGAAGCAAAGATTAGGGAAAAGCTTTCGAAAAAATGCTTTTCTTAATATGAAGAAGGTAAATATGAGGAATTTGAAGATTTTTAATGCTGAAACAGGTCTAAGAATGACTGATTTTGAACGAAATACTTCATTATGATTGGATGTACACATAATAATCAGAAAAAGATACTTTCTAATCAAATTTCGCAAAAAAAAAAGAGAAAATAAGTATTTTCAAAAAATGTTTTTTGAATATTTTCGCATTGAAATCTCTCTCCATGTCAAATCGACGAAGACGCAGATGAAAAACAAAAATTCGTATTTCGAGGCGTCGAGTACGGTGTCACTCGTTTTAGCTGTGCACTCCACTTCCCAATAAGACCCATGAGTGCGCGAGAGACCGCCAATTTTGAATGCAAACCAGCGTTTCTCTCTCACATTCGTGTTGTGTGTTTGAGCGCTCTAGCTGGCCGACTCGCATCGATTCTGTTCTGTGTCTATGCCCTAGTTCTTTTTTCTGTTCATTTCTCCTTTCAATGAGTCCTTGAACATTTCGAAAAAAAACGCGCGAATCTACGAATTAACTCTAAATTTTCATCCGAAGGATTTGCAGATCTCAAAATGAGCGACTCCGACAGCGACTTTTCAATGGACGATTCGCCCAAGGCGAAAAAGGCCCCAGCCAAAAAGGCCGCAACACCAAAAAAGAAGAAAGATGATGGTGAGTTTTTCATTCTTTTAAAAACGAAAAAGTTATAATTTCAGCCAATACATCAATGGCAATGACTGAAGAAGATCGCAACGTGTTTACTTCCATTGACAACAAAAAAGGCGGCTCAAAGAAGATGGCTATCGAGGATATCTATCAGAAGAAGTCTCAACTTGAGCACATTTTGCTTCGTCCAGATACCTATATCGGATCTGTCGAATACACCGAGAAGACTCCGATGTGGGTTTTCAATACTGAAAAAAAGCAACTCGAACAACGTGAAATTCGTTACGTTCCGGGACTTTACAAGATTTTCGATGAAATTCTTGTAAACGCCGCCGATAACAAGCAGAGAGACTCAAAAATGAACACAATTAAAGTTGTGATCGATAAGTAAGTCTTTAATCAAATGTAAATGTGATTTCAACGATCTGCATTTCAGACAGAAAAACACGATTTCGGTGTATAACAACGGAAAAGGAATTCCAGTCACTGAGCACAAAGTTGAGAAGGTGTACGTCCCAGAACTGATTTTTGGAACGCTCCTCACATCTTCCAACTACAACGACGACGAGAAAAAAGTTACTGGTGGACGAAACGGATACGGAGCAAAGCTCTGTAATATTTTCTCCACAAAGTTTACATTGGAGACATCCTCAAAGGATTTTAGAAAACAGTTTAAGCAGACATGGGTTAAGAACATGACTCGTGAGGCTGAACCAACAATTACGAGTAGTACTGGAGAAGATTTCACAAAGATCACGTTCTCTCCTGATTTGAGAAAATTCAAAATGAACGAGTTGGATGATGATATCTGCCATCTAATGGCTCGCCGTGCTTATGACGTTGCTGGATCCACAAAAGGAGTGTCAGTCTTTCTCAATGGAGAGAAGATTAACGTTAGAGGATTCGAAGAATACGTGAAATTGTATACCTCTCAATTCCAAAATGACGGAGAGCCGCTCAAAGTGGCTTATGAACAAGTTGGAGATCGTTGGCAAGTCGCTTTGGCCCTCTCGGAGAAAGGTTTCCAGCAAGTGTCATTTGTGAACAGTATCGCCACCACAAAGGGAGGACGACACGTAGACTATGTTGCCGATCAGATGGTTACCAAATTCATTGATTCTATCAAAAGAAAACTTTCCAAGACGTCGATGAATATCAAACCATTCCAGGTAAGTAAAGAGAATACTAGTATTGATTTTGAAATTTTTCAAAGCCCATGATGACAAAACCTTGATAAATGAACTCTCTGGGGACTCATTAGAAAATTCTGTTAGTTTACAAGAATTGGCTAGAGAACTTCCGTCTCTATCATGGATTCGGAGACCAGAAGAGAAACTGAAATGCGACGCTTTAGTGATGCTGAAGTGAATTTTTATTCAGTGTCTAAAGGCGCGACGCAACAATTTCCTTGGTTTCACAACCATAAATTCTTATTAGATTAGTATAATTTCTGCCTCGGCAGAGATTACGCTTTTCGAAATTAGAATTCAATATATTGATTACTAAAAGGCGAATCTGAGGCTAGAAATAACCTGCGTTTTTAAATAAGTACTGATTGAGTTTCATCTTCTCATCATTTGCCATTTTTTCAGATTAAAAATCACATGTGGGTGTTCGTCAATGCTCTTATCGAGAATCCAACATTCGATTCGCAAACCAAAGAAACAATGACTCTGCAATCGAAGCAATTCGGATCTACCTGTGTTTTGAGTGAGAAATTCTCCAAAGCCGCTGGAAATGTCGGTATCACCGATGCTGTCATGTCGTGGGTCCGATTCAAACAAATGGATGATCTTAATAAGAAGTGCTCGAAAACTAAGACATCAAAACTGAAGGTAAATTCAGAATAGCTTTGAAATGATAAACTGAGAAAGCGAATTTCAGGGTATCCCGAAACTCGAGGACGCTAACGATGCGGGAACTAAAAATTCTCAGAATTGCACTCTGATTCTTACTGAGGGAGATTCTGCTAAAACTTTGGCAGTTGCTGGTCTCGCAGTCGTCGGTCGTGACAAGTACGGTGTCTTCCCACTTCGTGGAAAGCTTCTCAACGTTCGTGACGGAAACATGAAACAAGTCGCCGACAATGCTGAAATCAATGCTATGATCAAGATTCTCGGATTGCAATACAAGAAGAAGTACGAAACGGAAGAAGATTTCAAGTCACTCCGTTACGGAAAAATGATGGTGATGGCCGATCAGGATCAGGACGGTTCTCACATCAAGGGACTTGTCATCAACTTCGTCCATCATTTCTGGCCATCGCTGATTCAACGGAATTTTGTGGAAGAGTTCATCACTCCAATTGTGAAAGCCACGAAAGGAAAAGAGGAAGTCTCATTCTTCTCGATTCCAGAGTATTCTGAATGGAGAATGAATACTGAAAATTGGAAGACTTATAAGATCAAATACTACAAGGGATTGGGTACTTCCACTTCGAAAGAAGCAAAGGAGTACTTCTCTGATATGCTTCGGCATCGTATTCGTTTCAAGTATGGAGGAGCTGATGATGATTCTGCTGTCGAAATGGCTTTCTCGAAAAAGAAAATTGATGAGAGAAAGGATTGGTTGACTAAATGGATGCAAGAGAAGAAGGCTAGAAAGCAACAAGGACTTGCAGAGGAGTACCTGTATAACAAGGACACACGTGCTGTTTCATTCAAAGATTTCGTTAATCGTGAATTGGTTCTCTTCTCCAATCTCGATAACGAGCGTTCCATTCCATGTCTTGTCGATGGTTTCAAACCTGGACAGCGAAAAGTTTTGTTCGCCTGCTTCAAAAGAGCAGATAAACGTGAAGTAAAAGTCGCTCAACTTGCCGGAGCTGTTGCCGAACTCTCCGCATACCATCACGGAGAACAGTCGTTGATGGGAACTATTGTGAATCTTGCTCAAGATTTCGTCGGATCTAACAACATCAATCTTCTTCTTCCAATCGGACAGTTTGGTACCCGTCTTCAAGGAGGAAAAGACAGTGCTTCTGCTCGTTACATTTTCACGCAACTCTCTCCAGTCACTCGTACCGTCTTCCCAGCTCACGACGACAATGTTCTTCGTTTCTTGTATGAAGAGAATCAACGTATCGAACCGGAATGGTATTGTCCAATCATTCCGATGGTGCTGGTCAACGGAGCTCAAGGAATCGGAACCGGATGGTCGACTAGTATTCCGAATTACAACCCAAGAGAGGTCGTCAAGAACATCAAACGTCTTATTGCCGGAGAATCACAAAAGTCATTGGCTCCTTGGTATAAGAACTTCCGCGGAAACATAATCCAAATCGATTCTTCTCGTTTCGCTTGCTACGGAGAAGTTGCTGTTCTGGACGATAACACCATTGAGATCACTGAGTTGCCAGTCAAACAATGGACTCAAGATTACAAGGAGAAGGTTTTGGAAGCGCTGATGGAAAGTTCCGACAAGAAGGCACCGATTGTCACCGACTACAAGGAATATCACACTGATATCACTGTCAAATTCGTCGTGAAACTTACCCCAGGAAAGCTACGCGAGTTGGAACGTAGTCAGGACCTTCATCAAGTTTTCAAGCTTCAATCCGTTATCAACACCACTTGCATGGTTCTGTTCGATGCTGCTGGATGCCTTCGCACTTACACTTCTCCGGAAGAGATCACGCAAGAGTTCTTCGATTGTCGTAAGGAAAAGTACATTCAAAGAAAAGATTACCTTGTCGGAGTTCTCCAAGCTCAAAGCAAACGTCTCACTAATCAAGCTCGTTTCATTCTGGCCAAAATCAACAATGAGATCGTGATGGAGAACAAGAAGAAGGCCACTATCGTCGAAGCTTTGATCAAGATGAAGTTCGATCCTGATCCGGTTAAGAAGTGGAAGGAGGAACAGAAGCTCAAGGAGCTCCGCGAATCAGGTGAAATCGAACTTGACGAAGAAGAATTGGCTGCCGCCGATGAAGAGAGTGATGGAGAGGGTACATCTGCATCATCTTCTGCGAAAGCGATTGAAACTAAATTGTCCGACTACGACTATCTTGTTGGAATGGCACTCATCAAACTGTCCGAAGAAGAGAAGAACAAGCTTATAAAGGAATCAGAGGACAAGTTGGCTGAGGTTAGATCTTTGGAGAAGAAGACCTGGCAAGATCTCTGGCACGAGGATCTTGACAACTTCATGGCCGAGTTAGATAAACAAGAGGCTCGTGAGAAGGCAGATCAGGATGCCAGTCTCAAGAATGCCGCTAAGAAACTGGCAGCTGATGCCAAGTCTGGACGTGGATCTAAAAAGGCGGTTGCCACTGAAGTACTTCCATCGAAGGACGGACAGCGTATTGAGCCGAAATTGGATGCTGCCACGAAGGCGAAGTATGAGAAAATGTCCCAGCCAAAGAAGGAACGTGTCAAGAAAGAGCCAGTCGAGAAGAAGGTGAAGAAGGAAGGACAAGACATTAAGAAATTCATGTCTCCATCCACCACTAAATCTCCAAAGAAGCCGCGAAAGGATGGTTGGGATTCGGATGAGTTGTCAGAAGATGACATGGACTTTGAGGTAATACCACACATGTTGGGTTTTCGGGAAAAAAAAAATTTTTTTTTTGGAGGGCCAACTTTTTTGTAAAAATTTTTTTTTGGAGGGCCAACTGGTCCCCCTGAGGGGTCCGCTGGTTCGCAATCAAATATTTTCCAATTATTTTTGTCCTTTCAAACATTTTGCTTCCTTTTGGCTAACCAGCAGAGCCTTGTTGACAAAGATATCCATCCGGGAAATTCCTGTTTTCCACCGTTGTAATTTACGGGAATCTGTAGAAATTTCCCGGATGCATATCAGACTTCATTTTCAACTTTTTTTTGACATTTTTTTTTAATATTCCTCTTTTTATGTGCTCTTTTCGAATACCTTTGAAAGATAACCAGCAGAAATTTTCTTCTGGGGGTACTTGCACAACCCCTCATATTCCCTTCCCGCGTCTTTTTTGTAGCTCTAAATTTATTTTTACGTCTGAAACTTATATCACAGGTTTAAAATACTTGCTTTCACATTTTTTCATTTGATTGCTAACCAGCTTCATTCTCCTTCCTGACTTATGACATATACTTCTCTAAACCTGGAAAAATTTGTTTTGATAGGCCAACCCCATTTTCACCCCTCAGCAGCCCAAAATTGGTGGGCCAACTTTCCCGCATTACCACATATGTGGGTAATACTTGACAAGTAAACAAATATGTATTCTTTTCTTCCAGGATGAAATCACACTTGATGACGATGAAGATGGTGTGGAGCGCGAGGAAATTAAGCCAAAACCACGTTCAGAAAGAGGGGCTGCCAAAGCTGCAAAACCAATAATCGATGATGGATCTGACGACGAAGACGATGATGTTTTCATAAAAAAGACTGCCCCAAAGAAGCGCAAAATTGAATCGGATGACGAAATCATAATTGATTCCGATTCTGAGGCGGAGTCAAAAAAGAAGAAGGCATCTAAACCATCGACGTCGTCTGCTCCAGCTGCCAAGAAGGCTGCTCCAAAAAAGAAAAGCGAGTTTAGCGATTTGTCAGAAAGTGATAGCGACGACGGAAAGAAGCCAACGACCAGCAAGAAGGCTTCGCCGAAGAAGGCTGCACCAAAGAAGGCAGAGACGAAGAAGAGCGAACCAAAGAAGAAAACTATGGATGAGTTCTTCTCAAAGAAGAGTTCGAAGAAGCAGTCAGATGATGAGGACGACGACGATGACGAAGTCGTTGTTCCAAGAGAGAAAAGGTTTGTTTCAATCATTGCTCATGACTAAAATATAAAAATTTTGTTTTCAGTGGAAGAGCTCGCGAAGCTCCAGCAGCTTCAACCTACATCGACTTGGATTCCGAATCTGATGATGACTTTGTTCCGAAGAACAAGAAGAAGCGTGTCGTGGATTCGGATTCCGACTAAACTCATTTCATATGTGTACCCCCTCCTCCCCTACTTTTTATCCCCCAGTTCAAAAATTCCGATTTTATTTAATTATTTGAACGATCTCATGTATCCCCGCCCCCTCTCCCCTCCCCCTCTCCGCAATTCTATAAATTAAATCCAGTTTGACCATGAGGAGAGATCTGTAATATGAAATATTTATCCATCTCTTTCTCTCACTCACTTTCTGTCTCTTAAATTATTTCATTTTCTGTTTTTCTTTTGTAAAAGTAAAATCCTCTCCTCTTTCTCTGGGGAATGAAATATTTTCACCGTTTTCTTTTTCTCATCACATCAATCTTAATCTCATTATTTTCAGATTCCTGCTTAAGTATTTAGGTCGTAATGTGTTTTTGGTAGGAAAAGAAGTCGTAAACGGTCTGTGTCCTTCGTCGTTTTGTGTCTTCTCTTATATTCTTTTCTACTTCTTCCTCTTCTTCTTTCTCTTGTGTCCCTTTTCCCCCCTATCGATCACCTTTGTGTCCTTGGAGGGGGTCTCCTACCGTTTTGAGGTCGAACATTTTAGATATTGAGGTGAATGGGGAGGTTCTAGAGAAATTCCTCCAAAAGAGATTTGGTTTCCAGATAACGGACTCTTTCTTTCGAGATTAGGAGAAGGAGAAAATACTGTATTTGAATTTGGCGCCAAGCTGAATGTGTCTCTAGTCATAGACCTTTTCAGAATCGGTTTCTATGACCAACGAGCACATCCAGCGTGGCACTGTTTGAATACAGTTTCATCAGAATGATCACTTACCCATTTTGGAATAGAAGAGAGAATAGAAGAGAACTTCTGAAAATATCAGAAAGTTTTTGAATATCAGAAGATGGAGATGGAGGAGGAAGGGGAGGGAGTAGAAAGAACGAAGTGAAAGGGTCAGACGAAAAGGAAATGGCGGACGGAATGTCAAGAGAGAGAGAGAGAGTGAGATGGAAGAGAGAGAGAAGTGGGCGGAGTTTCGGTAAAGAAGAAAGGGATTGTGGAGAAGTTGGAGAAGACATGAAAACAGAGACAAAGAGAGAGAGAAGGTTGAAAATATTTATTTATATGTTGAAAAGTTTAGAGTTCGAGTTGAGGAGGAAGTGGGGGCGTAGTCGGAAATGGGCGGAGCTTACGGTTTGAAGCTTTTTGGAATGGAATGAGAGCGAGAGAGAGAGAGAGAGAGAGAAGAGAAGCTGTGAATTGACAAGTCAGAAAATAAAGTATGAGTTTTCAGAACAGAACATGAGTTTCGGTTACCGAGGAATCTCTATCCATACCAAAAAACGGGAAGTTATTCTGGATAATTTGAAGGATGTGTACGTCTAAATAGGATGGCTCAGCGAGTCTAGATGGTCTGGAAATACTCCAATAAAACAGTACTACAAGCTTCAAAAACAGGAGACATCGGAAGAAAATGAAAACAAACATGAATCCTGATCTCACGTGGACACGAGTTCATCACGAGAACTCCTAGTTGATGGGAGGTCTTACAAGGGAACCTTTTAAGTCGGTAATGGAACCGTGAAAAACCACCTATACAGGTCGAAAGAGGATGTTTGAAAACCTATATTTCCGTTTTCAAAAGTTGCTTACGAGACCTGGAAAGTGGTGAACTTTGAGCTCGAAGTTTGCACTTCTTAACCATATAAAAATGCATTCCGACACCTCGAGCCACGCCCCCGCCGCCCGCCGCCATGTCATCCCCCGCGACACTAATAAAAAATGTTAGATCCAAGTTTTCTACAAACTTCTTAATTGACTATGAACACTTTGGGCATGCAAGTTCTGAAAGTTGGGAACTACGAAATACAAGAAAAAAACAGAATCTTTTTTCCAGCATCTTACAAAATAAAAAATGAACATTCGAGTCAGAAATCCTTTATTTCGGTTTCCGGTGAAAGTATTGTCACAATGTTTTTAAAATTTCACTTCGGACGGTCTTCTTTCAAGAGTATAACTTCAATTAGTCAACTAGTGAGGAAGGGAGATCAACTTTCCTCCAGGAACTTCTAGAGATTCACATTAATAGACTTCACATTATACTGATTCCTTCAAGAATTCTGCGTCATATAAAATACTTCAGTTCTTCAATTCCAAACCGTTTCATTATCTGCCGATTCTATTGTTTCTTCATTTCATATTTCTACCGTATCCATTGTTTTTCCCGAAATGACATCACTTGTTCCTCCGAATAAGTGACCATGAATATCGGCTGACATTGAACATTGAATACGCTAATTGAAATATCTCATGTGTCTCATATCTCAGATAACATCTCGACAAATAAGCATGTCATGTCTCAAGATTTGAAAAATAGAAACATTTGACGAGTGTGACCTTGCTTTTTTGAGTAGAAGCTGTGAAGTTTGCCGACAGCTGGACAAAGAGAACGGAAATTCAAGTGACCAAGGATACGGTAGCGA
[truncated: 80,585,871 more chars]
