# Supplementary material for: Selfing is the safest sex for Caenorhabditis tropicalis
Source: eLife. 2021 Jan 11;10:e62587. doi: 10.7554/eLife.62587 (PMC7853720; doi:10.7554/eLife.62587)
Supplement: Supplementary file 2. [file elife-62587-supp2.zip › JU1373.gff3]

JU1373.scaffold_29_pilon	AUGUSTUS	gene	1249000	1249857	0.15	+	.	ID=JU1373.g18442;
JU1373.scaffold_29_pilon	AUGUSTUS	mRNA	1249000	1249857	0.15	+	.	ID=JU1373.g18442.t1;Parent=JU1373.g18442;
JU1373.scaffold_29_pilon	AUGUSTUS	start_codon	1249000	1249002	.	+	0	ID=JU1373.g18442.t1.start1;Parent=JU1373.g18442.t1;
JU1373.scaffold_29_pilon	AUGUSTUS	CDS	1249000	1249103	0.58	+	0	ID=JU1373.g18442.t1.CDS1;Parent=JU1373.g18442.t1;
JU1373.scaffold_29_pilon	AUGUSTUS	exon	1249000	1249103	.	+	.	ID=JU1373.g18442.t1.exon1;Parent=JU1373.g18442.t1;
JU1373.scaffold_29_pilon	AUGUSTUS	intron	1249104	1249149	0.58	+	.	ID=JU1373.g18442.t1.intron1;Parent=JU1373.g18442.t1;
JU1373.scaffold_29_pilon	AUGUSTUS	CDS	1249150	1249307	0.39	+	1	ID=JU1373.g18442.t1.CDS2;Parent=JU1373.g18442.t1;
JU1373.scaffold_29_pilon	AUGUSTUS	exon	1249150	1249307	.	+	.	ID=JU1373.g18442.t1.exon2;Parent=JU1373.g18442.t1;
JU1373.scaffold_29_pilon	AUGUSTUS	intron	1249308	1249352	0.56	+	.	ID=JU1373.g18442.t1.intron2;Parent=JU1373.g18442.t1;
JU1373.scaffold_29_pilon	AUGUSTUS	CDS	1249353	1249418	0.87	+	2	ID=JU1373.g18442.t1.CDS3;Parent=JU1373.g18442.t1;
JU1373.scaffold_29_pilon	AUGUSTUS	exon	1249353	1249418	.	+	.	ID=JU1373.g18442.t1.exon3;Parent=JU1373.g18442.t1;
JU1373.scaffold_29_pilon	AUGUSTUS	intron	1249419	1249465	0.91	+	.	ID=JU1373.g18442.t1.intron3;Parent=JU1373.g18442.t1;
JU1373.scaffold_29_pilon	AUGUSTUS	CDS	1249466	1249618	0.99	+	2	ID=JU1373.g18442.t1.CDS4;Parent=JU1373.g18442.t1;
JU1373.scaffold_29_pilon	AUGUSTUS	exon	1249466	1249618	.	+	.	ID=JU1373.g18442.t1.exon4;Parent=JU1373.g18442.t1;
JU1373.scaffold_29_pilon	AUGUSTUS	intron	1249619	1249663	1	+	.	ID=JU1373.g18442.t1.intron4;Parent=JU1373.g18442.t1;
JU1373.scaffold_29_pilon	AUGUSTUS	CDS	1249664	1249857	0.48	+	2	ID=JU1373.g18442.t1.CDS5;Parent=JU1373.g18442.t1;
JU1373.scaffold_29_pilon	AUGUSTUS	exon	1249664	1249857	.	+	.	ID=JU1373.g18442.t1.exon5;Parent=JU1373.g18442.t1;
JU1373.scaffold_29_pilon	AUGUSTUS	stop_codon	1249855	1249857	.	+	0	ID=JU1373.g18442.t1.stop1;Parent=JU1373.g18442.t1;
JU1373.contig_42_pilon	AUGUSTUS	gene	4057767	4058831	0.97	-	.	ID=JU1373.g16098;
JU1373.contig_42_pilon	AUGUSTUS	mRNA	4057767	4058831	0.97	-	.	ID=JU1373.g16098.t1;Parent=JU1373.g16098;
JU1373.contig_42_pilon	AUGUSTUS	stop_codon	4057767	4057769	.	-	0	ID=JU1373.g16098.t1.stop1;Parent=JU1373.g16098.t1;
JU1373.contig_42_pilon	AUGUSTUS	CDS	4057767	4058168	0.99	-	0	ID=JU1373.g16098.t1.CDS1;Parent=JU1373.g16098.t1;
JU1373.contig_42_pilon	AUGUSTUS	exon	4057767	4058168	.	-	.	ID=JU1373.g16098.t1.exon1;Parent=JU1373.g16098.t1;
JU1373.contig_42_pilon	AUGUSTUS	intron	4058169	4058216	1	-	.	ID=JU1373.g16098.t1.intron1;Parent=JU1373.g16098.t1;
JU1373.contig_42_pilon	AUGUSTUS	CDS	4058217	4058354	1	-	0	ID=JU1373.g16098.t1.CDS2;Parent=JU1373.g16098.t1;
JU1373.contig_42_pilon	AUGUSTUS	exon	4058217	4058354	.	-	.	ID=JU1373.g16098.t1.exon2;Parent=JU1373.g16098.t1;
JU1373.contig_42_pilon	AUGUSTUS	intron	4058355	4058654	1	-	.	ID=JU1373.g16098.t1.intron2;Parent=JU1373.g16098.t1;
JU1373.contig_42_pilon	AUGUSTUS	CDS	4058655	4058749	1	-	2	ID=JU1373.g16098.t1.CDS3;Parent=JU1373.g16098.t1;
JU1373.contig_42_pilon	AUGUSTUS	exon	4058655	4058749	.	-	.	ID=JU1373.g16098.t1.exon3;Parent=JU1373.g16098.t1;
JU1373.contig_42_pilon	AUGUSTUS	intron	4058750	4058794	0.98	-	.	ID=JU1373.g16098.t1.intron3;Parent=JU1373.g16098.t1;
JU1373.contig_42_pilon	AUGUSTUS	CDS	4058795	4058831	0.98	-	0	ID=JU1373.g16098.t1.CDS4;Parent=JU1373.g16098.t1;
JU1373.contig_42_pilon	AUGUSTUS	exon	4058795	4058831	.	-	.	ID=JU1373.g16098.t1.exon4;Parent=JU1373.g16098.t1;
JU1373.contig_42_pilon	AUGUSTUS	start_codon	4058829	4058831	.	-	0	ID=JU1373.g16098.t1.start1;Parent=JU1373.g16098.t1;
JU1373.contig_165_pilon	AUGUSTUS	gene	440105	441767	1	+	.	ID=JU1373.g3802;
JU1373.contig_165_pilon	AUGUSTUS	mRNA	440105	441767	1	+	.	ID=JU1373.g3802.t1;Parent=JU1373.g3802;
JU1373.contig_165_pilon	AUGUSTUS	start_codon	440105	440107	.	+	0	ID=JU1373.g3802.t1.start1;Parent=JU1373.g3802.t1;
JU1373.contig_165_pilon	AUGUSTUS	CDS	440105	440157	1	+	0	ID=JU1373.g3802.t1.CDS1;Parent=JU1373.g3802.t1;
JU1373.contig_165_pilon	AUGUSTUS	exon	440105	440157	.	+	.	ID=JU1373.g3802.t1.exon1;Parent=JU1373.g3802.t1;
JU1373.contig_165_pilon	AUGUSTUS	intron	440158	440203	1	+	.	ID=JU1373.g3802.t1.intron1;Parent=JU1373.g3802.t1;
JU1373.contig_165_pilon	AUGUSTUS	CDS	440204	440492	1	+	1	ID=JU1373.g3802.t1.CDS2;Parent=JU1373.g3802.t1;
JU1373.contig_165_pilon	AUGUSTUS	exon	440204	440492	.	+	.	ID=JU1373.g3802.t1.exon2;Parent=JU1373.g3802.t1;
JU1373.contig_165_pilon	AUGUSTUS	intron	440493	440728	1	+	.	ID=JU1373.g3802.t1.intron2;Parent=JU1373.g3802.t1;
JU1373.contig_165_pilon	AUGUSTUS	CDS	440729	441052	1	+	0	ID=JU1373.g3802.t1.CDS3;Parent=JU1373.g3802.t1;
JU1373.contig_165_pilon	AUGUSTUS	exon	440729	441052	.	+	.	ID=JU1373.g3802.t1.exon3;Parent=JU1373.g3802.t1;
JU1373.contig_165_pilon	AUGUSTUS	intron	441053	441527	1	+	.	ID=JU1373.g3802.t1.intron3;Parent=JU1373.g3802.t1;
JU1373.contig_165_pilon	AUGUSTUS	CDS	441528	441767	1	+	0	ID=JU1373.g3802.t1.CDS4;Parent=JU1373.g3802.t1;
JU1373.contig_165_pilon	AUGUSTUS	exon	441528	441767	.	+	.	ID=JU1373.g3802.t1.exon4;Parent=JU1373.g3802.t1;
JU1373.contig_165_pilon	AUGUSTUS	stop_codon	441765	441767	.	+	0	ID=JU1373.g3802.t1.stop1;Parent=JU1373.g3802.t1;
JU1373.contig_179_pilon	AUGUSTUS	gene	1046684	1048044	1	+	.	ID=JU1373.g20159;
JU1373.contig_179_pilon	AUGUSTUS	mRNA	1046684	1048044	1	+	.	ID=JU1373.g20159.t1;Parent=JU1373.g20159;
JU1373.contig_179_pilon	AUGUSTUS	start_codon	1046684	1046686	.	+	0	ID=JU1373.g20159.t1.start1;Parent=JU1373.g20159.t1;
JU1373.contig_179_pilon	AUGUSTUS	CDS	1046684	1046736	1	+	0	ID=JU1373.g20159.t1.CDS1;Parent=JU1373.g20159.t1;
JU1373.contig_179_pilon	AUGUSTUS	exon	1046684	1046736	.	+	.	ID=JU1373.g20159.t1.exon1;Parent=JU1373.g20159.t1;
JU1373.contig_179_pilon	AUGUSTUS	intron	1046737	1046802	1	+	.	ID=JU1373.g20159.t1.intron1;Parent=JU1373.g20159.t1;
JU1373.contig_179_pilon	AUGUSTUS	CDS	1046803	1047019	1	+	1	ID=JU1373.g20159.t1.CDS2;Parent=JU1373.g20159.t1;
JU1373.contig_179_pilon	AUGUSTUS	exon	1046803	1047019	.	+	.	ID=JU1373.g20159.t1.exon2;Parent=JU1373.g20159.t1;
JU1373.contig_179_pilon	AUGUSTUS	intron	1047020	1047065	1	+	.	ID=JU1373.g20159.t1.intron2;Parent=JU1373.g20159.t1;
JU1373.contig_179_pilon	AUGUSTUS	CDS	1047066	1047455	1	+	0	ID=JU1373.g20159.t1.CDS3;Parent=JU1373.g20159.t1;
JU1373.contig_179_pilon	AUGUSTUS	exon	1047066	1047455	.	+	.	ID=JU1373.g20159.t1.exon3;Parent=JU1373.g20159.t1;
JU1373.contig_179_pilon	AUGUSTUS	intron	1047456	1047502	1	+	.	ID=JU1373.g20159.t1.intron3;Parent=JU1373.g20159.t1;
JU1373.contig_179_pilon	AUGUSTUS	CDS	1047503	1047910	1	+	0	ID=JU1373.g20159.t1.CDS4;Parent=JU1373.g20159.t1;
JU1373.contig_179_pilon	AUGUSTUS	exon	1047503	1047910	.	+	.	ID=JU1373.g20159.t1.exon4;Parent=JU1373.g20159.t1;
JU1373.contig_179_pilon	AUGUSTUS	intron	1047911	1047954	1	+	.	ID=JU1373.g20159.t1.intron4;Parent=JU1373.g20159.t1;
JU1373.contig_179_pilon	AUGUSTUS	CDS	1047955	1048044	1	+	0	ID=JU1373.g20159.t1.CDS5;Parent=JU1373.g20159.t1;
JU1373.contig_179_pilon	AUGUSTUS	exon	1047955	1048044	.	+	.	ID=JU1373.g20159.t1.exon5;Parent=JU1373.g20159.t1;
JU1373.contig_179_pilon	AUGUSTUS	stop_codon	1048042	1048044	.	+	0	ID=JU1373.g20159.t1.stop1;Parent=JU1373.g20159.t1;
JU1373.contig_167_pilon	AUGUSTUS	gene	1230283	1231601	0.53	+	.	ID=JU1373.g6325;
JU1373.contig_167_pilon	AUGUSTUS	mRNA	1230283	1231601	0.53	+	.	ID=JU1373.g6325.t1;Parent=JU1373.g6325;
JU1373.contig_167_pilon	AUGUSTUS	start_codon	1230283	1230285	.	+	0	ID=JU1373.g6325.t1.start1;Parent=JU1373.g6325.t1;
JU1373.contig_167_pilon	AUGUSTUS	CDS	1230283	1230471	0.58	+	0	ID=JU1373.g6325.t1.CDS1;Parent=JU1373.g6325.t1;
JU1373.contig_167_pilon	AUGUSTUS	exon	1230283	1230471	.	+	.	ID=JU1373.g6325.t1.exon1;Parent=JU1373.g6325.t1;
JU1373.contig_167_pilon	AUGUSTUS	intron	1230472	1230579	0.62	+	.	ID=JU1373.g6325.t1.intron1;Parent=JU1373.g6325.t1;
JU1373.contig_167_pilon	AUGUSTUS	CDS	1230580	1230678	1	+	0	ID=JU1373.g6325.t1.CDS2;Parent=JU1373.g6325.t1;
JU1373.contig_167_pilon	AUGUSTUS	exon	1230580	1230678	.	+	.	ID=JU1373.g6325.t1.exon2;Parent=JU1373.g6325.t1;
JU1373.contig_167_pilon	AUGUSTUS	intron	1230679	1230723	1	+	.	ID=JU1373.g6325.t1.intron2;Parent=JU1373.g6325.t1;
JU1373.contig_167_pilon	AUGUSTUS	CDS	1230724	1230863	0.99	+	0	ID=JU1373.g6325.t1.CDS3;Parent=JU1373.g6325.t1;
JU1373.contig_167_pilon	AUGUSTUS	exon	1230724	1230863	.	+	.	ID=JU1373.g6325.t1.exon3;Parent=JU1373.g6325.t1;
JU1373.contig_167_pilon	AUGUSTUS	intron	1230864	1230907	0.92	+	.	ID=JU1373.g6325.t1.intron3;Parent=JU1373.g6325.t1;
JU1373.contig_167_pilon	AUGUSTUS	CDS	1230908	1231319	0.92	+	1	ID=JU1373.g6325.t1.CDS4;Parent=JU1373.g6325.t1;
JU1373.contig_167_pilon	AUGUSTUS	exon	1230908	1231319	.	+	.	ID=JU1373.g6325.t1.exon4;Parent=JU1373.g6325.t1;
JU1373.contig_167_pilon	AUGUSTUS	intron	1231320	1231363	1	+	.	ID=JU1373.g6325.t1.intron4;Parent=JU1373.g6325.t1;
JU1373.contig_167_pilon	AUGUSTUS	CDS	1231364	1231464	0.99	+	0	ID=JU1373.g6325.t1.CDS5;Parent=JU1373.g6325.t1;
JU1373.contig_167_pilon	AUGUSTUS	exon	1231364	1231464	.	+	.	ID=JU1373.g6325.t1.exon5;Parent=JU1373.g6325.t1;
JU1373.contig_167_pilon	AUGUSTUS	intron	1231465	1231507	0.99	+	.	ID=JU1373.g6325.t1.intron5;Parent=JU1373.g6325.t1;
JU1373.contig_167_pilon	AUGUSTUS	CDS	1231508	1231601	1	+	1	ID=JU1373.g6325.t1.CDS6;Parent=JU1373.g6325.t1;
JU1373.contig_167_pilon	AUGUSTUS	exon	1231508	1231601	.	+	.	ID=JU1373.g6325.t1.exon6;Parent=JU1373.g6325.t1;
JU1373.contig_167_pilon	AUGUSTUS	stop_codon	1231599	1231601	.	+	0	ID=JU1373.g6325.t1.stop1;Parent=JU1373.g6325.t1;
JU1373.contig_86_pilon	AUGUSTUS	gene	2325717	2329484	0.98	-	.	ID=JU1373.g8591;
JU1373.contig_86_pilon	AUGUSTUS	mRNA	2325717	2329484	0.98	-	.	ID=JU1373.g8591.t1;Parent=JU1373.g8591;
JU1373.contig_86_pilon	AUGUSTUS	stop_codon	2325717	2325719	.	-	0	ID=JU1373.g8591.t1.stop1;Parent=JU1373.g8591.t1;
JU1373.contig_86_pilon	AUGUSTUS	CDS	2325717	2329484	0.98	-	0	ID=JU1373.g8591.t1.CDS1;Parent=JU1373.g8591.t1;
JU1373.contig_86_pilon	AUGUSTUS	exon	2325717	2329484	.	-	.	ID=JU1373.g8591.t1.exon1;Parent=JU1373.g8591.t1;
JU1373.contig_86_pilon	AUGUSTUS	start_codon	2329482	2329484	.	-	0	ID=JU1373.g8591.t1.start1;Parent=JU1373.g8591.t1;
JU1373.contig_167_pilon	AUGUSTUS	gene	332032	335199	0.81	+	.	ID=JU1373.g6139;
JU1373.contig_167_pilon	AUGUSTUS	mRNA	332032	335199	0.81	+	.	ID=JU1373.g6139.t1;Parent=JU1373.g6139;
JU1373.contig_167_pilon	AUGUSTUS	start_codon	332032	332034	.	+	0	ID=JU1373.g6139.t1.start1;Parent=JU1373.g6139.t1;
JU1373.contig_167_pilon	AUGUSTUS	CDS	332032	332202	0.81	+	0	ID=JU1373.g6139.t1.CDS1;Parent=JU1373.g6139.t1;
JU1373.contig_167_pilon	AUGUSTUS	exon	332032	332202	.	+	.	ID=JU1373.g6139.t1.exon1;Parent=JU1373.g6139.t1;
JU1373.contig_167_pilon	AUGUSTUS	intron	332203	334592	1	+	.	ID=JU1373.g6139.t1.intron1;Parent=JU1373.g6139.t1;
JU1373.contig_167_pilon	AUGUSTUS	CDS	334593	334661	1	+	0	ID=JU1373.g6139.t1.CDS2;Parent=JU1373.g6139.t1;
JU1373.contig_167_pilon	AUGUSTUS	exon	334593	334661	.	+	.	ID=JU1373.g6139.t1.exon2;Parent=JU1373.g6139.t1;
JU1373.contig_167_pilon	AUGUSTUS	intron	334662	334715	1	+	.	ID=JU1373.g6139.t1.intron2;Parent=JU1373.g6139.t1;
JU1373.contig_167_pilon	AUGUSTUS	CDS	334716	334845	1	+	0	ID=JU1373.g6139.t1.CDS3;Parent=JU1373.g6139.t1;
JU1373.contig_167_pilon	AUGUSTUS	exon	334716	334845	.	+	.	ID=JU1373.g6139.t1.exon3;Parent=JU1373.g6139.t1;
JU1373.contig_167_pilon	AUGUSTUS	intron	334846	334889	1	+	.	ID=JU1373.g6139.t1.intron3;Parent=JU1373.g6139.t1;
JU1373.contig_167_pilon	AUGUSTUS	CDS	334890	335001	1	+	2	ID=JU1373.g6139.t1.CDS4;Parent=JU1373.g6139.t1;
JU1373.contig_167_pilon	AUGUSTUS	exon	334890	335001	.	+	.	ID=JU1373.g6139.t1.exon4;Parent=JU1373.g6139.t1;
JU1373.contig_167_pilon	AUGUSTUS	intron	335002	335048	1	+	.	ID=JU1373.g6139.t1.intron4;Parent=JU1373.g6139.t1;
JU1373.contig_167_pilon	AUGUSTUS	CDS	335049	335199	1	+	1	ID=JU1373.g6139.t1.CDS5;Parent=JU1373.g6139.t1;
JU1373.contig_167_pilon	AUGUSTUS	exon	335049	335199	.	+	.	ID=JU1373.g6139.t1.exon5;Parent=JU1373.g6139.t1;
JU1373.contig_167_pilon	AUGUSTUS	stop_codon	335197	335199	.	+	0	ID=JU1373.g6139.t1.stop1;Parent=JU1373.g6139.t1;
JU1373.contig_86_pilon	AUGUSTUS	gene	2043780	2045304	1	-	.	ID=JU1373.g8518;
JU1373.contig_86_pilon	AUGUSTUS	mRNA	2043780	2045304	1	-	.	ID=JU1373.g8518.t1;Parent=JU1373.g8518;
JU1373.contig_86_pilon	AUGUSTUS	stop_codon	2043780	2043782	.	-	0	ID=JU1373.g8518.t1.stop1;Parent=JU1373.g8518.t1;
JU1373.contig_86_pilon	AUGUSTUS	CDS	2043780	2043854	1	-	0	ID=JU1373.g8518.t1.CDS1;Parent=JU1373.g8518.t1;
JU1373.contig_86_pilon	AUGUSTUS	exon	2043780	2043854	.	-	.	ID=JU1373.g8518.t1.exon1;Parent=JU1373.g8518.t1;
JU1373.contig_86_pilon	AUGUSTUS	intron	2043855	2043967	1	-	.	ID=JU1373.g8518.t1.intron1;Parent=JU1373.g8518.t1;
JU1373.contig_86_pilon	AUGUSTUS	CDS	2043968	2044139	1	-	1	ID=JU1373.g8518.t1.CDS2;Parent=JU1373.g8518.t1;
JU1373.contig_86_pilon	AUGUSTUS	exon	2043968	2044139	.	-	.	ID=JU1373.g8518.t1.exon2;Parent=JU1373.g8518.t1;
JU1373.contig_86_pilon	AUGUSTUS	intron	2044140	2044243	1	-	.	ID=JU1373.g8518.t1.intron2;Parent=JU1373.g8518.t1;
JU1373.contig_86_pilon	AUGUSTUS	CDS	2044244	2044551	1	-	0	ID=JU1373.g8518.t1.CDS3;Parent=JU1373.g8518.t1;
JU1373.contig_86_pilon	AUGUSTUS	exon	2044244	2044551	.	-	.	ID=JU1373.g8518.t1.exon3;Parent=JU1373.g8518.t1;
JU1373.contig_86_pilon	AUGUSTUS	intron	2044552	2044812	1	-	.	ID=JU1373.g8518.t1.intron3;Parent=JU1373.g8518.t1;
JU1373.contig_86_pilon	AUGUSTUS	CDS	2044813	2044986	1	-	0	ID=JU1373.g8518.t1.CDS4;Parent=JU1373.g8518.t1;
JU1373.contig_86_pilon	AUGUSTUS	exon	2044813	2044986	.	-	.	ID=JU1373.g8518.t1.exon4;Parent=JU1373.g8518.t1;
JU1373.contig_86_pilon	AUGUSTUS	intron	2044987	2045031	1	-	.	ID=JU1373.g8518.t1.intron4;Parent=JU1373.g8518.t1;
JU1373.contig_86_pilon	AUGUSTUS	CDS	2045032	2045210	1	-	2	ID=JU1373.g8518.t1.CDS5;Parent=JU1373.g8518.t1;
JU1373.contig_86_pilon	AUGUSTUS	exon	2045032	2045210	.	-	.	ID=JU1373.g8518.t1.exon5;Parent=JU1373.g8518.t1;
JU1373.contig_86_pilon	AUGUSTUS	intron	2045211	2045255	1	-	.	ID=JU1373.g8518.t1.intron5;Parent=JU1373.g8518.t1;
JU1373.contig_86_pilon	AUGUSTUS	CDS	2045256	2045304	1	-	0	ID=JU1373.g8518.t1.CDS6;Parent=JU1373.g8518.t1;
JU1373.contig_86_pilon	AUGUSTUS	exon	2045256	2045304	.	-	.	ID=JU1373.g8518.t1.exon6;Parent=JU1373.g8518.t1;
JU1373.contig_86_pilon	AUGUSTUS	start_codon	2045302	2045304	.	-	0	ID=JU1373.g8518.t1.start1;Parent=JU1373.g8518.t1;
JU1373.scaffold_13_pilon	AUGUSTUS	gene	2133089	2133380	1	+	.	ID=JU1373.g14153;
JU1373.scaffold_13_pilon	AUGUSTUS	mRNA	2133089	2133380	1	+	.	ID=JU1373.g14153.t1;Parent=JU1373.g14153;
JU1373.scaffold_13_pilon	AUGUSTUS	start_codon	2133089	2133091	.	+	0	ID=JU1373.g14153.t1.start1;Parent=JU1373.g14153.t1;
JU1373.scaffold_13_pilon	AUGUSTUS	CDS	2133089	2133203	1	+	0	ID=JU1373.g14153.t1.CDS1;Parent=JU1373.g14153.t1;
JU1373.scaffold_13_pilon	AUGUSTUS	exon	2133089	2133203	.	+	.	ID=JU1373.g14153.t1.exon1;Parent=JU1373.g14153.t1;
JU1373.scaffold_13_pilon	AUGUSTUS	intron	2133204	2133246	1	+	.	ID=JU1373.g14153.t1.intron1;Parent=JU1373.g14153.t1;
JU1373.scaffold_13_pilon	AUGUSTUS	CDS	2133247	2133380	1	+	2	ID=JU1373.g14153.t1.CDS2;Parent=JU1373.g14153.t1;
JU1373.scaffold_13_pilon	AUGUSTUS	exon	2133247	2133380	.	+	.	ID=JU1373.g14153.t1.exon2;Parent=JU1373.g14153.t1;
JU1373.scaffold_13_pilon	AUGUSTUS	stop_codon	2133378	2133380	.	+	0	ID=JU1373.g14153.t1.stop1;Parent=JU1373.g14153.t1;
JU1373.scaffold_100_pilon	AUGUSTUS	gene	2495001	2499079	0.99	+	.	ID=JU1373.g7497;
JU1373.scaffold_100_pilon	AUGUSTUS	mRNA	2495001	2499079	0.99	+	.	ID=JU1373.g7497.t1;Parent=JU1373.g7497;
JU1373.scaffold_100_pilon	AUGUSTUS	intron	2495001	2495690	0.99	+	.	ID=JU1373.g7497.t1.intron1;Parent=JU1373.g7497.t1;
JU1373.scaffold_100_pilon	AUGUSTUS	CDS	2495691	2495731	1	+	0	ID=JU1373.g7497.t1.CDS1;Parent=JU1373.g7497.t1;
JU1373.scaffold_100_pilon	AUGUSTUS	exon	2495691	2495731	.	+	.	ID=JU1373.g7497.t1.exon1;Parent=JU1373.g7497.t1;
JU1373.scaffold_100_pilon	AUGUSTUS	intron	2495732	2496047	1	+	.	ID=JU1373.g7497.t1.intron2;Parent=JU1373.g7497.t1;
JU1373.scaffold_100_pilon	AUGUSTUS	CDS	2496048	2496155	1	+	1	ID=JU1373.g7497.t1.CDS2;Parent=JU1373.g7497.t1;
JU1373.scaffold_100_pilon	AUGUSTUS	exon	2496048	2496155	.	+	.	ID=JU1373.g7497.t1.exon2;Parent=JU1373.g7497.t1;
JU1373.scaffold_100_pilon	AUGUSTUS	intron	2496156	2496342	1	+	.	ID=JU1373.g7497.t1.intron3;Parent=JU1373.g7497.t1;
JU1373.scaffold_100_pilon	AUGUSTUS	CDS	2496343	2496500	1	+	1	ID=JU1373.g7497.t1.CDS3;Parent=JU1373.g7497.t1;
JU1373.scaffold_100_pilon	AUGUSTUS	exon	2496343	2496500	.	+	.	ID=JU1373.g7497.t1.exon3;Parent=JU1373.g7497.t1;
JU1373.scaffold_100_pilon	AUGUSTUS	intron	2496501	2496545	1	+	.	ID=JU1373.g7497.t1.intron4;Parent=JU1373.g7497.t1;
JU1373.scaffold_100_pilon	AUGUSTUS	CDS	2496546	2496610	1	+	2	ID=JU1373.g7497.t1.CDS4;Parent=JU1373.g7497.t1;
JU1373.scaffold_100_pilon	AUGUSTUS	exon	2496546	2496610	.	+	.	ID=JU1373.g7497.t1.exon4;Parent=JU1373.g7497.t1;
JU1373.scaffold_100_pilon	AUGUSTUS	intron	2496611	2496659	1	+	.	ID=JU1373.g7497.t1.intron5;Parent=JU1373.g7497.t1;
JU1373.scaffold_100_pilon	AUGUSTUS	CDS	2496660	2496789	1	+	0	ID=JU1373.g7497.t1.CDS5;Parent=JU1373.g7497.t1;
JU1373.scaffold_100_pilon	AUGUSTUS	exon	2496660	2496789	.	+	.	ID=JU1373.g7497.t1.exon5;Parent=JU1373.g7497.t1;
JU1373.scaffold_100_pilon	AUGUSTUS	intron	2496790	2497392	1	+	.	ID=JU1373.g7497.t1.intron6;Parent=JU1373.g7497.t1;
JU1373.scaffold_100_pilon	AUGUSTUS	CDS	2497393	2497511	1	+	2	ID=JU1373.g7497.t1.CDS6;Parent=JU1373.g7497.t1;
JU1373.scaffold_100_pilon	AUGUSTUS	exon	2497393	2497511	.	+	.	ID=JU1373.g7497.t1.exon6;Parent=JU1373.g7497.t1;
JU1373.scaffold_100_pilon	AUGUSTUS	intron	2497512	2497620	1	+	.	ID=JU1373.g7497.t1.intron7;Parent=JU1373.g7497.t1;
JU1373.scaffold_100_pilon	AUGUSTUS	CDS	2497621	2497725	1	+	0	ID=JU1373.g7497.t1.CDS7;Parent=JU1373.g7497.t1;
JU1373.scaffold_100_pilon	AUGUSTUS	exon	2497621	2497725	.	+	.	ID=JU1373.g7497.t1.exon7;Parent=JU1373.g7497.t1;
JU1373.scaffold_100_pilon	AUGUSTUS	intron	2497726	2497796	1	+	.	ID=JU1373.g7497.t1.intron8;Parent=JU1373.g7497.t1;
JU1373.scaffold_100_pilon	AUGUSTUS	CDS	2497797	2497962	1	+	0	ID=JU1373.g7497.t1.CDS8;Parent=JU1373.g7497.t1;
JU1373.scaffold_100_pilon	AUGUSTUS	exon	2497797	2497962	.	+	.	ID=JU1373.g7497.t1.exon8;Parent=JU1373.g7497.t1;
JU1373.scaffold_100_pilon	AUGUSTUS	intron	2497963	2498499	1	+	.	ID=JU1373.g7497.t1.intron9;Parent=JU1373.g7497.t1;
JU1373.scaffold_100_pilon	AUGUSTUS	CDS	2498500	2498599	1	+	2	ID=JU1373.g7497.t1.CDS9;Parent=JU1373.g7497.t1;
JU1373.scaffold_100_pilon	AUGUSTUS	exon	2498500	2498599	.	+	.	ID=JU1373.g7497.t1.exon9;Parent=JU1373.g7497.t1;
JU1373.scaffold_100_pilon	AUGUSTUS	intron	2498600	2498696	1	+	.	ID=JU1373.g7497.t1.intron10;Parent=JU1373.g7497.t1;
JU1373.scaffold_100_pilon	AUGUSTUS	CDS	2498697	2498801	1	+	1	ID=JU1373.g7497.t1.CDS10;Parent=JU1373.g7497.t1;
JU1373.scaffold_100_pilon	AUGUSTUS	exon	2498697	2498801	.	+	.	ID=JU1373.g7497.t1.exon10;Parent=JU1373.g7497.t1;
JU1373.scaffold_100_pilon	AUGUSTUS	intron	2498802	2498852	1	+	.	ID=JU1373.g7497.t1.intron11;Parent=JU1373.g7497.t1;
JU1373.scaffold_100_pilon	AUGUSTUS	CDS	2498853	2498962	1	+	1	ID=JU1373.g7497.t1.CDS11;Parent=JU1373.g7497.t1;
JU1373.scaffold_100_pilon	AUGUSTUS	exon	2498853	2498962	.	+	.	ID=JU1373.g7497.t1.exon11;Parent=JU1373.g7497.t1;
JU1373.scaffold_100_pilon	AUGUSTUS	intron	2498963	2499008	1	+	.	ID=JU1373.g7497.t1.intron12;Parent=JU1373.g7497.t1;
JU1373.scaffold_100_pilon	AUGUSTUS	CDS	2499009	2499079	1	+	2	ID=JU1373.g7497.t1.CDS12;Parent=JU1373.g7497.t1;
JU1373.scaffold_100_pilon	AUGUSTUS	exon	2499009	2499079	.	+	.	ID=JU1373.g7497.t1.exon12;Parent=JU1373.g7497.t1;
JU1373.scaffold_100_pilon	AUGUSTUS	stop_codon	2499077	2499079	.	+	0	ID=JU1373.g7497.t1.stop1;Parent=JU1373.g7497.t1;
JU1373.contig_42_pilon	AUGUSTUS	gene	4804866	4805943	0.77	-	.	ID=JU1373.g16342;
JU1373.contig_42_pilon	AUGUSTUS	mRNA	4804866	4805943	0.77	-	.	ID=JU1373.g16342.t1;Parent=JU1373.g16342;
JU1373.contig_42_pilon	AUGUSTUS	stop_codon	4804866	4804868	.	-	0	ID=JU1373.g16342.t1.stop1;Parent=JU1373.g16342.t1;
JU1373.contig_42_pilon	AUGUSTUS	CDS	4804866	4805137	0.82	-	2	ID=JU1373.g16342.t1.CDS1;Parent=JU1373.g16342.t1;
JU1373.contig_42_pilon	AUGUSTUS	exon	4804866	4805137	.	-	.	ID=JU1373.g16342.t1.exon1;Parent=JU1373.g16342.t1;
JU1373.contig_42_pilon	AUGUSTUS	intron	4805138	4805179	1	-	.	ID=JU1373.g16342.t1.intron1;Parent=JU1373.g16342.t1;
JU1373.contig_42_pilon	AUGUSTUS	CDS	4805180	4805312	1	-	0	ID=JU1373.g16342.t1.CDS2;Parent=JU1373.g16342.t1;
JU1373.contig_42_pilon	AUGUSTUS	exon	4805180	4805312	.	-	.	ID=JU1373.g16342.t1.exon2;Parent=JU1373.g16342.t1;
JU1373.contig_42_pilon	AUGUSTUS	intron	4805313	4805355	1	-	.	ID=JU1373.g16342.t1.intron2;Parent=JU1373.g16342.t1;
JU1373.contig_42_pilon	AUGUSTUS	CDS	4805356	4805870	0.98	-	2	ID=JU1373.g16342.t1.CDS3;Parent=JU1373.g16342.t1;
JU1373.contig_42_pilon	AUGUSTUS	exon	4805356	4805870	.	-	.	ID=JU1373.g16342.t1.exon3;Parent=JU1373.g16342.t1;
JU1373.contig_42_pilon	AUGUSTUS	intron	4805871	4805924	0.94	-	.	ID=JU1373.g16342.t1.intron3;Parent=JU1373.g16342.t1;
JU1373.contig_42_pilon	AUGUSTUS	CDS	4805925	4805943	0.94	-	0	ID=JU1373.g16342.t1.CDS4;Parent=JU1373.g16342.t1;
JU1373.contig_42_pilon	AUGUSTUS	exon	4805925	4805943	.	-	.	ID=JU1373.g16342.t1.exon4;Parent=JU1373.g16342.t1;
JU1373.contig_42_pilon	AUGUSTUS	start_codon	4805941	4805943	.	-	0	ID=JU1373.g16342.t1.start1;Parent=JU1373.g16342.t1;
JU1373.scaffold_166_pilon	AUGUSTUS	gene	3551806	3552496	0.64	-	.	ID=JU1373.g11622;
JU1373.scaffold_166_pilon	AUGUSTUS	mRNA	3551806	3552496	0.64	-	.	ID=JU1373.g11622.t1;Parent=JU1373.g11622;
JU1373.scaffold_166_pilon	AUGUSTUS	stop_codon	3551806	3551808	.	-	0	ID=JU1373.g11622.t1.stop1;Parent=JU1373.g11622.t1;
JU1373.scaffold_166_pilon	AUGUSTUS	CDS	3551806	3551889	0.92	-	0	ID=JU1373.g11622.t1.CDS1;Parent=JU1373.g11622.t1;
JU1373.scaffold_166_pilon	AUGUSTUS	exon	3551806	3551889	.	-	.	ID=JU1373.g11622.t1.exon1;Parent=JU1373.g11622.t1;
JU1373.scaffold_166_pilon	AUGUSTUS	intron	3551890	3551936	0.94	-	.	ID=JU1373.g11622.t1.intron1;Parent=JU1373.g11622.t1;
JU1373.scaffold_166_pilon	AUGUSTUS	CDS	3551937	3552011	0.96	-	0	ID=JU1373.g11622.t1.CDS2;Parent=JU1373.g11622.t1;
JU1373.scaffold_166_pilon	AUGUSTUS	exon	3551937	3552011	.	-	.	ID=JU1373.g11622.t1.exon2;Parent=JU1373.g11622.t1;
JU1373.scaffold_166_pilon	AUGUSTUS	intron	3552012	3552057	0.99	-	.	ID=JU1373.g11622.t1.intron2;Parent=JU1373.g11622.t1;
JU1373.scaffold_166_pilon	AUGUSTUS	CDS	3552058	3552252	0.69	-	0	ID=JU1373.g11622.t1.CDS3;Parent=JU1373.g11622.t1;
JU1373.scaffold_166_pilon	AUGUSTUS	exon	3552058	3552252	.	-	.	ID=JU1373.g11622.t1.exon3;Parent=JU1373.g11622.t1;
JU1373.scaffold_166_pilon	AUGUSTUS	intron	3552253	3552469	0.69	-	.	ID=JU1373.g11622.t1.intron3;Parent=JU1373.g11622.t1;
JU1373.scaffold_166_pilon	AUGUSTUS	CDS	3552470	3552496	0.7	-	0	ID=JU1373.g11622.t1.CDS4;Parent=JU1373.g11622.t1;
JU1373.scaffold_166_pilon	AUGUSTUS	exon	3552470	3552496	.	-	.	ID=JU1373.g11622.t1.exon4;Parent=JU1373.g11622.t1;
JU1373.scaffold_166_pilon	AUGUSTUS	start_codon	3552494	3552496	.	-	0	ID=JU1373.g11622.t1.start1;Parent=JU1373.g11622.t1;
JU1373.scaffold_189_pilon	AUGUSTUS	gene	5323167	5324580	1	-	.	ID=JU1373.g10147;
JU1373.scaffold_189_pilon	AUGUSTUS	mRNA	5323167	5324580	1	-	.	ID=JU1373.g10147.t1;Parent=JU1373.g10147;
JU1373.scaffold_189_pilon	AUGUSTUS	stop_codon	5323167	5323169	.	-	0	ID=JU1373.g10147.t1.stop1;Parent=JU1373.g10147.t1;
JU1373.scaffold_189_pilon	AUGUSTUS	CDS	5323167	5323630	1	-	2	ID=JU1373.g10147.t1.CDS1;Parent=JU1373.g10147.t1;
JU1373.scaffold_189_pilon	AUGUSTUS	exon	5323167	5323630	.	-	.	ID=JU1373.g10147.t1.exon1;Parent=JU1373.g10147.t1;
JU1373.scaffold_189_pilon	AUGUSTUS	intron	5323631	5323736	1	-	.	ID=JU1373.g10147.t1.intron1;Parent=JU1373.g10147.t1;
JU1373.scaffold_189_pilon	AUGUSTUS	CDS	5323737	5323975	1	-	1	ID=JU1373.g10147.t1.CDS2;Parent=JU1373.g10147.t1;
JU1373.scaffold_189_pilon	AUGUSTUS	exon	5323737	5323975	.	-	.	ID=JU1373.g10147.t1.exon2;Parent=JU1373.g10147.t1;
JU1373.scaffold_189_pilon	AUGUSTUS	intron	5323976	5324017	1	-	.	ID=JU1373.g10147.t1.intron2;Parent=JU1373.g10147.t1;
JU1373.scaffold_189_pilon	AUGUSTUS	CDS	5324018	5324163	1	-	0	ID=JU1373.g10147.t1.CDS3;Parent=JU1373.g10147.t1;
JU1373.scaffold_189_pilon	AUGUSTUS	exon	5324018	5324163	.	-	.	ID=JU1373.g10147.t1.exon3;Parent=JU1373.g10147.t1;
JU1373.scaffold_189_pilon	AUGUSTUS	intron	5324164	5324203	1	-	.	ID=JU1373.g10147.t1.intron3;Parent=JU1373.g10147.t1;
JU1373.scaffold_189_pilon	AUGUSTUS	CDS	5324204	5324295	1	-	2	ID=JU1373.g10147.t1.CDS4;Parent=JU1373.g10147.t1;
JU1373.scaffold_189_pilon	AUGUSTUS	exon	5324204	5324295	.	-	.	ID=JU1373.g10147.t1.exon4;Parent=JU1373.g10147.t1;
JU1373.scaffold_189_pilon	AUGUSTUS	intron	5324296	5324336	1	-	.	ID=JU1373.g10147.t1.intron4;Parent=JU1373.g10147.t1;
JU1373.scaffold_189_pilon	AUGUSTUS	CDS	5324337	5324471	1	-	2	ID=JU1373.g10147.t1.CDS5;Parent=JU1373.g10147.t1;
JU1373.scaffold_189_pilon	AUGUSTUS	exon	5324337	5324471	.	-	.	ID=JU1373.g10147.t1.exon5;Parent=JU1373.g10147.t1;
JU1373.scaffold_189_pilon	AUGUSTUS	intron	5324472	5324522	1	-	.	ID=JU1373.g10147.t1.intron5;Parent=JU1373.g10147.t1;
JU1373.scaffold_189_pilon	AUGUSTUS	CDS	5324523	5324580	1	-	0	ID=JU1373.g10147.t1.CDS6;Parent=JU1373.g10147.t1;
JU1373.scaffold_189_pilon	AUGUSTUS	exon	5324523	5324580	.	-	.	ID=JU1373.g10147.t1.exon6;Parent=JU1373.g10147.t1;
JU1373.scaffold_189_pilon	AUGUSTUS	start_codon	5324578	5324580	.	-	0	ID=JU1373.g10147.t1.start1;Parent=JU1373.g10147.t1;
JU1373.scaffold_29_pilon	AUGUSTUS	gene	2300504	2309411	1	+	.	ID=JU1373.g18731;
JU1373.scaffold_29_pilon	AUGUSTUS	mRNA	2300504	2309411	1	+	.	ID=JU1373.g18731.t1;Parent=JU1373.g18731;
JU1373.scaffold_29_pilon	AUGUSTUS	start_codon	2300504	2300506	.	+	0	ID=JU1373.g18731.t1.start1;Parent=JU1373.g18731.t1;
JU1373.scaffold_29_pilon	AUGUSTUS	CDS	2300504	2300623	1	+	0	ID=JU1373.g18731.t1.CDS1;Parent=JU1373.g18731.t1;
JU1373.scaffold_29_pilon	AUGUSTUS	exon	2300504	2300623	.	+	.	ID=JU1373.g18731.t1.exon1;Parent=JU1373.g18731.t1;
JU1373.scaffold_29_pilon	AUGUSTUS	intron	2300624	2302520	1	+	.	ID=JU1373.g18731.t1.intron1;Parent=JU1373.g18731.t1;
JU1373.scaffold_29_pilon	AUGUSTUS	CDS	2302521	2302586	1	+	0	ID=JU1373.g18731.t1.CDS2;Parent=JU1373.g18731.t1;
JU1373.scaffold_29_pilon	AUGUSTUS	exon	2302521	2302586	.	+	.	ID=JU1373.g18731.t1.exon2;Parent=JU1373.g18731.t1;
JU1373.scaffold_29_pilon	AUGUSTUS	intron	2302587	2307288	1	+	.	ID=JU1373.g18731.t1.intron2;Parent=JU1373.g18731.t1;
JU1373.scaffold_29_pilon	AUGUSTUS	CDS	2307289	2307396	1	+	0	ID=JU1373.g18731.t1.CDS3;Parent=JU1373.g18731.t1;
JU1373.scaffold_29_pilon	AUGUSTUS	exon	2307289	2307396	.	+	.	ID=JU1373.g18731.t1.exon3;Parent=JU1373.g18731.t1;
JU1373.scaffold_29_pilon	AUGUSTUS	intron	2307397	2307681	1	+	.	ID=JU1373.g18731.t1.intron3;Parent=JU1373.g18731.t1;
JU1373.scaffold_29_pilon	AUGUSTUS	CDS	2307682	2307852	1	+	0	ID=JU1373.g18731.t1.CDS4;Parent=JU1373.g18731.t1;
JU1373.scaffold_29_pilon	AUGUSTUS	exon	2307682	2307852	.	+	.	ID=JU1373.g18731.t1.exon4;Parent=JU1373.g18731.t1;
JU1373.scaffold_29_pilon	AUGUSTUS	intron	2307853	2307977	1	+	.	ID=JU1373.g18731.t1.intron4;Parent=JU1373.g18731.t1;
JU1373.scaffold_29_pilon	AUGUSTUS	CDS	2307978	2308120	1	+	0	ID=JU1373.g18731.t1.CDS5;Parent=JU1373.g18731.t1;
JU1373.scaffold_29_pilon	AUGUSTUS	exon	2307978	2308120	.	+	.	ID=JU1373.g18731.t1.exon5;Parent=JU1373.g18731.t1;
JU1373.scaffold_29_pilon	AUGUSTUS	intron	2308121	2308167	1	+	.	ID=JU1373.g18731.t1.intron5;Parent=JU1373.g18731.t1;
JU1373.scaffold_29_pilon	AUGUSTUS	CDS	2308168	2308252	1	+	1	ID=JU1373.g18731.t1.CDS6;Parent=JU1373.g18731.t1;
JU1373.scaffold_29_pilon	AUGUSTUS	exon	2308168	2308252	.	+	.	ID=JU1373.g18731.t1.exon6;Parent=JU1373.g18731.t1;
JU1373.scaffold_29_pilon	AUGUSTUS	intron	2308253	2308301	1	+	.	ID=JU1373.g18731.t1.intron6;Parent=JU1373.g18731.t1;
JU1373.scaffold_29_pilon	AUGUSTUS	CDS	2308302	2308394	1	+	0	ID=JU1373.g18731.t1.CDS7;Parent=JU1373.g18731.t1;
JU1373.scaffold_29_pilon	AUGUSTUS	exon	2308302	2308394	.	+	.	ID=JU1373.g18731.t1.exon7;Parent=JU1373.g18731.t1;
JU1373.scaffold_29_pilon	AUGUSTUS	intron	2308395	2308447	1	+	.	ID=JU1373.g18731.t1.intron7;Parent=JU1373.g18731.t1;
JU1373.scaffold_29_pilon	AUGUSTUS	CDS	2308448	2308698	1	+	0	ID=JU1373.g18731.t1.CDS8;Parent=JU1373.g18731.t1;
JU1373.scaffold_29_pilon	AUGUSTUS	exon	2308448	2308698	.	+	.	ID=JU1373.g18731.t1.exon8;Parent=JU1373.g18731.t1;
JU1373.scaffold_29_pilon	AUGUSTUS	intron	2308699	2308747	1	+	.	ID=JU1373.g18731.t1.intron8;Parent=JU1373.g18731.t1;
JU1373.scaffold_29_pilon	AUGUSTUS	CDS	2308748	2308877	1	+	1	ID=JU1373.g18731.t1.CDS9;Parent=JU1373.g18731.t1;
JU1373.scaffold_29_pilon	AUGUSTUS	exon	2308748	2308877	.	+	.	ID=JU1373.g18731.t1.exon9;Parent=JU1373.g18731.t1;
JU1373.scaffold_29_pilon	AUGUSTUS	intron	2308878	2308923	1	+	.	ID=JU1373.g18731.t1.intron9;Parent=JU1373.g18731.t1;
JU1373.scaffold_29_pilon	AUGUSTUS	CDS	2308924	2309278	1	+	0	ID=JU1373.g18731.t1.CDS10;Parent=JU1373.g18731.t1;
JU1373.scaffold_29_pilon	AUGUSTUS	exon	2308924	2309278	.	+	.	ID=JU1373.g18731.t1.exon10;Parent=JU1373.g18731.t1;
JU1373.scaffold_29_pilon	AUGUSTUS	intron	2309279	2309325	1	+	.	ID=JU1373.g18731.t1.intron10;Parent=JU1373.g18731.t1;
JU1373.scaffold_29_pilon	AUGUSTUS	CDS	2309326	2309411	1	+	2	ID=JU1373.g18731.t1.CDS11;Parent=JU1373.g18731.t1;
JU1373.scaffold_29_pilon	AUGUSTUS	exon	2309326	2309411	.	+	.	ID=JU1373.g18731.t1.exon11;Parent=JU1373.g18731.t1;
JU1373.scaffold_29_pilon	AUGUSTUS	stop_codon	2309409	2309411	.	+	0	ID=JU1373.g18731.t1.stop1;Parent=JU1373.g18731.t1;
JU1373.scaffold_189_pilon	AUGUSTUS	gene	4048862	4049496	0.79	-	.	ID=JU1373.g9779;
JU1373.scaffold_189_pilon	AUGUSTUS	mRNA	4048862	4049496	0.79	-	.	ID=JU1373.g9779.t1;Parent=JU1373.g9779;
JU1373.scaffold_189_pilon	AUGUSTUS	stop_codon	4048862	4048864	.	-	0	ID=JU1373.g9779.t1.stop1;Parent=JU1373.g9779.t1;
JU1373.scaffold_189_pilon	AUGUSTUS	CDS	4048862	4049121	1	-	2	ID=JU1373.g9779.t1.CDS1;Parent=JU1373.g9779.t1;
JU1373.scaffold_189_pilon	AUGUSTUS	exon	4048862	4049121	.	-	.	ID=JU1373.g9779.t1.exon1;Parent=JU1373.g9779.t1;
JU1373.scaffold_189_pilon	AUGUSTUS	intron	4049122	4049168	1	-	.	ID=JU1373.g9779.t1.intron1;Parent=JU1373.g9779.t1;
JU1373.scaffold_189_pilon	AUGUSTUS	CDS	4049169	4049496	0.79	-	0	ID=JU1373.g9779.t1.CDS2;Parent=JU1373.g9779.t1;
JU1373.scaffold_189_pilon	AUGUSTUS	exon	4049169	4049496	.	-	.	ID=JU1373.g9779.t1.exon2;Parent=JU1373.g9779.t1;
JU1373.scaffold_189_pilon	AUGUSTUS	start_codon	4049494	4049496	.	-	0	ID=JU1373.g9779.t1.start1;Parent=JU1373.g9779.t1;
JU1373.contig_42_pilon	AUGUSTUS	gene	1969308	1969983	0.87	+	.	ID=JU1373.g15442;
JU1373.contig_42_pilon	AUGUSTUS	mRNA	1969308	1969983	0.87	+	.	ID=JU1373.g15442.t1;Parent=JU1373.g15442;
JU1373.contig_42_pilon	AUGUSTUS	start_codon	1969308	1969310	.	+	0	ID=JU1373.g15442.t1.start1;Parent=JU1373.g15442.t1;
JU1373.contig_42_pilon	AUGUSTUS	CDS	1969308	1969313	0.87	+	0	ID=JU1373.g15442.t1.CDS1;Parent=JU1373.g15442.t1;
JU1373.contig_42_pilon	AUGUSTUS	exon	1969308	1969313	.	+	.	ID=JU1373.g15442.t1.exon1;Parent=JU1373.g15442.t1;
JU1373.contig_42_pilon	AUGUSTUS	intron	1969314	1969366	0.87	+	.	ID=JU1373.g15442.t1.intron1;Parent=JU1373.g15442.t1;
JU1373.contig_42_pilon	AUGUSTUS	CDS	1969367	1969396	0.87	+	0	ID=JU1373.g15442.t1.CDS2;Parent=JU1373.g15442.t1;
JU1373.contig_42_pilon	AUGUSTUS	exon	1969367	1969396	.	+	.	ID=JU1373.g15442.t1.exon2;Parent=JU1373.g15442.t1;
JU1373.contig_42_pilon	AUGUSTUS	intron	1969397	1969441	1	+	.	ID=JU1373.g15442.t1.intron2;Parent=JU1373.g15442.t1;
JU1373.contig_42_pilon	AUGUSTUS	CDS	1969442	1969530	1	+	0	ID=JU1373.g15442.t1.CDS3;Parent=JU1373.g15442.t1;
JU1373.contig_42_pilon	AUGUSTUS	exon	1969442	1969530	.	+	.	ID=JU1373.g15442.t1.exon3;Parent=JU1373.g15442.t1;
JU1373.contig_42_pilon	AUGUSTUS	intron	1969531	1969574	1	+	.	ID=JU1373.g15442.t1.intron3;Parent=JU1373.g15442.t1;
JU1373.contig_42_pilon	AUGUSTUS	CDS	1969575	1969664	1	+	1	ID=JU1373.g15442.t1.CDS4;Parent=JU1373.g15442.t1;
JU1373.contig_42_pilon	AUGUSTUS	exon	1969575	1969664	.	+	.	ID=JU1373.g15442.t1.exon4;Parent=JU1373.g15442.t1;
JU1373.contig_42_pilon	AUGUSTUS	intron	1969665	1969708	1	+	.	ID=JU1373.g15442.t1.intron4;Parent=JU1373.g15442.t1;
JU1373.contig_42_pilon	AUGUSTUS	CDS	1969709	1969856	1	+	1	ID=JU1373.g15442.t1.CDS5;Parent=JU1373.g15442.t1;
JU1373.contig_42_pilon	AUGUSTUS	exon	1969709	1969856	.	+	.	ID=JU1373.g15442.t1.exon5;Parent=JU1373.g15442.t1;
JU1373.contig_42_pilon	AUGUSTUS	intron	1969857	1969902	1	+	.	ID=JU1373.g15442.t1.intron5;Parent=JU1373.g15442.t1;
JU1373.contig_42_pilon	AUGUSTUS	CDS	1969903	1969983	1	+	0	ID=JU1373.g15442.t1.CDS6;Parent=JU1373.g15442.t1;
JU1373.contig_42_pilon	AUGUSTUS	exon	1969903	1969983	.	+	.	ID=JU1373.g15442.t1.exon6;Parent=JU1373.g15442.t1;
JU1373.contig_42_pilon	AUGUSTUS	stop_codon	1969981	1969983	.	+	0	ID=JU1373.g15442.t1.stop1;Parent=JU1373.g15442.t1;
JU1373.contig_60_pilon	AUGUSTUS	gene	1029970	1032673	0.64	+	.	ID=JU1373.g4228;
JU1373.contig_60_pilon	AUGUSTUS	mRNA	1029970	1032673	0.64	+	.	ID=JU1373.g4228.t1;Parent=JU1373.g4228;
JU1373.contig_60_pilon	AUGUSTUS	start_codon	1029970	1029972	.	+	0	ID=JU1373.g4228.t1.start1;Parent=JU1373.g4228.t1;
JU1373.contig_60_pilon	AUGUSTUS	CDS	1029970	1030053	0.64	+	0	ID=JU1373.g4228.t1.CDS1;Parent=JU1373.g4228.t1;
JU1373.contig_60_pilon	AUGUSTUS	exon	1029970	1030053	.	+	.	ID=JU1373.g4228.t1.exon1;Parent=JU1373.g4228.t1;
JU1373.contig_60_pilon	AUGUSTUS	intron	1030054	1031225	1	+	.	ID=JU1373.g4228.t1.intron1;Parent=JU1373.g4228.t1;
JU1373.contig_60_pilon	AUGUSTUS	CDS	1031226	1031504	1	+	0	ID=JU1373.g4228.t1.CDS2;Parent=JU1373.g4228.t1;
JU1373.contig_60_pilon	AUGUSTUS	exon	1031226	1031504	.	+	.	ID=JU1373.g4228.t1.exon2;Parent=JU1373.g4228.t1;
JU1373.contig_60_pilon	AUGUSTUS	intron	1031505	1032082	1	+	.	ID=JU1373.g4228.t1.intron2;Parent=JU1373.g4228.t1;
JU1373.contig_60_pilon	AUGUSTUS	CDS	1032083	1032169	1	+	0	ID=JU1373.g4228.t1.CDS3;Parent=JU1373.g4228.t1;
JU1373.contig_60_pilon	AUGUSTUS	exon	1032083	1032169	.	+	.	ID=JU1373.g4228.t1.exon3;Parent=JU1373.g4228.t1;
JU1373.contig_60_pilon	AUGUSTUS	intron	1032170	1032217	1	+	.	ID=JU1373.g4228.t1.intron3;Parent=JU1373.g4228.t1;
JU1373.contig_60_pilon	AUGUSTUS	CDS	1032218	1032673	1	+	0	ID=JU1373.g4228.t1.CDS4;Parent=JU1373.g4228.t1;
JU1373.contig_60_pilon	AUGUSTUS	exon	1032218	1032673	.	+	.	ID=JU1373.g4228.t1.exon4;Parent=JU1373.g4228.t1;
JU1373.contig_60_pilon	AUGUSTUS	stop_codon	1032671	1032673	.	+	0	ID=JU1373.g4228.t1.stop1;Parent=JU1373.g4228.t1;
JU1373.contig_26_pilon	AUGUSTUS	gene	418877	421526	0.66	-	.	ID=JU1373.g2704;
JU1373.contig_26_pilon	AUGUSTUS	mRNA	418877	421526	0.66	-	.	ID=JU1373.g2704.t1;Parent=JU1373.g2704;
JU1373.contig_26_pilon	AUGUSTUS	stop_codon	418877	418879	.	-	0	ID=JU1373.g2704.t1.stop1;Parent=JU1373.g2704.t1;
JU1373.contig_26_pilon	AUGUSTUS	CDS	418877	418969	1	-	0	ID=JU1373.g2704.t1.CDS1;Parent=JU1373.g2704.t1;
JU1373.contig_26_pilon	AUGUSTUS	exon	418877	418969	.	-	.	ID=JU1373.g2704.t1.exon1;Parent=JU1373.g2704.t1;
JU1373.contig_26_pilon	AUGUSTUS	intron	418970	419020	1	-	.	ID=JU1373.g2704.t1.intron1;Parent=JU1373.g2704.t1;
JU1373.contig_26_pilon	AUGUSTUS	CDS	419021	419625	0.93	-	2	ID=JU1373.g2704.t1.CDS2;Parent=JU1373.g2704.t1;
JU1373.contig_26_pilon	AUGUSTUS	exon	419021	419625	.	-	.	ID=JU1373.g2704.t1.exon2;Parent=JU1373.g2704.t1;
JU1373.contig_26_pilon	AUGUSTUS	intron	419626	419670	0.81	-	.	ID=JU1373.g2704.t1.intron2;Parent=JU1373.g2704.t1;
JU1373.contig_26_pilon	AUGUSTUS	CDS	419671	419758	0.81	-	0	ID=JU1373.g2704.t1.CDS3;Parent=JU1373.g2704.t1;
JU1373.contig_26_pilon	AUGUSTUS	exon	419671	419758	.	-	.	ID=JU1373.g2704.t1.exon3;Parent=JU1373.g2704.t1;
JU1373.contig_26_pilon	AUGUSTUS	intron	419759	419811	0.97	-	.	ID=JU1373.g2704.t1.intron3;Parent=JU1373.g2704.t1;
JU1373.contig_26_pilon	AUGUSTUS	CDS	419812	419865	0.97	-	0	ID=JU1373.g2704.t1.CDS4;Parent=JU1373.g2704.t1;
JU1373.contig_26_pilon	AUGUSTUS	exon	419812	419865	.	-	.	ID=JU1373.g2704.t1.exon4;Parent=JU1373.g2704.t1;
JU1373.contig_26_pilon	AUGUSTUS	intron	419866	419946	0.97	-	.	ID=JU1373.g2704.t1.intron4;Parent=JU1373.g2704.t1;
JU1373.contig_26_pilon	AUGUSTUS	CDS	419947	420073	1	-	1	ID=JU1373.g2704.t1.CDS5;Parent=JU1373.g2704.t1;
JU1373.contig_26_pilon	AUGUSTUS	exon	419947	420073	.	-	.	ID=JU1373.g2704.t1.exon5;Parent=JU1373.g2704.t1;
JU1373.contig_26_pilon	AUGUSTUS	intron	420074	420115	1	-	.	ID=JU1373.g2704.t1.intron5;Parent=JU1373.g2704.t1;
JU1373.contig_26_pilon	AUGUSTUS	CDS	420116	420293	1	-	2	ID=JU1373.g2704.t1.CDS6;Parent=JU1373.g2704.t1;
JU1373.contig_26_pilon	AUGUSTUS	exon	420116	420293	.	-	.	ID=JU1373.g2704.t1.exon6;Parent=JU1373.g2704.t1;
JU1373.contig_26_pilon	AUGUSTUS	intron	420294	420549	1	-	.	ID=JU1373.g2704.t1.intron6;Parent=JU1373.g2704.t1;
JU1373.contig_26_pilon	AUGUSTUS	CDS	420550	420655	1	-	0	ID=JU1373.g2704.t1.CDS7;Parent=JU1373.g2704.t1;
JU1373.contig_26_pilon	AUGUSTUS	exon	420550	420655	.	-	.	ID=JU1373.g2704.t1.exon7;Parent=JU1373.g2704.t1;
JU1373.contig_26_pilon	AUGUSTUS	intron	420656	420698	1	-	.	ID=JU1373.g2704.t1.intron7;Parent=JU1373.g2704.t1;
JU1373.contig_26_pilon	AUGUSTUS	CDS	420699	421351	0.99	-	2	ID=JU1373.g2704.t1.CDS8;Parent=JU1373.g2704.t1;
JU1373.contig_26_pilon	AUGUSTUS	exon	420699	421351	.	-	.	ID=JU1373.g2704.t1.exon8;Parent=JU1373.g2704.t1;
JU1373.contig_26_pilon	AUGUSTUS	intron	421352	421393	0.99	-	.	ID=JU1373.g2704.t1.intron8;Parent=JU1373.g2704.t1;
JU1373.contig_26_pilon	AUGUSTUS	CDS	421394	421526	0.85	-	0	ID=JU1373.g2704.t1.CDS9;Parent=JU1373.g2704.t1;
JU1373.contig_26_pilon	AUGUSTUS	exon	421394	421526	.	-	.	ID=JU1373.g2704.t1.exon9;Parent=JU1373.g2704.t1;
JU1373.contig_26_pilon	AUGUSTUS	start_codon	421524	421526	.	-	0	ID=JU1373.g2704.t1.start1;Parent=JU1373.g2704.t1;
JU1373.contig_27_pilon	AUGUSTUS	gene	2499731	2501230	0.81	+	.	ID=JU1373.g13623;
JU1373.contig_27_pilon	AUGUSTUS	mRNA	2499731	2501230	0.81	+	.	ID=JU1373.g13623.t1;Parent=JU1373.g13623;
JU1373.contig_27_pilon	AUGUSTUS	start_codon	2499731	2499733	.	+	0	ID=JU1373.g13623.t1.start1;Parent=JU1373.g13623.t1;
JU1373.contig_27_pilon	AUGUSTUS	CDS	2499731	2499877	0.97	+	0	ID=JU1373.g13623.t1.CDS1;Parent=JU1373.g13623.t1;
JU1373.contig_27_pilon	AUGUSTUS	exon	2499731	2499877	.	+	.	ID=JU1373.g13623.t1.exon1;Parent=JU1373.g13623.t1;
JU1373.contig_27_pilon	AUGUSTUS	intron	2499878	2499925	1	+	.	ID=JU1373.g13623.t1.intron1;Parent=JU1373.g13623.t1;
JU1373.contig_27_pilon	AUGUSTUS	CDS	2499926	2500153	1	+	0	ID=JU1373.g13623.t1.CDS2;Parent=JU1373.g13623.t1;
JU1373.contig_27_pilon	AUGUSTUS	exon	2499926	2500153	.	+	.	ID=JU1373.g13623.t1.exon2;Parent=JU1373.g13623.t1;
JU1373.contig_27_pilon	AUGUSTUS	intron	2500154	2500197	1	+	.	ID=JU1373.g13623.t1.intron2;Parent=JU1373.g13623.t1;
JU1373.contig_27_pilon	AUGUSTUS	CDS	2500198	2500539	1	+	0	ID=JU1373.g13623.t1.CDS3;Parent=JU1373.g13623.t1;
JU1373.contig_27_pilon	AUGUSTUS	exon	2500198	2500539	.	+	.	ID=JU1373.g13623.t1.exon3;Parent=JU1373.g13623.t1;
JU1373.contig_27_pilon	AUGUSTUS	intron	2500540	2500588	1	+	.	ID=JU1373.g13623.t1.intron3;Parent=JU1373.g13623.t1;
JU1373.contig_27_pilon	AUGUSTUS	CDS	2500589	2500797	1	+	0	ID=JU1373.g13623.t1.CDS4;Parent=JU1373.g13623.t1;
JU1373.contig_27_pilon	AUGUSTUS	exon	2500589	2500797	.	+	.	ID=JU1373.g13623.t1.exon4;Parent=JU1373.g13623.t1;
JU1373.contig_27_pilon	AUGUSTUS	intron	2500798	2500844	1	+	.	ID=JU1373.g13623.t1.intron4;Parent=JU1373.g13623.t1;
JU1373.contig_27_pilon	AUGUSTUS	CDS	2500845	2500925	1	+	1	ID=JU1373.g13623.t1.CDS5;Parent=JU1373.g13623.t1;
JU1373.contig_27_pilon	AUGUSTUS	exon	2500845	2500925	.	+	.	ID=JU1373.g13623.t1.exon5;Parent=JU1373.g13623.t1;
JU1373.contig_27_pilon	AUGUSTUS	intron	2500926	2500975	1	+	.	ID=JU1373.g13623.t1.intron5;Parent=JU1373.g13623.t1;
JU1373.contig_27_pilon	AUGUSTUS	CDS	2500976	2501086	1	+	1	ID=JU1373.g13623.t1.CDS6;Parent=JU1373.g13623.t1;
JU1373.contig_27_pilon	AUGUSTUS	exon	2500976	2501086	.	+	.	ID=JU1373.g13623.t1.exon6;Parent=JU1373.g13623.t1;
JU1373.contig_27_pilon	AUGUSTUS	intron	2501087	2501133	1	+	.	ID=JU1373.g13623.t1.intron6;Parent=JU1373.g13623.t1;
JU1373.contig_27_pilon	AUGUSTUS	CDS	2501134	2501230	0.84	+	1	ID=JU1373.g13623.t1.CDS7;Parent=JU1373.g13623.t1;
JU1373.contig_27_pilon	AUGUSTUS	exon	2501134	2501230	.	+	.	ID=JU1373.g13623.t1.exon7;Parent=JU1373.g13623.t1;
JU1373.contig_27_pilon	AUGUSTUS	stop_codon	2501228	2501230	.	+	0	ID=JU1373.g13623.t1.stop1;Parent=JU1373.g13623.t1;
JU1373.scaffold_50_pilon	AUGUSTUS	gene	3075402	3075924	0.94	-	.	ID=JU1373.g5509;
JU1373.scaffold_50_pilon	AUGUSTUS	mRNA	3075402	3075924	0.94	-	.	ID=JU1373.g5509.t1;Parent=JU1373.g5509;
JU1373.scaffold_50_pilon	AUGUSTUS	stop_codon	3075402	3075404	.	-	0	ID=JU1373.g5509.t1.stop1;Parent=JU1373.g5509.t1;
JU1373.scaffold_50_pilon	AUGUSTUS	CDS	3075402	3075585	0.94	-	1	ID=JU1373.g5509.t1.CDS1;Parent=JU1373.g5509.t1;
JU1373.scaffold_50_pilon	AUGUSTUS	exon	3075402	3075585	.	-	.	ID=JU1373.g5509.t1.exon1;Parent=JU1373.g5509.t1;
JU1373.scaffold_50_pilon	AUGUSTUS	intron	3075586	3075629	1	-	.	ID=JU1373.g5509.t1.intron1;Parent=JU1373.g5509.t1;
JU1373.scaffold_50_pilon	AUGUSTUS	CDS	3075630	3075758	1	-	1	ID=JU1373.g5509.t1.CDS2;Parent=JU1373.g5509.t1;
JU1373.scaffold_50_pilon	AUGUSTUS	exon	3075630	3075758	.	-	.	ID=JU1373.g5509.t1.exon2;Parent=JU1373.g5509.t1;
JU1373.scaffold_50_pilon	AUGUSTUS	intron	3075759	3075799	1	-	.	ID=JU1373.g5509.t1.intron2;Parent=JU1373.g5509.t1;
JU1373.scaffold_50_pilon	AUGUSTUS	CDS	3075800	3075924	1	-	0	ID=JU1373.g5509.t1.CDS3;Parent=JU1373.g5509.t1;
JU1373.scaffold_50_pilon	AUGUSTUS	exon	3075800	3075924	.	-	.	ID=JU1373.g5509.t1.exon3;Parent=JU1373.g5509.t1;
JU1373.scaffold_50_pilon	AUGUSTUS	start_codon	3075922	3075924	.	-	0	ID=JU1373.g5509.t1.start1;Parent=JU1373.g5509.t1;
JU1373.scaffold_166_pilon	AUGUSTUS	gene	3984169	3990006	1.79	+	.	ID=JU1373.g11739;
JU1373.scaffold_166_pilon	AUGUSTUS	mRNA	3984169	3990006	0.89	+	.	ID=JU1373.g11739.t2;Parent=JU1373.g11739;
JU1373.scaffold_166_pilon	AUGUSTUS	start_codon	3984169	3984171	.	+	0	ID=JU1373.g11739.t2.start1;Parent=JU1373.g11739.t2;
JU1373.scaffold_166_pilon	AUGUSTUS	CDS	3984169	3984276	0.95	+	0	ID=JU1373.g11739.t2.CDS1;Parent=JU1373.g11739.t2;
JU1373.scaffold_166_pilon	AUGUSTUS	exon	3984169	3984276	.	+	.	ID=JU1373.g11739.t2.exon1;Parent=JU1373.g11739.t2;
JU1373.scaffold_166_pilon	AUGUSTUS	intron	3984277	3984322	1	+	.	ID=JU1373.g11739.t2.intron1;Parent=JU1373.g11739.t2;
JU1373.scaffold_166_pilon	AUGUSTUS	CDS	3984323	3984481	1	+	0	ID=JU1373.g11739.t2.CDS2;Parent=JU1373.g11739.t2;
JU1373.scaffold_166_pilon	AUGUSTUS	exon	3984323	3984481	.	+	.	ID=JU1373.g11739.t2.exon2;Parent=JU1373.g11739.t2;
JU1373.scaffold_166_pilon	AUGUSTUS	intron	3984482	3984597	1	+	.	ID=JU1373.g11739.t2.intron2;Parent=JU1373.g11739.t2;
JU1373.scaffold_166_pilon	AUGUSTUS	CDS	3984598	3984978	0.97	+	0	ID=JU1373.g11739.t2.CDS3;Parent=JU1373.g11739.t2;
JU1373.scaffold_166_pilon	AUGUSTUS	exon	3984598	3984978	.	+	.	ID=JU1373.g11739.t2.exon3;Parent=JU1373.g11739.t2;
JU1373.scaffold_166_pilon	AUGUSTUS	intron	3984979	3985025	1	+	.	ID=JU1373.g11739.t2.intron3;Parent=JU1373.g11739.t2;
JU1373.scaffold_166_pilon	AUGUSTUS	CDS	3985026	3985298	1	+	0	ID=JU1373.g11739.t2.CDS4;Parent=JU1373.g11739.t2;
JU1373.scaffold_166_pilon	AUGUSTUS	exon	3985026	3985298	.	+	.	ID=JU1373.g11739.t2.exon4;Parent=JU1373.g11739.t2;
JU1373.scaffold_166_pilon	AUGUSTUS	intron	3985299	3985342	1	+	.	ID=JU1373.g11739.t2.intron4;Parent=JU1373.g11739.t2;
JU1373.scaffold_166_pilon	AUGUSTUS	CDS	3985343	3985534	1	+	0	ID=JU1373.g11739.t2.CDS5;Parent=JU1373.g11739.t2;
JU1373.scaffold_166_pilon	AUGUSTUS	exon	3985343	3985534	.	+	.	ID=JU1373.g11739.t2.exon5;Parent=JU1373.g11739.t2;
JU1373.scaffold_166_pilon	AUGUSTUS	intron	3985535	3985606	1	+	.	ID=JU1373.g11739.t2.intron5;Parent=JU1373.g11739.t2;
JU1373.scaffold_166_pilon	AUGUSTUS	CDS	3985607	3985873	1	+	0	ID=JU1373.g11739.t2.CDS6;Parent=JU1373.g11739.t2;
JU1373.scaffold_166_pilon	AUGUSTUS	exon	3985607	3985873	.	+	.	ID=JU1373.g11739.t2.exon6;Parent=JU1373.g11739.t2;
JU1373.scaffold_166_pilon	AUGUSTUS	intron	3985874	3985929	1	+	.	ID=JU1373.g11739.t2.intron6;Parent=JU1373.g11739.t2;
JU1373.scaffold_166_pilon	AUGUSTUS	CDS	3985930	3986481	1	+	0	ID=JU1373.g11739.t2.CDS7;Parent=JU1373.g11739.t2;
JU1373.scaffold_166_pilon	AUGUSTUS	exon	3985930	3986481	.	+	.	ID=JU1373.g11739.t2.exon7;Parent=JU1373.g11739.t2;
JU1373.scaffold_166_pilon	AUGUSTUS	intron	3986482	3986525	1	+	.	ID=JU1373.g11739.t2.intron7;Parent=JU1373.g11739.t2;
JU1373.scaffold_166_pilon	AUGUSTUS	CDS	3986526	3986711	1	+	0	ID=JU1373.g11739.t2.CDS8;Parent=JU1373.g11739.t2;
JU1373.scaffold_166_pilon	AUGUSTUS	exon	3986526	3986711	.	+	.	ID=JU1373.g11739.t2.exon8;Parent=JU1373.g11739.t2;
JU1373.scaffold_166_pilon	AUGUSTUS	intron	3986712	3986755	1	+	.	ID=JU1373.g11739.t2.intron8;Parent=JU1373.g11739.t2;
JU1373.scaffold_166_pilon	AUGUSTUS	CDS	3986756	3987121	1	+	0	ID=JU1373.g11739.t2.CDS9;Parent=JU1373.g11739.t2;
JU1373.scaffold_166_pilon	AUGUSTUS	exon	3986756	3987121	.	+	.	ID=JU1373.g11739.t2.exon9;Parent=JU1373.g11739.t2;
JU1373.scaffold_166_pilon	AUGUSTUS	intron	3987122	3987172	1	+	.	ID=JU1373.g11739.t2.intron9;Parent=JU1373.g11739.t2;
JU1373.scaffold_166_pilon	AUGUSTUS	CDS	3987173	3987284	1	+	0	ID=JU1373.g11739.t2.CDS10;Parent=JU1373.g11739.t2;
JU1373.scaffold_166_pilon	AUGUSTUS	exon	3987173	3987284	.	+	.	ID=JU1373.g11739.t2.exon10;Parent=JU1373.g11739.t2;
JU1373.scaffold_166_pilon	AUGUSTUS	intron	3987285	3987330	1	+	.	ID=JU1373.g11739.t2.intron10;Parent=JU1373.g11739.t2;
JU1373.scaffold_166_pilon	AUGUSTUS	CDS	3987331	3987788	1	+	2	ID=JU1373.g11739.t2.CDS11;Parent=JU1373.g11739.t2;
JU1373.scaffold_166_pilon	AUGUSTUS	exon	3987331	3987788	.	+	.	ID=JU1373.g11739.t2.exon11;Parent=JU1373.g11739.t2;
JU1373.scaffold_166_pilon	AUGUSTUS	intron	3987789	3987853	1	+	.	ID=JU1373.g11739.t2.intron11;Parent=JU1373.g11739.t2;
JU1373.scaffold_166_pilon	AUGUSTUS	CDS	3987854	3988055	1	+	0	ID=JU1373.g11739.t2.CDS12;Parent=JU1373.g11739.t2;
JU1373.scaffold_166_pilon	AUGUSTUS	exon	3987854	3988055	.	+	.	ID=JU1373.g11739.t2.exon12;Parent=JU1373.g11739.t2;
JU1373.scaffold_166_pilon	AUGUSTUS	intron	3988056	3988104	1	+	.	ID=JU1373.g11739.t2.intron12;Parent=JU1373.g11739.t2;
JU1373.scaffold_166_pilon	AUGUSTUS	CDS	3988105	3988376	0.96	+	2	ID=JU1373.g11739.t2.CDS13;Parent=JU1373.g11739.t2;
JU1373.scaffold_166_pilon	AUGUSTUS	exon	3988105	3988376	.	+	.	ID=JU1373.g11739.t2.exon13;Parent=JU1373.g11739.t2;
JU1373.scaffold_166_pilon	AUGUSTUS	intron	3988377	3988429	1	+	.	ID=JU1373.g11739.t2.intron13;Parent=JU1373.g11739.t2;
JU1373.scaffold_166_pilon	AUGUSTUS	CDS	3988430	3988745	1	+	0	ID=JU1373.g11739.t2.CDS14;Parent=JU1373.g11739.t2;
JU1373.scaffold_166_pilon	AUGUSTUS	exon	3988430	3988745	.	+	.	ID=JU1373.g11739.t2.exon14;Parent=JU1373.g11739.t2;
JU1373.scaffold_166_pilon	AUGUSTUS	intron	3988746	3988794	1	+	.	ID=JU1373.g11739.t2.intron14;Parent=JU1373.g11739.t2;
JU1373.scaffold_166_pilon	AUGUSTUS	CDS	3988795	3989303	1	+	2	ID=JU1373.g11739.t2.CDS15;Parent=JU1373.g11739.t2;
JU1373.scaffold_166_pilon	AUGUSTUS	exon	3988795	3989303	.	+	.	ID=JU1373.g11739.t2.exon15;Parent=JU1373.g11739.t2;
JU1373.scaffold_166_pilon	AUGUSTUS	intron	3989304	3989345	1	+	.	ID=JU1373.g11739.t2.intron15;Parent=JU1373.g11739.t2;
JU1373.scaffold_166_pilon	AUGUSTUS	CDS	3989346	3989595	1	+	0	ID=JU1373.g11739.t2.CDS16;Parent=JU1373.g11739.t2;
JU1373.scaffold_166_pilon	AUGUSTUS	exon	3989346	3989595	.	+	.	ID=JU1373.g11739.t2.exon16;Parent=JU1373.g11739.t2;
JU1373.scaffold_166_pilon	AUGUSTUS	intron	3989596	3989643	1	+	.	ID=JU1373.g11739.t2.intron16;Parent=JU1373.g11739.t2;
JU1373.scaffold_166_pilon	AUGUSTUS	CDS	3989644	3989796	1	+	2	ID=JU1373.g11739.t2.CDS17;Parent=JU1373.g11739.t2;
JU1373.scaffold_166_pilon	AUGUSTUS	exon	3989644	3989796	.	+	.	ID=JU1373.g11739.t2.exon17;Parent=JU1373.g11739.t2;
JU1373.scaffold_166_pilon	AUGUSTUS	intron	3989797	3989842	1	+	.	ID=JU1373.g11739.t2.intron17;Parent=JU1373.g11739.t2;
JU1373.scaffold_166_pilon	AUGUSTUS	CDS	3989843	3990006	1	+	2	ID=JU1373.g11739.t2.CDS18;Parent=JU1373.g11739.t2;
JU1373.scaffold_166_pilon	AUGUSTUS	exon	3989843	3990006	.	+	.	ID=JU1373.g11739.t2.exon18;Parent=JU1373.g11739.t2;
JU1373.scaffold_166_pilon	AUGUSTUS	stop_codon	3990004	3990006	.	+	0	ID=JU1373.g11739.t2.stop1;Parent=JU1373.g11739.t2;
JU1373.scaffold_13_pilon	AUGUSTUS	gene	4079259	4080418	0.82	+	.	ID=JU1373.g14666;
JU1373.scaffold_13_pilon	AUGUSTUS	mRNA	4079259	4080418	0.82	+	.	ID=JU1373.g14666.t1;Parent=JU1373.g14666;
JU1373.scaffold_13_pilon	AUGUSTUS	start_codon	4079259	4079261	.	+	0	ID=JU1373.g14666.t1.start1;Parent=JU1373.g14666.t1;
JU1373.scaffold_13_pilon	AUGUSTUS	CDS	4079259	4079460	0.82	+	0	ID=JU1373.g14666.t1.CDS1;Parent=JU1373.g14666.t1;
JU1373.scaffold_13_pilon	AUGUSTUS	exon	4079259	4079460	.	+	.	ID=JU1373.g14666.t1.exon1;Parent=JU1373.g14666.t1;
JU1373.scaffold_13_pilon	AUGUSTUS	intron	4079461	4079502	1	+	.	ID=JU1373.g14666.t1.intron1;Parent=JU1373.g14666.t1;
JU1373.scaffold_13_pilon	AUGUSTUS	CDS	4079503	4079627	1	+	2	ID=JU1373.g14666.t1.CDS2;Parent=JU1373.g14666.t1;
JU1373.scaffold_13_pilon	AUGUSTUS	exon	4079503	4079627	.	+	.	ID=JU1373.g14666.t1.exon2;Parent=JU1373.g14666.t1;
JU1373.scaffold_13_pilon	AUGUSTUS	intron	4079628	4079674	1	+	.	ID=JU1373.g14666.t1.intron2;Parent=JU1373.g14666.t1;
JU1373.scaffold_13_pilon	AUGUSTUS	CDS	4079675	4079782	1	+	0	ID=JU1373.g14666.t1.CDS3;Parent=JU1373.g14666.t1;
JU1373.scaffold_13_pilon	AUGUSTUS	exon	4079675	4079782	.	+	.	ID=JU1373.g14666.t1.exon3;Parent=JU1373.g14666.t1;
JU1373.scaffold_13_pilon	AUGUSTUS	intron	4079783	4079828	1	+	.	ID=JU1373.g14666.t1.intron3;Parent=JU1373.g14666.t1;
JU1373.scaffold_13_pilon	AUGUSTUS	CDS	4079829	4079939	1	+	0	ID=JU1373.g14666.t1.CDS4;Parent=JU1373.g14666.t1;
JU1373.scaffold_13_pilon	AUGUSTUS	exon	4079829	4079939	.	+	.	ID=JU1373.g14666.t1.exon4;Parent=JU1373.g14666.t1;
JU1373.scaffold_13_pilon	AUGUSTUS	intron	4079940	4079980	1	+	.	ID=JU1373.g14666.t1.intron4;Parent=JU1373.g14666.t1;
JU1373.scaffold_13_pilon	AUGUSTUS	CDS	4079981	4080048	1	+	0	ID=JU1373.g14666.t1.CDS5;Parent=JU1373.g14666.t1;
JU1373.scaffold_13_pilon	AUGUSTUS	exon	4079981	4080048	.	+	.	ID=JU1373.g14666.t1.exon5;Parent=JU1373.g14666.t1;
JU1373.scaffold_13_pilon	AUGUSTUS	intron	4080049	4080094	1	+	.	ID=JU1373.g14666.t1.intron5;Parent=JU1373.g14666.t1;
JU1373.scaffold_13_pilon	AUGUSTUS	CDS	4080095	4080220	1	+	1	ID=JU1373.g14666.t1.CDS6;Parent=JU1373.g14666.t1;
JU1373.scaffold_13_pilon	AUGUSTUS	exon	4080095	4080220	.	+	.	ID=JU1373.g14666.t1.exon6;Parent=JU1373.g14666.t1;
JU1373.scaffold_13_pilon	AUGUSTUS	intron	4080221	4080267	1	+	.	ID=JU1373.g14666.t1.intron6;Parent=JU1373.g14666.t1;
JU1373.scaffold_13_pilon	AUGUSTUS	CDS	4080268	4080418	1	+	1	ID=JU1373.g14666.t1.CDS7;Parent=JU1373.g14666.t1;
JU1373.scaffold_13_pilon	AUGUSTUS	exon	4080268	4080418	.	+	.	ID=JU1373.g14666.t1.exon7;Parent=JU1373.g14666.t1;
JU1373.scaffold_13_pilon	AUGUSTUS	stop_codon	4080416	4080418	.	+	0	ID=JU1373.g14666.t1.stop1;Parent=JU1373.g14666.t1;
JU1373.scaffold_176_pilon	AUGUSTUS	gene	1371841	1374038	0.82	+	.	ID=JU1373.g17488;
JU1373.scaffold_176_pilon	AUGUSTUS	mRNA	1371841	1374038	0.82	+	.	ID=JU1373.g17488.t1;Parent=JU1373.g17488;
JU1373.scaffold_176_pilon	AUGUSTUS	start_codon	1371841	1371843	.	+	0	ID=JU1373.g17488.t1.start1;Parent=JU1373.g17488.t1;
JU1373.scaffold_176_pilon	AUGUSTUS	CDS	1371841	1371914	0.86	+	0	ID=JU1373.g17488.t1.CDS1;Parent=JU1373.g17488.t1;
JU1373.scaffold_176_pilon	AUGUSTUS	exon	1371841	1371914	.	+	.	ID=JU1373.g17488.t1.exon1;Parent=JU1373.g17488.t1;
JU1373.scaffold_176_pilon	AUGUSTUS	intron	1371915	1371968	1	+	.	ID=JU1373.g17488.t1.intron1;Parent=JU1373.g17488.t1;
JU1373.scaffold_176_pilon	AUGUSTUS	CDS	1371969	1373104	1	+	1	ID=JU1373.g17488.t1.CDS2;Parent=JU1373.g17488.t1;
JU1373.scaffold_176_pilon	AUGUSTUS	exon	1371969	1373104	.	+	.	ID=JU1373.g17488.t1.exon2;Parent=JU1373.g17488.t1;
JU1373.scaffold_176_pilon	AUGUSTUS	intron	1373105	1373192	1	+	.	ID=JU1373.g17488.t1.intron2;Parent=JU1373.g17488.t1;
JU1373.scaffold_176_pilon	AUGUSTUS	CDS	1373193	1373595	0.98	+	2	ID=JU1373.g17488.t1.CDS3;Parent=JU1373.g17488.t1;
JU1373.scaffold_176_pilon	AUGUSTUS	exon	1373193	1373595	.	+	.	ID=JU1373.g17488.t1.exon3;Parent=JU1373.g17488.t1;
JU1373.scaffold_176_pilon	AUGUSTUS	intron	1373596	1373636	1	+	.	ID=JU1373.g17488.t1.intron3;Parent=JU1373.g17488.t1;
JU1373.scaffold_176_pilon	AUGUSTUS	CDS	1373637	1373829	0.96	+	1	ID=JU1373.g17488.t1.CDS4;Parent=JU1373.g17488.t1;
JU1373.scaffold_176_pilon	AUGUSTUS	exon	1373637	1373829	.	+	.	ID=JU1373.g17488.t1.exon4;Parent=JU1373.g17488.t1;
JU1373.scaffold_176_pilon	AUGUSTUS	intron	1373830	1373873	1	+	.	ID=JU1373.g17488.t1.intron4;Parent=JU1373.g17488.t1;
JU1373.scaffold_176_pilon	AUGUSTUS	CDS	1373874	1374038	1	+	0	ID=JU1373.g17488.t1.CDS5;Parent=JU1373.g17488.t1;
JU1373.scaffold_176_pilon	AUGUSTUS	exon	1373874	1374038	.	+	.	ID=JU1373.g17488.t1.exon5;Parent=JU1373.g17488.t1;
JU1373.scaffold_176_pilon	AUGUSTUS	stop_codon	1374036	1374038	.	+	0	ID=JU1373.g17488.t1.stop1;Parent=JU1373.g17488.t1;
JU1373.contig_46_pilon	AUGUSTUS	gene	38711	41869	0.95	+	.	ID=JU1373.g13703;
JU1373.contig_46_pilon	AUGUSTUS	mRNA	38711	41869	0.95	+	.	ID=JU1373.g13703.t1;Parent=JU1373.g13703;
JU1373.contig_46_pilon	AUGUSTUS	start_codon	38711	38713	.	+	0	ID=JU1373.g13703.t1.start1;Parent=JU1373.g13703.t1;
JU1373.contig_46_pilon	AUGUSTUS	CDS	38711	39095	0.96	+	0	ID=JU1373.g13703.t1.CDS1;Parent=JU1373.g13703.t1;
JU1373.contig_46_pilon	AUGUSTUS	exon	38711	39095	.	+	.	ID=JU1373.g13703.t1.exon1;Parent=JU1373.g13703.t1;
JU1373.contig_46_pilon	AUGUSTUS	intron	39096	39140	1	+	.	ID=JU1373.g13703.t1.intron1;Parent=JU1373.g13703.t1;
JU1373.contig_46_pilon	AUGUSTUS	CDS	39141	39302	1	+	2	ID=JU1373.g13703.t1.CDS2;Parent=JU1373.g13703.t1;
JU1373.contig_46_pilon	AUGUSTUS	exon	39141	39302	.	+	.	ID=JU1373.g13703.t1.exon2;Parent=JU1373.g13703.t1;
JU1373.contig_46_pilon	AUGUSTUS	intron	39303	39345	1	+	.	ID=JU1373.g13703.t1.intron2;Parent=JU1373.g13703.t1;
JU1373.contig_46_pilon	AUGUSTUS	CDS	39346	39561	1	+	2	ID=JU1373.g13703.t1.CDS3;Parent=JU1373.g13703.t1;
JU1373.contig_46_pilon	AUGUSTUS	exon	39346	39561	.	+	.	ID=JU1373.g13703.t1.exon3;Parent=JU1373.g13703.t1;
JU1373.contig_46_pilon	AUGUSTUS	intron	39562	39614	1	+	.	ID=JU1373.g13703.t1.intron3;Parent=JU1373.g13703.t1;
JU1373.contig_46_pilon	AUGUSTUS	CDS	39615	39995	1	+	2	ID=JU1373.g13703.t1.CDS4;Parent=JU1373.g13703.t1;
JU1373.contig_46_pilon	AUGUSTUS	exon	39615	39995	.	+	.	ID=JU1373.g13703.t1.exon4;Parent=JU1373.g13703.t1;
JU1373.contig_46_pilon	AUGUSTUS	intron	39996	40040	1	+	.	ID=JU1373.g13703.t1.intron4;Parent=JU1373.g13703.t1;
JU1373.contig_46_pilon	AUGUSTUS	CDS	40041	40376	1	+	2	ID=JU1373.g13703.t1.CDS5;Parent=JU1373.g13703.t1;
JU1373.contig_46_pilon	AUGUSTUS	exon	40041	40376	.	+	.	ID=JU1373.g13703.t1.exon5;Parent=JU1373.g13703.t1;
JU1373.contig_46_pilon	AUGUSTUS	intron	40377	40424	1	+	.	ID=JU1373.g13703.t1.intron5;Parent=JU1373.g13703.t1;
JU1373.contig_46_pilon	AUGUSTUS	CDS	40425	40758	1	+	2	ID=JU1373.g13703.t1.CDS6;Parent=JU1373.g13703.t1;
JU1373.contig_46_pilon	AUGUSTUS	exon	40425	40758	.	+	.	ID=JU1373.g13703.t1.exon6;Parent=JU1373.g13703.t1;
JU1373.contig_46_pilon	AUGUSTUS	intron	40759	40802	1	+	.	ID=JU1373.g13703.t1.intron6;Parent=JU1373.g13703.t1;
JU1373.contig_46_pilon	AUGUSTUS	CDS	40803	41438	1	+	1	ID=JU1373.g13703.t1.CDS7;Parent=JU1373.g13703.t1;
JU1373.contig_46_pilon	AUGUSTUS	exon	40803	41438	.	+	.	ID=JU1373.g13703.t1.exon7;Parent=JU1373.g13703.t1;
JU1373.contig_46_pilon	AUGUSTUS	intron	41439	41482	1	+	.	ID=JU1373.g13703.t1.intron7;Parent=JU1373.g13703.t1;
JU1373.contig_46_pilon	AUGUSTUS	CDS	41483	41635	1	+	1	ID=JU1373.g13703.t1.CDS8;Parent=JU1373.g13703.t1;
JU1373.contig_46_pilon	AUGUSTUS	exon	41483	41635	.	+	.	ID=JU1373.g13703.t1.exon8;Parent=JU1373.g13703.t1;
JU1373.contig_46_pilon	AUGUSTUS	intron	41636	41682	1	+	.	ID=JU1373.g13703.t1.intron8;Parent=JU1373.g13703.t1;
JU1373.contig_46_pilon	AUGUSTUS	CDS	41683	41869	0.99	+	1	ID=JU1373.g13703.t1.CDS9;Parent=JU1373.g13703.t1;
JU1373.contig_46_pilon	AUGUSTUS	exon	41683	41869	.	+	.	ID=JU1373.g13703.t1.exon9;Parent=JU1373.g13703.t1;
JU1373.contig_46_pilon	AUGUSTUS	stop_codon	41867	41869	.	+	0	ID=JU1373.g13703.t1.stop1;Parent=JU1373.g13703.t1;
JU1373.scaffold_166_pilon	AUGUSTUS	gene	3276760	3278437	0.84	+	.	ID=JU1373.g11525;
JU1373.scaffold_166_pilon	AUGUSTUS	mRNA	3276760	3278437	0.84	+	.	ID=JU1373.g11525.t1;Parent=JU1373.g11525;
JU1373.scaffold_166_pilon	AUGUSTUS	start_codon	3276760	3276762	.	+	0	ID=JU1373.g11525.t1.start1;Parent=JU1373.g11525.t1;
JU1373.scaffold_166_pilon	AUGUSTUS	CDS	3276760	3276800	0.85	+	0	ID=JU1373.g11525.t1.CDS1;Parent=JU1373.g11525.t1;
JU1373.scaffold_166_pilon	AUGUSTUS	exon	3276760	3276800	.	+	.	ID=JU1373.g11525.t1.exon1;Parent=JU1373.g11525.t1;
JU1373.scaffold_166_pilon	AUGUSTUS	intron	3276801	3276847	0.85	+	.	ID=JU1373.g11525.t1.intron1;Parent=JU1373.g11525.t1;
JU1373.scaffold_166_pilon	AUGUSTUS	CDS	3276848	3276920	0.85	+	1	ID=JU1373.g11525.t1.CDS2;Parent=JU1373.g11525.t1;
JU1373.scaffold_166_pilon	AUGUSTUS	exon	3276848	3276920	.	+	.	ID=JU1373.g11525.t1.exon2;Parent=JU1373.g11525.t1;
JU1373.scaffold_166_pilon	AUGUSTUS	intron	3276921	3276964	0.87	+	.	ID=JU1373.g11525.t1.intron2;Parent=JU1373.g11525.t1;
JU1373.scaffold_166_pilon	AUGUSTUS	CDS	3276965	3277253	0.99	+	0	ID=JU1373.g11525.t1.CDS3;Parent=JU1373.g11525.t1;
JU1373.scaffold_166_pilon	AUGUSTUS	exon	3276965	3277253	.	+	.	ID=JU1373.g11525.t1.exon3;Parent=JU1373.g11525.t1;
JU1373.scaffold_166_pilon	AUGUSTUS	intron	3277254	3277302	1	+	.	ID=JU1373.g11525.t1.intron3;Parent=JU1373.g11525.t1;
JU1373.scaffold_166_pilon	AUGUSTUS	CDS	3277303	3277835	1	+	2	ID=JU1373.g11525.t1.CDS4;Parent=JU1373.g11525.t1;
JU1373.scaffold_166_pilon	AUGUSTUS	exon	3277303	3277835	.	+	.	ID=JU1373.g11525.t1.exon4;Parent=JU1373.g11525.t1;
JU1373.scaffold_166_pilon	AUGUSTUS	intron	3277836	3277876	1	+	.	ID=JU1373.g11525.t1.intron4;Parent=JU1373.g11525.t1;
JU1373.scaffold_166_pilon	AUGUSTUS	CDS	3277877	3278119	1	+	0	ID=JU1373.g11525.t1.CDS5;Parent=JU1373.g11525.t1;
JU1373.scaffold_166_pilon	AUGUSTUS	exon	3277877	3278119	.	+	.	ID=JU1373.g11525.t1.exon5;Parent=JU1373.g11525.t1;
JU1373.scaffold_166_pilon	AUGUSTUS	intron	3278120	3278248	1	+	.	ID=JU1373.g11525.t1.intron5;Parent=JU1373.g11525.t1;
JU1373.scaffold_166_pilon	AUGUSTUS	CDS	3278249	3278437	1	+	0	ID=JU1373.g11525.t1.CDS6;Parent=JU1373.g11525.t1;
JU1373.scaffold_166_pilon	AUGUSTUS	exon	3278249	3278437	.	+	.	ID=JU1373.g11525.t1.exon6;Parent=JU1373.g11525.t1;
JU1373.scaffold_166_pilon	AUGUSTUS	stop_codon	3278435	3278437	.	+	0	ID=JU1373.g11525.t1.stop1;Parent=JU1373.g11525.t1;
JU1373.contig_18_pilon	AUGUSTUS	gene	160010	160865	0.33	-	.	ID=JU1373.g6451;
JU1373.contig_18_pilon	AUGUSTUS	mRNA	160010	160865	0.33	-	.	ID=JU1373.g6451.t1;Parent=JU1373.g6451;
JU1373.contig_18_pilon	AUGUSTUS	stop_codon	160010	160012	.	-	0	ID=JU1373.g6451.t1.stop1;Parent=JU1373.g6451.t1;
JU1373.contig_18_pilon	AUGUSTUS	CDS	160010	160198	0.99	-	0	ID=JU1373.g6451.t1.CDS1;Parent=JU1373.g6451.t1;
JU1373.contig_18_pilon	AUGUSTUS	exon	160010	160198	.	-	.	ID=JU1373.g6451.t1.exon1;Parent=JU1373.g6451.t1;
JU1373.contig_18_pilon	AUGUSTUS	intron	160199	160240	0.99	-	.	ID=JU1373.g6451.t1.intron1;Parent=JU1373.g6451.t1;
JU1373.contig_18_pilon	AUGUSTUS	CDS	160241	160312	0.89	-	0	ID=JU1373.g6451.t1.CDS2;Parent=JU1373.g6451.t1;
JU1373.contig_18_pilon	AUGUSTUS	exon	160241	160312	.	-	.	ID=JU1373.g6451.t1.exon2;Parent=JU1373.g6451.t1;
JU1373.contig_18_pilon	AUGUSTUS	intron	160313	160766	0.34	-	.	ID=JU1373.g6451.t1.intron2;Parent=JU1373.g6451.t1;
JU1373.contig_18_pilon	AUGUSTUS	CDS	160767	160865	0.94	-	0	ID=JU1373.g6451.t1.CDS3;Parent=JU1373.g6451.t1;
JU1373.contig_18_pilon	AUGUSTUS	exon	160767	160865	.	-	.	ID=JU1373.g6451.t1.exon3;Parent=JU1373.g6451.t1;
JU1373.contig_18_pilon	AUGUSTUS	start_codon	160863	160865	.	-	0	ID=JU1373.g6451.t1.start1;Parent=JU1373.g6451.t1;
JU1373.contig_42_pilon	AUGUSTUS	gene	2775149	2777044	1	+	.	ID=JU1373.g15703;
JU1373.contig_42_pilon	AUGUSTUS	mRNA	2775149	2777044	1	+	.	ID=JU1373.g15703.t1;Parent=JU1373.g15703;
JU1373.contig_42_pilon	AUGUSTUS	start_codon	2775149	2775151	.	+	0	ID=JU1373.g15703.t1.start1;Parent=JU1373.g15703.t1;
JU1373.contig_42_pilon	AUGUSTUS	CDS	2775149	2775283	1	+	0	ID=JU1373.g15703.t1.CDS1;Parent=JU1373.g15703.t1;
JU1373.contig_42_pilon	AUGUSTUS	exon	2775149	2775283	.	+	.	ID=JU1373.g15703.t1.exon1;Parent=JU1373.g15703.t1;
JU1373.contig_42_pilon	AUGUSTUS	intron	2775284	2775329	1	+	.	ID=JU1373.g15703.t1.intron1;Parent=JU1373.g15703.t1;
JU1373.contig_42_pilon	AUGUSTUS	CDS	2775330	2775559	1	+	0	ID=JU1373.g15703.t1.CDS2;Parent=JU1373.g15703.t1;
JU1373.contig_42_pilon	AUGUSTUS	exon	2775330	2775559	.	+	.	ID=JU1373.g15703.t1.exon2;Parent=JU1373.g15703.t1;
JU1373.contig_42_pilon	AUGUSTUS	intron	2775560	2775605	1	+	.	ID=JU1373.g15703.t1.intron2;Parent=JU1373.g15703.t1;
JU1373.contig_42_pilon	AUGUSTUS	CDS	2775606	2775708	1	+	1	ID=JU1373.g15703.t1.CDS3;Parent=JU1373.g15703.t1;
JU1373.contig_42_pilon	AUGUSTUS	exon	2775606	2775708	.	+	.	ID=JU1373.g15703.t1.exon3;Parent=JU1373.g15703.t1;
JU1373.contig_42_pilon	AUGUSTUS	intron	2775709	2775755	1	+	.	ID=JU1373.g15703.t1.intron3;Parent=JU1373.g15703.t1;
JU1373.contig_42_pilon	AUGUSTUS	CDS	2775756	2776162	1	+	0	ID=JU1373.g15703.t1.CDS4;Parent=JU1373.g15703.t1;
JU1373.contig_42_pilon	AUGUSTUS	exon	2775756	2776162	.	+	.	ID=JU1373.g15703.t1.exon4;Parent=JU1373.g15703.t1;
JU1373.contig_42_pilon	AUGUSTUS	intron	2776163	2776207	1	+	.	ID=JU1373.g15703.t1.intron4;Parent=JU1373.g15703.t1;
JU1373.contig_42_pilon	AUGUSTUS	CDS	2776208	2776651	1	+	1	ID=JU1373.g15703.t1.CDS5;Parent=JU1373.g15703.t1;
JU1373.contig_42_pilon	AUGUSTUS	exon	2776208	2776651	.	+	.	ID=JU1373.g15703.t1.exon5;Parent=JU1373.g15703.t1;
JU1373.contig_42_pilon	AUGUSTUS	intron	2776652	2776695	1	+	.	ID=JU1373.g15703.t1.intron5;Parent=JU1373.g15703.t1;
JU1373.contig_42_pilon	AUGUSTUS	CDS	2776696	2777044	1	+	1	ID=JU1373.g15703.t1.CDS6;Parent=JU1373.g15703.t1;
JU1373.contig_42_pilon	AUGUSTUS	exon	2776696	2777044	.	+	.	ID=JU1373.g15703.t1.exon6;Parent=JU1373.g15703.t1;
JU1373.contig_42_pilon	AUGUSTUS	stop_codon	2777042	2777044	.	+	0	ID=JU1373.g15703.t1.stop1;Parent=JU1373.g15703.t1;
JU1373.scaffold_171_pilon	AUGUSTUS	gene	345505	346175	0.6	+	.	ID=JU1373.g90;
JU1373.scaffold_171_pilon	AUGUSTUS	mRNA	345505	346175	0.6	+	.	ID=JU1373.g90.t1;Parent=JU1373.g90;
JU1373.scaffold_171_pilon	AUGUSTUS	start_codon	345505	345507	.	+	0	ID=JU1373.g90.t1.start1;Parent=JU1373.g90.t1;
JU1373.scaffold_171_pilon	AUGUSTUS	CDS	345505	345593	0.77	+	0	ID=JU1373.g90.t1.CDS1;Parent=JU1373.g90.t1;
JU1373.scaffold_171_pilon	AUGUSTUS	exon	345505	345593	.	+	.	ID=JU1373.g90.t1.exon1;Parent=JU1373.g90.t1;
JU1373.scaffold_171_pilon	AUGUSTUS	intron	345594	345637	1	+	.	ID=JU1373.g90.t1.intron1;Parent=JU1373.g90.t1;
JU1373.scaffold_171_pilon	AUGUSTUS	CDS	345638	346175	0.73	+	1	ID=JU1373.g90.t1.CDS2;Parent=JU1373.g90.t1;
JU1373.scaffold_171_pilon	AUGUSTUS	exon	345638	346175	.	+	.	ID=JU1373.g90.t1.exon2;Parent=JU1373.g90.t1;
JU1373.scaffold_171_pilon	AUGUSTUS	stop_codon	346173	346175	.	+	0	ID=JU1373.g90.t1.stop1;Parent=JU1373.g90.t1;
JU1373.contig_27_pilon	AUGUSTUS	gene	5953	7008	1	-	.	ID=JU1373.g12883;
JU1373.contig_27_pilon	AUGUSTUS	mRNA	5953	7008	1	-	.	ID=JU1373.g12883.t1;Parent=JU1373.g12883;
JU1373.contig_27_pilon	AUGUSTUS	stop_codon	5953	5955	.	-	0	ID=JU1373.g12883.t1.stop1;Parent=JU1373.g12883.t1;
JU1373.contig_27_pilon	AUGUSTUS	CDS	5953	6237	1	-	0	ID=JU1373.g12883.t1.CDS1;Parent=JU1373.g12883.t1;
JU1373.contig_27_pilon	AUGUSTUS	exon	5953	6237	.	-	.	ID=JU1373.g12883.t1.exon1;Parent=JU1373.g12883.t1;
JU1373.contig_27_pilon	AUGUSTUS	intron	6238	6279	1	-	.	ID=JU1373.g12883.t1.intron1;Parent=JU1373.g12883.t1;
JU1373.contig_27_pilon	AUGUSTUS	CDS	6280	6429	1	-	0	ID=JU1373.g12883.t1.CDS2;Parent=JU1373.g12883.t1;
JU1373.contig_27_pilon	AUGUSTUS	exon	6280	6429	.	-	.	ID=JU1373.g12883.t1.exon2;Parent=JU1373.g12883.t1;
JU1373.contig_27_pilon	AUGUSTUS	intron	6430	6474	1	-	.	ID=JU1373.g12883.t1.intron2;Parent=JU1373.g12883.t1;
JU1373.contig_27_pilon	AUGUSTUS	CDS	6475	6774	1	-	0	ID=JU1373.g12883.t1.CDS3;Parent=JU1373.g12883.t1;
JU1373.contig_27_pilon	AUGUSTUS	exon	6475	6774	.	-	.	ID=JU1373.g12883.t1.exon3;Parent=JU1373.g12883.t1;
JU1373.contig_27_pilon	AUGUSTUS	intron	6775	6819	1	-	.	ID=JU1373.g12883.t1.intron3;Parent=JU1373.g12883.t1;
JU1373.contig_27_pilon	AUGUSTUS	CDS	6820	7008	1	-	0	ID=JU1373.g12883.t1.CDS4;Parent=JU1373.g12883.t1;
JU1373.contig_27_pilon	AUGUSTUS	exon	6820	7008	.	-	.	ID=JU1373.g12883.t1.exon4;Parent=JU1373.g12883.t1;
JU1373.contig_27_pilon	AUGUSTUS	start_codon	7006	7008	.	-	0	ID=JU1373.g12883.t1.start1;Parent=JU1373.g12883.t1;
JU1373.contig_158_pilon	AUGUSTUS	gene	436483	438152	0.91	+	.	ID=JU1373.g20461;
JU1373.contig_158_pilon	AUGUSTUS	mRNA	436483	438152	0.91	+	.	ID=JU1373.g20461.t1;Parent=JU1373.g20461;
JU1373.contig_158_pilon	AUGUSTUS	start_codon	436483	436485	.	+	0	ID=JU1373.g20461.t1.start1;Parent=JU1373.g20461.t1;
JU1373.contig_158_pilon	AUGUSTUS	CDS	436483	436595	0.98	+	0	ID=JU1373.g20461.t1.CDS1;Parent=JU1373.g20461.t1;
JU1373.contig_158_pilon	AUGUSTUS	exon	436483	436595	.	+	.	ID=JU1373.g20461.t1.exon1;Parent=JU1373.g20461.t1;
JU1373.contig_158_pilon	AUGUSTUS	intron	436596	436664	1	+	.	ID=JU1373.g20461.t1.intron1;Parent=JU1373.g20461.t1;
JU1373.contig_158_pilon	AUGUSTUS	CDS	436665	436910	1	+	1	ID=JU1373.g20461.t1.CDS2;Parent=JU1373.g20461.t1;
JU1373.contig_158_pilon	AUGUSTUS	exon	436665	436910	.	+	.	ID=JU1373.g20461.t1.exon2;Parent=JU1373.g20461.t1;
JU1373.contig_158_pilon	AUGUSTUS	intron	436911	436957	1	+	.	ID=JU1373.g20461.t1.intron2;Parent=JU1373.g20461.t1;
JU1373.contig_158_pilon	AUGUSTUS	CDS	436958	437279	1	+	1	ID=JU1373.g20461.t1.CDS3;Parent=JU1373.g20461.t1;
JU1373.contig_158_pilon	AUGUSTUS	exon	436958	437279	.	+	.	ID=JU1373.g20461.t1.exon3;Parent=JU1373.g20461.t1;
JU1373.contig_158_pilon	AUGUSTUS	intron	437280	437363	1	+	.	ID=JU1373.g20461.t1.intron3;Parent=JU1373.g20461.t1;
JU1373.contig_158_pilon	AUGUSTUS	CDS	437364	437653	1	+	0	ID=JU1373.g20461.t1.CDS4;Parent=JU1373.g20461.t1;
JU1373.contig_158_pilon	AUGUSTUS	exon	437364	437653	.	+	.	ID=JU1373.g20461.t1.exon4;Parent=JU1373.g20461.t1;
JU1373.contig_158_pilon	AUGUSTUS	intron	437654	437701	1	+	.	ID=JU1373.g20461.t1.intron4;Parent=JU1373.g20461.t1;
JU1373.contig_158_pilon	AUGUSTUS	CDS	437702	438152	0.92	+	1	ID=JU1373.g20461.t1.CDS5;Parent=JU1373.g20461.t1;
JU1373.contig_158_pilon	AUGUSTUS	exon	437702	438152	.	+	.	ID=JU1373.g20461.t1.exon5;Parent=JU1373.g20461.t1;
JU1373.contig_158_pilon	AUGUSTUS	stop_codon	438150	438152	.	+	0	ID=JU1373.g20461.t1.stop1;Parent=JU1373.g20461.t1;
JU1373.contig_115_pilon	AUGUSTUS	gene	759545	763297	0.96	-	.	ID=JU1373.g2318;
JU1373.contig_115_pilon	AUGUSTUS	mRNA	759545	763297	0.96	-	.	ID=JU1373.g2318.t1;Parent=JU1373.g2318;
JU1373.contig_115_pilon	AUGUSTUS	stop_codon	759545	759547	.	-	0	ID=JU1373.g2318.t1.stop1;Parent=JU1373.g2318.t1;
JU1373.contig_115_pilon	AUGUSTUS	CDS	759545	759685	1	-	0	ID=JU1373.g2318.t1.CDS1;Parent=JU1373.g2318.t1;
JU1373.contig_115_pilon	AUGUSTUS	exon	759545	759685	.	-	.	ID=JU1373.g2318.t1.exon1;Parent=JU1373.g2318.t1;
JU1373.contig_115_pilon	AUGUSTUS	intron	759686	759731	1	-	.	ID=JU1373.g2318.t1.intron1;Parent=JU1373.g2318.t1;
JU1373.contig_115_pilon	AUGUSTUS	CDS	759732	761226	1	-	1	ID=JU1373.g2318.t1.CDS2;Parent=JU1373.g2318.t1;
JU1373.contig_115_pilon	AUGUSTUS	exon	759732	761226	.	-	.	ID=JU1373.g2318.t1.exon2;Parent=JU1373.g2318.t1;
JU1373.contig_115_pilon	AUGUSTUS	intron	761227	761275	1	-	.	ID=JU1373.g2318.t1.intron2;Parent=JU1373.g2318.t1;
JU1373.contig_115_pilon	AUGUSTUS	CDS	761276	761623	0.99	-	1	ID=JU1373.g2318.t1.CDS3;Parent=JU1373.g2318.t1;
JU1373.contig_115_pilon	AUGUSTUS	exon	761276	761623	.	-	.	ID=JU1373.g2318.t1.exon3;Parent=JU1373.g2318.t1;
JU1373.contig_115_pilon	AUGUSTUS	intron	761624	761671	1	-	.	ID=JU1373.g2318.t1.intron3;Parent=JU1373.g2318.t1;
JU1373.contig_115_pilon	AUGUSTUS	CDS	761672	762787	0.99	-	1	ID=JU1373.g2318.t1.CDS4;Parent=JU1373.g2318.t1;
JU1373.contig_115_pilon	AUGUSTUS	exon	761672	762787	.	-	.	ID=JU1373.g2318.t1.exon4;Parent=JU1373.g2318.t1;
JU1373.contig_115_pilon	AUGUSTUS	intron	762788	762841	1	-	.	ID=JU1373.g2318.t1.intron4;Parent=JU1373.g2318.t1;
JU1373.contig_115_pilon	AUGUSTUS	CDS	762842	762947	1	-	2	ID=JU1373.g2318.t1.CDS5;Parent=JU1373.g2318.t1;
JU1373.contig_115_pilon	AUGUSTUS	exon	762842	762947	.	-	.	ID=JU1373.g2318.t1.exon5;Parent=JU1373.g2318.t1;
JU1373.contig_115_pilon	AUGUSTUS	intron	762948	762997	1	-	.	ID=JU1373.g2318.t1.intron5;Parent=JU1373.g2318.t1;
JU1373.contig_115_pilon	AUGUSTUS	CDS	762998	763123	1	-	2	ID=JU1373.g2318.t1.CDS6;Parent=JU1373.g2318.t1;
JU1373.contig_115_pilon	AUGUSTUS	exon	762998	763123	.	-	.	ID=JU1373.g2318.t1.exon6;Parent=JU1373.g2318.t1;
JU1373.contig_115_pilon	AUGUSTUS	intron	763124	763170	1	-	.	ID=JU1373.g2318.t1.intron6;Parent=JU1373.g2318.t1;
JU1373.contig_115_pilon	AUGUSTUS	CDS	763171	763297	0.98	-	0	ID=JU1373.g2318.t1.CDS7;Parent=JU1373.g2318.t1;
JU1373.contig_115_pilon	AUGUSTUS	exon	763171	763297	.	-	.	ID=JU1373.g2318.t1.exon7;Parent=JU1373.g2318.t1;
JU1373.contig_115_pilon	AUGUSTUS	start_codon	763295	763297	.	-	0	ID=JU1373.g2318.t1.start1;Parent=JU1373.g2318.t1;
JU1373.contig_27_pilon	AUGUSTUS	gene	2566825	2568194	0.56	+	.	ID=JU1373.g13642;
JU1373.contig_27_pilon	AUGUSTUS	mRNA	2566825	2568194	0.56	+	.	ID=JU1373.g13642.t1;Parent=JU1373.g13642;
JU1373.contig_27_pilon	AUGUSTUS	start_codon	2566825	2566827	.	+	0	ID=JU1373.g13642.t1.start1;Parent=JU1373.g13642.t1;
JU1373.contig_27_pilon	AUGUSTUS	CDS	2566825	2566922	0.98	+	0	ID=JU1373.g13642.t1.CDS1;Parent=JU1373.g13642.t1;
JU1373.contig_27_pilon	AUGUSTUS	exon	2566825	2566922	.	+	.	ID=JU1373.g13642.t1.exon1;Parent=JU1373.g13642.t1;
JU1373.contig_27_pilon	AUGUSTUS	intron	2566923	2566970	0.98	+	.	ID=JU1373.g13642.t1.intron1;Parent=JU1373.g13642.t1;
JU1373.contig_27_pilon	AUGUSTUS	CDS	2566971	2567056	1	+	1	ID=JU1373.g13642.t1.CDS2;Parent=JU1373.g13642.t1;
JU1373.contig_27_pilon	AUGUSTUS	exon	2566971	2567056	.	+	.	ID=JU1373.g13642.t1.exon2;Parent=JU1373.g13642.t1;
JU1373.contig_27_pilon	AUGUSTUS	intron	2567057	2567164	1	+	.	ID=JU1373.g13642.t1.intron2;Parent=JU1373.g13642.t1;
JU1373.contig_27_pilon	AUGUSTUS	CDS	2567165	2567249	1	+	2	ID=JU1373.g13642.t1.CDS3;Parent=JU1373.g13642.t1;
JU1373.contig_27_pilon	AUGUSTUS	exon	2567165	2567249	.	+	.	ID=JU1373.g13642.t1.exon3;Parent=JU1373.g13642.t1;
JU1373.contig_27_pilon	AUGUSTUS	intron	2567250	2567297	1	+	.	ID=JU1373.g13642.t1.intron3;Parent=JU1373.g13642.t1;
JU1373.contig_27_pilon	AUGUSTUS	CDS	2567298	2567652	1	+	1	ID=JU1373.g13642.t1.CDS4;Parent=JU1373.g13642.t1;
JU1373.contig_27_pilon	AUGUSTUS	exon	2567298	2567652	.	+	.	ID=JU1373.g13642.t1.exon4;Parent=JU1373.g13642.t1;
JU1373.contig_27_pilon	AUGUSTUS	intron	2567653	2567717	1	+	.	ID=JU1373.g13642.t1.intron4;Parent=JU1373.g13642.t1;
JU1373.contig_27_pilon	AUGUSTUS	CDS	2567718	2567897	1	+	0	ID=JU1373.g13642.t1.CDS5;Parent=JU1373.g13642.t1;
JU1373.contig_27_pilon	AUGUSTUS	exon	2567718	2567897	.	+	.	ID=JU1373.g13642.t1.exon5;Parent=JU1373.g13642.t1;
JU1373.contig_27_pilon	AUGUSTUS	intron	2567898	2568053	1	+	.	ID=JU1373.g13642.t1.intron5;Parent=JU1373.g13642.t1;
JU1373.contig_27_pilon	AUGUSTUS	CDS	2568054	2568194	0.58	+	0	ID=JU1373.g13642.t1.CDS6;Parent=JU1373.g13642.t1;
JU1373.contig_27_pilon	AUGUSTUS	exon	2568054	2568194	.	+	.	ID=JU1373.g13642.t1.exon6;Parent=JU1373.g13642.t1;
JU1373.contig_27_pilon	AUGUSTUS	stop_codon	2568192	2568194	.	+	0	ID=JU1373.g13642.t1.stop1;Parent=JU1373.g13642.t1;
JU1373.scaffold_29_pilon	AUGUSTUS	gene	7721873	7723238	1.93	-	.	ID=JU1373.g19766;
JU1373.scaffold_29_pilon	AUGUSTUS	mRNA	7721873	7722524	0.95	-	.	ID=JU1373.g19766.t1;Parent=JU1373.g19766;
JU1373.scaffold_29_pilon	AUGUSTUS	stop_codon	7721873	7721875	.	-	0	ID=JU1373.g19766.t1.stop1;Parent=JU1373.g19766.t1;
JU1373.scaffold_29_pilon	AUGUSTUS	CDS	7721873	7721979	1	-	2	ID=JU1373.g19766.t1.CDS1;Parent=JU1373.g19766.t1;
JU1373.scaffold_29_pilon	AUGUSTUS	exon	7721873	7721979	.	-	.	ID=JU1373.g19766.t1.exon1;Parent=JU1373.g19766.t1;
JU1373.scaffold_29_pilon	AUGUSTUS	intron	7721980	7722127	1	-	.	ID=JU1373.g19766.t1.intron1;Parent=JU1373.g19766.t1;
JU1373.scaffold_29_pilon	AUGUSTUS	CDS	7722128	7722318	1	-	1	ID=JU1373.g19766.t1.CDS2;Parent=JU1373.g19766.t1;
JU1373.scaffold_29_pilon	AUGUSTUS	exon	7722128	7722318	.	-	.	ID=JU1373.g19766.t1.exon2;Parent=JU1373.g19766.t1;
JU1373.scaffold_29_pilon	AUGUSTUS	intron	7722319	7722423	1	-	.	ID=JU1373.g19766.t1.intron2;Parent=JU1373.g19766.t1;
JU1373.scaffold_29_pilon	AUGUSTUS	CDS	7722424	7722524	0.95	-	0	ID=JU1373.g19766.t1.CDS3;Parent=JU1373.g19766.t1;
JU1373.scaffold_29_pilon	AUGUSTUS	exon	7722424	7722524	.	-	.	ID=JU1373.g19766.t1.exon3;Parent=JU1373.g19766.t1;
JU1373.scaffold_29_pilon	AUGUSTUS	start_codon	7722522	7722524	.	-	0	ID=JU1373.g19766.t1.start1;Parent=JU1373.g19766.t1;
JU1373.contig_27_pilon	AUGUSTUS	gene	43530	44631	0.45	+	.	ID=JU1373.g12904;
JU1373.contig_27_pilon	AUGUSTUS	mRNA	43530	44631	0.45	+	.	ID=JU1373.g12904.t1;Parent=JU1373.g12904;
JU1373.contig_27_pilon	AUGUSTUS	start_codon	43530	43532	.	+	0	ID=JU1373.g12904.t1.start1;Parent=JU1373.g12904.t1;
JU1373.contig_27_pilon	AUGUSTUS	CDS	43530	43625	0.67	+	0	ID=JU1373.g12904.t1.CDS1;Parent=JU1373.g12904.t1;
JU1373.contig_27_pilon	AUGUSTUS	exon	43530	43625	.	+	.	ID=JU1373.g12904.t1.exon1;Parent=JU1373.g12904.t1;
JU1373.contig_27_pilon	AUGUSTUS	intron	43626	43676	1	+	.	ID=JU1373.g12904.t1.intron1;Parent=JU1373.g12904.t1;
JU1373.contig_27_pilon	AUGUSTUS	CDS	43677	43783	1	+	0	ID=JU1373.g12904.t1.CDS2;Parent=JU1373.g12904.t1;
JU1373.contig_27_pilon	AUGUSTUS	exon	43677	43783	.	+	.	ID=JU1373.g12904.t1.exon2;Parent=JU1373.g12904.t1;
JU1373.contig_27_pilon	AUGUSTUS	intron	43784	43828	1	+	.	ID=JU1373.g12904.t1.intron2;Parent=JU1373.g12904.t1;
JU1373.contig_27_pilon	AUGUSTUS	CDS	43829	44033	1	+	1	ID=JU1373.g12904.t1.CDS3;Parent=JU1373.g12904.t1;
JU1373.contig_27_pilon	AUGUSTUS	exon	43829	44033	.	+	.	ID=JU1373.g12904.t1.exon3;Parent=JU1373.g12904.t1;
JU1373.contig_27_pilon	AUGUSTUS	intron	44034	44077	1	+	.	ID=JU1373.g12904.t1.intron3;Parent=JU1373.g12904.t1;
JU1373.contig_27_pilon	AUGUSTUS	CDS	44078	44266	1	+	0	ID=JU1373.g12904.t1.CDS4;Parent=JU1373.g12904.t1;
JU1373.contig_27_pilon	AUGUSTUS	exon	44078	44266	.	+	.	ID=JU1373.g12904.t1.exon4;Parent=JU1373.g12904.t1;
JU1373.contig_27_pilon	AUGUSTUS	intron	44267	44358	1	+	.	ID=JU1373.g12904.t1.intron4;Parent=JU1373.g12904.t1;
JU1373.contig_27_pilon	AUGUSTUS	CDS	44359	44631	0.67	+	0	ID=JU1373.g12904.t1.CDS5;Parent=JU1373.g12904.t1;
JU1373.contig_27_pilon	AUGUSTUS	exon	44359	44631	.	+	.	ID=JU1373.g12904.t1.exon5;Parent=JU1373.g12904.t1;
JU1373.contig_27_pilon	AUGUSTUS	stop_codon	44629	44631	.	+	0	ID=JU1373.g12904.t1.stop1;Parent=JU1373.g12904.t1;
JU1373.scaffold_50_pilon	AUGUSTUS	gene	3841151	3842580	0.97	+	.	ID=JU1373.g5743;
JU1373.scaffold_50_pilon	AUGUSTUS	mRNA	3841151	3842580	0.97	+	.	ID=JU1373.g5743.t1;Parent=JU1373.g5743;
JU1373.scaffold_50_pilon	AUGUSTUS	start_codon	3841151	3841153	.	+	0	ID=JU1373.g5743.t1.start1;Parent=JU1373.g5743.t1;
JU1373.scaffold_50_pilon	AUGUSTUS	CDS	3841151	3841251	1	+	0	ID=JU1373.g5743.t1.CDS1;Parent=JU1373.g5743.t1;
JU1373.scaffold_50_pilon	AUGUSTUS	exon	3841151	3841251	.	+	.	ID=JU1373.g5743.t1.exon1;Parent=JU1373.g5743.t1;
JU1373.scaffold_50_pilon	AUGUSTUS	intron	3841252	3841306	1	+	.	ID=JU1373.g5743.t1.intron1;Parent=JU1373.g5743.t1;
JU1373.scaffold_50_pilon	AUGUSTUS	CDS	3841307	3841450	1	+	1	ID=JU1373.g5743.t1.CDS2;Parent=JU1373.g5743.t1;
JU1373.scaffold_50_pilon	AUGUSTUS	exon	3841307	3841450	.	+	.	ID=JU1373.g5743.t1.exon2;Parent=JU1373.g5743.t1;
JU1373.scaffold_50_pilon	AUGUSTUS	intron	3841451	3841499	1	+	.	ID=JU1373.g5743.t1.intron2;Parent=JU1373.g5743.t1;
JU1373.scaffold_50_pilon	AUGUSTUS	CDS	3841500	3842153	0.97	+	1	ID=JU1373.g5743.t1.CDS3;Parent=JU1373.g5743.t1;
JU1373.scaffold_50_pilon	AUGUSTUS	exon	3841500	3842153	.	+	.	ID=JU1373.g5743.t1.exon3;Parent=JU1373.g5743.t1;
JU1373.scaffold_50_pilon	AUGUSTUS	intron	3842154	3842216	0.97	+	.	ID=JU1373.g5743.t1.intron3;Parent=JU1373.g5743.t1;
JU1373.scaffold_50_pilon	AUGUSTUS	CDS	3842217	3842448	0.97	+	1	ID=JU1373.g5743.t1.CDS4;Parent=JU1373.g5743.t1;
JU1373.scaffold_50_pilon	AUGUSTUS	exon	3842217	3842448	.	+	.	ID=JU1373.g5743.t1.exon4;Parent=JU1373.g5743.t1;
JU1373.scaffold_50_pilon	AUGUSTUS	intron	3842449	3842490	1	+	.	ID=JU1373.g5743.t1.intron4;Parent=JU1373.g5743.t1;
JU1373.scaffold_50_pilon	AUGUSTUS	CDS	3842491	3842580	1	+	0	ID=JU1373.g5743.t1.CDS5;Parent=JU1373.g5743.t1;
JU1373.scaffold_50_pilon	AUGUSTUS	exon	3842491	3842580	.	+	.	ID=JU1373.g5743.t1.exon5;Parent=JU1373.g5743.t1;
JU1373.scaffold_50_pilon	AUGUSTUS	stop_codon	3842578	3842580	.	+	0	ID=JU1373.g5743.t1.stop1;Parent=JU1373.g5743.t1;
JU1373.scaffold_178_pilon	AUGUSTUS	gene	1781561	1785234	0.79	-	.	ID=JU1373.g1591;
JU1373.scaffold_178_pilon	AUGUSTUS	mRNA	1781561	1785234	0.79	-	.	ID=JU1373.g1591.t1;Parent=JU1373.g1591;
JU1373.scaffold_178_pilon	AUGUSTUS	stop_codon	1781561	1781563	.	-	0	ID=JU1373.g1591.t1.stop1;Parent=JU1373.g1591.t1;
JU1373.scaffold_178_pilon	AUGUSTUS	CDS	1781561	1781677	1	-	0	ID=JU1373.g1591.t1.CDS1;Parent=JU1373.g1591.t1;
JU1373.scaffold_178_pilon	AUGUSTUS	exon	1781561	1781677	.	-	.	ID=JU1373.g1591.t1.exon1;Parent=JU1373.g1591.t1;
JU1373.scaffold_178_pilon	AUGUSTUS	intron	1781678	1781721	1	-	.	ID=JU1373.g1591.t1.intron1;Parent=JU1373.g1591.t1;
JU1373.scaffold_178_pilon	AUGUSTUS	CDS	1781722	1781851	1	-	1	ID=JU1373.g1591.t1.CDS2;Parent=JU1373.g1591.t1;
JU1373.scaffold_178_pilon	AUGUSTUS	exon	1781722	1781851	.	-	.	ID=JU1373.g1591.t1.exon2;Parent=JU1373.g1591.t1;
JU1373.scaffold_178_pilon	AUGUSTUS	intron	1781852	1781894	1	-	.	ID=JU1373.g1591.t1.intron2;Parent=JU1373.g1591.t1;
JU1373.scaffold_178_pilon	AUGUSTUS	CDS	1781895	1782048	1	-	2	ID=JU1373.g1591.t1.CDS3;Parent=JU1373.g1591.t1;
JU1373.scaffold_178_pilon	AUGUSTUS	exon	1781895	1782048	.	-	.	ID=JU1373.g1591.t1.exon3;Parent=JU1373.g1591.t1;
JU1373.scaffold_178_pilon	AUGUSTUS	intron	1782049	1782760	1	-	.	ID=JU1373.g1591.t1.intron3;Parent=JU1373.g1591.t1;
JU1373.scaffold_178_pilon	AUGUSTUS	CDS	1782761	1782989	1	-	0	ID=JU1373.g1591.t1.CDS4;Parent=JU1373.g1591.t1;
JU1373.scaffold_178_pilon	AUGUSTUS	exon	1782761	1782989	.	-	.	ID=JU1373.g1591.t1.exon4;Parent=JU1373.g1591.t1;
JU1373.scaffold_178_pilon	AUGUSTUS	intron	1782990	1783037	1	-	.	ID=JU1373.g1591.t1.intron4;Parent=JU1373.g1591.t1;
JU1373.scaffold_178_pilon	AUGUSTUS	CDS	1783038	1783169	1	-	0	ID=JU1373.g1591.t1.CDS5;Parent=JU1373.g1591.t1;
JU1373.scaffold_178_pilon	AUGUSTUS	exon	1783038	1783169	.	-	.	ID=JU1373.g1591.t1.exon5;Parent=JU1373.g1591.t1;
JU1373.scaffold_178_pilon	AUGUSTUS	intron	1783170	1783211	1	-	.	ID=JU1373.g1591.t1.intron5;Parent=JU1373.g1591.t1;
JU1373.scaffold_178_pilon	AUGUSTUS	CDS	1783212	1783317	1	-	1	ID=JU1373.g1591.t1.CDS6;Parent=JU1373.g1591.t1;
JU1373.scaffold_178_pilon	AUGUSTUS	exon	1783212	1783317	.	-	.	ID=JU1373.g1591.t1.exon6;Parent=JU1373.g1591.t1;
JU1373.scaffold_178_pilon	AUGUSTUS	intron	1783318	1783359	1	-	.	ID=JU1373.g1591.t1.intron6;Parent=JU1373.g1591.t1;
JU1373.scaffold_178_pilon	AUGUSTUS	CDS	1783360	1783496	1	-	0	ID=JU1373.g1591.t1.CDS7;Parent=JU1373.g1591.t1;
JU1373.scaffold_178_pilon	AUGUSTUS	exon	1783360	1783496	.	-	.	ID=JU1373.g1591.t1.exon7;Parent=JU1373.g1591.t1;
JU1373.scaffold_178_pilon	AUGUSTUS	intron	1783497	1783658	1	-	.	ID=JU1373.g1591.t1.intron7;Parent=JU1373.g1591.t1;
JU1373.scaffold_178_pilon	AUGUSTUS	CDS	1783659	1783833	1	-	1	ID=JU1373.g1591.t1.CDS8;Parent=JU1373.g1591.t1;
JU1373.scaffold_178_pilon	AUGUSTUS	exon	1783659	1783833	.	-	.	ID=JU1373.g1591.t1.exon8;Parent=JU1373.g1591.t1;
JU1373.scaffold_178_pilon	AUGUSTUS	intron	1783834	1783878	1	-	.	ID=JU1373.g1591.t1.intron8;Parent=JU1373.g1591.t1;
JU1373.scaffold_178_pilon	AUGUSTUS	CDS	1783879	1783978	1	-	2	ID=JU1373.g1591.t1.CDS9;Parent=JU1373.g1591.t1;
JU1373.scaffold_178_pilon	AUGUSTUS	exon	1783879	1783978	.	-	.	ID=JU1373.g1591.t1.exon9;Parent=JU1373.g1591.t1;
JU1373.scaffold_178_pilon	AUGUSTUS	intron	1783979	1784257	1	-	.	ID=JU1373.g1591.t1.intron9;Parent=JU1373.g1591.t1;
JU1373.scaffold_178_pilon	AUGUSTUS	CDS	1784258	1784570	1	-	0	ID=JU1373.g1591.t1.CDS10;Parent=JU1373.g1591.t1;
JU1373.scaffold_178_pilon	AUGUSTUS	exon	1784258	1784570	.	-	.	ID=JU1373.g1591.t1.exon10;Parent=JU1373.g1591.t1;
JU1373.scaffold_178_pilon	AUGUSTUS	intron	1784571	1784611	1	-	.	ID=JU1373.g1591.t1.intron10;Parent=JU1373.g1591.t1;
JU1373.scaffold_178_pilon	AUGUSTUS	CDS	1784612	1784891	1	-	1	ID=JU1373.g1591.t1.CDS11;Parent=JU1373.g1591.t1;
JU1373.scaffold_178_pilon	AUGUSTUS	exon	1784612	1784891	.	-	.	ID=JU1373.g1591.t1.exon11;Parent=JU1373.g1591.t1;
JU1373.scaffold_178_pilon	AUGUSTUS	intron	1784892	1785148	1	-	.	ID=JU1373.g1591.t1.intron11;Parent=JU1373.g1591.t1;
JU1373.scaffold_178_pilon	AUGUSTUS	CDS	1785149	1785234	0.79	-	0	ID=JU1373.g1591.t1.CDS12;Parent=JU1373.g1591.t1;
JU1373.scaffold_178_pilon	AUGUSTUS	exon	1785149	1785234	.	-	.	ID=JU1373.g1591.t1.exon12;Parent=JU1373.g1591.t1;
JU1373.scaffold_178_pilon	AUGUSTUS	start_codon	1785232	1785234	.	-	0	ID=JU1373.g1591.t1.start1;Parent=JU1373.g1591.t1;
JU1373.scaffold_189_pilon	AUGUSTUS	gene	2562553	2563611	1	+	.	ID=JU1373.g9427;
JU1373.scaffold_189_pilon	AUGUSTUS	mRNA	2562553	2563611	1	+	.	ID=JU1373.g9427.t1;Parent=JU1373.g9427;
JU1373.scaffold_189_pilon	AUGUSTUS	start_codon	2562553	2562555	.	+	0	ID=JU1373.g9427.t1.start1;Parent=JU1373.g9427.t1;
JU1373.scaffold_189_pilon	AUGUSTUS	CDS	2562553	2562660	1	+	0	ID=JU1373.g9427.t1.CDS1;Parent=JU1373.g9427.t1;
JU1373.scaffold_189_pilon	AUGUSTUS	exon	2562553	2562660	.	+	.	ID=JU1373.g9427.t1.exon1;Parent=JU1373.g9427.t1;
JU1373.scaffold_189_pilon	AUGUSTUS	intron	2562661	2562704	1	+	.	ID=JU1373.g9427.t1.intron1;Parent=JU1373.g9427.t1;
JU1373.scaffold_189_pilon	AUGUSTUS	CDS	2562705	2562821	1	+	0	ID=JU1373.g9427.t1.CDS2;Parent=JU1373.g9427.t1;
JU1373.scaffold_189_pilon	AUGUSTUS	exon	2562705	2562821	.	+	.	ID=JU1373.g9427.t1.exon2;Parent=JU1373.g9427.t1;
JU1373.scaffold_189_pilon	AUGUSTUS	intron	2562822	2562863	1	+	.	ID=JU1373.g9427.t1.intron2;Parent=JU1373.g9427.t1;
JU1373.scaffold_189_pilon	AUGUSTUS	CDS	2562864	2563077	1	+	0	ID=JU1373.g9427.t1.CDS3;Parent=JU1373.g9427.t1;
JU1373.scaffold_189_pilon	AUGUSTUS	exon	2562864	2563077	.	+	.	ID=JU1373.g9427.t1.exon3;Parent=JU1373.g9427.t1;
JU1373.scaffold_189_pilon	AUGUSTUS	intron	2563078	2563120	1	+	.	ID=JU1373.g9427.t1.intron3;Parent=JU1373.g9427.t1;
JU1373.scaffold_189_pilon	AUGUSTUS	CDS	2563121	2563212	1	+	2	ID=JU1373.g9427.t1.CDS4;Parent=JU1373.g9427.t1;
JU1373.scaffold_189_pilon	AUGUSTUS	exon	2563121	2563212	.	+	.	ID=JU1373.g9427.t1.exon4;Parent=JU1373.g9427.t1;
JU1373.scaffold_189_pilon	AUGUSTUS	intron	2563213	2563253	1	+	.	ID=JU1373.g9427.t1.intron4;Parent=JU1373.g9427.t1;
JU1373.scaffold_189_pilon	AUGUSTUS	CDS	2563254	2563475	1	+	0	ID=JU1373.g9427.t1.CDS5;Parent=JU1373.g9427.t1;
JU1373.scaffold_189_pilon	AUGUSTUS	exon	2563254	2563475	.	+	.	ID=JU1373.g9427.t1.exon5;Parent=JU1373.g9427.t1;
JU1373.scaffold_189_pilon	AUGUSTUS	intron	2563476	2563518	1	+	.	ID=JU1373.g9427.t1.intron5;Parent=JU1373.g9427.t1;
JU1373.scaffold_189_pilon	AUGUSTUS	CDS	2563519	2563611	1	+	0	ID=JU1373.g9427.t1.CDS6;Parent=JU1373.g9427.t1;
JU1373.scaffold_189_pilon	AUGUSTUS	exon	2563519	2563611	.	+	.	ID=JU1373.g9427.t1.exon6;Parent=JU1373.g9427.t1;
JU1373.scaffold_189_pilon	AUGUSTUS	stop_codon	2563609	2563611	.	+	0	ID=JU1373.g9427.t1.stop1;Parent=JU1373.g9427.t1;
JU1373.contig_86_pilon	AUGUSTUS	gene	126976	130211	0.36	+	.	ID=JU1373.g7905;
JU1373.contig_86_pilon	AUGUSTUS	mRNA	126976	130211	0.36	+	.	ID=JU1373.g7905.t1;Parent=JU1373.g7905;
JU1373.contig_86_pilon	AUGUSTUS	start_codon	126976	126978	.	+	0	ID=JU1373.g7905.t1.start1;Parent=JU1373.g7905.t1;
JU1373.contig_86_pilon	AUGUSTUS	CDS	126976	127108	0.54	+	0	ID=JU1373.g7905.t1.CDS1;Parent=JU1373.g7905.t1;
JU1373.contig_86_pilon	AUGUSTUS	exon	126976	127108	.	+	.	ID=JU1373.g7905.t1.exon1;Parent=JU1373.g7905.t1;
JU1373.contig_86_pilon	AUGUSTUS	intron	127109	127225	1	+	.	ID=JU1373.g7905.t1.intron1;Parent=JU1373.g7905.t1;
JU1373.contig_86_pilon	AUGUSTUS	CDS	127226	127356	1	+	2	ID=JU1373.g7905.t1.CDS2;Parent=JU1373.g7905.t1;
JU1373.contig_86_pilon	AUGUSTUS	exon	127226	127356	.	+	.	ID=JU1373.g7905.t1.exon2;Parent=JU1373.g7905.t1;
JU1373.contig_86_pilon	AUGUSTUS	intron	127357	127404	1	+	.	ID=JU1373.g7905.t1.intron2;Parent=JU1373.g7905.t1;
JU1373.contig_86_pilon	AUGUSTUS	CDS	127405	127918	1	+	0	ID=JU1373.g7905.t1.CDS3;Parent=JU1373.g7905.t1;
JU1373.contig_86_pilon	AUGUSTUS	exon	127405	127918	.	+	.	ID=JU1373.g7905.t1.exon3;Parent=JU1373.g7905.t1;
JU1373.contig_86_pilon	AUGUSTUS	intron	127919	127967	1	+	.	ID=JU1373.g7905.t1.intron3;Parent=JU1373.g7905.t1;
JU1373.contig_86_pilon	AUGUSTUS	CDS	127968	128453	0.87	+	2	ID=JU1373.g7905.t1.CDS4;Parent=JU1373.g7905.t1;
JU1373.contig_86_pilon	AUGUSTUS	exon	127968	128453	.	+	.	ID=JU1373.g7905.t1.exon4;Parent=JU1373.g7905.t1;
JU1373.contig_86_pilon	AUGUSTUS	intron	128454	128866	0.73	+	.	ID=JU1373.g7905.t1.intron4;Parent=JU1373.g7905.t1;
JU1373.contig_86_pilon	AUGUSTUS	CDS	128867	128878	0.74	+	2	ID=JU1373.g7905.t1.CDS5;Parent=JU1373.g7905.t1;
JU1373.contig_86_pilon	AUGUSTUS	exon	128867	128878	.	+	.	ID=JU1373.g7905.t1.exon5;Parent=JU1373.g7905.t1;
JU1373.contig_86_pilon	AUGUSTUS	intron	128879	128918	1	+	.	ID=JU1373.g7905.t1.intron5;Parent=JU1373.g7905.t1;
JU1373.contig_86_pilon	AUGUSTUS	CDS	128919	129049	1	+	2	ID=JU1373.g7905.t1.CDS6;Parent=JU1373.g7905.t1;
JU1373.contig_86_pilon	AUGUSTUS	exon	128919	129049	.	+	.	ID=JU1373.g7905.t1.exon6;Parent=JU1373.g7905.t1;
JU1373.contig_86_pilon	AUGUSTUS	intron	129050	129101	1	+	.	ID=JU1373.g7905.t1.intron6;Parent=JU1373.g7905.t1;
JU1373.contig_86_pilon	AUGUSTUS	CDS	129102	129618	0.99	+	0	ID=JU1373.g7905.t1.CDS7;Parent=JU1373.g7905.t1;
JU1373.contig_86_pilon	AUGUSTUS	exon	129102	129618	.	+	.	ID=JU1373.g7905.t1.exon7;Parent=JU1373.g7905.t1;
JU1373.contig_86_pilon	AUGUSTUS	intron	129619	129714	1	+	.	ID=JU1373.g7905.t1.intron7;Parent=JU1373.g7905.t1;
JU1373.contig_86_pilon	AUGUSTUS	CDS	129715	130211	1	+	2	ID=JU1373.g7905.t1.CDS8;Parent=JU1373.g7905.t1;
JU1373.contig_86_pilon	AUGUSTUS	exon	129715	130211	.	+	.	ID=JU1373.g7905.t1.exon8;Parent=JU1373.g7905.t1;
JU1373.contig_86_pilon	AUGUSTUS	stop_codon	130209	130211	.	+	0	ID=JU1373.g7905.t1.stop1;Parent=JU1373.g7905.t1;
JU1373.contig_27_pilon	AUGUSTUS	gene	291352	292460	0.99	+	.	ID=JU1373.g12975;
JU1373.contig_27_pilon	AUGUSTUS	mRNA	291352	292460	0.99	+	.	ID=JU1373.g12975.t1;Parent=JU1373.g12975;
JU1373.contig_27_pilon	AUGUSTUS	start_codon	291352	291354	.	+	0	ID=JU1373.g12975.t1.start1;Parent=JU1373.g12975.t1;
JU1373.contig_27_pilon	AUGUSTUS	CDS	291352	291496	0.99	+	0	ID=JU1373.g12975.t1.CDS1;Parent=JU1373.g12975.t1;
JU1373.contig_27_pilon	AUGUSTUS	exon	291352	291496	.	+	.	ID=JU1373.g12975.t1.exon1;Parent=JU1373.g12975.t1;
JU1373.contig_27_pilon	AUGUSTUS	intron	291497	291813	1	+	.	ID=JU1373.g12975.t1.intron1;Parent=JU1373.g12975.t1;
JU1373.contig_27_pilon	AUGUSTUS	CDS	291814	292038	1	+	2	ID=JU1373.g12975.t1.CDS2;Parent=JU1373.g12975.t1;
JU1373.contig_27_pilon	AUGUSTUS	exon	291814	292038	.	+	.	ID=JU1373.g12975.t1.exon2;Parent=JU1373.g12975.t1;
JU1373.contig_27_pilon	AUGUSTUS	intron	292039	292386	1	+	.	ID=JU1373.g12975.t1.intron2;Parent=JU1373.g12975.t1;
JU1373.contig_27_pilon	AUGUSTUS	CDS	292387	292460	1	+	2	ID=JU1373.g12975.t1.CDS3;Parent=JU1373.g12975.t1;
JU1373.contig_27_pilon	AUGUSTUS	exon	292387	292460	.	+	.	ID=JU1373.g12975.t1.exon3;Parent=JU1373.g12975.t1;
JU1373.contig_27_pilon	AUGUSTUS	stop_codon	292458	292460	.	+	0	ID=JU1373.g12975.t1.stop1;Parent=JU1373.g12975.t1;
JU1373.contig_32_pilon	AUGUSTUS	gene	72777	73168	0.91	-	.	ID=JU1373.g12811;
JU1373.contig_32_pilon	AUGUSTUS	mRNA	72777	73168	0.91	-	.	ID=JU1373.g12811.t1;Parent=JU1373.g12811;
JU1373.contig_32_pilon	AUGUSTUS	stop_codon	72777	72779	.	-	0	ID=JU1373.g12811.t1.stop1;Parent=JU1373.g12811.t1;
JU1373.contig_32_pilon	AUGUSTUS	CDS	72777	72814	1	-	2	ID=JU1373.g12811.t1.CDS1;Parent=JU1373.g12811.t1;
JU1373.contig_32_pilon	AUGUSTUS	exon	72777	72814	.	-	.	ID=JU1373.g12811.t1.exon1;Parent=JU1373.g12811.t1;
JU1373.contig_32_pilon	AUGUSTUS	intron	72815	72865	1	-	.	ID=JU1373.g12811.t1.intron1;Parent=JU1373.g12811.t1;
JU1373.contig_32_pilon	AUGUSTUS	CDS	72866	73006	1	-	2	ID=JU1373.g12811.t1.CDS2;Parent=JU1373.g12811.t1;
JU1373.contig_32_pilon	AUGUSTUS	exon	72866	73006	.	-	.	ID=JU1373.g12811.t1.exon2;Parent=JU1373.g12811.t1;
JU1373.contig_32_pilon	AUGUSTUS	intron	73007	73053	1	-	.	ID=JU1373.g12811.t1.intron2;Parent=JU1373.g12811.t1;
JU1373.contig_32_pilon	AUGUSTUS	CDS	73054	73168	0.91	-	0	ID=JU1373.g12811.t1.CDS3;Parent=JU1373.g12811.t1;
JU1373.contig_32_pilon	AUGUSTUS	exon	73054	73168	.	-	.	ID=JU1373.g12811.t1.exon3;Parent=JU1373.g12811.t1;
JU1373.contig_32_pilon	AUGUSTUS	start_codon	73166	73168	.	-	0	ID=JU1373.g12811.t1.start1;Parent=JU1373.g12811.t1;
JU1373.scaffold_178_pilon	AUGUSTUS	gene	3109960	3111151	0.3	-	.	ID=JU1373.g1851;
JU1373.scaffold_178_pilon	AUGUSTUS	mRNA	3109960	3111151	0.3	-	.	ID=JU1373.g1851.t1;Parent=JU1373.g1851;
JU1373.scaffold_178_pilon	AUGUSTUS	stop_codon	3109960	3109962	.	-	0	ID=JU1373.g1851.t1.stop1;Parent=JU1373.g1851.t1;
JU1373.scaffold_178_pilon	AUGUSTUS	CDS	3109960	3110125	1	-	1	ID=JU1373.g1851.t1.CDS1;Parent=JU1373.g1851.t1;
JU1373.scaffold_178_pilon	AUGUSTUS	exon	3109960	3110125	.	-	.	ID=JU1373.g1851.t1.exon1;Parent=JU1373.g1851.t1;
JU1373.scaffold_178_pilon	AUGUSTUS	intron	3110126	3110169	1	-	.	ID=JU1373.g1851.t1.intron1;Parent=JU1373.g1851.t1;
JU1373.scaffold_178_pilon	AUGUSTUS	CDS	3110170	3110439	0.98	-	1	ID=JU1373.g1851.t1.CDS2;Parent=JU1373.g1851.t1;
JU1373.scaffold_178_pilon	AUGUSTUS	exon	3110170	3110439	.	-	.	ID=JU1373.g1851.t1.exon2;Parent=JU1373.g1851.t1;
JU1373.scaffold_178_pilon	AUGUSTUS	intron	3110440	3110482	0.98	-	.	ID=JU1373.g1851.t1.intron2;Parent=JU1373.g1851.t1;
JU1373.scaffold_178_pilon	AUGUSTUS	CDS	3110483	3111025	0.56	-	1	ID=JU1373.g1851.t1.CDS3;Parent=JU1373.g1851.t1;
JU1373.scaffold_178_pilon	AUGUSTUS	exon	3110483	3111025	.	-	.	ID=JU1373.g1851.t1.exon3;Parent=JU1373.g1851.t1;
JU1373.scaffold_178_pilon	AUGUSTUS	intron	3111026	3111071	0.56	-	.	ID=JU1373.g1851.t1.intron3;Parent=JU1373.g1851.t1;
JU1373.scaffold_178_pilon	AUGUSTUS	CDS	3111072	3111151	0.31	-	0	ID=JU1373.g1851.t1.CDS4;Parent=JU1373.g1851.t1;
JU1373.scaffold_178_pilon	AUGUSTUS	exon	3111072	3111151	.	-	.	ID=JU1373.g1851.t1.exon4;Parent=JU1373.g1851.t1;
JU1373.scaffold_178_pilon	AUGUSTUS	start_codon	3111149	3111151	.	-	0	ID=JU1373.g1851.t1.start1;Parent=JU1373.g1851.t1;
JU1373.scaffold_29_pilon	AUGUSTUS	gene	381423	382999	1.76	-	.	ID=JU1373.g18207;
JU1373.scaffold_29_pilon	AUGUSTUS	mRNA	381423	382999	0.84	-	.	ID=JU1373.g18207.t2;Parent=JU1373.g18207;
JU1373.scaffold_29_pilon	AUGUSTUS	stop_codon	381423	381425	.	-	0	ID=JU1373.g18207.t2.stop1;Parent=JU1373.g18207.t2;
JU1373.scaffold_29_pilon	AUGUSTUS	CDS	381423	381599	0.84	-	0	ID=JU1373.g18207.t2.CDS1;Parent=JU1373.g18207.t2;
JU1373.scaffold_29_pilon	AUGUSTUS	exon	381423	381599	.	-	.	ID=JU1373.g18207.t2.exon1;Parent=JU1373.g18207.t2;
JU1373.scaffold_29_pilon	AUGUSTUS	intron	381600	381649	1	-	.	ID=JU1373.g18207.t2.intron1;Parent=JU1373.g18207.t2;
JU1373.scaffold_29_pilon	AUGUSTUS	CDS	381650	381898	1	-	0	ID=JU1373.g18207.t2.CDS2;Parent=JU1373.g18207.t2;
JU1373.scaffold_29_pilon	AUGUSTUS	exon	381650	381898	.	-	.	ID=JU1373.g18207.t2.exon2;Parent=JU1373.g18207.t2;
JU1373.scaffold_29_pilon	AUGUSTUS	intron	381899	381940	1	-	.	ID=JU1373.g18207.t2.intron2;Parent=JU1373.g18207.t2;
JU1373.scaffold_29_pilon	AUGUSTUS	CDS	381941	382325	1	-	1	ID=JU1373.g18207.t2.CDS3;Parent=JU1373.g18207.t2;
JU1373.scaffold_29_pilon	AUGUSTUS	exon	381941	382325	.	-	.	ID=JU1373.g18207.t2.exon3;Parent=JU1373.g18207.t2;
JU1373.scaffold_29_pilon	AUGUSTUS	intron	382326	382371	1	-	.	ID=JU1373.g18207.t2.intron3;Parent=JU1373.g18207.t2;
JU1373.scaffold_29_pilon	AUGUSTUS	CDS	382372	382465	1	-	2	ID=JU1373.g18207.t2.CDS4;Parent=JU1373.g18207.t2;
JU1373.scaffold_29_pilon	AUGUSTUS	exon	382372	382465	.	-	.	ID=JU1373.g18207.t2.exon4;Parent=JU1373.g18207.t2;
JU1373.scaffold_29_pilon	AUGUSTUS	intron	382466	382510	1	-	.	ID=JU1373.g18207.t2.intron4;Parent=JU1373.g18207.t2;
JU1373.scaffold_29_pilon	AUGUSTUS	CDS	382511	382601	1	-	0	ID=JU1373.g18207.t2.CDS5;Parent=JU1373.g18207.t2;
JU1373.scaffold_29_pilon	AUGUSTUS	exon	382511	382601	.	-	.	ID=JU1373.g18207.t2.exon5;Parent=JU1373.g18207.t2;
JU1373.scaffold_29_pilon	AUGUSTUS	intron	382602	382657	1	-	.	ID=JU1373.g18207.t2.intron5;Parent=JU1373.g18207.t2;
JU1373.scaffold_29_pilon	AUGUSTUS	CDS	382658	382735	1	-	0	ID=JU1373.g18207.t2.CDS6;Parent=JU1373.g18207.t2;
JU1373.scaffold_29_pilon	AUGUSTUS	exon	382658	382735	.	-	.	ID=JU1373.g18207.t2.exon6;Parent=JU1373.g18207.t2;
JU1373.scaffold_29_pilon	AUGUSTUS	intron	382736	382776	1	-	.	ID=JU1373.g18207.t2.intron6;Parent=JU1373.g18207.t2;
JU1373.scaffold_29_pilon	AUGUSTUS	CDS	382777	382833	1	-	0	ID=JU1373.g18207.t2.CDS7;Parent=JU1373.g18207.t2;
JU1373.scaffold_29_pilon	AUGUSTUS	exon	382777	382833	.	-	.	ID=JU1373.g18207.t2.exon7;Parent=JU1373.g18207.t2;
JU1373.scaffold_29_pilon	AUGUSTUS	intron	382834	382882	1	-	.	ID=JU1373.g18207.t2.intron7;Parent=JU1373.g18207.t2;
JU1373.scaffold_29_pilon	AUGUSTUS	CDS	382883	382999	1	-	0	ID=JU1373.g18207.t2.CDS8;Parent=JU1373.g18207.t2;
JU1373.scaffold_29_pilon	AUGUSTUS	exon	382883	382999	.	-	.	ID=JU1373.g18207.t2.exon8;Parent=JU1373.g18207.t2;
JU1373.scaffold_29_pilon	AUGUSTUS	start_codon	382997	382999	.	-	0	ID=JU1373.g18207.t2.start1;Parent=JU1373.g18207.t2;
JU1373.contig_181_pilon	AUGUSTUS	gene	319645	320909	1	-	.	ID=JU1373.g17996;
JU1373.contig_181_pilon	AUGUSTUS	mRNA	319645	320909	1	-	.	ID=JU1373.g17996.t1;Parent=JU1373.g17996;
JU1373.contig_181_pilon	AUGUSTUS	stop_codon	319645	319647	.	-	0	ID=JU1373.g17996.t1.stop1;Parent=JU1373.g17996.t1;
JU1373.contig_181_pilon	AUGUSTUS	CDS	319645	320022	1	-	0	ID=JU1373.g17996.t1.CDS1;Parent=JU1373.g17996.t1;
JU1373.contig_181_pilon	AUGUSTUS	exon	319645	320022	.	-	.	ID=JU1373.g17996.t1.exon1;Parent=JU1373.g17996.t1;
JU1373.contig_181_pilon	AUGUSTUS	intron	320023	320071	1	-	.	ID=JU1373.g17996.t1.intron1;Parent=JU1373.g17996.t1;
JU1373.contig_181_pilon	AUGUSTUS	CDS	320072	320561	1	-	1	ID=JU1373.g17996.t1.CDS2;Parent=JU1373.g17996.t1;
JU1373.contig_181_pilon	AUGUSTUS	exon	320072	320561	.	-	.	ID=JU1373.g17996.t1.exon2;Parent=JU1373.g17996.t1;
JU1373.contig_181_pilon	AUGUSTUS	intron	320562	320610	1	-	.	ID=JU1373.g17996.t1.intron2;Parent=JU1373.g17996.t1;
JU1373.contig_181_pilon	AUGUSTUS	CDS	320611	320909	1	-	0	ID=JU1373.g17996.t1.CDS3;Parent=JU1373.g17996.t1;
JU1373.contig_181_pilon	AUGUSTUS	exon	320611	320909	.	-	.	ID=JU1373.g17996.t1.exon3;Parent=JU1373.g17996.t1;
JU1373.contig_181_pilon	AUGUSTUS	start_codon	320907	320909	.	-	0	ID=JU1373.g17996.t1.start1;Parent=JU1373.g17996.t1;
JU1373.scaffold_100_pilon	AUGUSTUS	gene	345514	347071	0.85	-	.	ID=JU1373.g7002;
JU1373.scaffold_100_pilon	AUGUSTUS	mRNA	345514	347071	0.85	-	.	ID=JU1373.g7002.t1;Parent=JU1373.g7002;
JU1373.scaffold_100_pilon	AUGUSTUS	stop_codon	345514	345516	.	-	0	ID=JU1373.g7002.t1.stop1;Parent=JU1373.g7002.t1;
JU1373.scaffold_100_pilon	AUGUSTUS	CDS	345514	345714	1	-	0	ID=JU1373.g7002.t1.CDS1;Parent=JU1373.g7002.t1;
JU1373.scaffold_100_pilon	AUGUSTUS	exon	345514	345714	.	-	.	ID=JU1373.g7002.t1.exon1;Parent=JU1373.g7002.t1;
JU1373.scaffold_100_pilon	AUGUSTUS	intron	345715	345796	1	-	.	ID=JU1373.g7002.t1.intron1;Parent=JU1373.g7002.t1;
JU1373.scaffold_100_pilon	AUGUSTUS	CDS	345797	346663	1	-	0	ID=JU1373.g7002.t1.CDS2;Parent=JU1373.g7002.t1;
JU1373.scaffold_100_pilon	AUGUSTUS	exon	345797	346663	.	-	.	ID=JU1373.g7002.t1.exon2;Parent=JU1373.g7002.t1;
JU1373.scaffold_100_pilon	AUGUSTUS	intron	346664	346710	1	-	.	ID=JU1373.g7002.t1.intron2;Parent=JU1373.g7002.t1;
JU1373.scaffold_100_pilon	AUGUSTUS	CDS	346711	346947	1	-	0	ID=JU1373.g7002.t1.CDS3;Parent=JU1373.g7002.t1;
JU1373.scaffold_100_pilon	AUGUSTUS	exon	346711	346947	.	-	.	ID=JU1373.g7002.t1.exon3;Parent=JU1373.g7002.t1;
JU1373.scaffold_100_pilon	AUGUSTUS	intron	346948	346996	1	-	.	ID=JU1373.g7002.t1.intron3;Parent=JU1373.g7002.t1;
JU1373.scaffold_100_pilon	AUGUSTUS	CDS	346997	347071	0.85	-	0	ID=JU1373.g7002.t1.CDS4;Parent=JU1373.g7002.t1;
JU1373.scaffold_100_pilon	AUGUSTUS	exon	346997	347071	.	-	.	ID=JU1373.g7002.t1.exon4;Parent=JU1373.g7002.t1;
JU1373.scaffold_100_pilon	AUGUSTUS	start_codon	347069	347071	.	-	0	ID=JU1373.g7002.t1.start1;Parent=JU1373.g7002.t1;
JU1373.contig_18_pilon	AUGUSTUS	gene	1689720	1690706	0.91	+	.	ID=JU1373.g6891;
JU1373.contig_18_pilon	AUGUSTUS	mRNA	1689720	1690706	0.91	+	.	ID=JU1373.g6891.t1;Parent=JU1373.g6891;
JU1373.contig_18_pilon	AUGUSTUS	start_codon	1689720	1689722	.	+	0	ID=JU1373.g6891.t1.start1;Parent=JU1373.g6891.t1;
JU1373.contig_18_pilon	AUGUSTUS	CDS	1689720	1689873	1	+	0	ID=JU1373.g6891.t1.CDS1;Parent=JU1373.g6891.t1;
JU1373.contig_18_pilon	AUGUSTUS	exon	1689720	1689873	.	+	.	ID=JU1373.g6891.t1.exon1;Parent=JU1373.g6891.t1;
JU1373.contig_18_pilon	AUGUSTUS	intron	1689874	1689945	1	+	.	ID=JU1373.g6891.t1.intron1;Parent=JU1373.g6891.t1;
JU1373.contig_18_pilon	AUGUSTUS	CDS	1689946	1690041	1	+	2	ID=JU1373.g6891.t1.CDS2;Parent=JU1373.g6891.t1;
JU1373.contig_18_pilon	AUGUSTUS	exon	1689946	1690041	.	+	.	ID=JU1373.g6891.t1.exon2;Parent=JU1373.g6891.t1;
JU1373.contig_18_pilon	AUGUSTUS	intron	1690042	1690144	1	+	.	ID=JU1373.g6891.t1.intron2;Parent=JU1373.g6891.t1;
JU1373.contig_18_pilon	AUGUSTUS	CDS	1690145	1690434	1	+	2	ID=JU1373.g6891.t1.CDS3;Parent=JU1373.g6891.t1;
JU1373.contig_18_pilon	AUGUSTUS	exon	1690145	1690434	.	+	.	ID=JU1373.g6891.t1.exon3;Parent=JU1373.g6891.t1;
JU1373.contig_18_pilon	AUGUSTUS	intron	1690435	1690565	1	+	.	ID=JU1373.g6891.t1.intron3;Parent=JU1373.g6891.t1;
JU1373.contig_18_pilon	AUGUSTUS	CDS	1690566	1690706	0.91	+	0	ID=JU1373.g6891.t1.CDS4;Parent=JU1373.g6891.t1;
JU1373.contig_18_pilon	AUGUSTUS	exon	1690566	1690706	.	+	.	ID=JU1373.g6891.t1.exon4;Parent=JU1373.g6891.t1;
JU1373.contig_18_pilon	AUGUSTUS	stop_codon	1690704	1690706	.	+	0	ID=JU1373.g6891.t1.stop1;Parent=JU1373.g6891.t1;
JU1373.scaffold_176_pilon	AUGUSTUS	gene	1028308	1031533	1	-	.	ID=JU1373.g17393;
JU1373.scaffold_176_pilon	AUGUSTUS	mRNA	1028308	1031533	1	-	.	ID=JU1373.g17393.t1;Parent=JU1373.g17393;
JU1373.scaffold_176_pilon	AUGUSTUS	stop_codon	1028308	1028310	.	-	0	ID=JU1373.g17393.t1.stop1;Parent=JU1373.g17393.t1;
JU1373.scaffold_176_pilon	AUGUSTUS	CDS	1028308	1028495	1	-	2	ID=JU1373.g17393.t1.CDS1;Parent=JU1373.g17393.t1;
JU1373.scaffold_176_pilon	AUGUSTUS	exon	1028308	1028495	.	-	.	ID=JU1373.g17393.t1.exon1;Parent=JU1373.g17393.t1;
JU1373.scaffold_176_pilon	AUGUSTUS	intron	1028496	1028755	1	-	.	ID=JU1373.g17393.t1.intron1;Parent=JU1373.g17393.t1;
JU1373.scaffold_176_pilon	AUGUSTUS	CDS	1028756	1028915	1	-	0	ID=JU1373.g17393.t1.CDS2;Parent=JU1373.g17393.t1;
JU1373.scaffold_176_pilon	AUGUSTUS	exon	1028756	1028915	.	-	.	ID=JU1373.g17393.t1.exon2;Parent=JU1373.g17393.t1;
JU1373.scaffold_176_pilon	AUGUSTUS	intron	1028916	1029124	1	-	.	ID=JU1373.g17393.t1.intron2;Parent=JU1373.g17393.t1;
JU1373.scaffold_176_pilon	AUGUSTUS	CDS	1029125	1029218	1	-	1	ID=JU1373.g17393.t1.CDS3;Parent=JU1373.g17393.t1;
JU1373.scaffold_176_pilon	AUGUSTUS	exon	1029125	1029218	.	-	.	ID=JU1373.g17393.t1.exon3;Parent=JU1373.g17393.t1;
JU1373.scaffold_176_pilon	AUGUSTUS	intron	1029219	1030047	1	-	.	ID=JU1373.g17393.t1.intron3;Parent=JU1373.g17393.t1;
JU1373.scaffold_176_pilon	AUGUSTUS	CDS	1030048	1030140	1	-	1	ID=JU1373.g17393.t1.CDS4;Parent=JU1373.g17393.t1;
JU1373.scaffold_176_pilon	AUGUSTUS	exon	1030048	1030140	.	-	.	ID=JU1373.g17393.t1.exon4;Parent=JU1373.g17393.t1;
JU1373.scaffold_176_pilon	AUGUSTUS	intron	1030141	1030185	1	-	.	ID=JU1373.g17393.t1.intron4;Parent=JU1373.g17393.t1;
JU1373.scaffold_176_pilon	AUGUSTUS	CDS	1030186	1030288	1	-	2	ID=JU1373.g17393.t1.CDS5;Parent=JU1373.g17393.t1;
JU1373.scaffold_176_pilon	AUGUSTUS	exon	1030186	1030288	.	-	.	ID=JU1373.g17393.t1.exon5;Parent=JU1373.g17393.t1;
JU1373.scaffold_176_pilon	AUGUSTUS	intron	1030289	1030967	1	-	.	ID=JU1373.g17393.t1.intron5;Parent=JU1373.g17393.t1;
JU1373.scaffold_176_pilon	AUGUSTUS	CDS	1030968	1031309	1	-	2	ID=JU1373.g17393.t1.CDS6;Parent=JU1373.g17393.t1;
JU1373.scaffold_176_pilon	AUGUSTUS	exon	1030968	1031309	.	-	.	ID=JU1373.g17393.t1.exon6;Parent=JU1373.g17393.t1;
JU1373.scaffold_176_pilon	AUGUSTUS	intron	1031310	1031358	1	-	.	ID=JU1373.g17393.t1.intron6;Parent=JU1373.g17393.t1;
JU1373.scaffold_176_pilon	AUGUSTUS	CDS	1031359	1031533	1	-	0	ID=JU1373.g17393.t1.CDS7;Parent=JU1373.g17393.t1;
JU1373.scaffold_176_pilon	AUGUSTUS	exon	1031359	1031533	.	-	.	ID=JU1373.g17393.t1.exon7;Parent=JU1373.g17393.t1;
JU1373.scaffold_176_pilon	AUGUSTUS	start_codon	1031531	1031533	.	-	0	ID=JU1373.g17393.t1.start1;Parent=JU1373.g17393.t1;
JU1373.scaffold_29_pilon	AUGUSTUS	gene	469938	470710	0.99	-	.	ID=JU1373.g18242;
JU1373.scaffold_29_pilon	AUGUSTUS	mRNA	469938	470710	0.99	-	.	ID=JU1373.g18242.t1;Parent=JU1373.g18242;
JU1373.scaffold_29_pilon	AUGUSTUS	stop_codon	469938	469940	.	-	0	ID=JU1373.g18242.t1.stop1;Parent=JU1373.g18242.t1;
JU1373.scaffold_29_pilon	AUGUSTUS	CDS	469938	470037	0.99	-	1	ID=JU1373.g18242.t1.CDS1;Parent=JU1373.g18242.t1;
JU1373.scaffold_29_pilon	AUGUSTUS	exon	469938	470037	.	-	.	ID=JU1373.g18242.t1.exon1;Parent=JU1373.g18242.t1;
JU1373.scaffold_29_pilon	AUGUSTUS	intron	470038	470085	1	-	.	ID=JU1373.g18242.t1.intron1;Parent=JU1373.g18242.t1;
JU1373.scaffold_29_pilon	AUGUSTUS	CDS	470086	470441	1	-	0	ID=JU1373.g18242.t1.CDS2;Parent=JU1373.g18242.t1;
JU1373.scaffold_29_pilon	AUGUSTUS	exon	470086	470441	.	-	.	ID=JU1373.g18242.t1.exon2;Parent=JU1373.g18242.t1;
JU1373.scaffold_29_pilon	AUGUSTUS	intron	470442	470486	1	-	.	ID=JU1373.g18242.t1.intron2;Parent=JU1373.g18242.t1;
JU1373.scaffold_29_pilon	AUGUSTUS	CDS	470487	470623	1	-	2	ID=JU1373.g18242.t1.CDS3;Parent=JU1373.g18242.t1;
JU1373.scaffold_29_pilon	AUGUSTUS	exon	470487	470623	.	-	.	ID=JU1373.g18242.t1.exon3;Parent=JU1373.g18242.t1;
JU1373.scaffold_29_pilon	AUGUSTUS	intron	470624	470667	1	-	.	ID=JU1373.g18242.t1.intron3;Parent=JU1373.g18242.t1;
JU1373.scaffold_29_pilon	AUGUSTUS	CDS	470668	470710	1	-	0	ID=JU1373.g18242.t1.CDS4;Parent=JU1373.g18242.t1;
JU1373.scaffold_29_pilon	AUGUSTUS	exon	470668	470710	.	-	.	ID=JU1373.g18242.t1.exon4;Parent=JU1373.g18242.t1;
JU1373.scaffold_29_pilon	AUGUSTUS	start_codon	470708	470710	.	-	0	ID=JU1373.g18242.t1.start1;Parent=JU1373.g18242.t1;
JU1373.scaffold_50_pilon	AUGUSTUS	gene	4437708	4438962	0.87	+	.	ID=JU1373.g5981;
JU1373.scaffold_50_pilon	AUGUSTUS	mRNA	4437708	4438962	0.87	+	.	ID=JU1373.g5981.t1;Parent=JU1373.g5981;
JU1373.scaffold_50_pilon	AUGUSTUS	start_codon	4437708	4437710	.	+	0	ID=JU1373.g5981.t1.start1;Parent=JU1373.g5981.t1;
JU1373.scaffold_50_pilon	AUGUSTUS	CDS	4437708	4437767	0.95	+	0	ID=JU1373.g5981.t1.CDS1;Parent=JU1373.g5981.t1;
JU1373.scaffold_50_pilon	AUGUSTUS	exon	4437708	4437767	.	+	.	ID=JU1373.g5981.t1.exon1;Parent=JU1373.g5981.t1;
JU1373.scaffold_50_pilon	AUGUSTUS	intron	4437768	4438392	0.87	+	.	ID=JU1373.g5981.t1.intron1;Parent=JU1373.g5981.t1;
JU1373.scaffold_50_pilon	AUGUSTUS	CDS	4438393	4438514	0.9	+	0	ID=JU1373.g5981.t1.CDS2;Parent=JU1373.g5981.t1;
JU1373.scaffold_50_pilon	AUGUSTUS	exon	4438393	4438514	.	+	.	ID=JU1373.g5981.t1.exon2;Parent=JU1373.g5981.t1;
JU1373.scaffold_50_pilon	AUGUSTUS	intron	4438515	4438564	1	+	.	ID=JU1373.g5981.t1.intron2;Parent=JU1373.g5981.t1;
JU1373.scaffold_50_pilon	AUGUSTUS	CDS	4438565	4438643	1	+	1	ID=JU1373.g5981.t1.CDS3;Parent=JU1373.g5981.t1;
JU1373.scaffold_50_pilon	AUGUSTUS	exon	4438565	4438643	.	+	.	ID=JU1373.g5981.t1.exon3;Parent=JU1373.g5981.t1;
JU1373.scaffold_50_pilon	AUGUSTUS	intron	4438644	4438740	1	+	.	ID=JU1373.g5981.t1.intron3;Parent=JU1373.g5981.t1;
JU1373.scaffold_50_pilon	AUGUSTUS	CDS	4438741	4438962	1	+	0	ID=JU1373.g5981.t1.CDS4;Parent=JU1373.g5981.t1;
JU1373.scaffold_50_pilon	AUGUSTUS	exon	4438741	4438962	.	+	.	ID=JU1373.g5981.t1.exon4;Parent=JU1373.g5981.t1;
JU1373.scaffold_50_pilon	AUGUSTUS	stop_codon	4438960	4438962	.	+	0	ID=JU1373.g5981.t1.stop1;Parent=JU1373.g5981.t1;
JU1373.scaffold_178_pilon	AUGUSTUS	gene	1920929	1922925	0.84	-	.	ID=JU1373.g1613;
JU1373.scaffold_178_pilon	AUGUSTUS	mRNA	1920929	1922925	0.84	-	.	ID=JU1373.g1613.t1;Parent=JU1373.g1613;
JU1373.scaffold_178_pilon	AUGUSTUS	stop_codon	1920929	1920931	.	-	0	ID=JU1373.g1613.t1.stop1;Parent=JU1373.g1613.t1;
JU1373.scaffold_178_pilon	AUGUSTUS	CDS	1920929	1921017	1	-	2	ID=JU1373.g1613.t1.CDS1;Parent=JU1373.g1613.t1;
JU1373.scaffold_178_pilon	AUGUSTUS	exon	1920929	1921017	.	-	.	ID=JU1373.g1613.t1.exon1;Parent=JU1373.g1613.t1;
JU1373.scaffold_178_pilon	AUGUSTUS	intron	1921018	1922515	1	-	.	ID=JU1373.g1613.t1.intron1;Parent=JU1373.g1613.t1;
JU1373.scaffold_178_pilon	AUGUSTUS	CDS	1922516	1922632	1	-	2	ID=JU1373.g1613.t1.CDS2;Parent=JU1373.g1613.t1;
JU1373.scaffold_178_pilon	AUGUSTUS	exon	1922516	1922632	.	-	.	ID=JU1373.g1613.t1.exon2;Parent=JU1373.g1613.t1;
JU1373.scaffold_178_pilon	AUGUSTUS	intron	1922633	1922837	1	-	.	ID=JU1373.g1613.t1.intron2;Parent=JU1373.g1613.t1;
JU1373.scaffold_178_pilon	AUGUSTUS	CDS	1922838	1922925	0.84	-	0	ID=JU1373.g1613.t1.CDS3;Parent=JU1373.g1613.t1;
JU1373.scaffold_178_pilon	AUGUSTUS	exon	1922838	1922925	.	-	.	ID=JU1373.g1613.t1.exon3;Parent=JU1373.g1613.t1;
JU1373.scaffold_178_pilon	AUGUSTUS	start_codon	1922923	1922925	.	-	0	ID=JU1373.g1613.t1.start1;Parent=JU1373.g1613.t1;
JU1373.scaffold_189_pilon	AUGUSTUS	gene	4679757	4682365	1	-	.	ID=JU1373.g9984;
JU1373.scaffold_189_pilon	AUGUSTUS	mRNA	4679757	4682365	1	-	.	ID=JU1373.g9984.t1;Parent=JU1373.g9984;
JU1373.scaffold_189_pilon	AUGUSTUS	stop_codon	4679757	4679759	.	-	0	ID=JU1373.g9984.t1.stop1;Parent=JU1373.g9984.t1;
JU1373.scaffold_189_pilon	AUGUSTUS	CDS	4679757	4679856	1	-	1	ID=JU1373.g9984.t1.CDS1;Parent=JU1373.g9984.t1;
JU1373.scaffold_189_pilon	AUGUSTUS	exon	4679757	4679856	.	-	.	ID=JU1373.g9984.t1.exon1;Parent=JU1373.g9984.t1;
JU1373.scaffold_189_pilon	AUGUSTUS	intron	4679857	4679900	1	-	.	ID=JU1373.g9984.t1.intron1;Parent=JU1373.g9984.t1;
JU1373.scaffold_189_pilon	AUGUSTUS	CDS	4679901	4680050	1	-	1	ID=JU1373.g9984.t1.CDS2;Parent=JU1373.g9984.t1;
JU1373.scaffold_189_pilon	AUGUSTUS	exon	4679901	4680050	.	-	.	ID=JU1373.g9984.t1.exon2;Parent=JU1373.g9984.t1;
JU1373.scaffold_189_pilon	AUGUSTUS	intron	4680051	4680097	1	-	.	ID=JU1373.g9984.t1.intron2;Parent=JU1373.g9984.t1;
JU1373.scaffold_189_pilon	AUGUSTUS	CDS	4680098	4680183	1	-	0	ID=JU1373.g9984.t1.CDS3;Parent=JU1373.g9984.t1;
JU1373.scaffold_189_pilon	AUGUSTUS	exon	4680098	4680183	.	-	.	ID=JU1373.g9984.t1.exon3;Parent=JU1373.g9984.t1;
JU1373.scaffold_189_pilon	AUGUSTUS	intron	4680184	4680226	1	-	.	ID=JU1373.g9984.t1.intron3;Parent=JU1373.g9984.t1;
JU1373.scaffold_189_pilon	AUGUSTUS	CDS	4680227	4680307	1	-	0	ID=JU1373.g9984.t1.CDS4;Parent=JU1373.g9984.t1;
JU1373.scaffold_189_pilon	AUGUSTUS	exon	4680227	4680307	.	-	.	ID=JU1373.g9984.t1.exon4;Parent=JU1373.g9984.t1;
JU1373.scaffold_189_pilon	AUGUSTUS	intron	4680308	4680348	1	-	.	ID=JU1373.g9984.t1.intron4;Parent=JU1373.g9984.t1;
JU1373.scaffold_189_pilon	AUGUSTUS	CDS	4680349	4680507	1	-	0	ID=JU1373.g9984.t1.CDS5;Parent=JU1373.g9984.t1;
JU1373.scaffold_189_pilon	AUGUSTUS	exon	4680349	4680507	.	-	.	ID=JU1373.g9984.t1.exon5;Parent=JU1373.g9984.t1;
JU1373.scaffold_189_pilon	AUGUSTUS	intron	4680508	4680550	1	-	.	ID=JU1373.g9984.t1.intron5;Parent=JU1373.g9984.t1;
JU1373.scaffold_189_pilon	AUGUSTUS	CDS	4680551	4680686	1	-	1	ID=JU1373.g9984.t1.CDS6;Parent=JU1373.g9984.t1;
JU1373.scaffold_189_pilon	AUGUSTUS	exon	4680551	4680686	.	-	.	ID=JU1373.g9984.t1.exon6;Parent=JU1373.g9984.t1;
JU1373.scaffold_189_pilon	AUGUSTUS	intron	4680687	4680729	1	-	.	ID=JU1373.g9984.t1.intron6;Parent=JU1373.g9984.t1;
JU1373.scaffold_189_pilon	AUGUSTUS	CDS	4680730	4680856	1	-	2	ID=JU1373.g9984.t1.CDS7;Parent=JU1373.g9984.t1;
JU1373.scaffold_189_pilon	AUGUSTUS	exon	4680730	4680856	.	-	.	ID=JU1373.g9984.t1.exon7;Parent=JU1373.g9984.t1;
JU1373.scaffold_189_pilon	AUGUSTUS	intron	4680857	4680907	1	-	.	ID=JU1373.g9984.t1.intron7;Parent=JU1373.g9984.t1;
JU1373.scaffold_189_pilon	AUGUSTUS	CDS	4680908	4681061	1	-	0	ID=JU1373.g9984.t1.CDS8;Parent=JU1373.g9984.t1;
JU1373.scaffold_189_pilon	AUGUSTUS	exon	4680908	4681061	.	-	.	ID=JU1373.g9984.t1.exon8;Parent=JU1373.g9984.t1;
JU1373.scaffold_189_pilon	AUGUSTUS	intron	4681062	4681104	1	-	.	ID=JU1373.g9984.t1.intron8;Parent=JU1373.g9984.t1;
JU1373.scaffold_189_pilon	AUGUSTUS	CDS	4681105	4681179	1	-	0	ID=JU1373.g9984.t1.CDS9;Parent=JU1373.g9984.t1;
JU1373.scaffold_189_pilon	AUGUSTUS	exon	4681105	4681179	.	-	.	ID=JU1373.g9984.t1.exon9;Parent=JU1373.g9984.t1;
JU1373.scaffold_189_pilon	AUGUSTUS	intron	4681180	4681223	1	-	.	ID=JU1373.g9984.t1.intron9;Parent=JU1373.g9984.t1;
JU1373.scaffold_189_pilon	AUGUSTUS	CDS	4681224	4681363	1	-	2	ID=JU1373.g9984.t1.CDS10;Parent=JU1373.g9984.t1;
JU1373.scaffold_189_pilon	AUGUSTUS	exon	4681224	4681363	.	-	.	ID=JU1373.g9984.t1.exon10;Parent=JU1373.g9984.t1;
JU1373.scaffold_189_pilon	AUGUSTUS	intron	4681364	4681407	1	-	.	ID=JU1373.g9984.t1.intron10;Parent=JU1373.g9984.t1;
JU1373.scaffold_189_pilon	AUGUSTUS	CDS	4681408	4681502	1	-	1	ID=JU1373.g9984.t1.CDS11;Parent=JU1373.g9984.t1;
JU1373.scaffold_189_pilon	AUGUSTUS	exon	4681408	4681502	.	-	.	ID=JU1373.g9984.t1.exon11;Parent=JU1373.g9984.t1;
JU1373.scaffold_189_pilon	AUGUSTUS	intron	4681503	4681547	1	-	.	ID=JU1373.g9984.t1.intron11;Parent=JU1373.g9984.t1;
JU1373.scaffold_189_pilon	AUGUSTUS	CDS	4681548	4681655	1	-	1	ID=JU1373.g9984.t1.CDS12;Parent=JU1373.g9984.t1;
JU1373.scaffold_189_pilon	AUGUSTUS	exon	4681548	4681655	.	-	.	ID=JU1373.g9984.t1.exon12;Parent=JU1373.g9984.t1;
JU1373.scaffold_189_pilon	AUGUSTUS	intron	4681656	4681698	1	-	.	ID=JU1373.g9984.t1.intron12;Parent=JU1373.g9984.t1;
JU1373.scaffold_189_pilon	AUGUSTUS	CDS	4681699	4681817	1	-	0	ID=JU1373.g9984.t1.CDS13;Parent=JU1373.g9984.t1;
JU1373.scaffold_189_pilon	AUGUSTUS	exon	4681699	4681817	.	-	.	ID=JU1373.g9984.t1.exon13;Parent=JU1373.g9984.t1;
JU1373.scaffold_189_pilon	AUGUSTUS	intron	4681818	4681860	1	-	.	ID=JU1373.g9984.t1.intron13;Parent=JU1373.g9984.t1;
JU1373.scaffold_189_pilon	AUGUSTUS	CDS	4681861	4681979	1	-	2	ID=JU1373.g9984.t1.CDS14;Parent=JU1373.g9984.t1;
JU1373.scaffold_189_pilon	AUGUSTUS	exon	4681861	4681979	.	-	.	ID=JU1373.g9984.t1.exon14;Parent=JU1373.g9984.t1;
JU1373.scaffold_189_pilon	AUGUSTUS	intron	4681980	4682020	1	-	.	ID=JU1373.g9984.t1.intron14;Parent=JU1373.g9984.t1;
JU1373.scaffold_189_pilon	AUGUSTUS	CDS	4682021	4682093	1	-	0	ID=JU1373.g9984.t1.CDS15;Parent=JU1373.g9984.t1;
JU1373.scaffold_189_pilon	AUGUSTUS	exon	4682021	4682093	.	-	.	ID=JU1373.g9984.t1.exon15;Parent=JU1373.g9984.t1;
JU1373.scaffold_189_pilon	AUGUSTUS	intron	4682094	4682143	1	-	.	ID=JU1373.g9984.t1.intron15;Parent=JU1373.g9984.t1;
JU1373.scaffold_189_pilon	AUGUSTUS	CDS	4682144	4682263	1	-	0	ID=JU1373.g9984.t1.CDS16;Parent=JU1373.g9984.t1;
JU1373.scaffold_189_pilon	AUGUSTUS	exon	4682144	4682263	.	-	.	ID=JU1373.g9984.t1.exon16;Parent=JU1373.g9984.t1;
JU1373.scaffold_189_pilon	AUGUSTUS	intron	4682264	4682305	1	-	.	ID=JU1373.g9984.t1.intron16;Parent=JU1373.g9984.t1;
JU1373.scaffold_189_pilon	AUGUSTUS	CDS	4682306	4682365	1	-	0	ID=JU1373.g9984.t1.CDS17;Parent=JU1373.g9984.t1;
JU1373.scaffold_189_pilon	AUGUSTUS	exon	4682306	4682365	.	-	.	ID=JU1373.g9984.t1.exon17;Parent=JU1373.g9984.t1;
JU1373.scaffold_189_pilon	AUGUSTUS	start_codon	4682363	4682365	.	-	0	ID=JU1373.g9984.t1.start1;Parent=JU1373.g9984.t1;
JU1373.scaffold_13_pilon	AUGUSTUS	gene	1991685	1992104	1	-	.	ID=JU1373.g14122;
JU1373.scaffold_13_pilon	AUGUSTUS	mRNA	1991685	1992104	1	-	.	ID=JU1373.g14122.t1;Parent=JU1373.g14122;
JU1373.scaffold_13_pilon	AUGUSTUS	stop_codon	1991685	1991687	.	-	0	ID=JU1373.g14122.t1.stop1;Parent=JU1373.g14122.t1;
JU1373.scaffold_13_pilon	AUGUSTUS	CDS	1991685	1992104	1	-	0	ID=JU1373.g14122.t1.CDS1;Parent=JU1373.g14122.t1;
JU1373.scaffold_13_pilon	AUGUSTUS	exon	1991685	1992104	.	-	.	ID=JU1373.g14122.t1.exon1;Parent=JU1373.g14122.t1;
JU1373.scaffold_13_pilon	AUGUSTUS	start_codon	1992102	1992104	.	-	0	ID=JU1373.g14122.t1.start1;Parent=JU1373.g14122.t1;
JU1373.scaffold_50_pilon	AUGUSTUS	gene	3106051	3106532	0.65	-	.	ID=JU1373.g5522;
JU1373.scaffold_50_pilon	AUGUSTUS	mRNA	3106051	3106532	0.65	-	.	ID=JU1373.g5522.t1;Parent=JU1373.g5522;
JU1373.scaffold_50_pilon	AUGUSTUS	stop_codon	3106051	3106053	.	-	0	ID=JU1373.g5522.t1.stop1;Parent=JU1373.g5522.t1;
JU1373.scaffold_50_pilon	AUGUSTUS	CDS	3106051	3106339	0.96	-	1	ID=JU1373.g5522.t1.CDS1;Parent=JU1373.g5522.t1;
JU1373.scaffold_50_pilon	AUGUSTUS	exon	3106051	3106339	.	-	.	ID=JU1373.g5522.t1.exon1;Parent=JU1373.g5522.t1;
JU1373.scaffold_50_pilon	AUGUSTUS	intron	3106340	3106386	0.96	-	.	ID=JU1373.g5522.t1.intron1;Parent=JU1373.g5522.t1;
JU1373.scaffold_50_pilon	AUGUSTUS	CDS	3106387	3106532	0.65	-	0	ID=JU1373.g5522.t1.CDS2;Parent=JU1373.g5522.t1;
JU1373.scaffold_50_pilon	AUGUSTUS	exon	3106387	3106532	.	-	.	ID=JU1373.g5522.t1.exon2;Parent=JU1373.g5522.t1;
JU1373.scaffold_50_pilon	AUGUSTUS	start_codon	3106530	3106532	.	-	0	ID=JU1373.g5522.t1.start1;Parent=JU1373.g5522.t1;
JU1373.scaffold_171_pilon	AUGUSTUS	gene	1918959	1919752	0.98	-	.	ID=JU1373.g513;
JU1373.scaffold_171_pilon	AUGUSTUS	mRNA	1918959	1919752	0.98	-	.	ID=JU1373.g513.t1;Parent=JU1373.g513;
JU1373.scaffold_171_pilon	AUGUSTUS	stop_codon	1918959	1918961	.	-	0	ID=JU1373.g513.t1.stop1;Parent=JU1373.g513.t1;
JU1373.scaffold_171_pilon	AUGUSTUS	CDS	1918959	1919121	0.98	-	1	ID=JU1373.g513.t1.CDS1;Parent=JU1373.g513.t1;
JU1373.scaffold_171_pilon	AUGUSTUS	exon	1918959	1919121	.	-	.	ID=JU1373.g513.t1.exon1;Parent=JU1373.g513.t1;
JU1373.scaffold_171_pilon	AUGUSTUS	intron	1919122	1919162	1	-	.	ID=JU1373.g513.t1.intron1;Parent=JU1373.g513.t1;
JU1373.scaffold_171_pilon	AUGUSTUS	CDS	1919163	1919473	1	-	0	ID=JU1373.g513.t1.CDS2;Parent=JU1373.g513.t1;
JU1373.scaffold_171_pilon	AUGUSTUS	exon	1919163	1919473	.	-	.	ID=JU1373.g513.t1.exon2;Parent=JU1373.g513.t1;
JU1373.scaffold_171_pilon	AUGUSTUS	intron	1919474	1919515	1	-	.	ID=JU1373.g513.t1.intron2;Parent=JU1373.g513.t1;
JU1373.scaffold_171_pilon	AUGUSTUS	CDS	1919516	1919752	1	-	0	ID=JU1373.g513.t1.CDS3;Parent=JU1373.g513.t1;
JU1373.scaffold_171_pilon	AUGUSTUS	exon	1919516	1919752	.	-	.	ID=JU1373.g513.t1.exon3;Parent=JU1373.g513.t1;
JU1373.scaffold_171_pilon	AUGUSTUS	start_codon	1919750	1919752	.	-	0	ID=JU1373.g513.t1.start1;Parent=JU1373.g513.t1;
JU1373.contig_78_pilon	AUGUSTUS	gene	661133	665936	0.87	-	.	ID=JU1373.g2547;
JU1373.contig_78_pilon	AUGUSTUS	mRNA	661133	665936	0.87	-	.	ID=JU1373.g2547.t1;Parent=JU1373.g2547;
JU1373.contig_78_pilon	AUGUSTUS	stop_codon	661133	661135	.	-	0	ID=JU1373.g2547.t1.stop1;Parent=JU1373.g2547.t1;
JU1373.contig_78_pilon	AUGUSTUS	CDS	661133	661422	1	-	2	ID=JU1373.g2547.t1.CDS1;Parent=JU1373.g2547.t1;
JU1373.contig_78_pilon	AUGUSTUS	exon	661133	661422	.	-	.	ID=JU1373.g2547.t1.exon1;Parent=JU1373.g2547.t1;
JU1373.contig_78_pilon	AUGUSTUS	intron	661423	661669	1	-	.	ID=JU1373.g2547.t1.intron1;Parent=JU1373.g2547.t1;
JU1373.contig_78_pilon	AUGUSTUS	CDS	661670	661841	1	-	0	ID=JU1373.g2547.t1.CDS2;Parent=JU1373.g2547.t1;
JU1373.contig_78_pilon	AUGUSTUS	exon	661670	661841	.	-	.	ID=JU1373.g2547.t1.exon2;Parent=JU1373.g2547.t1;
JU1373.contig_78_pilon	AUGUSTUS	intron	661842	661889	1	-	.	ID=JU1373.g2547.t1.intron2;Parent=JU1373.g2547.t1;
JU1373.contig_78_pilon	AUGUSTUS	CDS	661890	662249	1	-	0	ID=JU1373.g2547.t1.CDS3;Parent=JU1373.g2547.t1;
JU1373.contig_78_pilon	AUGUSTUS	exon	661890	662249	.	-	.	ID=JU1373.g2547.t1.exon3;Parent=JU1373.g2547.t1;
JU1373.contig_78_pilon	AUGUSTUS	intron	662250	663816	1	-	.	ID=JU1373.g2547.t1.intron3;Parent=JU1373.g2547.t1;
JU1373.contig_78_pilon	AUGUSTUS	CDS	663817	663990	1	-	0	ID=JU1373.g2547.t1.CDS4;Parent=JU1373.g2547.t1;
JU1373.contig_78_pilon	AUGUSTUS	exon	663817	663990	.	-	.	ID=JU1373.g2547.t1.exon4;Parent=JU1373.g2547.t1;
JU1373.contig_78_pilon	AUGUSTUS	intron	663991	664202	1	-	.	ID=JU1373.g2547.t1.intron4;Parent=JU1373.g2547.t1;
JU1373.contig_78_pilon	AUGUSTUS	CDS	664203	664850	1	-	0	ID=JU1373.g2547.t1.CDS5;Parent=JU1373.g2547.t1;
JU1373.contig_78_pilon	AUGUSTUS	exon	664203	664850	.	-	.	ID=JU1373.g2547.t1.exon5;Parent=JU1373.g2547.t1;
JU1373.contig_78_pilon	AUGUSTUS	intron	664851	665777	1	-	.	ID=JU1373.g2547.t1.intron5;Parent=JU1373.g2547.t1;
JU1373.contig_78_pilon	AUGUSTUS	CDS	665778	665936	0.87	-	0	ID=JU1373.g2547.t1.CDS6;Parent=JU1373.g2547.t1;
JU1373.contig_78_pilon	AUGUSTUS	exon	665778	665936	.	-	.	ID=JU1373.g2547.t1.exon6;Parent=JU1373.g2547.t1;
JU1373.contig_78_pilon	AUGUSTUS	start_codon	665934	665936	.	-	0	ID=JU1373.g2547.t1.start1;Parent=JU1373.g2547.t1;
JU1373.contig_86_pilon	AUGUSTUS	gene	703263	704230	0.74	-	.	ID=JU1373.g8092;
JU1373.contig_86_pilon	AUGUSTUS	mRNA	703263	704230	0.74	-	.	ID=JU1373.g8092.t1;Parent=JU1373.g8092;
JU1373.contig_86_pilon	AUGUSTUS	stop_codon	703263	703265	.	-	0	ID=JU1373.g8092.t1.stop1;Parent=JU1373.g8092.t1;
JU1373.contig_86_pilon	AUGUSTUS	CDS	703263	703374	0.99	-	1	ID=JU1373.g8092.t1.CDS1;Parent=JU1373.g8092.t1;
JU1373.contig_86_pilon	AUGUSTUS	exon	703263	703374	.	-	.	ID=JU1373.g8092.t1.exon1;Parent=JU1373.g8092.t1;
JU1373.contig_86_pilon	AUGUSTUS	intron	703375	703421	1	-	.	ID=JU1373.g8092.t1.intron1;Parent=JU1373.g8092.t1;
JU1373.contig_86_pilon	AUGUSTUS	CDS	703422	704153	0.88	-	1	ID=JU1373.g8092.t1.CDS2;Parent=JU1373.g8092.t1;
JU1373.contig_86_pilon	AUGUSTUS	exon	703422	704153	.	-	.	ID=JU1373.g8092.t1.exon2;Parent=JU1373.g8092.t1;
JU1373.contig_86_pilon	AUGUSTUS	intron	704154	704198	0.86	-	.	ID=JU1373.g8092.t1.intron2;Parent=JU1373.g8092.t1;
JU1373.contig_86_pilon	AUGUSTUS	CDS	704199	704230	0.79	-	0	ID=JU1373.g8092.t1.CDS3;Parent=JU1373.g8092.t1;
JU1373.contig_86_pilon	AUGUSTUS	exon	704199	704230	.	-	.	ID=JU1373.g8092.t1.exon3;Parent=JU1373.g8092.t1;
JU1373.contig_86_pilon	AUGUSTUS	start_codon	704228	704230	.	-	0	ID=JU1373.g8092.t1.start1;Parent=JU1373.g8092.t1;
JU1373.scaffold_189_pilon	AUGUSTUS	gene	6286411	6287169	1	+	.	ID=JU1373.g10403;
JU1373.scaffold_189_pilon	AUGUSTUS	mRNA	6286411	6287169	1	+	.	ID=JU1373.g10403.t1;Parent=JU1373.g10403;
JU1373.scaffold_189_pilon	AUGUSTUS	start_codon	6286411	6286413	.	+	0	ID=JU1373.g10403.t1.start1;Parent=JU1373.g10403.t1;
JU1373.scaffold_189_pilon	AUGUSTUS	CDS	6286411	6286418	1	+	0	ID=JU1373.g10403.t1.CDS1;Parent=JU1373.g10403.t1;
JU1373.scaffold_189_pilon	AUGUSTUS	exon	6286411	6286418	.	+	.	ID=JU1373.g10403.t1.exon1;Parent=JU1373.g10403.t1;
JU1373.scaffold_189_pilon	AUGUSTUS	intron	6286419	6286465	1	+	.	ID=JU1373.g10403.t1.intron1;Parent=JU1373.g10403.t1;
JU1373.scaffold_189_pilon	AUGUSTUS	CDS	6286466	6286550	1	+	1	ID=JU1373.g10403.t1.CDS2;Parent=JU1373.g10403.t1;
JU1373.scaffold_189_pilon	AUGUSTUS	exon	6286466	6286550	.	+	.	ID=JU1373.g10403.t1.exon2;Parent=JU1373.g10403.t1;
JU1373.scaffold_189_pilon	AUGUSTUS	intron	6286551	6286592	1	+	.	ID=JU1373.g10403.t1.intron2;Parent=JU1373.g10403.t1;
JU1373.scaffold_189_pilon	AUGUSTUS	CDS	6286593	6286694	1	+	0	ID=JU1373.g10403.t1.CDS3;Parent=JU1373.g10403.t1;
JU1373.scaffold_189_pilon	AUGUSTUS	exon	6286593	6286694	.	+	.	ID=JU1373.g10403.t1.exon3;Parent=JU1373.g10403.t1;
JU1373.scaffold_189_pilon	AUGUSTUS	intron	6286695	6286741	1	+	.	ID=JU1373.g10403.t1.intron3;Parent=JU1373.g10403.t1;
JU1373.scaffold_189_pilon	AUGUSTUS	CDS	6286742	6286885	1	+	0	ID=JU1373.g10403.t1.CDS4;Parent=JU1373.g10403.t1;
JU1373.scaffold_189_pilon	AUGUSTUS	exon	6286742	6286885	.	+	.	ID=JU1373.g10403.t1.exon4;Parent=JU1373.g10403.t1;
JU1373.scaffold_189_pilon	AUGUSTUS	intron	6286886	6286966	1	+	.	ID=JU1373.g10403.t1.intron4;Parent=JU1373.g10403.t1;
JU1373.scaffold_189_pilon	AUGUSTUS	CDS	6286967	6287065	1	+	0	ID=JU1373.g10403.t1.CDS5;Parent=JU1373.g10403.t1;
JU1373.scaffold_189_pilon	AUGUSTUS	exon	6286967	6287065	.	+	.	ID=JU1373.g10403.t1.exon5;Parent=JU1373.g10403.t1;
JU1373.scaffold_189_pilon	AUGUSTUS	intron	6287066	6287109	1	+	.	ID=JU1373.g10403.t1.intron5;Parent=JU1373.g10403.t1;
JU1373.scaffold_189_pilon	AUGUSTUS	CDS	6287110	6287169	1	+	0	ID=JU1373.g10403.t1.CDS6;Parent=JU1373.g10403.t1;
JU1373.scaffold_189_pilon	AUGUSTUS	exon	6287110	6287169	.	+	.	ID=JU1373.g10403.t1.exon6;Parent=JU1373.g10403.t1;
JU1373.scaffold_189_pilon	AUGUSTUS	stop_codon	6287167	6287169	.	+	0	ID=JU1373.g10403.t1.stop1;Parent=JU1373.g10403.t1;
JU1373.scaffold_189_pilon	AUGUSTUS	gene	5288538	5294491	2.3	+	.	ID=JU1373.g10136;
JU1373.scaffold_189_pilon	AUGUSTUS	mRNA	5291191	5294491	0.34	+	.	ID=JU1373.g10136.t1;Parent=JU1373.g10136;
JU1373.scaffold_189_pilon	AUGUSTUS	start_codon	5291191	5291193	.	+	0	ID=JU1373.g10136.t1.start1;Parent=JU1373.g10136.t1;
JU1373.scaffold_189_pilon	AUGUSTUS	CDS	5291191	5291385	0.73	+	0	ID=JU1373.g10136.t1.CDS1;Parent=JU1373.g10136.t1;
JU1373.scaffold_189_pilon	AUGUSTUS	exon	5291191	5291385	.	+	.	ID=JU1373.g10136.t1.exon1;Parent=JU1373.g10136.t1;
JU1373.scaffold_189_pilon	AUGUSTUS	intron	5291386	5291542	0.79	+	.	ID=JU1373.g10136.t1.intron1;Parent=JU1373.g10136.t1;
JU1373.scaffold_189_pilon	AUGUSTUS	CDS	5291543	5291593	1	+	0	ID=JU1373.g10136.t1.CDS2;Parent=JU1373.g10136.t1;
JU1373.scaffold_189_pilon	AUGUSTUS	exon	5291543	5291593	.	+	.	ID=JU1373.g10136.t1.exon2;Parent=JU1373.g10136.t1;
JU1373.scaffold_189_pilon	AUGUSTUS	intron	5291594	5292898	1	+	.	ID=JU1373.g10136.t1.intron2;Parent=JU1373.g10136.t1;
JU1373.scaffold_189_pilon	AUGUSTUS	CDS	5292899	5292974	1	+	0	ID=JU1373.g10136.t1.CDS3;Parent=JU1373.g10136.t1;
JU1373.scaffold_189_pilon	AUGUSTUS	exon	5292899	5292974	.	+	.	ID=JU1373.g10136.t1.exon3;Parent=JU1373.g10136.t1;
JU1373.scaffold_189_pilon	AUGUSTUS	intron	5292975	5293016	1	+	.	ID=JU1373.g10136.t1.intron3;Parent=JU1373.g10136.t1;
JU1373.scaffold_189_pilon	AUGUSTUS	CDS	5293017	5293154	1	+	2	ID=JU1373.g10136.t1.CDS4;Parent=JU1373.g10136.t1;
JU1373.scaffold_189_pilon	AUGUSTUS	exon	5293017	5293154	.	+	.	ID=JU1373.g10136.t1.exon4;Parent=JU1373.g10136.t1;
JU1373.scaffold_189_pilon	AUGUSTUS	intron	5293155	5293199	1	+	.	ID=JU1373.g10136.t1.intron4;Parent=JU1373.g10136.t1;
JU1373.scaffold_189_pilon	AUGUSTUS	CDS	5293200	5293487	1	+	2	ID=JU1373.g10136.t1.CDS5;Parent=JU1373.g10136.t1;
JU1373.scaffold_189_pilon	AUGUSTUS	exon	5293200	5293487	.	+	.	ID=JU1373.g10136.t1.exon5;Parent=JU1373.g10136.t1;
JU1373.scaffold_189_pilon	AUGUSTUS	intron	5293488	5293533	1	+	.	ID=JU1373.g10136.t1.intron5;Parent=JU1373.g10136.t1;
JU1373.scaffold_189_pilon	AUGUSTUS	CDS	5293534	5293640	0.49	+	2	ID=JU1373.g10136.t1.CDS6;Parent=JU1373.g10136.t1;
JU1373.scaffold_189_pilon	AUGUSTUS	exon	5293534	5293640	.	+	.	ID=JU1373.g10136.t1.exon6;Parent=JU1373.g10136.t1;
JU1373.scaffold_189_pilon	AUGUSTUS	intron	5293641	5293696	0.49	+	.	ID=JU1373.g10136.t1.intron6;Parent=JU1373.g10136.t1;
JU1373.scaffold_189_pilon	AUGUSTUS	CDS	5293697	5294143	1	+	0	ID=JU1373.g10136.t1.CDS7;Parent=JU1373.g10136.t1;
JU1373.scaffold_189_pilon	AUGUSTUS	exon	5293697	5294143	.	+	.	ID=JU1373.g10136.t1.exon7;Parent=JU1373.g10136.t1;
JU1373.scaffold_189_pilon	AUGUSTUS	intron	5294144	5294187	1	+	.	ID=JU1373.g10136.t1.intron7;Parent=JU1373.g10136.t1;
JU1373.scaffold_189_pilon	AUGUSTUS	CDS	5294188	5294299	1	+	0	ID=JU1373.g10136.t1.CDS8;Parent=JU1373.g10136.t1;
JU1373.scaffold_189_pilon	AUGUSTUS	exon	5294188	5294299	.	+	.	ID=JU1373.g10136.t1.exon8;Parent=JU1373.g10136.t1;
JU1373.scaffold_189_pilon	AUGUSTUS	intron	5294300	5294342	1	+	.	ID=JU1373.g10136.t1.intron8;Parent=JU1373.g10136.t1;
JU1373.scaffold_189_pilon	AUGUSTUS	CDS	5294343	5294491	1	+	2	ID=JU1373.g10136.t1.CDS9;Parent=JU1373.g10136.t1;
JU1373.scaffold_189_pilon	AUGUSTUS	exon	5294343	5294491	.	+	.	ID=JU1373.g10136.t1.exon9;Parent=JU1373.g10136.t1;
JU1373.scaffold_189_pilon	AUGUSTUS	stop_codon	5294489	5294491	.	+	0	ID=JU1373.g10136.t1.stop1;Parent=JU1373.g10136.t1;
JU1373.contig_27_pilon	AUGUSTUS	gene	2356885	2359691	0.53	-	.	ID=JU1373.g13582;
JU1373.contig_27_pilon	AUGUSTUS	mRNA	2356885	2359691	0.53	-	.	ID=JU1373.g13582.t1;Parent=JU1373.g13582;
JU1373.contig_27_pilon	AUGUSTUS	stop_codon	2356885	2356887	.	-	0	ID=JU1373.g13582.t1.stop1;Parent=JU1373.g13582.t1;
JU1373.contig_27_pilon	AUGUSTUS	CDS	2356885	2356989	1	-	0	ID=JU1373.g13582.t1.CDS1;Parent=JU1373.g13582.t1;
JU1373.contig_27_pilon	AUGUSTUS	exon	2356885	2356989	.	-	.	ID=JU1373.g13582.t1.exon1;Parent=JU1373.g13582.t1;
JU1373.contig_27_pilon	AUGUSTUS	intron	2356990	2357447	1	-	.	ID=JU1373.g13582.t1.intron1;Parent=JU1373.g13582.t1;
JU1373.contig_27_pilon	AUGUSTUS	CDS	2357448	2357911	1	-	2	ID=JU1373.g13582.t1.CDS2;Parent=JU1373.g13582.t1;
JU1373.contig_27_pilon	AUGUSTUS	exon	2357448	2357911	.	-	.	ID=JU1373.g13582.t1.exon2;Parent=JU1373.g13582.t1;
JU1373.contig_27_pilon	AUGUSTUS	intron	2357912	2357976	1	-	.	ID=JU1373.g13582.t1.intron2;Parent=JU1373.g13582.t1;
JU1373.contig_27_pilon	AUGUSTUS	CDS	2357977	2358207	1	-	2	ID=JU1373.g13582.t1.CDS3;Parent=JU1373.g13582.t1;
JU1373.contig_27_pilon	AUGUSTUS	exon	2357977	2358207	.	-	.	ID=JU1373.g13582.t1.exon3;Parent=JU1373.g13582.t1;
JU1373.contig_27_pilon	AUGUSTUS	intron	2358208	2358400	1	-	.	ID=JU1373.g13582.t1.intron3;Parent=JU1373.g13582.t1;
JU1373.contig_27_pilon	AUGUSTUS	CDS	2358401	2358532	1	-	2	ID=JU1373.g13582.t1.CDS4;Parent=JU1373.g13582.t1;
JU1373.contig_27_pilon	AUGUSTUS	exon	2358401	2358532	.	-	.	ID=JU1373.g13582.t1.exon4;Parent=JU1373.g13582.t1;
JU1373.contig_27_pilon	AUGUSTUS	intron	2358533	2358582	1	-	.	ID=JU1373.g13582.t1.intron4;Parent=JU1373.g13582.t1;
JU1373.contig_27_pilon	AUGUSTUS	CDS	2358583	2358677	0.89	-	1	ID=JU1373.g13582.t1.CDS5;Parent=JU1373.g13582.t1;
JU1373.contig_27_pilon	AUGUSTUS	exon	2358583	2358677	.	-	.	ID=JU1373.g13582.t1.exon5;Parent=JU1373.g13582.t1;
JU1373.contig_27_pilon	AUGUSTUS	intron	2358678	2358720	0.89	-	.	ID=JU1373.g13582.t1.intron5;Parent=JU1373.g13582.t1;
JU1373.contig_27_pilon	AUGUSTUS	CDS	2358721	2358738	0.89	-	1	ID=JU1373.g13582.t1.CDS6;Parent=JU1373.g13582.t1;
JU1373.contig_27_pilon	AUGUSTUS	exon	2358721	2358738	.	-	.	ID=JU1373.g13582.t1.exon6;Parent=JU1373.g13582.t1;
JU1373.contig_27_pilon	AUGUSTUS	intron	2358739	2359536	0.53	-	.	ID=JU1373.g13582.t1.intron6;Parent=JU1373.g13582.t1;
JU1373.contig_27_pilon	AUGUSTUS	CDS	2359537	2359691	0.53	-	0	ID=JU1373.g13582.t1.CDS7;Parent=JU1373.g13582.t1;
JU1373.contig_27_pilon	AUGUSTUS	exon	2359537	2359691	.	-	.	ID=JU1373.g13582.t1.exon7;Parent=JU1373.g13582.t1;
JU1373.contig_27_pilon	AUGUSTUS	start_codon	2359689	2359691	.	-	0	ID=JU1373.g13582.t1.start1;Parent=JU1373.g13582.t1;
JU1373.scaffold_171_pilon	AUGUSTUS	gene	355660	359268	1	+	.	ID=JU1373.g96;
JU1373.scaffold_171_pilon	AUGUSTUS	mRNA	355660	359268	1	+	.	ID=JU1373.g96.t1;Parent=JU1373.g96;
JU1373.scaffold_171_pilon	AUGUSTUS	start_codon	355660	355662	.	+	0	ID=JU1373.g96.t1.start1;Parent=JU1373.g96.t1;
JU1373.scaffold_171_pilon	AUGUSTUS	CDS	355660	355786	1	+	0	ID=JU1373.g96.t1.CDS1;Parent=JU1373.g96.t1;
JU1373.scaffold_171_pilon	AUGUSTUS	exon	355660	355786	.	+	.	ID=JU1373.g96.t1.exon1;Parent=JU1373.g96.t1;
JU1373.scaffold_171_pilon	AUGUSTUS	intron	355787	356009	1	+	.	ID=JU1373.g96.t1.intron1;Parent=JU1373.g96.t1;
JU1373.scaffold_171_pilon	AUGUSTUS	CDS	356010	356257	1	+	2	ID=JU1373.g96.t1.CDS2;Parent=JU1373.g96.t1;
JU1373.scaffold_171_pilon	AUGUSTUS	exon	356010	356257	.	+	.	ID=JU1373.g96.t1.exon2;Parent=JU1373.g96.t1;
JU1373.scaffold_171_pilon	AUGUSTUS	intron	356258	356390	1	+	.	ID=JU1373.g96.t1.intron2;Parent=JU1373.g96.t1;
JU1373.scaffold_171_pilon	AUGUSTUS	CDS	356391	356570	1	+	0	ID=JU1373.g96.t1.CDS3;Parent=JU1373.g96.t1;
JU1373.scaffold_171_pilon	AUGUSTUS	exon	356391	356570	.	+	.	ID=JU1373.g96.t1.exon3;Parent=JU1373.g96.t1;
JU1373.scaffold_171_pilon	AUGUSTUS	intron	356571	356863	1	+	.	ID=JU1373.g96.t1.intron3;Parent=JU1373.g96.t1;
JU1373.scaffold_171_pilon	AUGUSTUS	CDS	356864	357106	1	+	0	ID=JU1373.g96.t1.CDS4;Parent=JU1373.g96.t1;
JU1373.scaffold_171_pilon	AUGUSTUS	exon	356864	357106	.	+	.	ID=JU1373.g96.t1.exon4;Parent=JU1373.g96.t1;
JU1373.scaffold_171_pilon	AUGUSTUS	intron	357107	357389	1	+	.	ID=JU1373.g96.t1.intron4;Parent=JU1373.g96.t1;
JU1373.scaffold_171_pilon	AUGUSTUS	CDS	357390	357638	1	+	0	ID=JU1373.g96.t1.CDS5;Parent=JU1373.g96.t1;
JU1373.scaffold_171_pilon	AUGUSTUS	exon	357390	357638	.	+	.	ID=JU1373.g96.t1.exon5;Parent=JU1373.g96.t1;
JU1373.scaffold_171_pilon	AUGUSTUS	intron	357639	358351	1	+	.	ID=JU1373.g96.t1.intron5;Parent=JU1373.g96.t1;
JU1373.scaffold_171_pilon	AUGUSTUS	CDS	358352	358714	1	+	0	ID=JU1373.g96.t1.CDS6;Parent=JU1373.g96.t1;
JU1373.scaffold_171_pilon	AUGUSTUS	exon	358352	358714	.	+	.	ID=JU1373.g96.t1.exon6;Parent=JU1373.g96.t1;
JU1373.scaffold_171_pilon	AUGUSTUS	intron	358715	359184	1	+	.	ID=JU1373.g96.t1.intron6;Parent=JU1373.g96.t1;
JU1373.scaffold_171_pilon	AUGUSTUS	CDS	359185	359268	1	+	0	ID=JU1373.g96.t1.CDS7;Parent=JU1373.g96.t1;
JU1373.scaffold_171_pilon	AUGUSTUS	exon	359185	359268	.	+	.	ID=JU1373.g96.t1.exon7;Parent=JU1373.g96.t1;
JU1373.scaffold_171_pilon	AUGUSTUS	stop_codon	359266	359268	.	+	0	ID=JU1373.g96.t1.stop1;Parent=JU1373.g96.t1;
JU1373.scaffold_29_pilon	AUGUSTUS	gene	4746603	4747385	0.67	+	.	ID=JU1373.g19327;
JU1373.scaffold_29_pilon	AUGUSTUS	mRNA	4746603	4747385	0.67	+	.	ID=JU1373.g19327.t1;Parent=JU1373.g19327;
JU1373.scaffold_29_pilon	AUGUSTUS	start_codon	4746603	4746605	.	+	0	ID=JU1373.g19327.t1.start1;Parent=JU1373.g19327.t1;
JU1373.scaffold_29_pilon	AUGUSTUS	CDS	4746603	4747385	0.67	+	0	ID=JU1373.g19327.t1.CDS1;Parent=JU1373.g19327.t1;
JU1373.scaffold_29_pilon	AUGUSTUS	exon	4746603	4747385	.	+	.	ID=JU1373.g19327.t1.exon1;Parent=JU1373.g19327.t1;
JU1373.scaffold_29_pilon	AUGUSTUS	stop_codon	4747383	4747385	.	+	0	ID=JU1373.g19327.t1.stop1;Parent=JU1373.g19327.t1;
JU1373.scaffold_189_pilon	AUGUSTUS	gene	6688144	6688966	0.4	-	.	ID=JU1373.g10509;
JU1373.scaffold_189_pilon	AUGUSTUS	mRNA	6688144	6688966	0.4	-	.	ID=JU1373.g10509.t1;Parent=JU1373.g10509;
JU1373.scaffold_189_pilon	AUGUSTUS	stop_codon	6688144	6688146	.	-	0	ID=JU1373.g10509.t1.stop1;Parent=JU1373.g10509.t1;
JU1373.scaffold_189_pilon	AUGUSTUS	CDS	6688144	6688358	0.99	-	2	ID=JU1373.g10509.t1.CDS1;Parent=JU1373.g10509.t1;
JU1373.scaffold_189_pilon	AUGUSTUS	exon	6688144	6688358	.	-	.	ID=JU1373.g10509.t1.exon1;Parent=JU1373.g10509.t1;
JU1373.scaffold_189_pilon	AUGUSTUS	intron	6688359	6688401	1	-	.	ID=JU1373.g10509.t1.intron1;Parent=JU1373.g10509.t1;
JU1373.scaffold_189_pilon	AUGUSTUS	CDS	6688402	6688966	0.4	-	0	ID=JU1373.g10509.t1.CDS2;Parent=JU1373.g10509.t1;
JU1373.scaffold_189_pilon	AUGUSTUS	exon	6688402	6688966	.	-	.	ID=JU1373.g10509.t1.exon2;Parent=JU1373.g10509.t1;
JU1373.scaffold_189_pilon	AUGUSTUS	start_codon	6688964	6688966	.	-	0	ID=JU1373.g10509.t1.start1;Parent=JU1373.g10509.t1;
JU1373.contig_27_pilon	AUGUSTUS	gene	965561	965934	1	-	.	ID=JU1373.g13195;
JU1373.contig_27_pilon	AUGUSTUS	mRNA	965561	965934	1	-	.	ID=JU1373.g13195.t1;Parent=JU1373.g13195;
JU1373.contig_27_pilon	AUGUSTUS	stop_codon	965561	965563	.	-	0	ID=JU1373.g13195.t1.stop1;Parent=JU1373.g13195.t1;
JU1373.contig_27_pilon	AUGUSTUS	CDS	965561	965878	1	-	0	ID=JU1373.g13195.t1.CDS1;Parent=JU1373.g13195.t1;
JU1373.contig_27_pilon	AUGUSTUS	exon	965561	965878	.	-	.	ID=JU1373.g13195.t1.exon1;Parent=JU1373.g13195.t1;
JU1373.contig_27_pilon	AUGUSTUS	intron	965879	965931	1	-	.	ID=JU1373.g13195.t1.intron1;Parent=JU1373.g13195.t1;
JU1373.contig_27_pilon	AUGUSTUS	CDS	965932	965934	1	-	0	ID=JU1373.g13195.t1.CDS2;Parent=JU1373.g13195.t1;
JU1373.contig_27_pilon	AUGUSTUS	exon	965932	965934	.	-	.	ID=JU1373.g13195.t1.exon2;Parent=JU1373.g13195.t1;
JU1373.contig_27_pilon	AUGUSTUS	start_codon	965932	965934	.	-	0	ID=JU1373.g13195.t1.start1;Parent=JU1373.g13195.t1;
JU1373.scaffold_189_pilon	AUGUSTUS	gene	3778438	3779818	0.66	-	.	ID=JU1373.g9700;
JU1373.scaffold_189_pilon	AUGUSTUS	mRNA	3778438	3779818	0.66	-	.	ID=JU1373.g9700.t1;Parent=JU1373.g9700;
JU1373.scaffold_189_pilon	AUGUSTUS	stop_codon	3778438	3778440	.	-	0	ID=JU1373.g9700.t1.stop1;Parent=JU1373.g9700.t1;
JU1373.scaffold_189_pilon	AUGUSTUS	CDS	3778438	3778613	0.66	-	2	ID=JU1373.g9700.t1.CDS1;Parent=JU1373.g9700.t1;
JU1373.scaffold_189_pilon	AUGUSTUS	exon	3778438	3778613	.	-	.	ID=JU1373.g9700.t1.exon1;Parent=JU1373.g9700.t1;
JU1373.scaffold_189_pilon	AUGUSTUS	intron	3778614	3778660	1	-	.	ID=JU1373.g9700.t1.intron1;Parent=JU1373.g9700.t1;
JU1373.scaffold_189_pilon	AUGUSTUS	CDS	3778661	3778848	1	-	1	ID=JU1373.g9700.t1.CDS2;Parent=JU1373.g9700.t1;
JU1373.scaffold_189_pilon	AUGUSTUS	exon	3778661	3778848	.	-	.	ID=JU1373.g9700.t1.exon2;Parent=JU1373.g9700.t1;
JU1373.scaffold_189_pilon	AUGUSTUS	intron	3778849	3778918	1	-	.	ID=JU1373.g9700.t1.intron2;Parent=JU1373.g9700.t1;
JU1373.scaffold_189_pilon	AUGUSTUS	CDS	3778919	3779057	1	-	2	ID=JU1373.g9700.t1.CDS3;Parent=JU1373.g9700.t1;
JU1373.scaffold_189_pilon	AUGUSTUS	exon	3778919	3779057	.	-	.	ID=JU1373.g9700.t1.exon3;Parent=JU1373.g9700.t1;
JU1373.scaffold_189_pilon	AUGUSTUS	intron	3779058	3779099	1	-	.	ID=JU1373.g9700.t1.intron3;Parent=JU1373.g9700.t1;
JU1373.scaffold_189_pilon	AUGUSTUS	CDS	3779100	3779234	1	-	2	ID=JU1373.g9700.t1.CDS4;Parent=JU1373.g9700.t1;
JU1373.scaffold_189_pilon	AUGUSTUS	exon	3779100	3779234	.	-	.	ID=JU1373.g9700.t1.exon4;Parent=JU1373.g9700.t1;
JU1373.scaffold_189_pilon	AUGUSTUS	intron	3779235	3779343	1	-	.	ID=JU1373.g9700.t1.intron4;Parent=JU1373.g9700.t1;
JU1373.scaffold_189_pilon	AUGUSTUS	CDS	3779344	3779539	1	-	0	ID=JU1373.g9700.t1.CDS5;Parent=JU1373.g9700.t1;
JU1373.scaffold_189_pilon	AUGUSTUS	exon	3779344	3779539	.	-	.	ID=JU1373.g9700.t1.exon5;Parent=JU1373.g9700.t1;
JU1373.scaffold_189_pilon	AUGUSTUS	intron	3779540	3779579	1	-	.	ID=JU1373.g9700.t1.intron5;Parent=JU1373.g9700.t1;
JU1373.scaffold_189_pilon	AUGUSTUS	CDS	3779580	3779663	1	-	0	ID=JU1373.g9700.t1.CDS6;Parent=JU1373.g9700.t1;
JU1373.scaffold_189_pilon	AUGUSTUS	exon	3779580	3779663	.	-	.	ID=JU1373.g9700.t1.exon6;Parent=JU1373.g9700.t1;
JU1373.scaffold_189_pilon	AUGUSTUS	intron	3779664	3779704	1	-	.	ID=JU1373.g9700.t1.intron6;Parent=JU1373.g9700.t1;
JU1373.scaffold_189_pilon	AUGUSTUS	CDS	3779705	3779818	1	-	0	ID=JU1373.g9700.t1.CDS7;Parent=JU1373.g9700.t1;
JU1373.scaffold_189_pilon	AUGUSTUS	exon	3779705	3779818	.	-	.	ID=JU1373.g9700.t1.exon7;Parent=JU1373.g9700.t1;
JU1373.scaffold_189_pilon	AUGUSTUS	start_codon	3779816	3779818	.	-	0	ID=JU1373.g9700.t1.start1;Parent=JU1373.g9700.t1;
JU1373.contig_174_pilon	AUGUSTUS	gene	469267	470646	0.69	-	.	ID=JU1373.g16882;
JU1373.contig_174_pilon	AUGUSTUS	mRNA	469267	470646	0.69	-	.	ID=JU1373.g16882.t1;Parent=JU1373.g16882;
JU1373.contig_174_pilon	AUGUSTUS	stop_codon	469267	469269	.	-	0	ID=JU1373.g16882.t1.stop1;Parent=JU1373.g16882.t1;
JU1373.contig_174_pilon	AUGUSTUS	CDS	469267	469455	1	-	0	ID=JU1373.g16882.t1.CDS1;Parent=JU1373.g16882.t1;
JU1373.contig_174_pilon	AUGUSTUS	exon	469267	469455	.	-	.	ID=JU1373.g16882.t1.exon1;Parent=JU1373.g16882.t1;
JU1373.contig_174_pilon	AUGUSTUS	intron	469456	469506	1	-	.	ID=JU1373.g16882.t1.intron1;Parent=JU1373.g16882.t1;
JU1373.contig_174_pilon	AUGUSTUS	CDS	469507	469635	1	-	0	ID=JU1373.g16882.t1.CDS2;Parent=JU1373.g16882.t1;
JU1373.contig_174_pilon	AUGUSTUS	exon	469507	469635	.	-	.	ID=JU1373.g16882.t1.exon2;Parent=JU1373.g16882.t1;
JU1373.contig_174_pilon	AUGUSTUS	intron	469636	469678	1	-	.	ID=JU1373.g16882.t1.intron2;Parent=JU1373.g16882.t1;
JU1373.contig_174_pilon	AUGUSTUS	CDS	469679	469979	1	-	1	ID=JU1373.g16882.t1.CDS3;Parent=JU1373.g16882.t1;
JU1373.contig_174_pilon	AUGUSTUS	exon	469679	469979	.	-	.	ID=JU1373.g16882.t1.exon3;Parent=JU1373.g16882.t1;
JU1373.contig_174_pilon	AUGUSTUS	intron	469980	470027	1	-	.	ID=JU1373.g16882.t1.intron3;Parent=JU1373.g16882.t1;
JU1373.contig_174_pilon	AUGUSTUS	CDS	470028	470124	1	-	2	ID=JU1373.g16882.t1.CDS4;Parent=JU1373.g16882.t1;
JU1373.contig_174_pilon	AUGUSTUS	exon	470028	470124	.	-	.	ID=JU1373.g16882.t1.exon4;Parent=JU1373.g16882.t1;
JU1373.contig_174_pilon	AUGUSTUS	intron	470125	470171	1	-	.	ID=JU1373.g16882.t1.intron4;Parent=JU1373.g16882.t1;
JU1373.contig_174_pilon	AUGUSTUS	CDS	470172	470646	0.69	-	0	ID=JU1373.g16882.t1.CDS5;Parent=JU1373.g16882.t1;
JU1373.contig_174_pilon	AUGUSTUS	exon	470172	470646	.	-	.	ID=JU1373.g16882.t1.exon5;Parent=JU1373.g16882.t1;
JU1373.contig_174_pilon	AUGUSTUS	start_codon	470644	470646	.	-	0	ID=JU1373.g16882.t1.start1;Parent=JU1373.g16882.t1;
JU1373.scaffold_50_pilon	AUGUSTUS	gene	3804732	3807061	1.72	-	.	ID=JU1373.g5733;
JU1373.scaffold_50_pilon	AUGUSTUS	mRNA	3804732	3807061	0.85	-	.	ID=JU1373.g5733.t1;Parent=JU1373.g5733;
JU1373.scaffold_50_pilon	AUGUSTUS	stop_codon	3804732	3804734	.	-	0	ID=JU1373.g5733.t1.stop1;Parent=JU1373.g5733.t1;
JU1373.scaffold_50_pilon	AUGUSTUS	CDS	3804732	3804901	0.89	-	2	ID=JU1373.g5733.t1.CDS1;Parent=JU1373.g5733.t1;
JU1373.scaffold_50_pilon	AUGUSTUS	exon	3804732	3804901	.	-	.	ID=JU1373.g5733.t1.exon1;Parent=JU1373.g5733.t1;
JU1373.scaffold_50_pilon	AUGUSTUS	intron	3804902	3805069	1	-	.	ID=JU1373.g5733.t1.intron1;Parent=JU1373.g5733.t1;
JU1373.scaffold_50_pilon	AUGUSTUS	CDS	3805070	3805229	1	-	0	ID=JU1373.g5733.t1.CDS2;Parent=JU1373.g5733.t1;
JU1373.scaffold_50_pilon	AUGUSTUS	exon	3805070	3805229	.	-	.	ID=JU1373.g5733.t1.exon2;Parent=JU1373.g5733.t1;
JU1373.scaffold_50_pilon	AUGUSTUS	intron	3805230	3805270	1	-	.	ID=JU1373.g5733.t1.intron2;Parent=JU1373.g5733.t1;
JU1373.scaffold_50_pilon	AUGUSTUS	CDS	3805271	3805400	1	-	1	ID=JU1373.g5733.t1.CDS3;Parent=JU1373.g5733.t1;
JU1373.scaffold_50_pilon	AUGUSTUS	exon	3805271	3805400	.	-	.	ID=JU1373.g5733.t1.exon3;Parent=JU1373.g5733.t1;
JU1373.scaffold_50_pilon	AUGUSTUS	intron	3805401	3805574	1	-	.	ID=JU1373.g5733.t1.intron3;Parent=JU1373.g5733.t1;
JU1373.scaffold_50_pilon	AUGUSTUS	CDS	3805575	3805703	1	-	1	ID=JU1373.g5733.t1.CDS4;Parent=JU1373.g5733.t1;
JU1373.scaffold_50_pilon	AUGUSTUS	exon	3805575	3805703	.	-	.	ID=JU1373.g5733.t1.exon4;Parent=JU1373.g5733.t1;
JU1373.scaffold_50_pilon	AUGUSTUS	intron	3805704	3805746	1	-	.	ID=JU1373.g5733.t1.intron4;Parent=JU1373.g5733.t1;
JU1373.scaffold_50_pilon	AUGUSTUS	CDS	3805747	3805901	1	-	0	ID=JU1373.g5733.t1.CDS5;Parent=JU1373.g5733.t1;
JU1373.scaffold_50_pilon	AUGUSTUS	exon	3805747	3805901	.	-	.	ID=JU1373.g5733.t1.exon5;Parent=JU1373.g5733.t1;
JU1373.scaffold_50_pilon	AUGUSTUS	intron	3805902	3805944	1	-	.	ID=JU1373.g5733.t1.intron5;Parent=JU1373.g5733.t1;
JU1373.scaffold_50_pilon	AUGUSTUS	CDS	3805945	3806129	1	-	2	ID=JU1373.g5733.t1.CDS6;Parent=JU1373.g5733.t1;
JU1373.scaffold_50_pilon	AUGUSTUS	exon	3805945	3806129	.	-	.	ID=JU1373.g5733.t1.exon6;Parent=JU1373.g5733.t1;
JU1373.scaffold_50_pilon	AUGUSTUS	intron	3806130	3806171	1	-	.	ID=JU1373.g5733.t1.intron6;Parent=JU1373.g5733.t1;
JU1373.scaffold_50_pilon	AUGUSTUS	CDS	3806172	3806268	1	-	0	ID=JU1373.g5733.t1.CDS7;Parent=JU1373.g5733.t1;
JU1373.scaffold_50_pilon	AUGUSTUS	exon	3806172	3806268	.	-	.	ID=JU1373.g5733.t1.exon7;Parent=JU1373.g5733.t1;
JU1373.scaffold_50_pilon	AUGUSTUS	intron	3806269	3806911	1	-	.	ID=JU1373.g5733.t1.intron7;Parent=JU1373.g5733.t1;
JU1373.scaffold_50_pilon	AUGUSTUS	CDS	3806912	3807061	0.95	-	0	ID=JU1373.g5733.t1.CDS8;Parent=JU1373.g5733.t1;
JU1373.scaffold_50_pilon	AUGUSTUS	exon	3806912	3807061	.	-	.	ID=JU1373.g5733.t1.exon8;Parent=JU1373.g5733.t1;
JU1373.scaffold_50_pilon	AUGUSTUS	start_codon	3807059	3807061	.	-	0	ID=JU1373.g5733.t1.start1;Parent=JU1373.g5733.t1;
JU1373.contig_27_pilon	AUGUSTUS	gene	2134182	2134701	0.89	-	.	ID=JU1373.g13517;
JU1373.contig_27_pilon	AUGUSTUS	mRNA	2134182	2134701	0.89	-	.	ID=JU1373.g13517.t1;Parent=JU1373.g13517;
JU1373.contig_27_pilon	AUGUSTUS	stop_codon	2134182	2134184	.	-	0	ID=JU1373.g13517.t1.stop1;Parent=JU1373.g13517.t1;
JU1373.contig_27_pilon	AUGUSTUS	CDS	2134182	2134324	0.89	-	2	ID=JU1373.g13517.t1.CDS1;Parent=JU1373.g13517.t1;
JU1373.contig_27_pilon	AUGUSTUS	exon	2134182	2134324	.	-	.	ID=JU1373.g13517.t1.exon1;Parent=JU1373.g13517.t1;
JU1373.contig_27_pilon	AUGUSTUS	intron	2134325	2134373	1	-	.	ID=JU1373.g13517.t1.intron1;Parent=JU1373.g13517.t1;
JU1373.contig_27_pilon	AUGUSTUS	CDS	2134374	2134426	1	-	1	ID=JU1373.g13517.t1.CDS2;Parent=JU1373.g13517.t1;
JU1373.contig_27_pilon	AUGUSTUS	exon	2134374	2134426	.	-	.	ID=JU1373.g13517.t1.exon2;Parent=JU1373.g13517.t1;
JU1373.contig_27_pilon	AUGUSTUS	intron	2134427	2134472	1	-	.	ID=JU1373.g13517.t1.intron2;Parent=JU1373.g13517.t1;
JU1373.contig_27_pilon	AUGUSTUS	CDS	2134473	2134551	1	-	2	ID=JU1373.g13517.t1.CDS3;Parent=JU1373.g13517.t1;
JU1373.contig_27_pilon	AUGUSTUS	exon	2134473	2134551	.	-	.	ID=JU1373.g13517.t1.exon3;Parent=JU1373.g13517.t1;
JU1373.contig_27_pilon	AUGUSTUS	intron	2134552	2134598	1	-	.	ID=JU1373.g13517.t1.intron3;Parent=JU1373.g13517.t1;
JU1373.contig_27_pilon	AUGUSTUS	CDS	2134599	2134701	1	-	0	ID=JU1373.g13517.t1.CDS4;Parent=JU1373.g13517.t1;
JU1373.contig_27_pilon	AUGUSTUS	exon	2134599	2134701	.	-	.	ID=JU1373.g13517.t1.exon4;Parent=JU1373.g13517.t1;
JU1373.contig_27_pilon	AUGUSTUS	start_codon	2134699	2134701	.	-	0	ID=JU1373.g13517.t1.start1;Parent=JU1373.g13517.t1;
JU1373.contig_167_pilon	AUGUSTUS	gene	1246995	1247480	1	+	.	ID=JU1373.g6330;
JU1373.contig_167_pilon	AUGUSTUS	mRNA	1246995	1247480	1	+	.	ID=JU1373.g6330.t1;Parent=JU1373.g6330;
JU1373.contig_167_pilon	AUGUSTUS	start_codon	1246995	1246997	.	+	0	ID=JU1373.g6330.t1.start1;Parent=JU1373.g6330.t1;
JU1373.contig_167_pilon	AUGUSTUS	CDS	1246995	1247040	1	+	0	ID=JU1373.g6330.t1.CDS1;Parent=JU1373.g6330.t1;
JU1373.contig_167_pilon	AUGUSTUS	exon	1246995	1247040	.	+	.	ID=JU1373.g6330.t1.exon1;Parent=JU1373.g6330.t1;
JU1373.contig_167_pilon	AUGUSTUS	intron	1247041	1247086	1	+	.	ID=JU1373.g6330.t1.intron1;Parent=JU1373.g6330.t1;
JU1373.contig_167_pilon	AUGUSTUS	CDS	1247087	1247208	1	+	2	ID=JU1373.g6330.t1.CDS2;Parent=JU1373.g6330.t1;
JU1373.contig_167_pilon	AUGUSTUS	exon	1247087	1247208	.	+	.	ID=JU1373.g6330.t1.exon2;Parent=JU1373.g6330.t1;
JU1373.contig_167_pilon	AUGUSTUS	intron	1247209	1247255	1	+	.	ID=JU1373.g6330.t1.intron2;Parent=JU1373.g6330.t1;
JU1373.contig_167_pilon	AUGUSTUS	CDS	1247256	1247480	1	+	0	ID=JU1373.g6330.t1.CDS3;Parent=JU1373.g6330.t1;
JU1373.contig_167_pilon	AUGUSTUS	exon	1247256	1247480	.	+	.	ID=JU1373.g6330.t1.exon3;Parent=JU1373.g6330.t1;
JU1373.contig_167_pilon	AUGUSTUS	stop_codon	1247478	1247480	.	+	0	ID=JU1373.g6330.t1.stop1;Parent=JU1373.g6330.t1;
JU1373.scaffold_166_pilon	AUGUSTUS	gene	2817436	2818515	0.83	+	.	ID=JU1373.g11420;
JU1373.scaffold_166_pilon	AUGUSTUS	mRNA	2817436	2818515	0.83	+	.	ID=JU1373.g11420.t1;Parent=JU1373.g11420;
JU1373.scaffold_166_pilon	AUGUSTUS	start_codon	2817436	2817438	.	+	0	ID=JU1373.g11420.t1.start1;Parent=JU1373.g11420.t1;
JU1373.scaffold_166_pilon	AUGUSTUS	CDS	2817436	2817580	0.83	+	0	ID=JU1373.g11420.t1.CDS1;Parent=JU1373.g11420.t1;
JU1373.scaffold_166_pilon	AUGUSTUS	exon	2817436	2817580	.	+	.	ID=JU1373.g11420.t1.exon1;Parent=JU1373.g11420.t1;
JU1373.scaffold_166_pilon	AUGUSTUS	intron	2817581	2817620	1	+	.	ID=JU1373.g11420.t1.intron1;Parent=JU1373.g11420.t1;
JU1373.scaffold_166_pilon	AUGUSTUS	CDS	2817621	2817889	1	+	2	ID=JU1373.g11420.t1.CDS2;Parent=JU1373.g11420.t1;
JU1373.scaffold_166_pilon	AUGUSTUS	exon	2817621	2817889	.	+	.	ID=JU1373.g11420.t1.exon2;Parent=JU1373.g11420.t1;
JU1373.scaffold_166_pilon	AUGUSTUS	intron	2817890	2817935	1	+	.	ID=JU1373.g11420.t1.intron2;Parent=JU1373.g11420.t1;
JU1373.scaffold_166_pilon	AUGUSTUS	CDS	2817936	2818157	1	+	0	ID=JU1373.g11420.t1.CDS3;Parent=JU1373.g11420.t1;
JU1373.scaffold_166_pilon	AUGUSTUS	exon	2817936	2818157	.	+	.	ID=JU1373.g11420.t1.exon3;Parent=JU1373.g11420.t1;
JU1373.scaffold_166_pilon	AUGUSTUS	intron	2818158	2818344	1	+	.	ID=JU1373.g11420.t1.intron3;Parent=JU1373.g11420.t1;
JU1373.scaffold_166_pilon	AUGUSTUS	CDS	2818345	2818515	1	+	0	ID=JU1373.g11420.t1.CDS4;Parent=JU1373.g11420.t1;
JU1373.scaffold_166_pilon	AUGUSTUS	exon	2818345	2818515	.	+	.	ID=JU1373.g11420.t1.exon4;Parent=JU1373.g11420.t1;
JU1373.scaffold_166_pilon	AUGUSTUS	stop_codon	2818513	2818515	.	+	0	ID=JU1373.g11420.t1.stop1;Parent=JU1373.g11420.t1;
JU1373.scaffold_166_pilon	AUGUSTUS	gene	3499854	3501323	2	-	.	ID=JU1373.g11600;
JU1373.scaffold_166_pilon	AUGUSTUS	mRNA	3499854	3501323	1	-	.	ID=JU1373.g11600.t2;Parent=JU1373.g11600;
JU1373.scaffold_166_pilon	AUGUSTUS	stop_codon	3499854	3499856	.	-	0	ID=JU1373.g11600.t2.stop1;Parent=JU1373.g11600.t2;
JU1373.scaffold_166_pilon	AUGUSTUS	CDS	3499854	3500210	1	-	0	ID=JU1373.g11600.t2.CDS1;Parent=JU1373.g11600.t2;
JU1373.scaffold_166_pilon	AUGUSTUS	exon	3499854	3500210	.	-	.	ID=JU1373.g11600.t2.exon1;Parent=JU1373.g11600.t2;
JU1373.scaffold_166_pilon	AUGUSTUS	intron	3500211	3500256	1	-	.	ID=JU1373.g11600.t2.intron1;Parent=JU1373.g11600.t2;
JU1373.scaffold_166_pilon	AUGUSTUS	CDS	3500257	3500478	1	-	0	ID=JU1373.g11600.t2.CDS2;Parent=JU1373.g11600.t2;
JU1373.scaffold_166_pilon	AUGUSTUS	exon	3500257	3500478	.	-	.	ID=JU1373.g11600.t2.exon2;Parent=JU1373.g11600.t2;
JU1373.scaffold_166_pilon	AUGUSTUS	intron	3500479	3500826	1	-	.	ID=JU1373.g11600.t2.intron2;Parent=JU1373.g11600.t2;
JU1373.scaffold_166_pilon	AUGUSTUS	CDS	3500827	3500907	1	-	0	ID=JU1373.g11600.t2.CDS3;Parent=JU1373.g11600.t2;
JU1373.scaffold_166_pilon	AUGUSTUS	exon	3500827	3500907	.	-	.	ID=JU1373.g11600.t2.exon3;Parent=JU1373.g11600.t2;
JU1373.scaffold_166_pilon	AUGUSTUS	intron	3500908	3500954	1	-	.	ID=JU1373.g11600.t2.intron3;Parent=JU1373.g11600.t2;
JU1373.scaffold_166_pilon	AUGUSTUS	CDS	3500955	3501191	1	-	0	ID=JU1373.g11600.t2.CDS4;Parent=JU1373.g11600.t2;
JU1373.scaffold_166_pilon	AUGUSTUS	exon	3500955	3501191	.	-	.	ID=JU1373.g11600.t2.exon4;Parent=JU1373.g11600.t2;
JU1373.scaffold_166_pilon	AUGUSTUS	intron	3501192	3501239	1	-	.	ID=JU1373.g11600.t2.intron4;Parent=JU1373.g11600.t2;
JU1373.scaffold_166_pilon	AUGUSTUS	CDS	3501240	3501323	1	-	0	ID=JU1373.g11600.t2.CDS5;Parent=JU1373.g11600.t2;
JU1373.scaffold_166_pilon	AUGUSTUS	exon	3501240	3501323	.	-	.	ID=JU1373.g11600.t2.exon5;Parent=JU1373.g11600.t2;
JU1373.scaffold_166_pilon	AUGUSTUS	start_codon	3501321	3501323	.	-	0	ID=JU1373.g11600.t2.start1;Parent=JU1373.g11600.t2;
JU1373.contig_45_pilon	AUGUSTUS	gene	1837469	1840344	0.98	+	.	ID=JU1373.g3352;
JU1373.contig_45_pilon	AUGUSTUS	mRNA	1837469	1840344	0.98	+	.	ID=JU1373.g3352.t1;Parent=JU1373.g3352;
JU1373.contig_45_pilon	AUGUSTUS	start_codon	1837469	1837471	.	+	0	ID=JU1373.g3352.t1.start1;Parent=JU1373.g3352.t1;
JU1373.contig_45_pilon	AUGUSTUS	CDS	1837469	1837588	1	+	0	ID=JU1373.g3352.t1.CDS1;Parent=JU1373.g3352.t1;
JU1373.contig_45_pilon	AUGUSTUS	exon	1837469	1837588	.	+	.	ID=JU1373.g3352.t1.exon1;Parent=JU1373.g3352.t1;
JU1373.contig_45_pilon	AUGUSTUS	intron	1837589	1837631	1	+	.	ID=JU1373.g3352.t1.intron1;Parent=JU1373.g3352.t1;
JU1373.contig_45_pilon	AUGUSTUS	CDS	1837632	1837767	1	+	0	ID=JU1373.g3352.t1.CDS2;Parent=JU1373.g3352.t1;
JU1373.contig_45_pilon	AUGUSTUS	exon	1837632	1837767	.	+	.	ID=JU1373.g3352.t1.exon2;Parent=JU1373.g3352.t1;
JU1373.contig_45_pilon	AUGUSTUS	intron	1837768	1837814	1	+	.	ID=JU1373.g3352.t1.intron2;Parent=JU1373.g3352.t1;
JU1373.contig_45_pilon	AUGUSTUS	CDS	1837815	1837910	1	+	2	ID=JU1373.g3352.t1.CDS3;Parent=JU1373.g3352.t1;
JU1373.contig_45_pilon	AUGUSTUS	exon	1837815	1837910	.	+	.	ID=JU1373.g3352.t1.exon3;Parent=JU1373.g3352.t1;
JU1373.contig_45_pilon	AUGUSTUS	intron	1837911	1838721	1	+	.	ID=JU1373.g3352.t1.intron3;Parent=JU1373.g3352.t1;
JU1373.contig_45_pilon	AUGUSTUS	CDS	1838722	1839251	1	+	2	ID=JU1373.g3352.t1.CDS4;Parent=JU1373.g3352.t1;
JU1373.contig_45_pilon	AUGUSTUS	exon	1838722	1839251	.	+	.	ID=JU1373.g3352.t1.exon4;Parent=JU1373.g3352.t1;
JU1373.contig_45_pilon	AUGUSTUS	intron	1839252	1839825	1	+	.	ID=JU1373.g3352.t1.intron4;Parent=JU1373.g3352.t1;
JU1373.contig_45_pilon	AUGUSTUS	CDS	1839826	1839921	1	+	0	ID=JU1373.g3352.t1.CDS5;Parent=JU1373.g3352.t1;
JU1373.contig_45_pilon	AUGUSTUS	exon	1839826	1839921	.	+	.	ID=JU1373.g3352.t1.exon5;Parent=JU1373.g3352.t1;
JU1373.contig_45_pilon	AUGUSTUS	intron	1839922	1840006	1	+	.	ID=JU1373.g3352.t1.intron5;Parent=JU1373.g3352.t1;
JU1373.contig_45_pilon	AUGUSTUS	CDS	1840007	1840067	1	+	0	ID=JU1373.g3352.t1.CDS6;Parent=JU1373.g3352.t1;
JU1373.contig_45_pilon	AUGUSTUS	exon	1840007	1840067	.	+	.	ID=JU1373.g3352.t1.exon6;Parent=JU1373.g3352.t1;
JU1373.contig_45_pilon	AUGUSTUS	intron	1840068	1840118	1	+	.	ID=JU1373.g3352.t1.intron6;Parent=JU1373.g3352.t1;
JU1373.contig_45_pilon	AUGUSTUS	CDS	1840119	1840218	1	+	2	ID=JU1373.g3352.t1.CDS7;Parent=JU1373.g3352.t1;
JU1373.contig_45_pilon	AUGUSTUS	exon	1840119	1840218	.	+	.	ID=JU1373.g3352.t1.exon7;Parent=JU1373.g3352.t1;
JU1373.contig_45_pilon	AUGUSTUS	intron	1840219	1840259	1	+	.	ID=JU1373.g3352.t1.intron7;Parent=JU1373.g3352.t1;
JU1373.contig_45_pilon	AUGUSTUS	CDS	1840260	1840344	0.98	+	1	ID=JU1373.g3352.t1.CDS8;Parent=JU1373.g3352.t1;
JU1373.contig_45_pilon	AUGUSTUS	exon	1840260	1840344	.	+	.	ID=JU1373.g3352.t1.exon8;Parent=JU1373.g3352.t1;
JU1373.contig_45_pilon	AUGUSTUS	stop_codon	1840342	1840344	.	+	0	ID=JU1373.g3352.t1.stop1;Parent=JU1373.g3352.t1;
JU1373.scaffold_29_pilon	AUGUSTUS	gene	2518651	2519416	0.98	+	.	ID=JU1373.g18794;
JU1373.scaffold_29_pilon	AUGUSTUS	mRNA	2518651	2519416	0.98	+	.	ID=JU1373.g18794.t1;Parent=JU1373.g18794;
JU1373.scaffold_29_pilon	AUGUSTUS	start_codon	2518651	2518653	.	+	0	ID=JU1373.g18794.t1.start1;Parent=JU1373.g18794.t1;
JU1373.scaffold_29_pilon	AUGUSTUS	CDS	2518651	2518801	0.98	+	0	ID=JU1373.g18794.t1.CDS1;Parent=JU1373.g18794.t1;
JU1373.scaffold_29_pilon	AUGUSTUS	exon	2518651	2518801	.	+	.	ID=JU1373.g18794.t1.exon1;Parent=JU1373.g18794.t1;
JU1373.scaffold_29_pilon	AUGUSTUS	intron	2518802	2518845	1	+	.	ID=JU1373.g18794.t1.intron1;Parent=JU1373.g18794.t1;
JU1373.scaffold_29_pilon	AUGUSTUS	CDS	2518846	2519225	1	+	2	ID=JU1373.g18794.t1.CDS2;Parent=JU1373.g18794.t1;
JU1373.scaffold_29_pilon	AUGUSTUS	exon	2518846	2519225	.	+	.	ID=JU1373.g18794.t1.exon2;Parent=JU1373.g18794.t1;
JU1373.scaffold_29_pilon	AUGUSTUS	intron	2519226	2519269	1	+	.	ID=JU1373.g18794.t1.intron2;Parent=JU1373.g18794.t1;
JU1373.scaffold_29_pilon	AUGUSTUS	CDS	2519270	2519416	1	+	0	ID=JU1373.g18794.t1.CDS3;Parent=JU1373.g18794.t1;
JU1373.scaffold_29_pilon	AUGUSTUS	exon	2519270	2519416	.	+	.	ID=JU1373.g18794.t1.exon3;Parent=JU1373.g18794.t1;
JU1373.scaffold_29_pilon	AUGUSTUS	stop_codon	2519414	2519416	.	+	0	ID=JU1373.g18794.t1.stop1;Parent=JU1373.g18794.t1;
JU1373.contig_45_pilon	AUGUSTUS	gene	468131	471311	1	-	.	ID=JU1373.g3108;
JU1373.contig_45_pilon	AUGUSTUS	mRNA	468131	471311	1	-	.	ID=JU1373.g3108.t1;Parent=JU1373.g3108;
JU1373.contig_45_pilon	AUGUSTUS	stop_codon	468131	468133	.	-	0	ID=JU1373.g3108.t1.stop1;Parent=JU1373.g3108.t1;
JU1373.contig_45_pilon	AUGUSTUS	CDS	468131	468308	1	-	1	ID=JU1373.g3108.t1.CDS1;Parent=JU1373.g3108.t1;
JU1373.contig_45_pilon	AUGUSTUS	exon	468131	468308	.	-	.	ID=JU1373.g3108.t1.exon1;Parent=JU1373.g3108.t1;
JU1373.contig_45_pilon	AUGUSTUS	intron	468309	468355	1	-	.	ID=JU1373.g3108.t1.intron1;Parent=JU1373.g3108.t1;
JU1373.contig_45_pilon	AUGUSTUS	CDS	468356	468489	1	-	0	ID=JU1373.g3108.t1.CDS2;Parent=JU1373.g3108.t1;
JU1373.contig_45_pilon	AUGUSTUS	exon	468356	468489	.	-	.	ID=JU1373.g3108.t1.exon2;Parent=JU1373.g3108.t1;
JU1373.contig_45_pilon	AUGUSTUS	intron	468490	468620	1	-	.	ID=JU1373.g3108.t1.intron2;Parent=JU1373.g3108.t1;
JU1373.contig_45_pilon	AUGUSTUS	CDS	468621	468843	1	-	1	ID=JU1373.g3108.t1.CDS3;Parent=JU1373.g3108.t1;
JU1373.contig_45_pilon	AUGUSTUS	exon	468621	468843	.	-	.	ID=JU1373.g3108.t1.exon3;Parent=JU1373.g3108.t1;
JU1373.contig_45_pilon	AUGUSTUS	intron	468844	468961	1	-	.	ID=JU1373.g3108.t1.intron3;Parent=JU1373.g3108.t1;
JU1373.contig_45_pilon	AUGUSTUS	CDS	468962	469084	1	-	1	ID=JU1373.g3108.t1.CDS4;Parent=JU1373.g3108.t1;
JU1373.contig_45_pilon	AUGUSTUS	exon	468962	469084	.	-	.	ID=JU1373.g3108.t1.exon4;Parent=JU1373.g3108.t1;
JU1373.contig_45_pilon	AUGUSTUS	intron	469085	469314	1	-	.	ID=JU1373.g3108.t1.intron4;Parent=JU1373.g3108.t1;
JU1373.contig_45_pilon	AUGUSTUS	CDS	469315	469661	1	-	0	ID=JU1373.g3108.t1.CDS5;Parent=JU1373.g3108.t1;
JU1373.contig_45_pilon	AUGUSTUS	exon	469315	469661	.	-	.	ID=JU1373.g3108.t1.exon5;Parent=JU1373.g3108.t1;
JU1373.contig_45_pilon	AUGUSTUS	intron	469662	469706	1	-	.	ID=JU1373.g3108.t1.intron5;Parent=JU1373.g3108.t1;
JU1373.contig_45_pilon	AUGUSTUS	CDS	469707	469876	1	-	2	ID=JU1373.g3108.t1.CDS6;Parent=JU1373.g3108.t1;
JU1373.contig_45_pilon	AUGUSTUS	exon	469707	469876	.	-	.	ID=JU1373.g3108.t1.exon6;Parent=JU1373.g3108.t1;
JU1373.contig_45_pilon	AUGUSTUS	intron	469877	470206	1	-	.	ID=JU1373.g3108.t1.intron6;Parent=JU1373.g3108.t1;
JU1373.contig_45_pilon	AUGUSTUS	CDS	470207	471076	1	-	2	ID=JU1373.g3108.t1.CDS7;Parent=JU1373.g3108.t1;
JU1373.contig_45_pilon	AUGUSTUS	exon	470207	471076	.	-	.	ID=JU1373.g3108.t1.exon7;Parent=JU1373.g3108.t1;
JU1373.contig_45_pilon	AUGUSTUS	intron	471077	471120	1	-	.	ID=JU1373.g3108.t1.intron7;Parent=JU1373.g3108.t1;
JU1373.contig_45_pilon	AUGUSTUS	CDS	471121	471232	1	-	0	ID=JU1373.g3108.t1.CDS8;Parent=JU1373.g3108.t1;
JU1373.contig_45_pilon	AUGUSTUS	exon	471121	471232	.	-	.	ID=JU1373.g3108.t1.exon8;Parent=JU1373.g3108.t1;
JU1373.contig_45_pilon	AUGUSTUS	intron	471233	471284	1	-	.	ID=JU1373.g3108.t1.intron8;Parent=JU1373.g3108.t1;
JU1373.contig_45_pilon	AUGUSTUS	CDS	471285	471311	1	-	0	ID=JU1373.g3108.t1.CDS9;Parent=JU1373.g3108.t1;
JU1373.contig_45_pilon	AUGUSTUS	exon	471285	471311	.	-	.	ID=JU1373.g3108.t1.exon9;Parent=JU1373.g3108.t1;
JU1373.contig_45_pilon	AUGUSTUS	start_codon	471309	471311	.	-	0	ID=JU1373.g3108.t1.start1;Parent=JU1373.g3108.t1;
JU1373.contig_42_pilon	AUGUSTUS	gene	881911	885662	0.72	-	.	ID=JU1373.g15134;
JU1373.contig_42_pilon	AUGUSTUS	mRNA	881911	885662	0.72	-	.	ID=JU1373.g15134.t1;Parent=JU1373.g15134;
JU1373.contig_42_pilon	AUGUSTUS	stop_codon	881911	881913	.	-	0	ID=JU1373.g15134.t1.stop1;Parent=JU1373.g15134.t1;
JU1373.contig_42_pilon	AUGUSTUS	CDS	881911	881999	1	-	2	ID=JU1373.g15134.t1.CDS1;Parent=JU1373.g15134.t1;
JU1373.contig_42_pilon	AUGUSTUS	exon	881911	881999	.	-	.	ID=JU1373.g15134.t1.exon1;Parent=JU1373.g15134.t1;
JU1373.contig_42_pilon	AUGUSTUS	intron	882000	882044	1	-	.	ID=JU1373.g15134.t1.intron1;Parent=JU1373.g15134.t1;
JU1373.contig_42_pilon	AUGUSTUS	CDS	882045	882703	1	-	1	ID=JU1373.g15134.t1.CDS2;Parent=JU1373.g15134.t1;
JU1373.contig_42_pilon	AUGUSTUS	exon	882045	882703	.	-	.	ID=JU1373.g15134.t1.exon2;Parent=JU1373.g15134.t1;
JU1373.contig_42_pilon	AUGUSTUS	intron	882704	882745	1	-	.	ID=JU1373.g15134.t1.intron2;Parent=JU1373.g15134.t1;
JU1373.contig_42_pilon	AUGUSTUS	CDS	882746	882920	1	-	2	ID=JU1373.g15134.t1.CDS3;Parent=JU1373.g15134.t1;
JU1373.contig_42_pilon	AUGUSTUS	exon	882746	882920	.	-	.	ID=JU1373.g15134.t1.exon3;Parent=JU1373.g15134.t1;
JU1373.contig_42_pilon	AUGUSTUS	intron	882921	882966	1	-	.	ID=JU1373.g15134.t1.intron3;Parent=JU1373.g15134.t1;
JU1373.contig_42_pilon	AUGUSTUS	CDS	882967	883484	1	-	1	ID=JU1373.g15134.t1.CDS4;Parent=JU1373.g15134.t1;
JU1373.contig_42_pilon	AUGUSTUS	exon	882967	883484	.	-	.	ID=JU1373.g15134.t1.exon4;Parent=JU1373.g15134.t1;
JU1373.contig_42_pilon	AUGUSTUS	intron	883485	883530	1	-	.	ID=JU1373.g15134.t1.intron4;Parent=JU1373.g15134.t1;
JU1373.contig_42_pilon	AUGUSTUS	CDS	883531	883780	1	-	2	ID=JU1373.g15134.t1.CDS5;Parent=JU1373.g15134.t1;
JU1373.contig_42_pilon	AUGUSTUS	exon	883531	883780	.	-	.	ID=JU1373.g15134.t1.exon5;Parent=JU1373.g15134.t1;
JU1373.contig_42_pilon	AUGUSTUS	intron	883781	883832	1	-	.	ID=JU1373.g15134.t1.intron5;Parent=JU1373.g15134.t1;
JU1373.contig_42_pilon	AUGUSTUS	CDS	883833	884466	1	-	0	ID=JU1373.g15134.t1.CDS6;Parent=JU1373.g15134.t1;
JU1373.contig_42_pilon	AUGUSTUS	exon	883833	884466	.	-	.	ID=JU1373.g15134.t1.exon6;Parent=JU1373.g15134.t1;
JU1373.contig_42_pilon	AUGUSTUS	intron	884467	884512	1	-	.	ID=JU1373.g15134.t1.intron6;Parent=JU1373.g15134.t1;
JU1373.contig_42_pilon	AUGUSTUS	CDS	884513	884912	1	-	1	ID=JU1373.g15134.t1.CDS7;Parent=JU1373.g15134.t1;
JU1373.contig_42_pilon	AUGUSTUS	exon	884513	884912	.	-	.	ID=JU1373.g15134.t1.exon7;Parent=JU1373.g15134.t1;
JU1373.contig_42_pilon	AUGUSTUS	intron	884913	884957	1	-	.	ID=JU1373.g15134.t1.intron7;Parent=JU1373.g15134.t1;
JU1373.contig_42_pilon	AUGUSTUS	CDS	884958	885066	1	-	2	ID=JU1373.g15134.t1.CDS8;Parent=JU1373.g15134.t1;
JU1373.contig_42_pilon	AUGUSTUS	exon	884958	885066	.	-	.	ID=JU1373.g15134.t1.exon8;Parent=JU1373.g15134.t1;
JU1373.contig_42_pilon	AUGUSTUS	intron	885067	885113	1	-	.	ID=JU1373.g15134.t1.intron8;Parent=JU1373.g15134.t1;
JU1373.contig_42_pilon	AUGUSTUS	CDS	885114	885335	1	-	2	ID=JU1373.g15134.t1.CDS9;Parent=JU1373.g15134.t1;
JU1373.contig_42_pilon	AUGUSTUS	exon	885114	885335	.	-	.	ID=JU1373.g15134.t1.exon9;Parent=JU1373.g15134.t1;
JU1373.contig_42_pilon	AUGUSTUS	intron	885336	885379	1	-	.	ID=JU1373.g15134.t1.intron9;Parent=JU1373.g15134.t1;
JU1373.contig_42_pilon	AUGUSTUS	CDS	885380	885524	1	-	0	ID=JU1373.g15134.t1.CDS10;Parent=JU1373.g15134.t1;
JU1373.contig_42_pilon	AUGUSTUS	exon	885380	885524	.	-	.	ID=JU1373.g15134.t1.exon10;Parent=JU1373.g15134.t1;
JU1373.contig_42_pilon	AUGUSTUS	intron	885525	885566	1	-	.	ID=JU1373.g15134.t1.intron10;Parent=JU1373.g15134.t1;
JU1373.contig_42_pilon	AUGUSTUS	CDS	885567	885662	0.72	-	0	ID=JU1373.g15134.t1.CDS11;Parent=JU1373.g15134.t1;
JU1373.contig_42_pilon	AUGUSTUS	exon	885567	885662	.	-	.	ID=JU1373.g15134.t1.exon11;Parent=JU1373.g15134.t1;
JU1373.contig_42_pilon	AUGUSTUS	start_codon	885660	885662	.	-	0	ID=JU1373.g15134.t1.start1;Parent=JU1373.g15134.t1;
JU1373.contig_179_pilon	AUGUSTUS	gene	961955	962602	0.93	-	.	ID=JU1373.g20139;
JU1373.contig_179_pilon	AUGUSTUS	mRNA	961955	962602	0.93	-	.	ID=JU1373.g20139.t1;Parent=JU1373.g20139;
JU1373.contig_179_pilon	AUGUSTUS	stop_codon	961955	961957	.	-	0	ID=JU1373.g20139.t1.stop1;Parent=JU1373.g20139.t1;
JU1373.contig_179_pilon	AUGUSTUS	CDS	961955	962202	1	-	2	ID=JU1373.g20139.t1.CDS1;Parent=JU1373.g20139.t1;
JU1373.contig_179_pilon	AUGUSTUS	exon	961955	962202	.	-	.	ID=JU1373.g20139.t1.exon1;Parent=JU1373.g20139.t1;
JU1373.contig_179_pilon	AUGUSTUS	intron	962203	962249	1	-	.	ID=JU1373.g20139.t1.intron1;Parent=JU1373.g20139.t1;
JU1373.contig_179_pilon	AUGUSTUS	CDS	962250	962322	1	-	0	ID=JU1373.g20139.t1.CDS2;Parent=JU1373.g20139.t1;
JU1373.contig_179_pilon	AUGUSTUS	exon	962250	962322	.	-	.	ID=JU1373.g20139.t1.exon2;Parent=JU1373.g20139.t1;
JU1373.contig_179_pilon	AUGUSTUS	intron	962323	962368	1	-	.	ID=JU1373.g20139.t1.intron2;Parent=JU1373.g20139.t1;
JU1373.contig_179_pilon	AUGUSTUS	CDS	962369	962497	1	-	0	ID=JU1373.g20139.t1.CDS3;Parent=JU1373.g20139.t1;
JU1373.contig_179_pilon	AUGUSTUS	exon	962369	962497	.	-	.	ID=JU1373.g20139.t1.exon3;Parent=JU1373.g20139.t1;
JU1373.contig_179_pilon	AUGUSTUS	intron	962498	962545	1	-	.	ID=JU1373.g20139.t1.intron3;Parent=JU1373.g20139.t1;
JU1373.contig_179_pilon	AUGUSTUS	CDS	962546	962602	0.93	-	0	ID=JU1373.g20139.t1.CDS4;Parent=JU1373.g20139.t1;
JU1373.contig_179_pilon	AUGUSTUS	exon	962546	962602	.	-	.	ID=JU1373.g20139.t1.exon4;Parent=JU1373.g20139.t1;
JU1373.contig_179_pilon	AUGUSTUS	start_codon	962600	962602	.	-	0	ID=JU1373.g20139.t1.start1;Parent=JU1373.g20139.t1;
JU1373.scaffold_171_pilon	AUGUSTUS	gene	2701522	2701977	0.92	-	.	ID=JU1373.g815;
JU1373.scaffold_171_pilon	AUGUSTUS	mRNA	2701522	2701977	0.92	-	.	ID=JU1373.g815.t1;Parent=JU1373.g815;
JU1373.scaffold_171_pilon	AUGUSTUS	stop_codon	2701522	2701524	.	-	0	ID=JU1373.g815.t1.stop1;Parent=JU1373.g815.t1;
JU1373.scaffold_171_pilon	AUGUSTUS	CDS	2701522	2701656	1	-	0	ID=JU1373.g815.t1.CDS1;Parent=JU1373.g815.t1;
JU1373.scaffold_171_pilon	AUGUSTUS	exon	2701522	2701656	.	-	.	ID=JU1373.g815.t1.exon1;Parent=JU1373.g815.t1;
JU1373.scaffold_171_pilon	AUGUSTUS	intron	2701657	2701700	1	-	.	ID=JU1373.g815.t1.intron1;Parent=JU1373.g815.t1;
JU1373.scaffold_171_pilon	AUGUSTUS	CDS	2701701	2701850	1	-	0	ID=JU1373.g815.t1.CDS2;Parent=JU1373.g815.t1;
JU1373.scaffold_171_pilon	AUGUSTUS	exon	2701701	2701850	.	-	.	ID=JU1373.g815.t1.exon2;Parent=JU1373.g815.t1;
JU1373.scaffold_171_pilon	AUGUSTUS	intron	2701851	2701890	1	-	.	ID=JU1373.g815.t1.intron2;Parent=JU1373.g815.t1;
JU1373.scaffold_171_pilon	AUGUSTUS	CDS	2701891	2701977	0.92	-	0	ID=JU1373.g815.t1.CDS3;Parent=JU1373.g815.t1;
JU1373.scaffold_171_pilon	AUGUSTUS	exon	2701891	2701977	.	-	.	ID=JU1373.g815.t1.exon3;Parent=JU1373.g815.t1;
JU1373.scaffold_171_pilon	AUGUSTUS	start_codon	2701975	2701977	.	-	0	ID=JU1373.g815.t1.start1;Parent=JU1373.g815.t1;
JU1373.contig_27_pilon	AUGUSTUS	gene	2135883	2136650	0.72	+	.	ID=JU1373.g13519;
JU1373.contig_27_pilon	AUGUSTUS	mRNA	2135883	2136650	0.72	+	.	ID=JU1373.g13519.t1;Parent=JU1373.g13519;
JU1373.contig_27_pilon	AUGUSTUS	start_codon	2135883	2135885	.	+	0	ID=JU1373.g13519.t1.start1;Parent=JU1373.g13519.t1;
JU1373.contig_27_pilon	AUGUSTUS	CDS	2135883	2135964	0.97	+	0	ID=JU1373.g13519.t1.CDS1;Parent=JU1373.g13519.t1;
JU1373.contig_27_pilon	AUGUSTUS	exon	2135883	2135964	.	+	.	ID=JU1373.g13519.t1.exon1;Parent=JU1373.g13519.t1;
JU1373.contig_27_pilon	AUGUSTUS	intron	2135965	2136008	1	+	.	ID=JU1373.g13519.t1.intron1;Parent=JU1373.g13519.t1;
JU1373.contig_27_pilon	AUGUSTUS	CDS	2136009	2136185	1	+	2	ID=JU1373.g13519.t1.CDS2;Parent=JU1373.g13519.t1;
JU1373.contig_27_pilon	AUGUSTUS	exon	2136009	2136185	.	+	.	ID=JU1373.g13519.t1.exon2;Parent=JU1373.g13519.t1;
JU1373.contig_27_pilon	AUGUSTUS	intron	2136186	2136230	1	+	.	ID=JU1373.g13519.t1.intron2;Parent=JU1373.g13519.t1;
JU1373.contig_27_pilon	AUGUSTUS	CDS	2136231	2136355	1	+	2	ID=JU1373.g13519.t1.CDS3;Parent=JU1373.g13519.t1;
JU1373.contig_27_pilon	AUGUSTUS	exon	2136231	2136355	.	+	.	ID=JU1373.g13519.t1.exon3;Parent=JU1373.g13519.t1;
JU1373.contig_27_pilon	AUGUSTUS	intron	2136356	2136400	1	+	.	ID=JU1373.g13519.t1.intron3;Parent=JU1373.g13519.t1;
JU1373.contig_27_pilon	AUGUSTUS	CDS	2136401	2136558	0.75	+	0	ID=JU1373.g13519.t1.CDS4;Parent=JU1373.g13519.t1;
JU1373.contig_27_pilon	AUGUSTUS	exon	2136401	2136558	.	+	.	ID=JU1373.g13519.t1.exon4;Parent=JU1373.g13519.t1;
JU1373.contig_27_pilon	AUGUSTUS	intron	2136559	2136604	0.75	+	.	ID=JU1373.g13519.t1.intron4;Parent=JU1373.g13519.t1;
JU1373.contig_27_pilon	AUGUSTUS	CDS	2136605	2136650	0.75	+	1	ID=JU1373.g13519.t1.CDS5;Parent=JU1373.g13519.t1;
JU1373.contig_27_pilon	AUGUSTUS	exon	2136605	2136650	.	+	.	ID=JU1373.g13519.t1.exon5;Parent=JU1373.g13519.t1;
JU1373.contig_27_pilon	AUGUSTUS	stop_codon	2136648	2136650	.	+	0	ID=JU1373.g13519.t1.stop1;Parent=JU1373.g13519.t1;
JU1373.contig_174_pilon	AUGUSTUS	gene	967048	968423	0.99	+	.	ID=JU1373.g17040;
JU1373.contig_174_pilon	AUGUSTUS	mRNA	967048	968319	0.29	+	.	ID=JU1373.g17040.t1;Parent=JU1373.g17040;
JU1373.contig_174_pilon	AUGUSTUS	start_codon	967048	967050	.	+	0	ID=JU1373.g17040.t1.start1;Parent=JU1373.g17040.t1;
JU1373.contig_174_pilon	AUGUSTUS	CDS	967048	967124	0.69	+	0	ID=JU1373.g17040.t1.CDS1;Parent=JU1373.g17040.t1;
JU1373.contig_174_pilon	AUGUSTUS	exon	967048	967124	.	+	.	ID=JU1373.g17040.t1.exon1;Parent=JU1373.g17040.t1;
JU1373.contig_174_pilon	AUGUSTUS	intron	967125	967177	0.81	+	.	ID=JU1373.g17040.t1.intron1;Parent=JU1373.g17040.t1;
JU1373.contig_174_pilon	AUGUSTUS	CDS	967178	967359	0.51	+	1	ID=JU1373.g17040.t1.CDS2;Parent=JU1373.g17040.t1;
JU1373.contig_174_pilon	AUGUSTUS	exon	967178	967359	.	+	.	ID=JU1373.g17040.t1.exon2;Parent=JU1373.g17040.t1;
JU1373.contig_174_pilon	AUGUSTUS	intron	967360	967713	0.51	+	.	ID=JU1373.g17040.t1.intron2;Parent=JU1373.g17040.t1;
JU1373.contig_174_pilon	AUGUSTUS	CDS	967714	968085	0.42	+	2	ID=JU1373.g17040.t1.CDS3;Parent=JU1373.g17040.t1;
JU1373.contig_174_pilon	AUGUSTUS	exon	967714	968085	.	+	.	ID=JU1373.g17040.t1.exon3;Parent=JU1373.g17040.t1;
JU1373.contig_174_pilon	AUGUSTUS	intron	968086	968293	0.42	+	.	ID=JU1373.g17040.t1.intron3;Parent=JU1373.g17040.t1;
JU1373.contig_174_pilon	AUGUSTUS	CDS	968294	968319	0.42	+	2	ID=JU1373.g17040.t1.CDS4;Parent=JU1373.g17040.t1;
JU1373.contig_174_pilon	AUGUSTUS	exon	968294	968319	.	+	.	ID=JU1373.g17040.t1.exon4;Parent=JU1373.g17040.t1;
JU1373.contig_174_pilon	AUGUSTUS	stop_codon	968317	968319	.	+	0	ID=JU1373.g17040.t1.stop1;Parent=JU1373.g17040.t1;
JU1373.scaffold_189_pilon	AUGUSTUS	gene	6566781	6567088	0.8	+	.	ID=JU1373.g10475;
JU1373.scaffold_189_pilon	AUGUSTUS	mRNA	6566781	6567088	0.8	+	.	ID=JU1373.g10475.t1;Parent=JU1373.g10475;
JU1373.scaffold_189_pilon	AUGUSTUS	start_codon	6566781	6566783	.	+	0	ID=JU1373.g10475.t1.start1;Parent=JU1373.g10475.t1;
JU1373.scaffold_189_pilon	AUGUSTUS	CDS	6566781	6566951	0.8	+	0	ID=JU1373.g10475.t1.CDS1;Parent=JU1373.g10475.t1;
JU1373.scaffold_189_pilon	AUGUSTUS	exon	6566781	6566951	.	+	.	ID=JU1373.g10475.t1.exon1;Parent=JU1373.g10475.t1;
JU1373.scaffold_189_pilon	AUGUSTUS	intron	6566952	6567025	1	+	.	ID=JU1373.g10475.t1.intron1;Parent=JU1373.g10475.t1;
JU1373.scaffold_189_pilon	AUGUSTUS	CDS	6567026	6567088	1	+	0	ID=JU1373.g10475.t1.CDS2;Parent=JU1373.g10475.t1;
JU1373.scaffold_189_pilon	AUGUSTUS	exon	6567026	6567088	.	+	.	ID=JU1373.g10475.t1.exon2;Parent=JU1373.g10475.t1;
JU1373.scaffold_189_pilon	AUGUSTUS	stop_codon	6567086	6567088	.	+	0	ID=JU1373.g10475.t1.stop1;Parent=JU1373.g10475.t1;
JU1373.contig_86_pilon	AUGUSTUS	gene	2907322	2908108	0.95	+	.	ID=JU1373.g8765;
JU1373.contig_86_pilon	AUGUSTUS	mRNA	2907322	2908108	0.95	+	.	ID=JU1373.g8765.t1;Parent=JU1373.g8765;
JU1373.contig_86_pilon	AUGUSTUS	start_codon	2907322	2907324	.	+	0	ID=JU1373.g8765.t1.start1;Parent=JU1373.g8765.t1;
JU1373.contig_86_pilon	AUGUSTUS	CDS	2907322	2907631	0.97	+	0	ID=JU1373.g8765.t1.CDS1;Parent=JU1373.g8765.t1;
JU1373.contig_86_pilon	AUGUSTUS	exon	2907322	2907631	.	+	.	ID=JU1373.g8765.t1.exon1;Parent=JU1373.g8765.t1;
JU1373.contig_86_pilon	AUGUSTUS	intron	2907632	2907684	1	+	.	ID=JU1373.g8765.t1.intron1;Parent=JU1373.g8765.t1;
JU1373.contig_86_pilon	AUGUSTUS	CDS	2907685	2907782	1	+	2	ID=JU1373.g8765.t1.CDS2;Parent=JU1373.g8765.t1;
JU1373.contig_86_pilon	AUGUSTUS	exon	2907685	2907782	.	+	.	ID=JU1373.g8765.t1.exon2;Parent=JU1373.g8765.t1;
JU1373.contig_86_pilon	AUGUSTUS	intron	2907783	2907892	1	+	.	ID=JU1373.g8765.t1.intron2;Parent=JU1373.g8765.t1;
JU1373.contig_86_pilon	AUGUSTUS	CDS	2907893	2908108	0.98	+	0	ID=JU1373.g8765.t1.CDS3;Parent=JU1373.g8765.t1;
JU1373.contig_86_pilon	AUGUSTUS	exon	2907893	2908108	.	+	.	ID=JU1373.g8765.t1.exon3;Parent=JU1373.g8765.t1;
JU1373.contig_86_pilon	AUGUSTUS	stop_codon	2908106	2908108	.	+	0	ID=JU1373.g8765.t1.stop1;Parent=JU1373.g8765.t1;
JU1373.contig_164_pilon	AUGUSTUS	gene	508004	521367	0.77	+	.	ID=JU1373.g2102;
JU1373.contig_164_pilon	AUGUSTUS	mRNA	508004	521367	0.77	+	.	ID=JU1373.g2102.t1;Parent=JU1373.g2102;
JU1373.contig_164_pilon	AUGUSTUS	start_codon	508004	508006	.	+	0	ID=JU1373.g2102.t1.start1;Parent=JU1373.g2102.t1;
JU1373.contig_164_pilon	AUGUSTUS	CDS	508004	508057	0.86	+	0	ID=JU1373.g2102.t1.CDS1;Parent=JU1373.g2102.t1;
JU1373.contig_164_pilon	AUGUSTUS	exon	508004	508057	.	+	.	ID=JU1373.g2102.t1.exon1;Parent=JU1373.g2102.t1;
JU1373.contig_164_pilon	AUGUSTUS	intron	508058	513169	0.86	+	.	ID=JU1373.g2102.t1.intron1;Parent=JU1373.g2102.t1;
JU1373.contig_164_pilon	AUGUSTUS	CDS	513170	513262	0.86	+	0	ID=JU1373.g2102.t1.CDS2;Parent=JU1373.g2102.t1;
JU1373.contig_164_pilon	AUGUSTUS	exon	513170	513262	.	+	.	ID=JU1373.g2102.t1.exon2;Parent=JU1373.g2102.t1;
JU1373.contig_164_pilon	AUGUSTUS	intron	513263	513305	1	+	.	ID=JU1373.g2102.t1.intron2;Parent=JU1373.g2102.t1;
JU1373.contig_164_pilon	AUGUSTUS	CDS	513306	513425	1	+	0	ID=JU1373.g2102.t1.CDS3;Parent=JU1373.g2102.t1;
JU1373.contig_164_pilon	AUGUSTUS	exon	513306	513425	.	+	.	ID=JU1373.g2102.t1.exon3;Parent=JU1373.g2102.t1;
JU1373.contig_164_pilon	AUGUSTUS	intron	513426	513471	1	+	.	ID=JU1373.g2102.t1.intron3;Parent=JU1373.g2102.t1;
JU1373.contig_164_pilon	AUGUSTUS	CDS	513472	513570	1	+	0	ID=JU1373.g2102.t1.CDS4;Parent=JU1373.g2102.t1;
JU1373.contig_164_pilon	AUGUSTUS	exon	513472	513570	.	+	.	ID=JU1373.g2102.t1.exon4;Parent=JU1373.g2102.t1;
JU1373.contig_164_pilon	AUGUSTUS	intron	513571	513617	1	+	.	ID=JU1373.g2102.t1.intron4;Parent=JU1373.g2102.t1;
JU1373.contig_164_pilon	AUGUSTUS	CDS	513618	513693	1	+	0	ID=JU1373.g2102.t1.CDS5;Parent=JU1373.g2102.t1;
JU1373.contig_164_pilon	AUGUSTUS	exon	513618	513693	.	+	.	ID=JU1373.g2102.t1.exon5;Parent=JU1373.g2102.t1;
JU1373.contig_164_pilon	AUGUSTUS	intron	513694	514082	1	+	.	ID=JU1373.g2102.t1.intron5;Parent=JU1373.g2102.t1;
JU1373.contig_164_pilon	AUGUSTUS	CDS	514083	514786	1	+	2	ID=JU1373.g2102.t1.CDS6;Parent=JU1373.g2102.t1;
JU1373.contig_164_pilon	AUGUSTUS	exon	514083	514786	.	+	.	ID=JU1373.g2102.t1.exon6;Parent=JU1373.g2102.t1;
JU1373.contig_164_pilon	AUGUSTUS	intron	514787	515143	1	+	.	ID=JU1373.g2102.t1.intron6;Parent=JU1373.g2102.t1;
JU1373.contig_164_pilon	AUGUSTUS	CDS	515144	515400	1	+	0	ID=JU1373.g2102.t1.CDS7;Parent=JU1373.g2102.t1;
JU1373.contig_164_pilon	AUGUSTUS	exon	515144	515400	.	+	.	ID=JU1373.g2102.t1.exon7;Parent=JU1373.g2102.t1;
JU1373.contig_164_pilon	AUGUSTUS	intron	515401	515677	1	+	.	ID=JU1373.g2102.t1.intron7;Parent=JU1373.g2102.t1;
JU1373.contig_164_pilon	AUGUSTUS	CDS	515678	516216	1	+	1	ID=JU1373.g2102.t1.CDS8;Parent=JU1373.g2102.t1;
JU1373.contig_164_pilon	AUGUSTUS	exon	515678	516216	.	+	.	ID=JU1373.g2102.t1.exon8;Parent=JU1373.g2102.t1;
JU1373.contig_164_pilon	AUGUSTUS	intron	516217	516278	1	+	.	ID=JU1373.g2102.t1.intron8;Parent=JU1373.g2102.t1;
JU1373.contig_164_pilon	AUGUSTUS	CDS	516279	516660	1	+	2	ID=JU1373.g2102.t1.CDS9;Parent=JU1373.g2102.t1;
JU1373.contig_164_pilon	AUGUSTUS	exon	516279	516660	.	+	.	ID=JU1373.g2102.t1.exon9;Parent=JU1373.g2102.t1;
JU1373.contig_164_pilon	AUGUSTUS	intron	516661	517197	1	+	.	ID=JU1373.g2102.t1.intron9;Parent=JU1373.g2102.t1;
JU1373.contig_164_pilon	AUGUSTUS	CDS	517198	517699	1	+	1	ID=JU1373.g2102.t1.CDS10;Parent=JU1373.g2102.t1;
JU1373.contig_164_pilon	AUGUSTUS	exon	517198	517699	.	+	.	ID=JU1373.g2102.t1.exon10;Parent=JU1373.g2102.t1;
JU1373.contig_164_pilon	AUGUSTUS	intron	517700	517845	1	+	.	ID=JU1373.g2102.t1.intron10;Parent=JU1373.g2102.t1;
JU1373.contig_164_pilon	AUGUSTUS	CDS	517846	518223	1	+	0	ID=JU1373.g2102.t1.CDS11;Parent=JU1373.g2102.t1;
JU1373.contig_164_pilon	AUGUSTUS	exon	517846	518223	.	+	.	ID=JU1373.g2102.t1.exon11;Parent=JU1373.g2102.t1;
JU1373.contig_164_pilon	AUGUSTUS	intron	518224	518265	1	+	.	ID=JU1373.g2102.t1.intron11;Parent=JU1373.g2102.t1;
JU1373.contig_164_pilon	AUGUSTUS	CDS	518266	518470	1	+	0	ID=JU1373.g2102.t1.CDS12;Parent=JU1373.g2102.t1;
JU1373.contig_164_pilon	AUGUSTUS	exon	518266	518470	.	+	.	ID=JU1373.g2102.t1.exon12;Parent=JU1373.g2102.t1;
JU1373.contig_164_pilon	AUGUSTUS	intron	518471	518929	1	+	.	ID=JU1373.g2102.t1.intron12;Parent=JU1373.g2102.t1;
JU1373.contig_164_pilon	AUGUSTUS	CDS	518930	519250	1	+	2	ID=JU1373.g2102.t1.CDS13;Parent=JU1373.g2102.t1;
JU1373.contig_164_pilon	AUGUSTUS	exon	518930	519250	.	+	.	ID=JU1373.g2102.t1.exon13;Parent=JU1373.g2102.t1;
JU1373.contig_164_pilon	AUGUSTUS	intron	519251	519300	1	+	.	ID=JU1373.g2102.t1.intron13;Parent=JU1373.g2102.t1;
JU1373.contig_164_pilon	AUGUSTUS	CDS	519301	520052	1	+	2	ID=JU1373.g2102.t1.CDS14;Parent=JU1373.g2102.t1;
JU1373.contig_164_pilon	AUGUSTUS	exon	519301	520052	.	+	.	ID=JU1373.g2102.t1.exon14;Parent=JU1373.g2102.t1;
JU1373.contig_164_pilon	AUGUSTUS	intron	520053	520098	1	+	.	ID=JU1373.g2102.t1.intron14;Parent=JU1373.g2102.t1;
JU1373.contig_164_pilon	AUGUSTUS	CDS	520099	520286	1	+	0	ID=JU1373.g2102.t1.CDS15;Parent=JU1373.g2102.t1;
JU1373.contig_164_pilon	AUGUSTUS	exon	520099	520286	.	+	.	ID=JU1373.g2102.t1.exon15;Parent=JU1373.g2102.t1;
JU1373.contig_164_pilon	AUGUSTUS	intron	520287	520390	1	+	.	ID=JU1373.g2102.t1.intron15;Parent=JU1373.g2102.t1;
JU1373.contig_164_pilon	AUGUSTUS	CDS	520391	520651	1	+	1	ID=JU1373.g2102.t1.CDS16;Parent=JU1373.g2102.t1;
JU1373.contig_164_pilon	AUGUSTUS	exon	520391	520651	.	+	.	ID=JU1373.g2102.t1.exon16;Parent=JU1373.g2102.t1;
JU1373.contig_164_pilon	AUGUSTUS	intron	520652	521024	1	+	.	ID=JU1373.g2102.t1.intron16;Parent=JU1373.g2102.t1;
JU1373.contig_164_pilon	AUGUSTUS	CDS	521025	521367	0.9	+	1	ID=JU1373.g2102.t1.CDS17;Parent=JU1373.g2102.t1;
JU1373.contig_164_pilon	AUGUSTUS	exon	521025	521367	.	+	.	ID=JU1373.g2102.t1.exon17;Parent=JU1373.g2102.t1;
JU1373.contig_164_pilon	AUGUSTUS	stop_codon	521365	521367	.	+	0	ID=JU1373.g2102.t1.stop1;Parent=JU1373.g2102.t1;
JU1373.scaffold_189_pilon	AUGUSTUS	gene	5853236	5864921	3.47	+	.	ID=JU1373.g10299;
JU1373.scaffold_189_pilon	AUGUSTUS	mRNA	5859406	5864921	1	+	.	ID=JU1373.g10299.t3;Parent=JU1373.g10299;
JU1373.scaffold_189_pilon	AUGUSTUS	start_codon	5859406	5859408	.	+	0	ID=JU1373.g10299.t3.start1;Parent=JU1373.g10299.t3;
JU1373.scaffold_189_pilon	AUGUSTUS	CDS	5859406	5859536	1	+	0	ID=JU1373.g10299.t3.CDS1;Parent=JU1373.g10299.t3;
JU1373.scaffold_189_pilon	AUGUSTUS	exon	5859406	5859536	.	+	.	ID=JU1373.g10299.t3.exon1;Parent=JU1373.g10299.t3;
JU1373.scaffold_189_pilon	AUGUSTUS	intron	5859537	5863662	1	+	.	ID=JU1373.g10299.t3.intron1;Parent=JU1373.g10299.t3;
JU1373.scaffold_189_pilon	AUGUSTUS	CDS	5863663	5863831	1	+	1	ID=JU1373.g10299.t3.CDS2;Parent=JU1373.g10299.t3;
JU1373.scaffold_189_pilon	AUGUSTUS	exon	5863663	5863831	.	+	.	ID=JU1373.g10299.t3.exon2;Parent=JU1373.g10299.t3;
JU1373.scaffold_189_pilon	AUGUSTUS	intron	5863832	5863984	1	+	.	ID=JU1373.g10299.t3.intron2;Parent=JU1373.g10299.t3;
JU1373.scaffold_189_pilon	AUGUSTUS	CDS	5863985	5864270	1	+	0	ID=JU1373.g10299.t3.CDS3;Parent=JU1373.g10299.t3;
JU1373.scaffold_189_pilon	AUGUSTUS	exon	5863985	5864270	.	+	.	ID=JU1373.g10299.t3.exon3;Parent=JU1373.g10299.t3;
JU1373.scaffold_189_pilon	AUGUSTUS	intron	5864271	5864315	1	+	.	ID=JU1373.g10299.t3.intron3;Parent=JU1373.g10299.t3;
JU1373.scaffold_189_pilon	AUGUSTUS	CDS	5864316	5864536	1	+	2	ID=JU1373.g10299.t3.CDS4;Parent=JU1373.g10299.t3;
JU1373.scaffold_189_pilon	AUGUSTUS	exon	5864316	5864536	.	+	.	ID=JU1373.g10299.t3.exon4;Parent=JU1373.g10299.t3;
JU1373.scaffold_189_pilon	AUGUSTUS	intron	5864537	5864753	1	+	.	ID=JU1373.g10299.t3.intron4;Parent=JU1373.g10299.t3;
JU1373.scaffold_189_pilon	AUGUSTUS	CDS	5864754	5864921	1	+	0	ID=JU1373.g10299.t3.CDS5;Parent=JU1373.g10299.t3;
JU1373.scaffold_189_pilon	AUGUSTUS	exon	5864754	5864921	.	+	.	ID=JU1373.g10299.t3.exon5;Parent=JU1373.g10299.t3;
JU1373.scaffold_189_pilon	AUGUSTUS	stop_codon	5864919	5864921	.	+	0	ID=JU1373.g10299.t3.stop1;Parent=JU1373.g10299.t3;
JU1373.contig_42_pilon	AUGUSTUS	gene	2838737	2839978	0.99	-	.	ID=JU1373.g15713;
JU1373.contig_42_pilon	AUGUSTUS	mRNA	2838737	2839978	0.99	-	.	ID=JU1373.g15713.t1;Parent=JU1373.g15713;
JU1373.contig_42_pilon	AUGUSTUS	stop_codon	2838737	2838739	.	-	0	ID=JU1373.g15713.t1.stop1;Parent=JU1373.g15713.t1;
JU1373.contig_42_pilon	AUGUSTUS	CDS	2838737	2838914	0.99	-	1	ID=JU1373.g15713.t1.CDS1;Parent=JU1373.g15713.t1;
JU1373.contig_42_pilon	AUGUSTUS	exon	2838737	2838914	.	-	.	ID=JU1373.g15713.t1.exon1;Parent=JU1373.g15713.t1;
JU1373.contig_42_pilon	AUGUSTUS	intron	2838915	2838957	1	-	.	ID=JU1373.g15713.t1.intron1;Parent=JU1373.g15713.t1;
JU1373.contig_42_pilon	AUGUSTUS	CDS	2838958	2839343	1	-	0	ID=JU1373.g15713.t1.CDS2;Parent=JU1373.g15713.t1;
JU1373.contig_42_pilon	AUGUSTUS	exon	2838958	2839343	.	-	.	ID=JU1373.g15713.t1.exon2;Parent=JU1373.g15713.t1;
JU1373.contig_42_pilon	AUGUSTUS	intron	2839344	2839387	1	-	.	ID=JU1373.g15713.t1.intron2;Parent=JU1373.g15713.t1;
JU1373.contig_42_pilon	AUGUSTUS	CDS	2839388	2839750	1	-	0	ID=JU1373.g15713.t1.CDS3;Parent=JU1373.g15713.t1;
JU1373.contig_42_pilon	AUGUSTUS	exon	2839388	2839750	.	-	.	ID=JU1373.g15713.t1.exon3;Parent=JU1373.g15713.t1;
JU1373.contig_42_pilon	AUGUSTUS	intron	2839751	2839795	1	-	.	ID=JU1373.g15713.t1.intron3;Parent=JU1373.g15713.t1;
JU1373.contig_42_pilon	AUGUSTUS	CDS	2839796	2839978	1	-	0	ID=JU1373.g15713.t1.CDS4;Parent=JU1373.g15713.t1;
JU1373.contig_42_pilon	AUGUSTUS	exon	2839796	2839978	.	-	.	ID=JU1373.g15713.t1.exon4;Parent=JU1373.g15713.t1;
JU1373.contig_42_pilon	AUGUSTUS	start_codon	2839976	2839978	.	-	0	ID=JU1373.g15713.t1.start1;Parent=JU1373.g15713.t1;
JU1373.contig_27_pilon	AUGUSTUS	gene	590232	591832	0.99	+	.	ID=JU1373.g13072;
JU1373.contig_27_pilon	AUGUSTUS	mRNA	590232	591832	0.99	+	.	ID=JU1373.g13072.t1;Parent=JU1373.g13072;
JU1373.contig_27_pilon	AUGUSTUS	start_codon	590232	590234	.	+	0	ID=JU1373.g13072.t1.start1;Parent=JU1373.g13072.t1;
JU1373.contig_27_pilon	AUGUSTUS	CDS	590232	590291	1	+	0	ID=JU1373.g13072.t1.CDS1;Parent=JU1373.g13072.t1;
JU1373.contig_27_pilon	AUGUSTUS	exon	590232	590291	.	+	.	ID=JU1373.g13072.t1.exon1;Parent=JU1373.g13072.t1;
JU1373.contig_27_pilon	AUGUSTUS	intron	590292	590342	1	+	.	ID=JU1373.g13072.t1.intron1;Parent=JU1373.g13072.t1;
JU1373.contig_27_pilon	AUGUSTUS	CDS	590343	590418	1	+	0	ID=JU1373.g13072.t1.CDS2;Parent=JU1373.g13072.t1;
JU1373.contig_27_pilon	AUGUSTUS	exon	590343	590418	.	+	.	ID=JU1373.g13072.t1.exon2;Parent=JU1373.g13072.t1;
JU1373.contig_27_pilon	AUGUSTUS	intron	590419	590464	1	+	.	ID=JU1373.g13072.t1.intron2;Parent=JU1373.g13072.t1;
JU1373.contig_27_pilon	AUGUSTUS	CDS	590465	590507	1	+	2	ID=JU1373.g13072.t1.CDS3;Parent=JU1373.g13072.t1;
JU1373.contig_27_pilon	AUGUSTUS	exon	590465	590507	.	+	.	ID=JU1373.g13072.t1.exon3;Parent=JU1373.g13072.t1;
JU1373.contig_27_pilon	AUGUSTUS	intron	590508	590566	1	+	.	ID=JU1373.g13072.t1.intron3;Parent=JU1373.g13072.t1;
JU1373.contig_27_pilon	AUGUSTUS	CDS	590567	590708	1	+	1	ID=JU1373.g13072.t1.CDS4;Parent=JU1373.g13072.t1;
JU1373.contig_27_pilon	AUGUSTUS	exon	590567	590708	.	+	.	ID=JU1373.g13072.t1.exon4;Parent=JU1373.g13072.t1;
JU1373.contig_27_pilon	AUGUSTUS	intron	590709	590752	1	+	.	ID=JU1373.g13072.t1.intron4;Parent=JU1373.g13072.t1;
JU1373.contig_27_pilon	AUGUSTUS	CDS	590753	591054	1	+	0	ID=JU1373.g13072.t1.CDS5;Parent=JU1373.g13072.t1;
JU1373.contig_27_pilon	AUGUSTUS	exon	590753	591054	.	+	.	ID=JU1373.g13072.t1.exon5;Parent=JU1373.g13072.t1;
JU1373.contig_27_pilon	AUGUSTUS	intron	591055	591097	1	+	.	ID=JU1373.g13072.t1.intron5;Parent=JU1373.g13072.t1;
JU1373.contig_27_pilon	AUGUSTUS	CDS	591098	591227	1	+	1	ID=JU1373.g13072.t1.CDS6;Parent=JU1373.g13072.t1;
JU1373.contig_27_pilon	AUGUSTUS	exon	591098	591227	.	+	.	ID=JU1373.g13072.t1.exon6;Parent=JU1373.g13072.t1;
JU1373.contig_27_pilon	AUGUSTUS	intron	591228	591272	1	+	.	ID=JU1373.g13072.t1.intron6;Parent=JU1373.g13072.t1;
JU1373.contig_27_pilon	AUGUSTUS	CDS	591273	591426	1	+	0	ID=JU1373.g13072.t1.CDS7;Parent=JU1373.g13072.t1;
JU1373.contig_27_pilon	AUGUSTUS	exon	591273	591426	.	+	.	ID=JU1373.g13072.t1.exon7;Parent=JU1373.g13072.t1;
JU1373.contig_27_pilon	AUGUSTUS	intron	591427	591597	1	+	.	ID=JU1373.g13072.t1.intron7;Parent=JU1373.g13072.t1;
JU1373.contig_27_pilon	AUGUSTUS	CDS	591598	591719	0.99	+	2	ID=JU1373.g13072.t1.CDS8;Parent=JU1373.g13072.t1;
JU1373.contig_27_pilon	AUGUSTUS	exon	591598	591719	.	+	.	ID=JU1373.g13072.t1.exon8;Parent=JU1373.g13072.t1;
JU1373.contig_27_pilon	AUGUSTUS	intron	591720	591766	0.99	+	.	ID=JU1373.g13072.t1.intron8;Parent=JU1373.g13072.t1;
JU1373.contig_27_pilon	AUGUSTUS	CDS	591767	591832	0.99	+	0	ID=JU1373.g13072.t1.CDS9;Parent=JU1373.g13072.t1;
JU1373.contig_27_pilon	AUGUSTUS	exon	591767	591832	.	+	.	ID=JU1373.g13072.t1.exon9;Parent=JU1373.g13072.t1;
JU1373.contig_27_pilon	AUGUSTUS	stop_codon	591830	591832	.	+	0	ID=JU1373.g13072.t1.stop1;Parent=JU1373.g13072.t1;
JU1373.scaffold_50_pilon	AUGUSTUS	gene	4143288	4144531	1	-	.	ID=JU1373.g5865;
JU1373.scaffold_50_pilon	AUGUSTUS	mRNA	4143288	4144531	1	-	.	ID=JU1373.g5865.t1;Parent=JU1373.g5865;
JU1373.scaffold_50_pilon	AUGUSTUS	stop_codon	4143288	4143290	.	-	0	ID=JU1373.g5865.t1.stop1;Parent=JU1373.g5865.t1;
JU1373.scaffold_50_pilon	AUGUSTUS	CDS	4143288	4143665	1	-	0	ID=JU1373.g5865.t1.CDS1;Parent=JU1373.g5865.t1;
JU1373.scaffold_50_pilon	AUGUSTUS	exon	4143288	4143665	.	-	.	ID=JU1373.g5865.t1.exon1;Parent=JU1373.g5865.t1;
JU1373.scaffold_50_pilon	AUGUSTUS	intron	4143666	4143707	1	-	.	ID=JU1373.g5865.t1.intron1;Parent=JU1373.g5865.t1;
JU1373.scaffold_50_pilon	AUGUSTUS	CDS	4143708	4144200	1	-	1	ID=JU1373.g5865.t1.CDS2;Parent=JU1373.g5865.t1;
JU1373.scaffold_50_pilon	AUGUSTUS	exon	4143708	4144200	.	-	.	ID=JU1373.g5865.t1.exon2;Parent=JU1373.g5865.t1;
JU1373.scaffold_50_pilon	AUGUSTUS	intron	4144201	4144250	1	-	.	ID=JU1373.g5865.t1.intron2;Parent=JU1373.g5865.t1;
JU1373.scaffold_50_pilon	AUGUSTUS	CDS	4144251	4144531	1	-	0	ID=JU1373.g5865.t1.CDS3;Parent=JU1373.g5865.t1;
JU1373.scaffold_50_pilon	AUGUSTUS	exon	4144251	4144531	.	-	.	ID=JU1373.g5865.t1.exon3;Parent=JU1373.g5865.t1;
JU1373.scaffold_50_pilon	AUGUSTUS	start_codon	4144529	4144531	.	-	0	ID=JU1373.g5865.t1.start1;Parent=JU1373.g5865.t1;
JU1373.contig_42_pilon	AUGUSTUS	gene	3331327	3333688	0.3	-	.	ID=JU1373.g15867;
JU1373.contig_42_pilon	AUGUSTUS	mRNA	3331327	3333688	0.3	-	.	ID=JU1373.g15867.t1;Parent=JU1373.g15867;
JU1373.contig_42_pilon	AUGUSTUS	stop_codon	3331327	3331329	.	-	0	ID=JU1373.g15867.t1.stop1;Parent=JU1373.g15867.t1;
JU1373.contig_42_pilon	AUGUSTUS	CDS	3331327	3331650	0.86	-	0	ID=JU1373.g15867.t1.CDS1;Parent=JU1373.g15867.t1;
JU1373.contig_42_pilon	AUGUSTUS	exon	3331327	3331650	.	-	.	ID=JU1373.g15867.t1.exon1;Parent=JU1373.g15867.t1;
JU1373.contig_42_pilon	AUGUSTUS	intron	3331651	3331696	1	-	.	ID=JU1373.g15867.t1.intron1;Parent=JU1373.g15867.t1;
JU1373.contig_42_pilon	AUGUSTUS	CDS	3331697	3331957	1	-	0	ID=JU1373.g15867.t1.CDS2;Parent=JU1373.g15867.t1;
JU1373.contig_42_pilon	AUGUSTUS	exon	3331697	3331957	.	-	.	ID=JU1373.g15867.t1.exon2;Parent=JU1373.g15867.t1;
JU1373.contig_42_pilon	AUGUSTUS	intron	3331958	3332003	1	-	.	ID=JU1373.g15867.t1.intron2;Parent=JU1373.g15867.t1;
JU1373.contig_42_pilon	AUGUSTUS	CDS	3332004	3332150	1	-	0	ID=JU1373.g15867.t1.CDS3;Parent=JU1373.g15867.t1;
JU1373.contig_42_pilon	AUGUSTUS	exon	3332004	3332150	.	-	.	ID=JU1373.g15867.t1.exon3;Parent=JU1373.g15867.t1;
JU1373.contig_42_pilon	AUGUSTUS	intron	3332151	3332192	1	-	.	ID=JU1373.g15867.t1.intron3;Parent=JU1373.g15867.t1;
JU1373.contig_42_pilon	AUGUSTUS	CDS	3332193	3332503	1	-	2	ID=JU1373.g15867.t1.CDS4;Parent=JU1373.g15867.t1;
JU1373.contig_42_pilon	AUGUSTUS	exon	3332193	3332503	.	-	.	ID=JU1373.g15867.t1.exon4;Parent=JU1373.g15867.t1;
JU1373.contig_42_pilon	AUGUSTUS	intron	3332504	3332552	1	-	.	ID=JU1373.g15867.t1.intron4;Parent=JU1373.g15867.t1;
JU1373.contig_42_pilon	AUGUSTUS	CDS	3332553	3332820	0.74	-	0	ID=JU1373.g15867.t1.CDS5;Parent=JU1373.g15867.t1;
JU1373.contig_42_pilon	AUGUSTUS	exon	3332553	3332820	.	-	.	ID=JU1373.g15867.t1.exon5;Parent=JU1373.g15867.t1;
JU1373.contig_42_pilon	AUGUSTUS	intron	3332821	3333628	0.61	-	.	ID=JU1373.g15867.t1.intron5;Parent=JU1373.g15867.t1;
JU1373.contig_42_pilon	AUGUSTUS	CDS	3333629	3333688	0.47	-	0	ID=JU1373.g15867.t1.CDS6;Parent=JU1373.g15867.t1;
JU1373.contig_42_pilon	AUGUSTUS	exon	3333629	3333688	.	-	.	ID=JU1373.g15867.t1.exon6;Parent=JU1373.g15867.t1;
JU1373.contig_42_pilon	AUGUSTUS	start_codon	3333686	3333688	.	-	0	ID=JU1373.g15867.t1.start1;Parent=JU1373.g15867.t1;
JU1373.scaffold_100_pilon	AUGUSTUS	gene	452735	453744	0.7	-	.	ID=JU1373.g7035;
JU1373.scaffold_100_pilon	AUGUSTUS	mRNA	452735	453744	0.7	-	.	ID=JU1373.g7035.t1;Parent=JU1373.g7035;
JU1373.scaffold_100_pilon	AUGUSTUS	stop_codon	452735	452737	.	-	0	ID=JU1373.g7035.t1.stop1;Parent=JU1373.g7035.t1;
JU1373.scaffold_100_pilon	AUGUSTUS	CDS	452735	452944	0.96	-	0	ID=JU1373.g7035.t1.CDS1;Parent=JU1373.g7035.t1;
JU1373.scaffold_100_pilon	AUGUSTUS	exon	452735	452944	.	-	.	ID=JU1373.g7035.t1.exon1;Parent=JU1373.g7035.t1;
JU1373.scaffold_100_pilon	AUGUSTUS	intron	452945	453287	0.72	-	.	ID=JU1373.g7035.t1.intron1;Parent=JU1373.g7035.t1;
JU1373.scaffold_100_pilon	AUGUSTUS	CDS	453288	453400	0.73	-	2	ID=JU1373.g7035.t1.CDS2;Parent=JU1373.g7035.t1;
JU1373.scaffold_100_pilon	AUGUSTUS	exon	453288	453400	.	-	.	ID=JU1373.g7035.t1.exon2;Parent=JU1373.g7035.t1;
JU1373.scaffold_100_pilon	AUGUSTUS	intron	453401	453446	1	-	.	ID=JU1373.g7035.t1.intron2;Parent=JU1373.g7035.t1;
JU1373.scaffold_100_pilon	AUGUSTUS	CDS	453447	453659	1	-	2	ID=JU1373.g7035.t1.CDS3;Parent=JU1373.g7035.t1;
JU1373.scaffold_100_pilon	AUGUSTUS	exon	453447	453659	.	-	.	ID=JU1373.g7035.t1.exon3;Parent=JU1373.g7035.t1;
JU1373.scaffold_100_pilon	AUGUSTUS	intron	453660	453713	1	-	.	ID=JU1373.g7035.t1.intron3;Parent=JU1373.g7035.t1;
JU1373.scaffold_100_pilon	AUGUSTUS	CDS	453714	453744	1	-	0	ID=JU1373.g7035.t1.CDS4;Parent=JU1373.g7035.t1;
JU1373.scaffold_100_pilon	AUGUSTUS	exon	453714	453744	.	-	.	ID=JU1373.g7035.t1.exon4;Parent=JU1373.g7035.t1;
JU1373.scaffold_100_pilon	AUGUSTUS	start_codon	453742	453744	.	-	0	ID=JU1373.g7035.t1.start1;Parent=JU1373.g7035.t1;
JU1373.scaffold_171_pilon	AUGUSTUS	gene	881367	885253	1	-	.	ID=JU1373.g233;
JU1373.scaffold_171_pilon	AUGUSTUS	mRNA	881367	885253	1	-	.	ID=JU1373.g233.t1;Parent=JU1373.g233;
JU1373.scaffold_171_pilon	AUGUSTUS	stop_codon	881367	881369	.	-	0	ID=JU1373.g233.t1.stop1;Parent=JU1373.g233.t1;
JU1373.scaffold_171_pilon	AUGUSTUS	CDS	881367	881583	1	-	1	ID=JU1373.g233.t1.CDS1;Parent=JU1373.g233.t1;
JU1373.scaffold_171_pilon	AUGUSTUS	exon	881367	881583	.	-	.	ID=JU1373.g233.t1.exon1;Parent=JU1373.g233.t1;
JU1373.scaffold_171_pilon	AUGUSTUS	intron	881584	882187	1	-	.	ID=JU1373.g233.t1.intron1;Parent=JU1373.g233.t1;
JU1373.scaffold_171_pilon	AUGUSTUS	CDS	882188	882657	1	-	0	ID=JU1373.g233.t1.CDS2;Parent=JU1373.g233.t1;
JU1373.scaffold_171_pilon	AUGUSTUS	exon	882188	882657	.	-	.	ID=JU1373.g233.t1.exon2;Parent=JU1373.g233.t1;
JU1373.scaffold_171_pilon	AUGUSTUS	intron	882658	883182	1	-	.	ID=JU1373.g233.t1.intron2;Parent=JU1373.g233.t1;
JU1373.scaffold_171_pilon	AUGUSTUS	CDS	883183	883329	1	-	0	ID=JU1373.g233.t1.CDS3;Parent=JU1373.g233.t1;
JU1373.scaffold_171_pilon	AUGUSTUS	exon	883183	883329	.	-	.	ID=JU1373.g233.t1.exon3;Parent=JU1373.g233.t1;
JU1373.scaffold_171_pilon	AUGUSTUS	intron	883330	883538	1	-	.	ID=JU1373.g233.t1.intron3;Parent=JU1373.g233.t1;
JU1373.scaffold_171_pilon	AUGUSTUS	CDS	883539	883743	1	-	1	ID=JU1373.g233.t1.CDS4;Parent=JU1373.g233.t1;
JU1373.scaffold_171_pilon	AUGUSTUS	exon	883539	883743	.	-	.	ID=JU1373.g233.t1.exon4;Parent=JU1373.g233.t1;
JU1373.scaffold_171_pilon	AUGUSTUS	intron	883744	885158	1	-	.	ID=JU1373.g233.t1.intron4;Parent=JU1373.g233.t1;
JU1373.scaffold_171_pilon	AUGUSTUS	CDS	885159	885253	1	-	0	ID=JU1373.g233.t1.CDS5;Parent=JU1373.g233.t1;
JU1373.scaffold_171_pilon	AUGUSTUS	exon	885159	885253	.	-	.	ID=JU1373.g233.t1.exon5;Parent=JU1373.g233.t1;
JU1373.scaffold_171_pilon	AUGUSTUS	start_codon	885251	885253	.	-	0	ID=JU1373.g233.t1.start1;Parent=JU1373.g233.t1;
JU1373.scaffold_189_pilon	AUGUSTUS	gene	8046429	8047269	0.41	-	.	ID=JU1373.g10873;
JU1373.scaffold_189_pilon	AUGUSTUS	mRNA	8046429	8047269	0.41	-	.	ID=JU1373.g10873.t1;Parent=JU1373.g10873;
JU1373.scaffold_189_pilon	AUGUSTUS	stop_codon	8046429	8046431	.	-	0	ID=JU1373.g10873.t1.stop1;Parent=JU1373.g10873.t1;
JU1373.scaffold_189_pilon	AUGUSTUS	CDS	8046429	8046614	0.98	-	0	ID=JU1373.g10873.t1.CDS1;Parent=JU1373.g10873.t1;
JU1373.scaffold_189_pilon	AUGUSTUS	exon	8046429	8046614	.	-	.	ID=JU1373.g10873.t1.exon1;Parent=JU1373.g10873.t1;
JU1373.scaffold_189_pilon	AUGUSTUS	intron	8046615	8046758	0.97	-	.	ID=JU1373.g10873.t1.intron1;Parent=JU1373.g10873.t1;
JU1373.scaffold_189_pilon	AUGUSTUS	CDS	8046759	8046835	0.97	-	2	ID=JU1373.g10873.t1.CDS2;Parent=JU1373.g10873.t1;
JU1373.scaffold_189_pilon	AUGUSTUS	exon	8046759	8046835	.	-	.	ID=JU1373.g10873.t1.exon2;Parent=JU1373.g10873.t1;
JU1373.scaffold_189_pilon	AUGUSTUS	intron	8046836	8047196	0.41	-	.	ID=JU1373.g10873.t1.intron2;Parent=JU1373.g10873.t1;
JU1373.scaffold_189_pilon	AUGUSTUS	CDS	8047197	8047269	0.41	-	0	ID=JU1373.g10873.t1.CDS3;Parent=JU1373.g10873.t1;
JU1373.scaffold_189_pilon	AUGUSTUS	exon	8047197	8047269	.	-	.	ID=JU1373.g10873.t1.exon3;Parent=JU1373.g10873.t1;
JU1373.scaffold_189_pilon	AUGUSTUS	start_codon	8047267	8047269	.	-	0	ID=JU1373.g10873.t1.start1;Parent=JU1373.g10873.t1;
JU1373.scaffold_176_pilon	AUGUSTUS	gene	1199690	1200060	0.99	+	.	ID=JU1373.g17445;
JU1373.scaffold_176_pilon	AUGUSTUS	mRNA	1199690	1200060	0.99	+	.	ID=JU1373.g17445.t1;Parent=JU1373.g17445;
JU1373.scaffold_176_pilon	AUGUSTUS	start_codon	1199690	1199692	.	+	0	ID=JU1373.g17445.t1.start1;Parent=JU1373.g17445.t1;
JU1373.scaffold_176_pilon	AUGUSTUS	CDS	1199690	1199835	0.99	+	0	ID=JU1373.g17445.t1.CDS1;Parent=JU1373.g17445.t1;
JU1373.scaffold_176_pilon	AUGUSTUS	exon	1199690	1199835	.	+	.	ID=JU1373.g17445.t1.exon1;Parent=JU1373.g17445.t1;
JU1373.scaffold_176_pilon	AUGUSTUS	intron	1199836	1199984	1	+	.	ID=JU1373.g17445.t1.intron1;Parent=JU1373.g17445.t1;
JU1373.scaffold_176_pilon	AUGUSTUS	CDS	1199985	1200060	1	+	1	ID=JU1373.g17445.t1.CDS2;Parent=JU1373.g17445.t1;
JU1373.scaffold_176_pilon	AUGUSTUS	exon	1199985	1200060	.	+	.	ID=JU1373.g17445.t1.exon2;Parent=JU1373.g17445.t1;
JU1373.scaffold_176_pilon	AUGUSTUS	stop_codon	1200058	1200060	.	+	0	ID=JU1373.g17445.t1.stop1;Parent=JU1373.g17445.t1;
JU1373.scaffold_50_pilon	AUGUSTUS	gene	1063640	1065027	0.31	+	.	ID=JU1373.g4903;
JU1373.scaffold_50_pilon	AUGUSTUS	mRNA	1063640	1065027	0.31	+	.	ID=JU1373.g4903.t1;Parent=JU1373.g4903;
JU1373.scaffold_50_pilon	AUGUSTUS	start_codon	1063640	1063642	.	+	0	ID=JU1373.g4903.t1.start1;Parent=JU1373.g4903.t1;
JU1373.scaffold_50_pilon	AUGUSTUS	CDS	1063640	1063739	0.99	+	0	ID=JU1373.g4903.t1.CDS1;Parent=JU1373.g4903.t1;
JU1373.scaffold_50_pilon	AUGUSTUS	exon	1063640	1063739	.	+	.	ID=JU1373.g4903.t1.exon1;Parent=JU1373.g4903.t1;
JU1373.scaffold_50_pilon	AUGUSTUS	intron	1063740	1063779	0.99	+	.	ID=JU1373.g4903.t1.intron1;Parent=JU1373.g4903.t1;
JU1373.scaffold_50_pilon	AUGUSTUS	CDS	1063780	1064013	1	+	2	ID=JU1373.g4903.t1.CDS2;Parent=JU1373.g4903.t1;
JU1373.scaffold_50_pilon	AUGUSTUS	exon	1063780	1064013	.	+	.	ID=JU1373.g4903.t1.exon2;Parent=JU1373.g4903.t1;
JU1373.scaffold_50_pilon	AUGUSTUS	intron	1064014	1064083	1	+	.	ID=JU1373.g4903.t1.intron2;Parent=JU1373.g4903.t1;
JU1373.scaffold_50_pilon	AUGUSTUS	CDS	1064084	1064575	1	+	2	ID=JU1373.g4903.t1.CDS3;Parent=JU1373.g4903.t1;
JU1373.scaffold_50_pilon	AUGUSTUS	exon	1064084	1064575	.	+	.	ID=JU1373.g4903.t1.exon3;Parent=JU1373.g4903.t1;
JU1373.scaffold_50_pilon	AUGUSTUS	intron	1064576	1064618	1	+	.	ID=JU1373.g4903.t1.intron3;Parent=JU1373.g4903.t1;
JU1373.scaffold_50_pilon	AUGUSTUS	CDS	1064619	1064683	0.77	+	2	ID=JU1373.g4903.t1.CDS4;Parent=JU1373.g4903.t1;
JU1373.scaffold_50_pilon	AUGUSTUS	exon	1064619	1064683	.	+	.	ID=JU1373.g4903.t1.exon4;Parent=JU1373.g4903.t1;
JU1373.scaffold_50_pilon	AUGUSTUS	intron	1064684	1064728	0.71	+	.	ID=JU1373.g4903.t1.intron4;Parent=JU1373.g4903.t1;
JU1373.scaffold_50_pilon	AUGUSTUS	CDS	1064729	1064870	0.31	+	0	ID=JU1373.g4903.t1.CDS5;Parent=JU1373.g4903.t1;
JU1373.scaffold_50_pilon	AUGUSTUS	exon	1064729	1064870	.	+	.	ID=JU1373.g4903.t1.exon5;Parent=JU1373.g4903.t1;
JU1373.scaffold_50_pilon	AUGUSTUS	intron	1064871	1064914	0.43	+	.	ID=JU1373.g4903.t1.intron5;Parent=JU1373.g4903.t1;
JU1373.scaffold_50_pilon	AUGUSTUS	CDS	1064915	1065027	0.43	+	2	ID=JU1373.g4903.t1.CDS6;Parent=JU1373.g4903.t1;
JU1373.scaffold_50_pilon	AUGUSTUS	exon	1064915	1065027	.	+	.	ID=JU1373.g4903.t1.exon6;Parent=JU1373.g4903.t1;
JU1373.scaffold_50_pilon	AUGUSTUS	stop_codon	1065025	1065027	.	+	0	ID=JU1373.g4903.t1.stop1;Parent=JU1373.g4903.t1;
JU1373.scaffold_166_pilon	AUGUSTUS	gene	4307136	4309251	0.79	-	.	ID=JU1373.g11825;
JU1373.scaffold_166_pilon	AUGUSTUS	mRNA	4307136	4309251	0.79	-	.	ID=JU1373.g11825.t1;Parent=JU1373.g11825;
JU1373.scaffold_166_pilon	AUGUSTUS	stop_codon	4307136	4307138	.	-	0	ID=JU1373.g11825.t1.stop1;Parent=JU1373.g11825.t1;
JU1373.scaffold_166_pilon	AUGUSTUS	CDS	4307136	4307212	1	-	2	ID=JU1373.g11825.t1.CDS1;Parent=JU1373.g11825.t1;
JU1373.scaffold_166_pilon	AUGUSTUS	exon	4307136	4307212	.	-	.	ID=JU1373.g11825.t1.exon1;Parent=JU1373.g11825.t1;
JU1373.scaffold_166_pilon	AUGUSTUS	intron	4307213	4307263	1	-	.	ID=JU1373.g11825.t1.intron1;Parent=JU1373.g11825.t1;
JU1373.scaffold_166_pilon	AUGUSTUS	CDS	4307264	4307438	1	-	0	ID=JU1373.g11825.t1.CDS2;Parent=JU1373.g11825.t1;
JU1373.scaffold_166_pilon	AUGUSTUS	exon	4307264	4307438	.	-	.	ID=JU1373.g11825.t1.exon2;Parent=JU1373.g11825.t1;
JU1373.scaffold_166_pilon	AUGUSTUS	intron	4307439	4307491	1	-	.	ID=JU1373.g11825.t1.intron2;Parent=JU1373.g11825.t1;
JU1373.scaffold_166_pilon	AUGUSTUS	CDS	4307492	4307740	1	-	0	ID=JU1373.g11825.t1.CDS3;Parent=JU1373.g11825.t1;
JU1373.scaffold_166_pilon	AUGUSTUS	exon	4307492	4307740	.	-	.	ID=JU1373.g11825.t1.exon3;Parent=JU1373.g11825.t1;
JU1373.scaffold_166_pilon	AUGUSTUS	intron	4307741	4307782	1	-	.	ID=JU1373.g11825.t1.intron3;Parent=JU1373.g11825.t1;
JU1373.scaffold_166_pilon	AUGUSTUS	CDS	4307783	4308027	1	-	2	ID=JU1373.g11825.t1.CDS4;Parent=JU1373.g11825.t1;
JU1373.scaffold_166_pilon	AUGUSTUS	exon	4307783	4308027	.	-	.	ID=JU1373.g11825.t1.exon4;Parent=JU1373.g11825.t1;
JU1373.scaffold_166_pilon	AUGUSTUS	intron	4308028	4308769	1	-	.	ID=JU1373.g11825.t1.intron4;Parent=JU1373.g11825.t1;
JU1373.scaffold_166_pilon	AUGUSTUS	CDS	4308770	4308848	1	-	0	ID=JU1373.g11825.t1.CDS5;Parent=JU1373.g11825.t1;
JU1373.scaffold_166_pilon	AUGUSTUS	exon	4308770	4308848	.	-	.	ID=JU1373.g11825.t1.exon5;Parent=JU1373.g11825.t1;
JU1373.scaffold_166_pilon	AUGUSTUS	intron	4308849	4309143	1	-	.	ID=JU1373.g11825.t1.intron5;Parent=JU1373.g11825.t1;
JU1373.scaffold_166_pilon	AUGUSTUS	CDS	4309144	4309251	0.79	-	0	ID=JU1373.g11825.t1.CDS6;Parent=JU1373.g11825.t1;
JU1373.scaffold_166_pilon	AUGUSTUS	exon	4309144	4309251	.	-	.	ID=JU1373.g11825.t1.exon6;Parent=JU1373.g11825.t1;
JU1373.scaffold_166_pilon	AUGUSTUS	start_codon	4309249	4309251	.	-	0	ID=JU1373.g11825.t1.start1;Parent=JU1373.g11825.t1;
JU1373.scaffold_189_pilon	AUGUSTUS	gene	61456	61968	0.98	-	.	ID=JU1373.g8867;
JU1373.scaffold_189_pilon	AUGUSTUS	mRNA	61456	61968	0.98	-	.	ID=JU1373.g8867.t1;Parent=JU1373.g8867;
JU1373.scaffold_189_pilon	AUGUSTUS	stop_codon	61456	61458	.	-	0	ID=JU1373.g8867.t1.stop1;Parent=JU1373.g8867.t1;
JU1373.scaffold_189_pilon	AUGUSTUS	CDS	61456	61570	1	-	1	ID=JU1373.g8867.t1.CDS1;Parent=JU1373.g8867.t1;
JU1373.scaffold_189_pilon	AUGUSTUS	exon	61456	61570	.	-	.	ID=JU1373.g8867.t1.exon1;Parent=JU1373.g8867.t1;
JU1373.scaffold_189_pilon	AUGUSTUS	intron	61571	61612	1	-	.	ID=JU1373.g8867.t1.intron1;Parent=JU1373.g8867.t1;
JU1373.scaffold_189_pilon	AUGUSTUS	CDS	61613	61968	0.98	-	0	ID=JU1373.g8867.t1.CDS2;Parent=JU1373.g8867.t1;
JU1373.scaffold_189_pilon	AUGUSTUS	exon	61613	61968	.	-	.	ID=JU1373.g8867.t1.exon2;Parent=JU1373.g8867.t1;
JU1373.scaffold_189_pilon	AUGUSTUS	start_codon	61966	61968	.	-	0	ID=JU1373.g8867.t1.start1;Parent=JU1373.g8867.t1;
JU1373.scaffold_13_pilon	AUGUSTUS	gene	2550528	2557609	0.42	-	.	ID=JU1373.g14254;
JU1373.scaffold_13_pilon	AUGUSTUS	mRNA	2550528	2557609	0.42	-	.	ID=JU1373.g14254.t1;Parent=JU1373.g14254;
JU1373.scaffold_13_pilon	AUGUSTUS	stop_codon	2550528	2550530	.	-	0	ID=JU1373.g14254.t1.stop1;Parent=JU1373.g14254.t1;
JU1373.scaffold_13_pilon	AUGUSTUS	CDS	2550528	2550671	0.65	-	0	ID=JU1373.g14254.t1.CDS1;Parent=JU1373.g14254.t1;
JU1373.scaffold_13_pilon	AUGUSTUS	exon	2550528	2550671	.	-	.	ID=JU1373.g14254.t1.exon1;Parent=JU1373.g14254.t1;
JU1373.scaffold_13_pilon	AUGUSTUS	intron	2550672	2552403	1	-	.	ID=JU1373.g14254.t1.intron1;Parent=JU1373.g14254.t1;
JU1373.scaffold_13_pilon	AUGUSTUS	CDS	2552404	2552544	1	-	0	ID=JU1373.g14254.t1.CDS2;Parent=JU1373.g14254.t1;
JU1373.scaffold_13_pilon	AUGUSTUS	exon	2552404	2552544	.	-	.	ID=JU1373.g14254.t1.exon2;Parent=JU1373.g14254.t1;
JU1373.scaffold_13_pilon	AUGUSTUS	intron	2552545	2552586	1	-	.	ID=JU1373.g14254.t1.intron2;Parent=JU1373.g14254.t1;
JU1373.scaffold_13_pilon	AUGUSTUS	CDS	2552587	2552715	1	-	0	ID=JU1373.g14254.t1.CDS3;Parent=JU1373.g14254.t1;
JU1373.scaffold_13_pilon	AUGUSTUS	exon	2552587	2552715	.	-	.	ID=JU1373.g14254.t1.exon3;Parent=JU1373.g14254.t1;
JU1373.scaffold_13_pilon	AUGUSTUS	intron	2552716	2553192	1	-	.	ID=JU1373.g14254.t1.intron3;Parent=JU1373.g14254.t1;
JU1373.scaffold_13_pilon	AUGUSTUS	CDS	2553193	2553318	1	-	0	ID=JU1373.g14254.t1.CDS4;Parent=JU1373.g14254.t1;
JU1373.scaffold_13_pilon	AUGUSTUS	exon	2553193	2553318	.	-	.	ID=JU1373.g14254.t1.exon4;Parent=JU1373.g14254.t1;
JU1373.scaffold_13_pilon	AUGUSTUS	intron	2553319	2553364	1	-	.	ID=JU1373.g14254.t1.intron4;Parent=JU1373.g14254.t1;
JU1373.scaffold_13_pilon	AUGUSTUS	CDS	2553365	2553505	1	-	0	ID=JU1373.g14254.t1.CDS5;Parent=JU1373.g14254.t1;
JU1373.scaffold_13_pilon	AUGUSTUS	exon	2553365	2553505	.	-	.	ID=JU1373.g14254.t1.exon5;Parent=JU1373.g14254.t1;
JU1373.scaffold_13_pilon	AUGUSTUS	intron	2553506	2555562	1	-	.	ID=JU1373.g14254.t1.intron5;Parent=JU1373.g14254.t1;
JU1373.scaffold_13_pilon	AUGUSTUS	CDS	2555563	2555682	1	-	0	ID=JU1373.g14254.t1.CDS6;Parent=JU1373.g14254.t1;
JU1373.scaffold_13_pilon	AUGUSTUS	exon	2555563	2555682	.	-	.	ID=JU1373.g14254.t1.exon6;Parent=JU1373.g14254.t1;
JU1373.scaffold_13_pilon	AUGUSTUS	intron	2555683	2555729	1	-	.	ID=JU1373.g14254.t1.intron6;Parent=JU1373.g14254.t1;
JU1373.scaffold_13_pilon	AUGUSTUS	CDS	2555730	2556246	1	-	1	ID=JU1373.g14254.t1.CDS7;Parent=JU1373.g14254.t1;
JU1373.scaffold_13_pilon	AUGUSTUS	exon	2555730	2556246	.	-	.	ID=JU1373.g14254.t1.exon7;Parent=JU1373.g14254.t1;
JU1373.scaffold_13_pilon	AUGUSTUS	intron	2556247	2557253	1	-	.	ID=JU1373.g14254.t1.intron7;Parent=JU1373.g14254.t1;
JU1373.scaffold_13_pilon	AUGUSTUS	CDS	2557254	2557420	1	-	0	ID=JU1373.g14254.t1.CDS8;Parent=JU1373.g14254.t1;
JU1373.scaffold_13_pilon	AUGUSTUS	exon	2557254	2557420	.	-	.	ID=JU1373.g14254.t1.exon8;Parent=JU1373.g14254.t1;
JU1373.scaffold_13_pilon	AUGUSTUS	intron	2557421	2557465	1	-	.	ID=JU1373.g14254.t1.intron8;Parent=JU1373.g14254.t1;
JU1373.scaffold_13_pilon	AUGUSTUS	CDS	2557466	2557609	0.66	-	0	ID=JU1373.g14254.t1.CDS9;Parent=JU1373.g14254.t1;
JU1373.scaffold_13_pilon	AUGUSTUS	exon	2557466	2557609	.	-	.	ID=JU1373.g14254.t1.exon9;Parent=JU1373.g14254.t1;
JU1373.scaffold_13_pilon	AUGUSTUS	start_codon	2557607	2557609	.	-	0	ID=JU1373.g14254.t1.start1;Parent=JU1373.g14254.t1;
JU1373.scaffold_189_pilon	AUGUSTUS	gene	4757765	4762250	0.99	-	.	ID=JU1373.g10006;
JU1373.scaffold_189_pilon	AUGUSTUS	mRNA	4757765	4762250	0.99	-	.	ID=JU1373.g10006.t1;Parent=JU1373.g10006;
JU1373.scaffold_189_pilon	AUGUSTUS	stop_codon	4757765	4757767	.	-	0	ID=JU1373.g10006.t1.stop1;Parent=JU1373.g10006.t1;
JU1373.scaffold_189_pilon	AUGUSTUS	CDS	4757765	4757803	1	-	0	ID=JU1373.g10006.t1.CDS1;Parent=JU1373.g10006.t1;
JU1373.scaffold_189_pilon	AUGUSTUS	exon	4757765	4757803	.	-	.	ID=JU1373.g10006.t1.exon1;Parent=JU1373.g10006.t1;
JU1373.scaffold_189_pilon	AUGUSTUS	intron	4757804	4757849	1	-	.	ID=JU1373.g10006.t1.intron1;Parent=JU1373.g10006.t1;
JU1373.scaffold_189_pilon	AUGUSTUS	CDS	4757850	4758802	1	-	2	ID=JU1373.g10006.t1.CDS2;Parent=JU1373.g10006.t1;
JU1373.scaffold_189_pilon	AUGUSTUS	exon	4757850	4758802	.	-	.	ID=JU1373.g10006.t1.exon2;Parent=JU1373.g10006.t1;
JU1373.scaffold_189_pilon	AUGUSTUS	intron	4758803	4758850	1	-	.	ID=JU1373.g10006.t1.intron2;Parent=JU1373.g10006.t1;
JU1373.scaffold_189_pilon	AUGUSTUS	CDS	4758851	4759451	1	-	0	ID=JU1373.g10006.t1.CDS3;Parent=JU1373.g10006.t1;
JU1373.scaffold_189_pilon	AUGUSTUS	exon	4758851	4759451	.	-	.	ID=JU1373.g10006.t1.exon3;Parent=JU1373.g10006.t1;
JU1373.scaffold_189_pilon	AUGUSTUS	intron	4759452	4759494	1	-	.	ID=JU1373.g10006.t1.intron3;Parent=JU1373.g10006.t1;
JU1373.scaffold_189_pilon	AUGUSTUS	CDS	4759495	4760359	1	-	1	ID=JU1373.g10006.t1.CDS4;Parent=JU1373.g10006.t1;
JU1373.scaffold_189_pilon	AUGUSTUS	exon	4759495	4760359	.	-	.	ID=JU1373.g10006.t1.exon4;Parent=JU1373.g10006.t1;
JU1373.scaffold_189_pilon	AUGUSTUS	intron	4760360	4760404	1	-	.	ID=JU1373.g10006.t1.intron4;Parent=JU1373.g10006.t1;
JU1373.scaffold_189_pilon	AUGUSTUS	CDS	4760405	4760578	1	-	1	ID=JU1373.g10006.t1.CDS5;Parent=JU1373.g10006.t1;
JU1373.scaffold_189_pilon	AUGUSTUS	exon	4760405	4760578	.	-	.	ID=JU1373.g10006.t1.exon5;Parent=JU1373.g10006.t1;
JU1373.scaffold_189_pilon	AUGUSTUS	intron	4760579	4760621	1	-	.	ID=JU1373.g10006.t1.intron5;Parent=JU1373.g10006.t1;
JU1373.scaffold_189_pilon	AUGUSTUS	CDS	4760622	4760788	1	-	0	ID=JU1373.g10006.t1.CDS6;Parent=JU1373.g10006.t1;
JU1373.scaffold_189_pilon	AUGUSTUS	exon	4760622	4760788	.	-	.	ID=JU1373.g10006.t1.exon6;Parent=JU1373.g10006.t1;
JU1373.scaffold_189_pilon	AUGUSTUS	intron	4760789	4760898	1	-	.	ID=JU1373.g10006.t1.intron6;Parent=JU1373.g10006.t1;
JU1373.scaffold_189_pilon	AUGUSTUS	CDS	4760899	4761146	1	-	2	ID=JU1373.g10006.t1.CDS7;Parent=JU1373.g10006.t1;
JU1373.scaffold_189_pilon	AUGUSTUS	exon	4760899	4761146	.	-	.	ID=JU1373.g10006.t1.exon7;Parent=JU1373.g10006.t1;
JU1373.scaffold_189_pilon	AUGUSTUS	intron	4761147	4762213	1	-	.	ID=JU1373.g10006.t1.intron7;Parent=JU1373.g10006.t1;
JU1373.scaffold_189_pilon	AUGUSTUS	CDS	4762214	4762250	0.99	-	0	ID=JU1373.g10006.t1.CDS8;Parent=JU1373.g10006.t1;
JU1373.scaffold_189_pilon	AUGUSTUS	exon	4762214	4762250	.	-	.	ID=JU1373.g10006.t1.exon8;Parent=JU1373.g10006.t1;
JU1373.scaffold_189_pilon	AUGUSTUS	start_codon	4762248	4762250	.	-	0	ID=JU1373.g10006.t1.start1;Parent=JU1373.g10006.t1;
JU1373.contig_181_pilon	AUGUSTUS	gene	200988	202234	0.85	-	.	ID=JU1373.g17964;
JU1373.contig_181_pilon	AUGUSTUS	mRNA	200988	202234	0.85	-	.	ID=JU1373.g17964.t1;Parent=JU1373.g17964;
JU1373.contig_181_pilon	AUGUSTUS	stop_codon	200988	200990	.	-	0	ID=JU1373.g17964.t1.stop1;Parent=JU1373.g17964.t1;
JU1373.contig_181_pilon	AUGUSTUS	CDS	200988	201696	1	-	1	ID=JU1373.g17964.t1.CDS1;Parent=JU1373.g17964.t1;
JU1373.contig_181_pilon	AUGUSTUS	exon	200988	201696	.	-	.	ID=JU1373.g17964.t1.exon1;Parent=JU1373.g17964.t1;
JU1373.contig_181_pilon	AUGUSTUS	intron	201697	201745	1	-	.	ID=JU1373.g17964.t1.intron1;Parent=JU1373.g17964.t1;
JU1373.contig_181_pilon	AUGUSTUS	CDS	201746	202021	0.9	-	1	ID=JU1373.g17964.t1.CDS2;Parent=JU1373.g17964.t1;
JU1373.contig_181_pilon	AUGUSTUS	exon	201746	202021	.	-	.	ID=JU1373.g17964.t1.exon2;Parent=JU1373.g17964.t1;
JU1373.contig_181_pilon	AUGUSTUS	intron	202022	202067	0.9	-	.	ID=JU1373.g17964.t1.intron2;Parent=JU1373.g17964.t1;
JU1373.contig_181_pilon	AUGUSTUS	CDS	202068	202122	0.9	-	2	ID=JU1373.g17964.t1.CDS3;Parent=JU1373.g17964.t1;
JU1373.contig_181_pilon	AUGUSTUS	exon	202068	202122	.	-	.	ID=JU1373.g17964.t1.exon3;Parent=JU1373.g17964.t1;
JU1373.contig_181_pilon	AUGUSTUS	intron	202123	202173	0.9	-	.	ID=JU1373.g17964.t1.intron3;Parent=JU1373.g17964.t1;
JU1373.contig_181_pilon	AUGUSTUS	CDS	202174	202234	0.85	-	0	ID=JU1373.g17964.t1.CDS4;Parent=JU1373.g17964.t1;
JU1373.contig_181_pilon	AUGUSTUS	exon	202174	202234	.	-	.	ID=JU1373.g17964.t1.exon4;Parent=JU1373.g17964.t1;
JU1373.contig_181_pilon	AUGUSTUS	start_codon	202232	202234	.	-	0	ID=JU1373.g17964.t1.start1;Parent=JU1373.g17964.t1;
JU1373.scaffold_189_pilon	AUGUSTUS	gene	380957	387590	0.91	-	.	ID=JU1373.g8939;
JU1373.scaffold_189_pilon	AUGUSTUS	mRNA	380957	387590	0.91	-	.	ID=JU1373.g8939.t1;Parent=JU1373.g8939;
JU1373.scaffold_189_pilon	AUGUSTUS	stop_codon	380957	380959	.	-	0	ID=JU1373.g8939.t1.stop1;Parent=JU1373.g8939.t1;
JU1373.scaffold_189_pilon	AUGUSTUS	CDS	380957	381081	1	-	2	ID=JU1373.g8939.t1.CDS1;Parent=JU1373.g8939.t1;
JU1373.scaffold_189_pilon	AUGUSTUS	exon	380957	381081	.	-	.	ID=JU1373.g8939.t1.exon1;Parent=JU1373.g8939.t1;
JU1373.scaffold_189_pilon	AUGUSTUS	intron	381082	381286	1	-	.	ID=JU1373.g8939.t1.intron1;Parent=JU1373.g8939.t1;
JU1373.scaffold_189_pilon	AUGUSTUS	CDS	381287	381464	1	-	0	ID=JU1373.g8939.t1.CDS2;Parent=JU1373.g8939.t1;
JU1373.scaffold_189_pilon	AUGUSTUS	exon	381287	381464	.	-	.	ID=JU1373.g8939.t1.exon2;Parent=JU1373.g8939.t1;
JU1373.scaffold_189_pilon	AUGUSTUS	intron	381465	383949	1	-	.	ID=JU1373.g8939.t1.intron2;Parent=JU1373.g8939.t1;
JU1373.scaffold_189_pilon	AUGUSTUS	CDS	383950	384004	1	-	1	ID=JU1373.g8939.t1.CDS3;Parent=JU1373.g8939.t1;
JU1373.scaffold_189_pilon	AUGUSTUS	exon	383950	384004	.	-	.	ID=JU1373.g8939.t1.exon3;Parent=JU1373.g8939.t1;
JU1373.scaffold_189_pilon	AUGUSTUS	intron	384005	385284	1	-	.	ID=JU1373.g8939.t1.intron3;Parent=JU1373.g8939.t1;
JU1373.scaffold_189_pilon	AUGUSTUS	CDS	385285	385388	1	-	0	ID=JU1373.g8939.t1.CDS4;Parent=JU1373.g8939.t1;
JU1373.scaffold_189_pilon	AUGUSTUS	exon	385285	385388	.	-	.	ID=JU1373.g8939.t1.exon4;Parent=JU1373.g8939.t1;
JU1373.scaffold_189_pilon	AUGUSTUS	intron	385389	385480	1	-	.	ID=JU1373.g8939.t1.intron4;Parent=JU1373.g8939.t1;
JU1373.scaffold_189_pilon	AUGUSTUS	CDS	385481	385663	1	-	0	ID=JU1373.g8939.t1.CDS5;Parent=JU1373.g8939.t1;
JU1373.scaffold_189_pilon	AUGUSTUS	exon	385481	385663	.	-	.	ID=JU1373.g8939.t1.exon5;Parent=JU1373.g8939.t1;
JU1373.scaffold_189_pilon	AUGUSTUS	intron	385664	385710	1	-	.	ID=JU1373.g8939.t1.intron5;Parent=JU1373.g8939.t1;
JU1373.scaffold_189_pilon	AUGUSTUS	CDS	385711	385834	1	-	1	ID=JU1373.g8939.t1.CDS6;Parent=JU1373.g8939.t1;
JU1373.scaffold_189_pilon	AUGUSTUS	exon	385711	385834	.	-	.	ID=JU1373.g8939.t1.exon6;Parent=JU1373.g8939.t1;
JU1373.scaffold_189_pilon	AUGUSTUS	intron	385835	385879	1	-	.	ID=JU1373.g8939.t1.intron6;Parent=JU1373.g8939.t1;
JU1373.scaffold_189_pilon	AUGUSTUS	CDS	385880	386044	1	-	1	ID=JU1373.g8939.t1.CDS7;Parent=JU1373.g8939.t1;
JU1373.scaffold_189_pilon	AUGUSTUS	exon	385880	386044	.	-	.	ID=JU1373.g8939.t1.exon7;Parent=JU1373.g8939.t1;
JU1373.scaffold_189_pilon	AUGUSTUS	intron	386045	386091	1	-	.	ID=JU1373.g8939.t1.intron7;Parent=JU1373.g8939.t1;
JU1373.scaffold_189_pilon	AUGUSTUS	CDS	386092	386291	1	-	0	ID=JU1373.g8939.t1.CDS8;Parent=JU1373.g8939.t1;
JU1373.scaffold_189_pilon	AUGUSTUS	exon	386092	386291	.	-	.	ID=JU1373.g8939.t1.exon8;Parent=JU1373.g8939.t1;
JU1373.scaffold_189_pilon	AUGUSTUS	intron	386292	386335	1	-	.	ID=JU1373.g8939.t1.intron8;Parent=JU1373.g8939.t1;
JU1373.scaffold_189_pilon	AUGUSTUS	CDS	386336	386484	1	-	2	ID=JU1373.g8939.t1.CDS9;Parent=JU1373.g8939.t1;
JU1373.scaffold_189_pilon	AUGUSTUS	exon	386336	386484	.	-	.	ID=JU1373.g8939.t1.exon9;Parent=JU1373.g8939.t1;
JU1373.scaffold_189_pilon	AUGUSTUS	intron	386485	386701	1	-	.	ID=JU1373.g8939.t1.intron9;Parent=JU1373.g8939.t1;
JU1373.scaffold_189_pilon	AUGUSTUS	CDS	386702	386831	1	-	0	ID=JU1373.g8939.t1.CDS10;Parent=JU1373.g8939.t1;
JU1373.scaffold_189_pilon	AUGUSTUS	exon	386702	386831	.	-	.	ID=JU1373.g8939.t1.exon10;Parent=JU1373.g8939.t1;
JU1373.scaffold_189_pilon	AUGUSTUS	intron	386832	387476	1	-	.	ID=JU1373.g8939.t1.intron10;Parent=JU1373.g8939.t1;
JU1373.scaffold_189_pilon	AUGUSTUS	CDS	387477	387590	0.91	-	0	ID=JU1373.g8939.t1.CDS11;Parent=JU1373.g8939.t1;
JU1373.scaffold_189_pilon	AUGUSTUS	exon	387477	387590	.	-	.	ID=JU1373.g8939.t1.exon11;Parent=JU1373.g8939.t1;
JU1373.scaffold_189_pilon	AUGUSTUS	start_codon	387588	387590	.	-	0	ID=JU1373.g8939.t1.start1;Parent=JU1373.g8939.t1;
JU1373.scaffold_13_pilon	AUGUSTUS	gene	4550668	4558712	1.92	-	.	ID=JU1373.g14790;
JU1373.scaffold_13_pilon	AUGUSTUS	mRNA	4550668	4558712	0.93	-	.	ID=JU1373.g14790.t2;Parent=JU1373.g14790;
JU1373.scaffold_13_pilon	AUGUSTUS	stop_codon	4550668	4550670	.	-	0	ID=JU1373.g14790.t2.stop1;Parent=JU1373.g14790.t2;
JU1373.scaffold_13_pilon	AUGUSTUS	CDS	4550668	4550849	1	-	2	ID=JU1373.g14790.t2.CDS1;Parent=JU1373.g14790.t2;
JU1373.scaffold_13_pilon	AUGUSTUS	exon	4550668	4550849	.	-	.	ID=JU1373.g14790.t2.exon1;Parent=JU1373.g14790.t2;
JU1373.scaffold_13_pilon	AUGUSTUS	intron	4550850	4550891	1	-	.	ID=JU1373.g14790.t2.intron1;Parent=JU1373.g14790.t2;
JU1373.scaffold_13_pilon	AUGUSTUS	CDS	4550892	4551234	1	-	0	ID=JU1373.g14790.t2.CDS2;Parent=JU1373.g14790.t2;
JU1373.scaffold_13_pilon	AUGUSTUS	exon	4550892	4551234	.	-	.	ID=JU1373.g14790.t2.exon2;Parent=JU1373.g14790.t2;
JU1373.scaffold_13_pilon	AUGUSTUS	intron	4551235	4551278	1	-	.	ID=JU1373.g14790.t2.intron2;Parent=JU1373.g14790.t2;
JU1373.scaffold_13_pilon	AUGUSTUS	CDS	4551279	4551911	1	-	0	ID=JU1373.g14790.t2.CDS3;Parent=JU1373.g14790.t2;
JU1373.scaffold_13_pilon	AUGUSTUS	exon	4551279	4551911	.	-	.	ID=JU1373.g14790.t2.exon3;Parent=JU1373.g14790.t2;
JU1373.scaffold_13_pilon	AUGUSTUS	intron	4551912	4552236	1	-	.	ID=JU1373.g14790.t2.intron3;Parent=JU1373.g14790.t2;
JU1373.scaffold_13_pilon	AUGUSTUS	CDS	4552237	4552308	1	-	0	ID=JU1373.g14790.t2.CDS4;Parent=JU1373.g14790.t2;
JU1373.scaffold_13_pilon	AUGUSTUS	exon	4552237	4552308	.	-	.	ID=JU1373.g14790.t2.exon4;Parent=JU1373.g14790.t2;
JU1373.scaffold_13_pilon	AUGUSTUS	intron	4552309	4552362	1	-	.	ID=JU1373.g14790.t2.intron4;Parent=JU1373.g14790.t2;
JU1373.scaffold_13_pilon	AUGUSTUS	CDS	4552363	4552623	1	-	0	ID=JU1373.g14790.t2.CDS5;Parent=JU1373.g14790.t2;
JU1373.scaffold_13_pilon	AUGUSTUS	exon	4552363	4552623	.	-	.	ID=JU1373.g14790.t2.exon5;Parent=JU1373.g14790.t2;
JU1373.scaffold_13_pilon	AUGUSTUS	intron	4552624	4552873	1	-	.	ID=JU1373.g14790.t2.intron5;Parent=JU1373.g14790.t2;
JU1373.scaffold_13_pilon	AUGUSTUS	CDS	4552874	4553155	1	-	0	ID=JU1373.g14790.t2.CDS6;Parent=JU1373.g14790.t2;
JU1373.scaffold_13_pilon	AUGUSTUS	exon	4552874	4553155	.	-	.	ID=JU1373.g14790.t2.exon6;Parent=JU1373.g14790.t2;
JU1373.scaffold_13_pilon	AUGUSTUS	intron	4553156	4553319	1	-	.	ID=JU1373.g14790.t2.intron6;Parent=JU1373.g14790.t2;
JU1373.scaffold_13_pilon	AUGUSTUS	CDS	4553320	4553460	1	-	0	ID=JU1373.g14790.t2.CDS7;Parent=JU1373.g14790.t2;
JU1373.scaffold_13_pilon	AUGUSTUS	exon	4553320	4553460	.	-	.	ID=JU1373.g14790.t2.exon7;Parent=JU1373.g14790.t2;
JU1373.scaffold_13_pilon	AUGUSTUS	intron	4553461	4553505	1	-	.	ID=JU1373.g14790.t2.intron7;Parent=JU1373.g14790.t2;
JU1373.scaffold_13_pilon	AUGUSTUS	CDS	4553506	4553560	1	-	1	ID=JU1373.g14790.t2.CDS8;Parent=JU1373.g14790.t2;
JU1373.scaffold_13_pilon	AUGUSTUS	exon	4553506	4553560	.	-	.	ID=JU1373.g14790.t2.exon8;Parent=JU1373.g14790.t2;
JU1373.scaffold_13_pilon	AUGUSTUS	intron	4553561	4553606	1	-	.	ID=JU1373.g14790.t2.intron8;Parent=JU1373.g14790.t2;
JU1373.scaffold_13_pilon	AUGUSTUS	CDS	4553607	4553797	0.93	-	0	ID=JU1373.g14790.t2.CDS9;Parent=JU1373.g14790.t2;
JU1373.scaffold_13_pilon	AUGUSTUS	exon	4553607	4553797	.	-	.	ID=JU1373.g14790.t2.exon9;Parent=JU1373.g14790.t2;
JU1373.scaffold_13_pilon	AUGUSTUS	intron	4553798	4553852	0.93	-	.	ID=JU1373.g14790.t2.intron9;Parent=JU1373.g14790.t2;
JU1373.scaffold_13_pilon	AUGUSTUS	CDS	4553853	4554556	1	-	2	ID=JU1373.g14790.t2.CDS10;Parent=JU1373.g14790.t2;
JU1373.scaffold_13_pilon	AUGUSTUS	exon	4553853	4554556	.	-	.	ID=JU1373.g14790.t2.exon10;Parent=JU1373.g14790.t2;
JU1373.scaffold_13_pilon	AUGUSTUS	intron	4554557	4554777	1	-	.	ID=JU1373.g14790.t2.intron10;Parent=JU1373.g14790.t2;
JU1373.scaffold_13_pilon	AUGUSTUS	CDS	4554778	4554820	1	-	0	ID=JU1373.g14790.t2.CDS11;Parent=JU1373.g14790.t2;
JU1373.scaffold_13_pilon	AUGUSTUS	exon	4554778	4554820	.	-	.	ID=JU1373.g14790.t2.exon11;Parent=JU1373.g14790.t2;
JU1373.scaffold_13_pilon	AUGUSTUS	intron	4554821	4554867	1	-	.	ID=JU1373.g14790.t2.intron11;Parent=JU1373.g14790.t2;
JU1373.scaffold_13_pilon	AUGUSTUS	CDS	4554868	4555689	1	-	0	ID=JU1373.g14790.t2.CDS12;Parent=JU1373.g14790.t2;
JU1373.scaffold_13_pilon	AUGUSTUS	exon	4554868	4555689	.	-	.	ID=JU1373.g14790.t2.exon12;Parent=JU1373.g14790.t2;
JU1373.scaffold_13_pilon	AUGUSTUS	intron	4555690	4555731	1	-	.	ID=JU1373.g14790.t2.intron12;Parent=JU1373.g14790.t2;
JU1373.scaffold_13_pilon	AUGUSTUS	CDS	4555732	4556092	1	-	1	ID=JU1373.g14790.t2.CDS13;Parent=JU1373.g14790.t2;
JU1373.scaffold_13_pilon	AUGUSTUS	exon	4555732	4556092	.	-	.	ID=JU1373.g14790.t2.exon13;Parent=JU1373.g14790.t2;
JU1373.scaffold_13_pilon	AUGUSTUS	intron	4556093	4556136	1	-	.	ID=JU1373.g14790.t2.intron13;Parent=JU1373.g14790.t2;
JU1373.scaffold_13_pilon	AUGUSTUS	CDS	4556137	4556465	1	-	0	ID=JU1373.g14790.t2.CDS14;Parent=JU1373.g14790.t2;
JU1373.scaffold_13_pilon	AUGUSTUS	exon	4556137	4556465	.	-	.	ID=JU1373.g14790.t2.exon14;Parent=JU1373.g14790.t2;
JU1373.scaffold_13_pilon	AUGUSTUS	intron	4556466	4557254	1	-	.	ID=JU1373.g14790.t2.intron14;Parent=JU1373.g14790.t2;
JU1373.scaffold_13_pilon	AUGUSTUS	CDS	4557255	4557444	1	-	1	ID=JU1373.g14790.t2.CDS15;Parent=JU1373.g14790.t2;
JU1373.scaffold_13_pilon	AUGUSTUS	exon	4557255	4557444	.	-	.	ID=JU1373.g14790.t2.exon15;Parent=JU1373.g14790.t2;
JU1373.scaffold_13_pilon	AUGUSTUS	intron	4557445	4557499	1	-	.	ID=JU1373.g14790.t2.intron15;Parent=JU1373.g14790.t2;
JU1373.scaffold_13_pilon	AUGUSTUS	CDS	4557500	4557572	1	-	2	ID=JU1373.g14790.t2.CDS16;Parent=JU1373.g14790.t2;
JU1373.scaffold_13_pilon	AUGUSTUS	exon	4557500	4557572	.	-	.	ID=JU1373.g14790.t2.exon16;Parent=JU1373.g14790.t2;
JU1373.scaffold_13_pilon	AUGUSTUS	intron	4557573	4557839	1	-	.	ID=JU1373.g14790.t2.intron16;Parent=JU1373.g14790.t2;
JU1373.scaffold_13_pilon	AUGUSTUS	CDS	4557840	4558486	1	-	1	ID=JU1373.g14790.t2.CDS17;Parent=JU1373.g14790.t2;
JU1373.scaffold_13_pilon	AUGUSTUS	exon	4557840	4558486	.	-	.	ID=JU1373.g14790.t2.exon17;Parent=JU1373.g14790.t2;
JU1373.scaffold_13_pilon	AUGUSTUS	intron	4558487	4558531	1	-	.	ID=JU1373.g14790.t2.intron17;Parent=JU1373.g14790.t2;
JU1373.scaffold_13_pilon	AUGUSTUS	CDS	4558532	4558618	1	-	1	ID=JU1373.g14790.t2.CDS18;Parent=JU1373.g14790.t2;
JU1373.scaffold_13_pilon	AUGUSTUS	exon	4558532	4558618	.	-	.	ID=JU1373.g14790.t2.exon18;Parent=JU1373.g14790.t2;
JU1373.scaffold_13_pilon	AUGUSTUS	intron	4558619	4558704	1	-	.	ID=JU1373.g14790.t2.intron18;Parent=JU1373.g14790.t2;
JU1373.scaffold_13_pilon	AUGUSTUS	CDS	4558705	4558712	1	-	0	ID=JU1373.g14790.t2.CDS19;Parent=JU1373.g14790.t2;
JU1373.scaffold_13_pilon	AUGUSTUS	exon	4558705	4558712	.	-	.	ID=JU1373.g14790.t2.exon19;Parent=JU1373.g14790.t2;
JU1373.scaffold_13_pilon	AUGUSTUS	start_codon	4558710	4558712	.	-	0	ID=JU1373.g14790.t2.start1;Parent=JU1373.g14790.t2;
JU1373.scaffold_189_pilon	AUGUSTUS	gene	5597593	5602866	0.74	-	.	ID=JU1373.g10217;
JU1373.scaffold_189_pilon	AUGUSTUS	mRNA	5597593	5602866	0.38	-	.	ID=JU1373.g10217.t1;Parent=JU1373.g10217;
JU1373.scaffold_189_pilon	AUGUSTUS	stop_codon	5597593	5597595	.	-	0	ID=JU1373.g10217.t1.stop1;Parent=JU1373.g10217.t1;
JU1373.scaffold_189_pilon	AUGUSTUS	CDS	5597593	5597763	1	-	0	ID=JU1373.g10217.t1.CDS1;Parent=JU1373.g10217.t1;
JU1373.scaffold_189_pilon	AUGUSTUS	exon	5597593	5597763	.	-	.	ID=JU1373.g10217.t1.exon1;Parent=JU1373.g10217.t1;
JU1373.scaffold_189_pilon	AUGUSTUS	intron	5597764	5597805	1	-	.	ID=JU1373.g10217.t1.intron1;Parent=JU1373.g10217.t1;
JU1373.scaffold_189_pilon	AUGUSTUS	CDS	5597806	5597876	1	-	2	ID=JU1373.g10217.t1.CDS2;Parent=JU1373.g10217.t1;
JU1373.scaffold_189_pilon	AUGUSTUS	exon	5597806	5597876	.	-	.	ID=JU1373.g10217.t1.exon2;Parent=JU1373.g10217.t1;
JU1373.scaffold_189_pilon	AUGUSTUS	intron	5597877	5597917	1	-	.	ID=JU1373.g10217.t1.intron2;Parent=JU1373.g10217.t1;
JU1373.scaffold_189_pilon	AUGUSTUS	CDS	5597918	5597999	1	-	0	ID=JU1373.g10217.t1.CDS3;Parent=JU1373.g10217.t1;
JU1373.scaffold_189_pilon	AUGUSTUS	exon	5597918	5597999	.	-	.	ID=JU1373.g10217.t1.exon3;Parent=JU1373.g10217.t1;
JU1373.scaffold_189_pilon	AUGUSTUS	intron	5598000	5598048	1	-	.	ID=JU1373.g10217.t1.intron3;Parent=JU1373.g10217.t1;
JU1373.scaffold_189_pilon	AUGUSTUS	CDS	5598049	5598200	1	-	2	ID=JU1373.g10217.t1.CDS4;Parent=JU1373.g10217.t1;
JU1373.scaffold_189_pilon	AUGUSTUS	exon	5598049	5598200	.	-	.	ID=JU1373.g10217.t1.exon4;Parent=JU1373.g10217.t1;
JU1373.scaffold_189_pilon	AUGUSTUS	intron	5598201	5598273	1	-	.	ID=JU1373.g10217.t1.intron4;Parent=JU1373.g10217.t1;
JU1373.scaffold_189_pilon	AUGUSTUS	CDS	5598274	5598544	1	-	0	ID=JU1373.g10217.t1.CDS5;Parent=JU1373.g10217.t1;
JU1373.scaffold_189_pilon	AUGUSTUS	exon	5598274	5598544	.	-	.	ID=JU1373.g10217.t1.exon5;Parent=JU1373.g10217.t1;
JU1373.scaffold_189_pilon	AUGUSTUS	intron	5598545	5598588	1	-	.	ID=JU1373.g10217.t1.intron5;Parent=JU1373.g10217.t1;
JU1373.scaffold_189_pilon	AUGUSTUS	CDS	5598589	5598864	1	-	0	ID=JU1373.g10217.t1.CDS6;Parent=JU1373.g10217.t1;
JU1373.scaffold_189_pilon	AUGUSTUS	exon	5598589	5598864	.	-	.	ID=JU1373.g10217.t1.exon6;Parent=JU1373.g10217.t1;
JU1373.scaffold_189_pilon	AUGUSTUS	intron	5598865	5598909	1	-	.	ID=JU1373.g10217.t1.intron6;Parent=JU1373.g10217.t1;
JU1373.scaffold_189_pilon	AUGUSTUS	CDS	5598910	5599225	1	-	1	ID=JU1373.g10217.t1.CDS7;Parent=JU1373.g10217.t1;
JU1373.scaffold_189_pilon	AUGUSTUS	exon	5598910	5599225	.	-	.	ID=JU1373.g10217.t1.exon7;Parent=JU1373.g10217.t1;
JU1373.scaffold_189_pilon	AUGUSTUS	intron	5599226	5599270	1	-	.	ID=JU1373.g10217.t1.intron7;Parent=JU1373.g10217.t1;
JU1373.scaffold_189_pilon	AUGUSTUS	CDS	5599271	5599407	1	-	0	ID=JU1373.g10217.t1.CDS8;Parent=JU1373.g10217.t1;
JU1373.scaffold_189_pilon	AUGUSTUS	exon	5599271	5599407	.	-	.	ID=JU1373.g10217.t1.exon8;Parent=JU1373.g10217.t1;
JU1373.scaffold_189_pilon	AUGUSTUS	intron	5599408	5599726	1	-	.	ID=JU1373.g10217.t1.intron8;Parent=JU1373.g10217.t1;
JU1373.scaffold_189_pilon	AUGUSTUS	CDS	5599727	5600013	1	-	2	ID=JU1373.g10217.t1.CDS9;Parent=JU1373.g10217.t1;
JU1373.scaffold_189_pilon	AUGUSTUS	exon	5599727	5600013	.	-	.	ID=JU1373.g10217.t1.exon9;Parent=JU1373.g10217.t1;
JU1373.scaffold_189_pilon	AUGUSTUS	intron	5600014	5600057	1	-	.	ID=JU1373.g10217.t1.intron9;Parent=JU1373.g10217.t1;
JU1373.scaffold_189_pilon	AUGUSTUS	CDS	5600058	5600200	1	-	1	ID=JU1373.g10217.t1.CDS10;Parent=JU1373.g10217.t1;
JU1373.scaffold_189_pilon	AUGUSTUS	exon	5600058	5600200	.	-	.	ID=JU1373.g10217.t1.exon10;Parent=JU1373.g10217.t1;
JU1373.scaffold_189_pilon	AUGUSTUS	intron	5600201	5600243	1	-	.	ID=JU1373.g10217.t1.intron10;Parent=JU1373.g10217.t1;
JU1373.scaffold_189_pilon	AUGUSTUS	CDS	5600244	5600427	1	-	2	ID=JU1373.g10217.t1.CDS11;Parent=JU1373.g10217.t1;
JU1373.scaffold_189_pilon	AUGUSTUS	exon	5600244	5600427	.	-	.	ID=JU1373.g10217.t1.exon11;Parent=JU1373.g10217.t1;
JU1373.scaffold_189_pilon	AUGUSTUS	intron	5600428	5600469	1	-	.	ID=JU1373.g10217.t1.intron11;Parent=JU1373.g10217.t1;
JU1373.scaffold_189_pilon	AUGUSTUS	CDS	5600470	5600626	1	-	0	ID=JU1373.g10217.t1.CDS12;Parent=JU1373.g10217.t1;
JU1373.scaffold_189_pilon	AUGUSTUS	exon	5600470	5600626	.	-	.	ID=JU1373.g10217.t1.exon12;Parent=JU1373.g10217.t1;
JU1373.scaffold_189_pilon	AUGUSTUS	intron	5600627	5600765	1	-	.	ID=JU1373.g10217.t1.intron12;Parent=JU1373.g10217.t1;
JU1373.scaffold_189_pilon	AUGUSTUS	CDS	5600766	5600804	1	-	0	ID=JU1373.g10217.t1.CDS13;Parent=JU1373.g10217.t1;
JU1373.scaffold_189_pilon	AUGUSTUS	exon	5600766	5600804	.	-	.	ID=JU1373.g10217.t1.exon13;Parent=JU1373.g10217.t1;
JU1373.scaffold_189_pilon	AUGUSTUS	intron	5600805	5600848	1	-	.	ID=JU1373.g10217.t1.intron13;Parent=JU1373.g10217.t1;
JU1373.scaffold_189_pilon	AUGUSTUS	CDS	5600849	5600982	1	-	2	ID=JU1373.g10217.t1.CDS14;Parent=JU1373.g10217.t1;
JU1373.scaffold_189_pilon	AUGUSTUS	exon	5600849	5600982	.	-	.	ID=JU1373.g10217.t1.exon14;Parent=JU1373.g10217.t1;
JU1373.scaffold_189_pilon	AUGUSTUS	intron	5600983	5601029	1	-	.	ID=JU1373.g10217.t1.intron14;Parent=JU1373.g10217.t1;
JU1373.scaffold_189_pilon	AUGUSTUS	CDS	5601030	5601168	1	-	0	ID=JU1373.g10217.t1.CDS15;Parent=JU1373.g10217.t1;
JU1373.scaffold_189_pilon	AUGUSTUS	exon	5601030	5601168	.	-	.	ID=JU1373.g10217.t1.exon15;Parent=JU1373.g10217.t1;
JU1373.scaffold_189_pilon	AUGUSTUS	intron	5601169	5601213	1	-	.	ID=JU1373.g10217.t1.intron15;Parent=JU1373.g10217.t1;
JU1373.scaffold_189_pilon	AUGUSTUS	CDS	5601214	5601295	1	-	1	ID=JU1373.g10217.t1.CDS16;Parent=JU1373.g10217.t1;
JU1373.scaffold_189_pilon	AUGUSTUS	exon	5601214	5601295	.	-	.	ID=JU1373.g10217.t1.exon16;Parent=JU1373.g10217.t1;
JU1373.scaffold_189_pilon	AUGUSTUS	intron	5601296	5601453	1	-	.	ID=JU1373.g10217.t1.intron16;Parent=JU1373.g10217.t1;
JU1373.scaffold_189_pilon	AUGUSTUS	CDS	5601454	5601532	1	-	2	ID=JU1373.g10217.t1.CDS17;Parent=JU1373.g10217.t1;
JU1373.scaffold_189_pilon	AUGUSTUS	exon	5601454	5601532	.	-	.	ID=JU1373.g10217.t1.exon17;Parent=JU1373.g10217.t1;
JU1373.scaffold_189_pilon	AUGUSTUS	intron	5601533	5601581	1	-	.	ID=JU1373.g10217.t1.intron17;Parent=JU1373.g10217.t1;
JU1373.scaffold_189_pilon	AUGUSTUS	CDS	5601582	5601705	1	-	0	ID=JU1373.g10217.t1.CDS18;Parent=JU1373.g10217.t1;
JU1373.scaffold_189_pilon	AUGUSTUS	exon	5601582	5601705	.	-	.	ID=JU1373.g10217.t1.exon18;Parent=JU1373.g10217.t1;
JU1373.scaffold_189_pilon	AUGUSTUS	intron	5601706	5601774	1	-	.	ID=JU1373.g10217.t1.intron18;Parent=JU1373.g10217.t1;
JU1373.scaffold_189_pilon	AUGUSTUS	CDS	5601775	5601947	1	-	2	ID=JU1373.g10217.t1.CDS19;Parent=JU1373.g10217.t1;
JU1373.scaffold_189_pilon	AUGUSTUS	exon	5601775	5601947	.	-	.	ID=JU1373.g10217.t1.exon19;Parent=JU1373.g10217.t1;
JU1373.scaffold_189_pilon	AUGUSTUS	intron	5601948	5602000	1	-	.	ID=JU1373.g10217.t1.intron19;Parent=JU1373.g10217.t1;
JU1373.scaffold_189_pilon	AUGUSTUS	CDS	5602001	5602194	1	-	1	ID=JU1373.g10217.t1.CDS20;Parent=JU1373.g10217.t1;
JU1373.scaffold_189_pilon	AUGUSTUS	exon	5602001	5602194	.	-	.	ID=JU1373.g10217.t1.exon20;Parent=JU1373.g10217.t1;
JU1373.scaffold_189_pilon	AUGUSTUS	intron	5602195	5602241	1	-	.	ID=JU1373.g10217.t1.intron20;Parent=JU1373.g10217.t1;
JU1373.scaffold_189_pilon	AUGUSTUS	CDS	5602242	5602365	1	-	2	ID=JU1373.g10217.t1.CDS21;Parent=JU1373.g10217.t1;
JU1373.scaffold_189_pilon	AUGUSTUS	exon	5602242	5602365	.	-	.	ID=JU1373.g10217.t1.exon21;Parent=JU1373.g10217.t1;
JU1373.scaffold_189_pilon	AUGUSTUS	intron	5602366	5602410	1	-	.	ID=JU1373.g10217.t1.intron21;Parent=JU1373.g10217.t1;
JU1373.scaffold_189_pilon	AUGUSTUS	CDS	5602411	5602537	1	-	0	ID=JU1373.g10217.t1.CDS22;Parent=JU1373.g10217.t1;
JU1373.scaffold_189_pilon	AUGUSTUS	exon	5602411	5602537	.	-	.	ID=JU1373.g10217.t1.exon22;Parent=JU1373.g10217.t1;
[truncated: 512,671 more rows]
