# Supplementary material for: Selfing is the safest sex for Caenorhabditis tropicalis
Source: eLife. 2021 Jan 11;10:e62587. doi: 10.7554/eLife.62587 (PMC7853720; doi:10.7554/eLife.62587)
Supplement: Supplementary file 2. [file elife-62587-supp2.zip › NIC58.genome.fa]

>I
aagcctaagcctaagcctaagcctaagcctaagcctaagcctaagcctaagcctaagcct
aaggcctaacctaagcctaagcctaagcctaagcctaagcctaagcctaaggcctaagcc
taagccctaagcctaagcctaagcctaagcctaagcctaaagcctaagcctaaacctaag
cctaagcctaatgcctaagcctaagcctaagcctagcctaagctaagcctaagcctaagc
ctaagcctaagcctaagctaagcctaagcctaaccctaagtaagcctaagcctaagccta
agcctaagcctaagcctaagcctactcctaagcctaagcctaagcctaagcctaagccta
agcctaagcctaagcctaaagcctaagcctaagcctaagcctaagcctaaggcctaagcc
taagcctaagcctaagcctaagcctaagcctaagcctaagccaagcctaagcctaagcct
aagcctaagcctaatagcctaagcctaagcctagcctaagcctaagcctaagcctaagcc
taagcctaagcctaagcctaagcctaagcctaagcctaagcctaagcctaagcctaagcc
taagcctaagcctaagcctaagcctaagcctaagcctaagcctaagcctaagcctaagcc
taagcctaagcctaagcctaagcctaagcctaagcctaagcctaagcctaagcctaagcc
taagcctaagcctaagcctaagcctaagcctaagcctaagcctaagcctaagcctaagcc
taagcctaagcctaagcctaagcctaagcctaagcctaagcctaagcctaagcctaagcc
taagcctaagcctaagcctaagcctaagcctaagcctaagcctaagcctaagcctaagcc
taagcctaagcctaagcctaagcctaagcctaagcctaagcctaagcctaagcctaagcc
taagcctaagcctaagcctaagcctaagcctaagcctaagcctaagcctaagcctaagcc
taagcctaagcctaagcctaagcctaagcctaagcctaagcctaagcctaagcctaagcc
taagcctaagcctaagcctaagcctaagcctaagcctaagcctaagcctaagcctaagcc
taagcctaagcctaagcctaagcctaagcctaagcctaagcctaagcctaagcctaagcc
taagcctaagcctaagcctaagcctaagcctaagcctaagcctaagcctaagcctaagcc
taagcctaagcctaagcctaagcctaagcctaagcctaagcctaagcctaagcctaagcc
taagcctaagcctaagcctaagcctaagcctaagcctaagcctaagcctaagcctaagcc
taagcctaagcctaagcctaagcctaagcctaagcctaagcctaagcctaagcctaagcc
taagcctaagcctaagcctaagcctaagcctaagcctaagcctaagcctaagcctaagcc
taagcctaagcctaagcctaagcctaagcctaagcctaagcctaagcctaagcctaagcc
taagcctaagcctaagcctaagcctaagcctaagcctaagcctaagcctaagcctaagcc
taagcctaagcctaagcctaagcctaagcctaagcctaagcctaagcctaagcctaagcc
taagcctaagcctaagcctaagcctaagcctaagcctaagcctaagcctaagcctaagcc
taagcctaagcctaagcctaagcctaagcctaagcctaagcctaagcctaagcctaagcc
taagcctaagcctaagcctaagcctaagcctaagcctaagcctaagcctaagcctaagcc
taagcctaagcctaagcctaagcctaagcctaagcctaagcctaagcctaagcctaagcc
taagcctaagcctaagcctaagcctaagcctaagcctaagcctaagcctaagcctaagcc
taagcctaagcctaagcctaagcctaagcctaagcctaagcctaagcctaagcctaagcc
taagcctaagcctaagcctaagcctaagcctaagcctaagcctaagcctaagcctaagcc
taagcctaagcctaagcctaagcctaagcctaagcctaagcctaagcctaagcctaagcc
taagcctaagcctaagcctaagcctaagcctaagcctaagcctaagcctaagcctaagcc
taagcctaagcctaagcctaagcctaagcctaagcctaagcctaagcctaagcctaagcc
taagcctaagcctaagcctaagcctaagcctaagcctaagcctaagcctaagcctaagcc
taagcctaagcctaagcctaagcctaagcctaagcctaagcctaagcctaagcctaagcc
taagcctaagcctaagcctaagcctaagcctaagcctaagcctaagcctaagcctaagcc
taagcctaagcctaagcctaagcctaagcctaagcctaagcctaagcctaagcctaagcc
taagcctaagcctaagcctaagcctaagcctaagcctaagcctaagcctaagcctaagcc
taagcctaagcctaagcctaagcctaagcctaagcctaagcctaactaagcctaagccta
agcctaagcctaagcctaagcctaagcctaagcctaagcctaagcctaagcctaagccta
agcctaagcctaagcctaagcctaagcctaagcctaagcctaagcctaagcctaagccta
agcctaagcctaagcctaagcctaagcctaagcctaagcctaagcctaagcctaagccta
agcctaagcctaagcctaagcctaagcctaagcctaagcctaagcctaagcctaagccta
agcctaagcctaagcctaagcctaagcctaagcctaagcctaagcctaagcctaagccta
agcctaagcctaagcctaagcctaagcctaagcctaagcctaagcctaagcctaagccta
agcctaagcctaagcctaagcctaagcctaagcctaagcctaagcctaagcctaagccta
agcctaagcctaagcctaagcctaagcctaagcctaagcctaagcctaagcctaagccta
agcctaagcctaagcctaagcctaagcctaagcctaagcctaagcctaagcctaagccta
agcctaagcctaagcctaagcctaagcctaagcctaagcctaagcctaagcctaagccta
agcctaagcctaagcctaagcctaagcctaagcctaagcctaagcctaagcctaagccta
agcctaagcctaagcctaagcctaagcctaagcctaagcctaagcctaagcctaagccta
agcctaagcctaagcctaagcctaagcctaagcctaagcctaagcctaagcctaagccta
agcctaagcctaagcctaagcctaagcctaagcctaagcctaagcctaagcctaagccta
agcctaagcctaagcctaagcctaagcctaagcctaagcctaagcctaagcctaagccta
agcctaagcctaagcctaagcctaagcctaagcctaagcctaagcctaagcctaagccta
agcctaagcctaagcctaagcctaagcctaagcctaagcctaagcctaagcctaagccta
agcctaagcctaagcctaagcctaagcctaagcctaagcctaagcctaagcctaagccta
agcctaagcctaagcctaagcctaagcctaagcctaagcctaagcctaagcctaagccta
agcctaagcctaagcctaagcctaagcctaagcctaagcctaagcctaagcctaagccta
agcctaagcctaagcctaagcctaagcctaagcctaagcctaagcctaagcctaagccta
agcctaagcctaagcctaagcctaagcctaagcctaagcctaagcctaagcctaagccta
agcctaagcctaagcctaagcctaagcctaagcctaagcctaagcctaagcctaagccta
agcctaagcctaagcctaagcctaagcctaagcctaagcctaagcctaagcctaagccta
agcctaagcctaagcctaagcctaagcctaagcctaagcctaagcctaagcctaagccta
agcctaagcctaagcctaagcctaagcctaagcctaagcctaagcctaagcctaagccta
agcctaagcctaagcctaagcctaagcctaagcctaagcctaagcctaagcctaagccta
agcctaagcctaagcctaagcctaagcctaagcctaagcctaagcctaagcctaagccta
agcctaagcctaagcctaagcctaagcctaagcctaagcctaagcctaagcctaagccta
agcctaagcctaagcctaagcctaagcctaagcctaagcctaagcctaagcctaagccta
agcctaagcctaagcctaagcctaagcctaagcctaagcctaagcctaagcctaagccta
agcctaagcctaagcctaagcctaagcctaagcctaagcctaagcctaagcctaagccta
agcctaagcctaagcctaagcctaagcctaagcctaagcctaagcctaagcctaagccta
agcctaagcctaagcctaagcctaagcctaagcctaagcctaagcctaagcctaagccta
agcctaagcctaagcctaagcctaagcctaagcctaagcctaagcctaagcctaagccta
agcctaagcctaagcctaagcctaagcctaagcctaagcctaagcctaagcctaagccta
agcctaagcctaagcctaagcctaagcctaagcctaagcctaagcctaagcctaagccta
agcctaagcctaagcctaagcctaagcctaagcctaagcctaagcctaagcctaagccta
agcctaagcctaagcctaagcctaagcctaagcctaagcctaagcctaagcctaagccta
agcctaagcctaagcctaagcctaagcctaagcctaagcctaagcctaagcctaagccta
agcctaagcctaagcctaagcctaagcctaagcctaagcctaagcctaagcctaagccta
agcctaagcctaagcctaagcctaagcctaagcctaagcctaagcctaagcctaagccta
agcctaagcctaagcctaagcctaagcctaagcctaagcctaagcctaagcctaagccta
agcctaagcctaagcctaagcctaagcctaagcctaagcctaagcctaagcctaagccta
agcctaagcctaagcctaagcctaagcctaagcctaagcctaagcctaagcctaagccta
agcctaagcctaagcctaagcctaagcctaagcctaagcctaagcctaagcctaagccta
agcctaagcctaagcctaagcctaagcctaagcctaagcctaagcctaagcctaagccta
agcctaagcctaagcctaagcctaagcctaagcctaagcctaagcctaagcctaagccta
agcctaagcctaagcctaagcctaagcctaagcctaagcctaagcctaagcctaagccta
agcctaagcctaagcctaagcctaagcctaagcctaagcctaagcctaagcctaagccta
agcctaagcctaagcctaagcctaagcctaagcctaagcctaagcctaagcctaagccta
agcctaagcctaagcctaagcctaagcctaagcctaagcctaagcctaagcctaagccta
agcctaagcctaagcctaagcctaagcctaagcctaagcctaagcctaagcctaagccta
agcctaagcctaagcctaagcctaagcctaagcctaagcctaagcctaagcctaagccta
agcctaagcctaagcctaagcctaagcctaagcctaagcctaagcctaagcctaagccta
agcctaagcctaagcctaagcctaagcctaagcctaagcctaagcctaagcctaagccta
agcctaagcctaagcctaagcctaagcctaagcctaagcctaagcctaagcctaagccta
agcctaagcctaagcctaagcctaagcctaagcctaagcctaagcctaagcctaagccta
agcctaagcctaagcctaagcctaagcctaagcctaagcctaagcctaagcctaagccta
agcctaagcctaagcctaagcctaagcctaagcctaagcctaagcctaagcctaagccta
agcctaagcctaagcctaagcctaagcctaagcctaagcctaagcctaagcctaagccta
agcctaagcctaagcctaagcctaagcctaagcctaagcctaagcctaagcctaagccta
agcctaagcctaagcctaagcctaagcctaagcctaagcctaagcctaagcctaagccta
agcctaagcctaagcctaagcctaagcctaagcctaagcctaagcctaagcctaagccta
agcctaagcctaagcctaagcctaagcctaagcctaagcctaagcctaagcctaagccta
agcctaagcctaagcctaagcctaagcctaagcctaagcctaagcctaagcctaagccta
agcctaagcctaagcctaagcctaagcctaagcctaagcctaagcctaagcctaagccta
agcctaagcctaagcctaagcctaagcctaagcctaagcctaagcctaagcctaagccta
agcctaagcctaagcctaagcctaagcctaagcctaagcctaagcctaagcctaagccta
agcctaagcctaagcctaagcctaagcctaagcctaagcctaagcctaagcctaagccta
agcctaagcctaagcctaagcctaagcctaagcctaagcctaagcctaagcctaagccta
agcctaagcctaagcctaagcctaagcctaagcctaagcctaagcctaagcctaagccta
agcctaagcctaagcctaagcctaagcctaagcctaagcctaagcctaagcctaagccta
agcctaagcctaagcctaagcctaagcctaagcctaagcctaagcctaagcctaagccta
agcctaagcctaagcctaagcctaagcctaagcctaagcctaagcctaagcctaagccta
agcctaagcctaagcctaagcctaagcctaagcctaagcctaagcctaagcctaagccta
agcctaagcctaagcctaagcctaagcctaagcctaagcctaagcctaagcctaagccta
agcctaagcctaagcctaagcctaagcctaagcctaagcctaagcctaagcctaagccta
agcctaagcctaagcctaagcctaagcctaagcctaagcctaagcctaagcctaagccta
agcctaagcctaagcctaagcctaagcctaagcctaagcctaagcctaagcctaagccta
agcctaagcctaagcctaagcctaagcctaagcctaagcctaagcctaagcctaagccta
agcctaagcctaagcctaagcctaagcctaagcctaagcctaagcctaagcctaagccta
agcctaagcctaagcctaagcctaagcctaagcctaagcctaagcctaagcctaagccta
agcctaagcctaagcctaagcctaagcctaagcctaagcctaagcctaagcctaagccta
agcctaagcctaagcctaagcctaagcctaagcctaagcctaagcctaagcctaagccta
agcctaagcctaagcctaagcctaagcctaagcctaagcctaagcctaagcctaagccta
agcctaagcctaagcctaagcctaagcctaagcctaagcctaagcctaagcctaagccta
agcctaagcctaagcctaagcctaagcctaagcctaagcctaagcctaagcctaagccta
agcctaagcctaagcctaagcctaagcctaagcctaagcctaagcctaagcctaagccta
agcctaagcctaagcctaagcctaagcctaagcctaagcctaagcctaagcctaagccta
agcctaagcctaagcctaagcctaagcctaagcctaagcctaagcctaagcctaagccta
agcctaagcctaagcctaagcctaagcctaagcctaagcctaagcctaagcctaagccta
agcctaagcctaagcctaagcctaagcctaagcctaagcctaagcctaagcctaagccta
agcctaagcctaagcctaagcctaagcctaagcctaagcctaagcctaagcctaagccta
agcctaagcctaagcctaagcctaagcctaagcctaagcctaagcctaagcctaagccta
agcctaagcctaagcctaagcctaagcctaagcctaagcctaagcctaagcctaagccta
agcctaagcctaagcctaagcctaagcctaagcctaagcctaagcctaagcctaagccta
agcctaagcctaagcctaagcctaagcctaagcctaagcctaagcctaagcctaagccta
agcctaagcctaagcctaagcctaagcctaagcctaagcctaagcctaagcctaagccta
agcctaagcctaagcctaagcctaagcctaagcctaagcctaagcctaagcctaagccta
agcctaagcctaagcctaagcctaagcctaagcctaagcctaagcctaagcctaagccta
agcctaagcctaagcctaagcctaagcctaagcctaagcctaagcctaagcctaagccta
agcctaagcctaagcctaagcctaagcctaagcctaagcctaagcctaagcctaagccta
agcctaagcctaagcctaagcctaagcctaagcctaagcctaagcctaagcctaagccta
agcctaagcctaagcctaagcctaagcctaagcctaagcctaagcctaagcctaagccta
agcctaagcctaagcctaagcctaagcctaagcctaagcctaagcctaagcctaagccta
agcctaagcctaagcctaagcctaagcctaagcctaagcctaagcctaagcctaagccta
agcctaagcctaagcctaagcctaagcctaagcctaagcctaagcctaagcctaagccta
agcctaagcctaagcctaagcctaagcctaagcctaagcctaagcctaagcctaagccta
agcctaagcctaagcctaagcctaagcctaagcctaagcctaagcctaagcctaagccta
agcctaagcctaagcctaagcctaagcctaagcctaagcctaagcctaagcctaagccta
agcctaagcctaagcctaagcctaagcctaagcctaagcctaagcctaagcctaagccta
agcctaagcctaagcctaagcctaagcctaagcctaagcctaagcctaagcctaagccta
agcctaagcctaagcctaagcctaagcctaagcctaagcctaagcctaagcctaagccta
agcctaagcctaagcctaagcctaagcctaagcctaagcctaagcctaagcctaagccta
agcctaagcctaagcctaagcctaagcctaagcctaagcctaagcctaagcctaagccta
agcctaagcctaagcctaagcctaagcctaagcctaagcctaagcctaagcctaagccta
agcctaagcctaagcctaagcctaagcctaagcctaagcctaagcctaagcctaagccta
agcctaagcctaagcctaagcctaagcctaagcctaagcctaagcctaagcctaagccta
agcctaagcctaagcctaagcctaagcctaagcctaagcctaagcctaagcctaagccta
agcctaagcctaagcctaagcctaagcctaagcctaagcctaagcctaagcctaagccta
agcctaagcctaagcctaagcctaagcctaagcctaagcctaagcctaagcctaagccta
agcctaagcctaagcctaagcctaagcctaagcctaagcctaagcctaagcctaagccta
agcctaagcctaagcctaagcctaagcctaagcctaagcctaagcctaagcctaagccta
agcctaagcctaagcctaagcctaagcctaagcctaagcctaagcctaagcctaagccta
agcctaagcctaagcctaagcctaagcctaagcctaagcctaagcctaagcctaagccta
agcctaagcctaagcctaagcctaagcctaagcctaagcctaagcctaagcctaagccta
agcctaagcctaagcctaagcctaagcctaagcctaagcctaagcctaagcctaagccta
agcctaagcctaagcctaagcctaagcctaagcctaagcctaagcctaagcctaagccta
agcctaagcctaagcctaagcctaagcctaagcctaagcctaagcctaagcctaagccta
agcctaagcctaagcctaagcctaagcctaagcctaagcctaagcctaagcctaagccta
agcctaagcctaagcctaagcctaagcctaagcctaagcctaagcctaagcctaagccta
agcctaagcctaagcctaagcctaagcctaagcctaagcctaagcctaagcctaagccta
agcctaagcctaagcctaagcctaagcctaagcctaagcctaagcctaagcctaagccta
agcctaagcctaagcctaagcctaagcctaagcctaagcctaagcctaagcctaagccta
agcctaagcctaagcctaagcctaagcctaagcctaagcctaagcctaagcctaagccta
agcctaagcctaagcctaagcctaagcctaagcctaagcctaagcctaagcctaagccta
agcctaagcctaagcctaagcctaagcctaagcctaagcctaagcctaagcctaagccta
agcctaagcctaagcctaagcctaagcctaagcctaagcctaagcctaagcctaagccta
agcctaagcctaagcctaagcctaagcctaagcctaagcctaagcctaagcctaagccta
agcctaagcctaagcctaagcctaagcctaagcctaagcctaagcctaagcctaagccta
agcctaagcctaagcctaagcctaagcctaagcctaagcctaagcctaagcctaagccta
agcctaagcctaagcctaagcctaagcctaagcctaagcctaagcctaagcctaagccta
agcctaagcctaagcctaagcctaagcctaagcctaagcctaagcctaagcctaagccta
agcctaagcctaagcctaagcctaagcctaagcctaagcctaagcctaagcctaagccta
agcctaagcctaagcctaagcctaagcctaagcctaagcctaagcctaagcctaagccta
agcctaagcctaagcctaagcctaagcctaagcctaagcctaagcctaagcctaagccta
agcctaagcctaagcctaagcctaagcctaagcctaagcctaagcctaagcctaagccta
agcctaagcctaagcctaagcctaagcctaagcctaagcctaagcctaagcctaagccta
agcctaagcctaagcctaagcctaagcctaagcctaagcctaagcctaagcctaagccta
agcctaagcctaagcctaagcctaagcctaagcctaagcctaagcctaagcctaagccta
agcctaagcctaagcctaagcctaagcctaagcctaagcctaagcctaagcctaagccta
agcctaagcctaagcctaagcctaagcctaagcctaagcctaagcctaagcctaagccta
agcctaagcctaagcctaagcctaagcctaagcctaagcctaagcctaagcctaagccta
agcctaagcctaagcctaagcctaagcctaagcctaagcctaagcctaagcctaagccta
agcctaagcctaagcctaagcctaagcctaagcctaagcctaagcctaagcctaagccta
agcctaagcctaagcctaagcctaagcctaagcctaagcctaagcctaagcctaagccta
agcctaagcctaagcctaagcctaagcctaagcctaagcctaagcctaagcctaagccta
agcctaagcctaagcctaagcctaagcctaagcctaagcctaagcctaagcctaagccta
agcctaagcctaagcctaagcctaagcctaagcctaagcctaagcctaagcctaagccta
agcctaagcctaagcctaagcctaagcctaagcctaagcctaagcctaagcctaagccta
agcctaagcctaagcctaagcctaagcctaagcctaagcctaagcctaagcctaagccta
agcctaagcctaagcctaagcctaagcctaagcctaagcctaagcctaagcctaagccta
agcctaagcctaagcctaagcctaagcctaagcctaagcctaagcctaagcctaagccta
agcctaagcctaagcctaagcctaagcctaagcctaagcctaagcctaagcctaagccta
agcctaagcctaagcctaagcctaagcctaagcctaagcctaagcctaagcctaagccta
agcctaagcctaagcctaagcctaagcctaagcctaagcctaagcctaagcctaagccta
agcctaagcctaagcctaagcctaagcctaagcctaagcctaagcctaagcctaagccta
agcctaagcctaagcctaagcctaagcctaagcctaagcctaagcctaagcctaagccta
agcctaagcctaagcctaagcctaagcctaagcctaagcctaagcctaagcctaagccta
agcctaagcctaagcctaagcctaagcctaagcctaagcctaagcctaagcctaagccta
agcctaagcctaagcctaagcctaagcctaagcctaagcctaagcctaagcctaagccta
agcctaagcctaagcctaagcctaagcctaagcctaagcctaagcctaagcctaagccta
agcctaagcctaagcctaagcctaagcctaagcctaagcctaagcctaagcctaagccta
agcctaagcctaagcctaagcctaagcctaagcctaagcctaagcctaagcctaagccta
agcctaagcctaagcctaagcctaagcctaagcctaagcctaagcctaagcctaagccta
agcctaagcctaagcctaagcctaagcctaagcctaagcctaagcctaagcctaagccta
agcctaagcctaagcctaagcctaagcctaagcctaagcctaagcctaagcctaagccta
agcctaagcctaagcctaagcctaagcctaagcctaagcctaagcctaagcctaagccta
agcctaagcctaagcctaagcctaagcctaagcctaagcctaagcctaagcctaagccta
agcctaagcctaagcctaagcctaagcctaagcctaagcctaagcctaagcctaagccta
agcctaagcctaagcctaagcctaagcctaagcctaagcctaagcctaagcctaagccta
agcctaagcctaagcctaagcctaagcctaagcctaagcctaagcctaagcctaagccta
agcctaagcctaagcctaagcctaagcctaagcctaagcctaagcctaagcctaagccta
agcctaagcctaagcctaagcctaagcctaagcctaagcctaagcctaagcctaagccta
agcctaagcctaagcctaagcctaagcctaagcctaagcctaagcctaagcctaagccta
agcctaagcctaagcctaagcctaagcctaagcctaagcctaagcctaagcctaagccta
agcctaagcctaagcctaagcctaagcctaagcctaagcctaagcctaagcctaagccta
agcctaagcctaagcctaagcctaagcctaagcctaagcctaagcctaagcctaagccta
agcctaagcctaagcctaagcctaagcctaagcctaagcctaagcctaagcctaagccta
agcctaagcctaagcctaagcctaagcctaagcctaagcctaagcctaagcctaagccta
agcctaagcctaagcctaagcctaagcctaagcctaagcctaagcctaagcctaagccta
agcctaagcctaagcctaagcctaagcctaagcctaagcctaagcctaagcctaagccta
agcctaagcctaagcctaagcctaagcctaagcctaagcctaagcctaagcctaagccta
agcctaagcctaagcctaagcctaagcctaagcctaagcctaagcctaagcctaagccta
agcctaagcctaagcctaagcctaagcctaagcctaagcctaagcctaagcctaagccta
agcctaagcctaagcctaagcctaagcctaagcctaagcctaagcctaagcctaagccta
agcctaagcctaagcctaagcctaagcctaagcctaagcctaagcctaagcctaagccta
agcctaagcctaagcctaagcctaagcctaagcctaagcctaagcctaagcctaagccta
agcctaagcctaagcctaagcctaagcctaagcctaagcctaagcctaagcctaagccta
agcctaagcctaagcctaagcctaagcctaagcctaagcctaagcctaagcctaagccta
agcctaagcctaagcctaagcctaagcctaagcctaagcctaagcctaagcctaagccta
agcctaagcctaagcctaagcctaagcctaagcctaagcctaagcctaagcctaagccta
agcctaagcctaagcctaagcctaagcctaagcctaagcctaagcctaagcctaagccta
agcctaagcctaagcctaagcctaagcctaagcctaagcctaagcctaagcctaagccta
agcctaagcctaagcctaagcctaagcctaagcctaagcctaagcctaagcctaagccta
agcctaagcctaagcctaagcctaagcctaagcctaagcctaagcctaagcctaagccta
agcctaagcctaagcctaagcctaagcctaagcctaagcctaagcctaagcctaagccta
agcctaagcctaagcctaagcctaagcctaagcctaagcctaagcctaagcctaagccta
agcctaagcctaagcctaagcctaagcctaagcctaagcctaagcctaagcctaagccta
agcctaagcctaagcctaagcctaagcctaagcctaagcctaagcctaagcctaagccta
agcctaagcctaagcctaagcctaagcctaagcctaagcctaagcctaagcctaagccta
agcctaagcctaagcctaagcctaagcctaagcctaagcctaagcctaagcctaagccta
agcctaagcctaagcctaagcctaagcctaagcctaagcctaagcctaagcctaagccta
agcctaagcctaagcctaagcctaagcctaagcctaagcctaagcctaagcctaagccta
agcctaagcctaagcctaagcctaagcctaagcctaagcctaagcctaagcctaagccta
agcctaagcctaagcctaagcctaagcctaagcctaagcctaagcctaagcctaagccta
agcctaagcctaagcctaagcctaagcctaagcctaagcctaagcctaagcctaagccta
agcctaagcctaagcctaagcctaagcctaagcctaagcctaagcctaagcctaagccta
agcctaagcctaagcctaagcctaagcctaagcctaagcctaagcctaagcctaagccta
agcctaagcctaagcctaagcctaagcctaagcctaagcctaagcctaagcctaagccta
agcctaagcctaagcctaagcctaagcctaagcctaagcctaagcctaagcctaagccta
agcctaagcctaagcctaagcctaagcctaagcctaagcctaagcctaagcctaagccta
agcctaagcctaagcctaagcctaagcctaagcctaagcctaagcctaagcctaagccta
agcctaagcctaagcctaagcctaagcctaagcctaagcctaagcctaagcctaagccta
agcctaagcctaagcctaagcctaagcctaagcctaagcctaagcctaagcctaagccta
agcctaagcctaagcctaagcctaagcctaagcctaagcctaagcctaagcctaagccta
agcctaagcctaagcctaagcctaagcctaagcctaagcctaagcctaagcctaagccta
acgtatggaaaagcattagttttgaatgctgaaatgaaaattgtatcaaagttcttggaa
tctgaaatttggattgaaaaaaacctggaatatggacattggattttgtgattccatgca
actcagtaaaaaactatagttttaattttcaattttttattttaatagcaacattattca
caaaaaatcaaaatttaaaaaaaactatgtgtaattaaacaaaaatcttagaaaaagtat
aaatgaatgttatctcgttctcgttctcgttctcgttctcgttctcgttttcgttttcgt
tcatctcgatctcgtttattctcgttctcgttctcagtttcggttttggtctcgatttcg
gtctcttttcatccttttgttcagtttggtgctcaataccttttccgtttctttgggtca
cgtcctttctcactactttcatccggcttccgtttcttgctttcttttcttttttccgta
gagtcctgctcacattgttgtggcatttccactttcgaaaatatcatcaagcggacatga
tagtctttcaggttcagtttcttggaatctatcaacttttctcgatcatcagacacacaa
taccatccgatagatgtcttcacccatgatacgtagtgcccaacttgtttccaatctccg
aacgctgttaggatccattgatatccgaacatatcaaccggttcatcagccggaaaattg
tcgaattcttgttcggcatctttttcaacggtgacaatgtggtattgaccagttgcttcg
acccttctcgtaagtgaaccaccatttctgttgcacttcatacattcttgtttatggaaa
gtggtgtcttggatcatgctttggaaatttacatttctgtttccatcccttgtcttcatc
atggtcgtagtgtacatctcgtattcggcgggctcttcttcaaacgtgcaaccaaatgga
caatacatgcctctacgtacaagaatagcgaaagattggaaaatgttggaatcagttggg
caaaccgtttcaaatgcctcaaacagattatacagtacatcagtcaaatcttgttgatcg
gactgataacgatcttccaaaagcgatcgaagagcttgaacattgcttcgacgttcgaaa
attgtggctaaatgagcaagagcacctttcaatatatgtttgttctgaatgagatcacga
cggaacggcaccattgtgtacaaacaggaagcaatgacattcaaaaaacaatcggtacca
ctactattctcgagtaacaatatgttactaatgtaatcgggcccttcgttaattgcgtgg
ggtgcggcactgctgctgctgctggtggtggtggtggtgtttgatgtgttactcttagtc
ttgttcttcttgtgctttgtgattggtgtcttttcaacttgtttcgaaatgttcttgttg
ttgttctcggtcggcattgtaacgctcttcttcttcttcttcttgttgttctttgtgatt
ggtgtctctttgtttcgtttattgctgctaacgtcgttgttgttgttgttatttttgtag
ttgctggtgttggtggtagtggtgaggggagtggtagttgcggtcggtgttgtcgtcgtc
gtcgtcgtcgtcgtggtcgtcgttttcgtgatggtagtggtgatcgttgttttggtggtt
gtagtggtggtcgtatttccagtcgtcgtggtcgtgttggtcgtgttggaagtagttgtc
gttgatgtagttgtcgtgttggaagtcataacaggaggaggaggaggggcgacaaaagca
tcaaaactgtcctcttcttcagagtcggtgtcgtatctgattaactgaagatcatcgaga
attttgttgttcttttcggcttttctcttatcagcttcctttagtcttgtcttcggtttc
tccacccatatcgaaaacgtgatcttatcaagaactgagcaggtgacatgttcaacttct
ccggttgtgctgttacaataaatccacccagtagatggacacttataccatgcttcgacg
tcgtcttcgggtgtttctccaatagaaatagctccaatcagcaaaaatcgacatgaatca
atagtcaccggatcgtttccttttgattggtattttgagctagatccatctgcagaacaa
acaactaagtatggagcttcacttccaccgattccgattggacttagttcgtccaaatgc
ccatcgcacactcctccattcggcgtccgacaagtgcatttctctgcgtctagtagggtc
accgaattgagcttttgatttaatcctgccacaagaccctcttcttcggtgtcataccaa
ttggtccacaaaatgtgtcgatcccactcacggaactccacatttttgcaggtttgacaa
tttacctccgatctcacttgacgagtgaagagagcggtactctcggctggaagtgttttt
aggatgtattcgataatttcttgaacattgtccatattaatcccttccgacgagcatcgt
tccgtaatttcgataacatctttttgctcgttcgtcaaacatcctttaagtccaatcagg
gcaagtggatcgaatcctcgaaagtccgtcgtgtcaaactcttgaataattggcagcact
ttctccattgtactcagcatgtggatcaaacccaataaaacattctggcaacggccatat
tttttcagagtttcgactggacgagcgagtggtatcgaagaaattacatcttgaacagtc
gctcgaatttcgtgagttattctctgcttccgagtttctgctgttgtcttcttttgttgt
ttcttcttcttctttttcttcttgtcaccaccatccaactccgtcttgtctgcagaagaa
gaacaatgtttggggttacccacggaaggtaatccgattttcgctcgaagcctgttgttt
tcgattagagcatctttatcgattgtgatcttttccgagtgataacccgctaagtgaaga
ccatccagttttgtgacacgactcacagccacatagaactgtcctggtgcgaaaatgtta
cgcgatcttatcagaacgttgttcaatgttagtccttgtgacttgtgaatagtggctccg
taagcgagaactaacgggaacatttttcgagccatgatttcgttttttcgaagaaactta
gctgtcacacgttcaatgtcgtattcatctccgcaatcgaattcaacagtaatatactcc
acatcagtgttgtcttctttatacttgaatttgcgcacagttcccgttgctccattcacc
aatcttgccgttaccgagatgttacgtcgaagcattactcgagatccgacggcaactgac
aattgcgctggaaggccaccgtgcattactgtgtcgacaaaagatcgattcgatatgtct
ccagtctccacgatttttcgtaaatcggcatcattgtcagcttgtcttaacgtgttcgat
tgccatggtctcttgcgtctattttcctttctcggaacaaaacgacccatttctctcata
gcattcgtgtcaacgtcatcacgagcatcgattgtaattggatcaaccgcgatcatcttc
agaattgttccattgaattcatgaacttcagcgtttgttgcaaatagtgccataatttta
ggatcttcctctctaaccgcttcgaagtacaacgcaatttcgagcatcgatggttccgac
acgttttcggctacaattcgtcgtccttccagcactttatgatcttcacgcgtttgtgct
ccgcaccgaattcgtccaaacatctcagctaatgcgagatcatctccttgtctcatgttt
tgagttagctcatggtacgagaaaatcgaccacaaattcacattcgtactcattgctcca
aaaagacggaatgtttcattactgttaatgcctgaaataaaaaacattacacacacacac
acacacttttttcttttattttcacaatatactcacgtttgaacgggtgtggagctttga
ccggaggcagttgaagtagatcaccgcaaaccataatgttgtatccaccaaacggtccct
tcttccctccgatctgtctcaatcgcatatgaattttcataagcatcacattcgaaacca
tcgaaatctcgtcgatgacaagcaactttacgttttcgaacaattcccgaatttcaccaa
ctgcgtaactgtcaagatcttcaaacgcttcttcggcactgtgccccacttgaacaacct
cgatacgaaggagcgagtgtattgtatttccattgattgccagtgcagcaataccagtag
gtgcagcgagcagaaccgctggcttgaatccacttgtctcggacgaaacatatcgcaacg
ttagctcgtttgctagcgtgttgataacatacgatttgcctgtcccggccacaccagcta
gcatcattcgaatcgattcgggctccggtagcagcggcgtttgtggttcacgtcgcattc
ggcactcctcgttcaactctgcgatttccttgttgcgagcacgaatgttttcttgatgtt
cgattgattcaaggatttcagtaacgacttctttctgaactgtgttcagacgctccatcg
tttccttatgactctcgatatcaaccactcgatcttgaatttcgatcctctcctgcgctt
cttcatctaaattcattgcttccttggccgctcgtattcgttctattcgcttctcaagtt
cggcttcctctttttgcagacgagtgtaaccttggactagccgagtcaagtcatcatacg
catccactgacagttccgttcggagtcgtttcttgtgcttcttccacagctcgcaatatg
tttccactccattttctttcaatatttgatcttcgttcctccatggcacaaaaacaaggc
aaagacgtcgatgaaaatcttcgtagctttcccaatcatcttcaataagctttttcaaaa
agatgcggccgactcgttgttttatttttctcatgactttgaacttatgaccaataattt
gcctcttctctccactttcgatatccggatgacagtaaaaaggactatagacgcatgttc
gatgatactgcccatcattgccaacacattctaccttgttgttgtcgtcgtcgtcatcca
aattcaaatcatcattttcgttatctaagtactcttccagtggattgtagttgttgaact
cgctgttgtctcctcctcctccttctcctccttcaacgcggtttcttgtcgaagatctct
ttgagcagcttgttctcacgtttccttttctgatctcttgttcagtgagcggtttgtttc
gacgaagcatctcagcagcatccttggaatcgaaaatcgaacagatttcgaagttcgtca
ttatgttatacaaacacatatcatcaaattccgggcaccttgacggatagaagtcatcga
gcatcgatctagcatggatcggatcatcgggttttacggaatcctttggacgcagaattc
ttgtccgatcgttggacgcgtcggtcggaatgaaaacgtgagcttgatcgaaagcgaaat
taggataactcataagatcatcaactaattccagcattccaacttctctttgctctgcca
tgtctaagccgattttgaagagtgccttggactttgttaacccatcaaatgcgtatttct
tcacatccatcttatcacgtctcttcgccttctctccttttgtcgtgtatgcactgacat
aattgatgatgtcccggcacgcatatggaatgtactggacatctgtgttcgcattccaaa
gtcgggtaatcgttggactgtaatcgtttatcattcgctcgttttgggctctcgccaaaa
agtatggccgatttgtgacccccggaatgcgacattttttcatatcactgaaataaatgg
ttcgactaactgcgggtctcgggaacccaaagcgacacttcgacgtatacacacgtttcc
ggtatttgacagcgcgttggcatgttttgctatgtgttggccaatgcatttgatgattaa
caattatgtcatgaaggtctttttcttcgacttcgtccggcattcgtgcagtgacgtatg
tttcaataaaatcagcaacatcagacggagtccattcctcatcgggtcgtccctttgtcc
acaacacagagtgcagatgttgtgttcctctgtgttgatattcgactcgccggaagtaat
gagtaacaactcctagtggcgccatcttcttcgccaaaattactgttttccaaaacatat
ccactcttgctctccaatattgagaaaagatttgtggatcttttgcaatggccttgtcga
tgttttcggctgtgatcttctcgttgaatataagcgagtacagttcatgcaggtccgtcc
atcccttcgtatttggattaagtgttagaaaccatgtcggtggaccatagtgagcaatgt
gtgagcgaagttcatactttaccgttttccaatattgtggaaaacctctggatttcgaaa
aggcggtaagcatacttttttgagtttttggatcagtcagatcaaaatctctcactctca
ctccacgatgcactcttgcctggataccttgcaccgaactcaacatcaattgttgcttgc
gaccaaaggaatagcataaccatgaagtactacgagcccaataacgacaatgagctcgca
gtcgcgttcggatatacttcgctgctttcacatctggctgccgaattgtgtctattccat
ttcgtccatacgggtgcagttttgggaagatgagtaaatccaagtccttcgaatccaatt
gaatcggaatataggggttcttcttcaaagtgtatttttgtaacgcggtttgttcgttgg
ttttctcggttatgcttcttgtcggctgctcttcgaaatcctccaccacttgcgtgagca
tatgtcttgaaatgagatcgtcggcgtctttttgtgttgcacgttcatcctcgaatacaa
cattctcgttgagaatgaatgtgaagttgcgatcaatttcaatatctcgatatttttcat
tgttctctttcagccactcgagagcgcggatcactttaaacattgacacaaggtactcct
tcccccacccggttctcacttggatgttcaacgactgggcagaaggaagagttttggcca
catgttttagcgttgcctcaatttcggttggcaataccacaaggaccgcgttagttgcct
tcatcgccgtcgttgttttgccactcacacttttcaagtagcacgttttcatgttggctc
tggctctctcgattagaatgctttcgacgacattcaaacatctcagctcttctgggcatt
cgtctggctcgaatccgtttataagcgcagccgctggtaatcgctgtcgattataactcc
ctcgcttacacatcttgcaaactttgatcacctctccatcatcaatagaattgaatttgc
cgggtagccggtttctccaaacaccaacaatctcattgctgatatgtttttggggagtat
attgactgcatacttcacaaacttgtgtgtacatcaataaatccagttcagttcggaaat
cttgctttaactgagcactcgatctgtcgattgtcgactgcttgtgatggtcttggctgc
tccgtttggtgtaaaagtcgtcgaacttgagctgctgttcatctgttaggacgaattctt
ttctcaagaacaatctcatctcatcgacatttcttctttcgagcaatccggcacattttg
aaacgagttttatcaactgatccatttcacgatatctgttcaaaatcgttcggatccctt
gagaacaagctctatgtaacataagatacgtctgaacactctgcgtatcctcgttccaga
tgtacgtgagtccagacagtaatgtgaggtccttcagtgatttgtcatcttctttcctgg
aaacgttgttgaacaacgcttcatgaactgcagctgcttctctgtaatttgtgacaatta
ttgcttgtcattttttgattgtcttaccttctattcacttctggacatgattcatcacat
cttctggctcgagtataatgttcgacaatattcttgatgattacgtcaccctccatcaat
cgacgagccgcagcaccatgctcttcctgcagacactcagccacatcatcatctatgcta
gcgacgtgtttgggtcgtttcggcgttctcatctgttccacattcatttcagacaactgt
tcattgagaccttcactatcagcttgaacttcttgatccaaagattccatctcttgttcg
agtacttcattctcaaaaacgttttcttcaatgttgttttcgttctgaacaatgttgttg
ccgatcgtgccggtctcttcgatattctcgttctcgttcatctcgatctcgttattctcg
ttcatctcgatctcgttattctcgttttcgtgcatctcgatctcgttgttctcgttctcg
ttttcgtttatctcgttcatttcgatttcgttctcgttctcgttatttctattctcgata
tcgttcacaatgttctcagcatcttccgctcgagcagatcttcctcgttttggagaacct
tgttcgaattctttgataagttcattccagagttggcaaacagaaatatatttttttcca
tcttcttcaaatgtgtggaatggcattctaaaaagttgtctccttttaagctcttcggct
gacatattttttgggccaattatattgaatgttaattggtctaatacacgatcacgaaga
actttgatttcatcttttccaaaggcttccacggcagatatgtttttaaccaagtcttca
actgcttccattttcctttcgtcaaagttccactcttttctgcaatattttggtatttaa
tctgatgaaaacttctcgggaaacatgagataacttttgattcaggattggaaacacacc
tttctaaatttcttctaaattgtctagctctttttatgctctcctttcgaacttgatttc
gcgttcctgagcttcctttggctctgtcagatttttcacggctttcagattttttagtgg
ctacctcgtcactcgttggttttttagtcaacgttggagtattgtgctgaacagtttcgt
ctggattcgtagtagaatgttggtgccgtctgaaattgcgaaaacttgaatttttgaact
cgtcgtaattcaaacttactcattattttgagaagcgactacaatgtgttcttttctcct
ggacacatgtaactgtttcaatgcattgaggctcaattgtgaagaaggggtagattgtga
aggtgatattacgttatcgttttcaagattttttgtcatattcagaatctcattaagctc
ttcggaccattctcttcgaagttgattcatattctccacctcgtttcctcgtaatggcat
catttcatgaattgggacaaacaggcgatgtaagctttgaatataccgccgtccattaaa
aacggttaatattccacaatcattcccgaatgcgtcctgacgttgaacttctccatctga
tcctcgttcgataattatttttcgttttgatccaaaaaacaatttcgctagtttccttgc
ttcgtcgtcagggaaaaccataggcccgccaagaagagaatccaggatgtgcactctgat
gtttcttgctgaatcgactccaatggccacgagaacgaagtgttctgcgtttggcagaag
gattggcactaacacacggttcgaccttgaattttgcgcgaaagcttcataagtagccaa
atccttcttgtttttggaaagccgatggtccctcacaaactcggggtgcaccaaacgaat
gtgatcttcttcacttcttcccacattgtggtcacacacctgaaattgtttttcatgaaa
ataggtatacgtatcgaattattctcaccattttgaatagcaaatgccacactgcggaac
ttgacagcatctgcccatgttggcgggtttgatcaacgtcctcctggctgatcaaaaaat
gatgtgacacttgaactcctgcgatgggcatcgcaaaaatttcgttcggtgtcgggccgt
gatctctctgaaattttccacaatgaaaagttgtctttatttttatcaaaaatgattttg
tagctcacccattggttgacagtatttctgatattcatcaactctgcggctctcggaccc
atacgctgcgtcgacaaagttgaatccgttgaatcactgttctcatcattgtctccgatt
cctcttcctcccaacaatcttggtcgttcaacttctgtcccaacgtcttcttcagtttca
agaattgaatccaatgtggcaacaaactttcgcttcatcttcaacgatttcttaggaaca
tgactcagttgttgttcagggatgacttcaactgacgaacttgattgcacattcatttgt
tcagacgacggttcttgagttgacagtgattcttgttgatcttctggcacatctctttgc
tctgatgcaatttcctcgagttcttctgccaatcttgttctaagagcagaaacaactgtc
tcgacagagctcattggatcatctcttcttttcggtcggaacttgccaaacttgttgata
aaatctttggtttcaagaagtatttccaaattcccaatgccgagaattgctgaatccgat
acagcagtctgtttttgaatttgcgtcgactggatgtactgcgaatccttgctctttcgc
tttttctctctttttcggtccttctccgttctatggtacaatgagtcaaccatcttttct
acttcttcttcgttcaaaactttcttctcgagtgacgaatcaatttgctgcgtcactaaa
cgtcctttcgaattgcgtccaacagtcattatgacgaactgtccgttggtttcaaaaaat
ggaacgagaaaagttgacgagttggaatcacgataactcatatattgatcagcatcgaat
ggttcatcggtggatccggatgtttctacagtccatcgctggaaatcagggaaaaatcta
ggatgaagcaatgtgatcttcgatttcttagacgctgaccaattgtagtctccaacctaa
aaaattgatcaattagggcaaaaaaaattaaacggcaaactaacttttttgtgtaaaagc
cggaaagtagctttttcagttacttgtccattttcaccacgaactgacaacaagtctgaa
tcatccaacgaccacgagtccttattgaaaattataggtccattcttatcctgaagaaaa
gagtatttaattttgaaaaattatgctcagttatttcccaataccttcaaggaaatatcg
ccaggtgatacggtgccatttttgccacgtcgcaatttttcgcaataagagttgaacgct
ttcttaattttgtggactgtactactcttctgggcggcgattttatcactgtagtattcg
tgctccattttatgcatgtttcgctgaaatacaacgttagttatttatgttgaaaacgat
tttaaaacttacctccactctctctctcatctcttcatcatcctgtactttgcctccaac
gtattttcggaatcggaatccatcttgagtccattccatgtgggcaactttgtcttcagc
gactttccttctcatttcgtttttctcatgtatcggcaatccgtagttaaggaaagtgtt
tggtgtagtctccattgggcgcagaaggtattctagtcgactaacttcgggggaggacac
tcggaatccaaattctctttccttcgctcgagatgagtcgtcaaccaaaacatttgacgc
atatcggttactagcagaagaagcgtcgtatgacgagcacggagagaacagtgaagaata
gtcatatttgaactctctggttgcctgagtgttgtccgacgaaaaactattgctgttgtt
attgttgccagtaaatgttgaagaaaaggtttttgacgaatatccatcttttcgatgttg
aatagatggctcacaaattgtttcaacggatggttgatatatctgaaaaaggaagaataa
attgatcaatcagtaatagttttacctctggatttgtgcttctatcatcatcaaagcgca
tcgaagatcggacactcaaagaatcgattgagtgatcatgaagtgatgatccttccgaaa
taaaagcagacgacgtgtctgtccacgccatagaccaggagtcattatccactgagttcc
gcgattccaagcgtgatctaaggtcttgttgaaacggaacagaaaccgaactggtcgagg
ctaaactgtacgtactcccatacatattctgcggacgtggtggttccgaaaggtagttat
cttggtcatcttggtatttgtttttcatcataatgataagtaagttaagttggcttgagc
tgaaataagaaacttttacaaatttgttgatcaacgagcagaagaattgattaaaaatga
cagcaacagagaaagatgtcaaacagtagatgaaattaaataattggacggtacagaaaa
tcaattgattttaacttagacatcagcaagatagagagagagagagagagccagaaaaaa
accatcatatgagctatgaatgatcatattctggaaccttgccttctgtatcagagagcc
ccacaattgtcagcataattagcaggattagtcatcatgtcaaggattcagtcatcatga
tacgtaaatttgtcatcatggttcctaataattgtcatcatttattttatcgttctgttg
tatgctctcaaaatgatgattatgatggtccatcactactacatagattgacagatactg
atatggagatacagagggaagacgggatgaacaaaatgaaactttcaaaattttcatgcc
attttaataaaaacaggacaaaaaattcaacatggagtgagggtaactcatcgaaaaatt
ggaaagaaaaatggtgaatgtggttggatctgaacaaaactgactgactctgctgcgcaa
tgactgtgaatgaaagtatacctgaaacagatcaacggtcacttcaaagggcaccgttat
ctaaactctgtcggcggtgcctctgctgcccaatgactgtaaatgatcgtatacctgaaa
cagatttacggttacttcaaagggtaccgttattcaaactctggcggcgtgtttctttga
tacttggaatcgattttgttaagaaaaattgagaaaaaaaagattttaaaaattgtttat
tcctgtttcgtatagccaaaacattaatttcaatgcaaaaataacaattgacatgtcctt
ccaattgaaaaattctgggtgcaggtttgccaatatcatgaaacattgtgcatggtacct
gaaaaaatcaagtatagtatcgaaaatcattttttaacccgaaaacttcaatttttggaa
aaaaattttgaaaaaaaaatttttaatttttttaaaaatcattttttcgaaattttttta
gtggaatctgaatttgcaaaaaaggtaaaataagaccccactacccgagactcgaacttg
cgtcatccgaaaccgagttggagctgaactctgacctttgacggctcgtatctcggcggg
gatacgtctaaacgaaaaatttcaaaaaccaaaatgtgcaactcaattagttctacaatt
aagtccctcttcaattttgccgtatctcgacgtttaaggccttaaaagaggcaaaaaccc
gaaaaattcaaaaaatttgacttttgagctaattttctcaaaaacgtagcggtgaatttt
tctataaatctctcagtatagcttattttgtttgctctttcaaataagcttgtcaaaaat
agagcgcaacgatcagattttttgcaccttttgctcagggtcaaaaatcaaaggggcgga
gcctaattttcaacattttttttatgttttcaatagtaaaccttatatgcactacaactt
tgtagagataaccaagtctcgaaaactaacctccggcgcgttacagggtccaaaaaacag
tttttgcccaaaaaggggcggagccaaggaaatttcggaagtcacatatattgcaaaagt
tgcgtctcctaatttaacataacatataaaaaaacaaaaaaaagttttcaagccgtttta
aaattatggcggtttgaaaattaattaccgtaatttgaccccgataaaggggcgggacct
aaaattccgaaaataaaaaagatgcgcaattcaattctacatgttgtacaaaaaagaaat
ctcgtaaaaaacacaccttaaaaaagttattaaccaatttaatttttcaattttcgactt
tgggctactgtagctccgcccacaggcaaaatttcaaaaaaataaatagggtatgtccta
tttaaattttgtgtactatccattggtgaaaaaaaaactcgattttgtgatttcgcctcc
ctgacctcagcccaaatagcacaggctgcgcctgcgcctgagcctatcttcagtttttcg
tatttttcatattcattatcgattttaatatttcaattctgacatacaaaagactaatgg
gcataagttatctggaaagtactgtaaaaaacatacgaaacattcctctgaaatttgttc
ctggaacaaaagcttaatatgtacgttttcaacattcggaagctccatgcatatttattg
agtagttcatttgaaaaaaaaacataaattcgcacaattgatgcaacaatggttggtctg
tatgaaatgaaaaatgattttaaatatgaactgcaagattacaacatttaatagatgggc
aactcaatcaactgtaattattcctccagttaatcagttaattcaataactgatggagtt
gtttcagcggcgtacgcttgctctgtagtactcgctttgagtttccccacgagcttttgc
agcaaagtgaaaatacggagtgagtcattggtctgatcgaaccagagcgcttgaactggt
gagctctctttttgaaagtagatgaaattcccgtcgaggcggagtaggtaattcatggtg
agcggctcaatgaaatgtgacggtcctgagcgattgacgacgaggaaactggaaaacaaa
tgggttttagataaatattttacattttttcattcggtaaaatatactttttcgcacttc
acccacccacctaaaataaggtcgactagcgcgctgatatatgaacagcgttccttcgca
atttgtgcgttgccattctcttttgatgggatcgatgcgataaattgcggcaaatggcat
ctgaaaagtttttttttttcaattaaaaaaagcgaaattttttcctcttactttatcaag
gattttgtgagcggctatgtcgatctttcgaagttcagttaaattttttcgcagcaattt
ggcctttttttgctcgtcattcatttttgataatctgatacctcgatatgttttggaatt
tgttcctggaacaaaaaaataaaatatcagaaacgaaataaaaggactgaaactgaattt
tgtaataaattagatgagaaatcgggtgaataacatacgaaaaattctccgtattttgtt
cctggaacaaaaggctaatatgagcgttcttaacagttggaaatattattcatgatgtct
atgagataggcaaaaaaagggacaaaatatcagaggcccggtagcacagtgaaaattgtc
tgaaatttgttcctggaacaaaccccgagagagggagagagaatgggggaggggggggga
ggagaaagagagagagctcaaaaccaaccgacctctctcggtgactacaaaaatgcagaa
tggcagatttcgagaacgccgtgaggagagaaaaataggtcatacatttgtgaaactcga
agattttttgaccaaaaagtgcttcaaataacattcaaaaattttgctgaaatttgttcc
tggaacaagcacttcatatgagcattctaaaagttcgaaaacttcttcaaaattctggga
ttgaaataatttattagaaaattttttttgaaatttttttgcattgaaaactataatctg
gaaaaaggtacaacagaaaaacattaggatggaagatatacggcttctcagaacgagccc
aacaattgataaaaattcgttttaatttttggtcccggaacaagagcttgatatgagcca
ttttcaaatttggaaatgtcatccataatcattgagaaatccaattcgcagagtccaatc
tgaaaagaaaaacttgaacatgttaaaaatttgaccttcaaaaacgagaacaaaaaccgt
taaaaatttgttcaaaattgttcgaaatttgttccgggaacaaggcttagacagggttcg
gccttggcgtaagcttcctaggcctaagcctaagcctaagcctaacaccagttcaacaaa
atttcttcaacctaaaaaatggttcgaaaaatagtcttgcaccctctatttgtcttgccc
ctctaatagtcttgctctaaaaaataggggttgaacaatagtcttgcatgcaagtctatt
acaggatttacggtagtttagaagttaaaaacatgtttctcgcaaagtttgataaccttt
gcatcgatcattgtggttttcaaagtcacaaactatagtggatttttcccgaatctgtta
atgcggtatataaccagttttgtttccagccaaagaacggagtccagcacttcatcttga
aagagattgacaataatgctctaaagcaaagaggagagggaggaggcagaaaaaattgaa
tttgttaacttttcacaattttaatatttcttcaatgatcgactattagaaacaaaaaaa
aatatttgaatgaagttatttaataaactacatacaatgtttgaatcttcttaacaactg
caatatgttttttgaatacttctcatgactgcttgatagttgctgcctggcccgccggcc
ctcatatgaaaaactttcagtttgttcagactagttttagagcttttccacatcttcagt
aacatgttttaaagattaataaatttgcacaattactttaaaggaacacatgggtttgag
cagccaaatacatctcgttttgtttagtataagtgtaaatagcctacatataaatgggcc
taaaaaattttgtttccgataagtgttaaagttttacagctcactagaatcagcacattt
ttctacgcaattgaggttagtttcaggatttttcgagccagttaaacattttctaaagcc
aggagctttgtttacagtataagtgtaattagcctacatataaatgggcctgaaaaattt
tgtttccgataagtgttaaagttttgtagctgctaaacagatctaaaacatctccgatag
aaaattttttaggcccatttatatgttttattagagacgttaattacactattactggct
tctggcctttgaaattgttttcttatctctaaaattttgtaactaacctcaaatgggtag
aaaaatgcgctgattctaatgcgctaaacagatctcaaacatttccgatagaaaattttt
taggcccatttatatgttttattgtagaagtggtataatacaaaagtcaccctccgtata
attcaagagttgccccccggtggaagactgtggaatagccgccctttttttttaaatcta
atcacgctaaaaatttccgtttttacgtgacattatgaactagccacgtattcgtatttg
tgacgagaatttcattactcgttattactcaagatgtgttgtggattcgctgcgaaccta
tgcatggagcccaaatgtaaattggggggaaaatattggaaggtgggggaggaatattgt
aggtggggaggaatattgtaggagctaagcttaactacacttcaggtttaatgccctaga
caaggggacaccttaaaaaatggtgcccggaagttatctttcaaaaaatgggggggacca
ttggaaggtgggggagaaatattggtaggtggggggagggggaatcttgtaagggggggg
gggaccattggaaggtgggggatgaatattgtaggtgggggaggaatattgtaggtgggg
gaggaatattgtaggagctaagcttaactatacttcaggcttaatgccctagacaaggag
acaccttaaaaaatggtgccccggaagttatctttcaaagaaaaaaagagggggggggta
attcttagattatcaggtggaggtgatttctgatgttgggtggggttcgattattggaga
ttacctaagatccaaattttctcccccacttcaactgttgggggataattattggagggg
atcttcgtagaaaagcccccctacagcaattgccccccgcctaatttttgattaagaata
acgctgggtggggggtgcttatagggtgggggcgattcttggaaaaataaacagatctca
aacatttccgatagaaaattttttaggcccatttatatgttttattgtagaagttaatta
cactattactggctcctggcctttgaaattgtttgttttcttagctctaaaattctgtaa
ctaacctcaaatgggtagaaaaatgcgctgattctaatgcgctaaacagatctcaaacat
tttcgacagaaaattttttaggcccatttatatgtattattgtagaaattaattacacta
ttactggctcctggcctttgaaattgtttgttttcttagctctaaaattctgtaactaac
ctcaaatgggtagaaaaatgcgctgattctaatgcgctaaacagatctcaaacatttccg
atagaaaattttttaggcccatttatatgttttattgtagaagttaattacactattact
ggctcctggtaaaaaaaatgggcctaaaaaattttctatcggagatgtttaagacctgtt
tagcgcattagaatcagcgcatttttctacccatttgaggttagtttcagaattttaaag
tgatgaaaacaatttttaaggccaggacccagtaatagtgtaattaacgtctacaataaa
acataaaaatgggcctaaaaaattttctatcggagatgtttaagatctgtttagcgcatt
agaatcagcgcctttttctatccatttgaggttagtttcagaattttaaagtgatgaaaa
caatttttaaggccaggacccaataatagtgtaattaacgtctacaataaaacataaaaa
tgggccttaaaaattttctatcggagatgtttaagatctgtttagcgcattagaatcaac
gcatttttctacccatttgaggttagtttcagaattttaaagtgatgaaaacaattttta
aggccaggacccaataatagtgtaattaacgtctacaataaaacataaaaatgggcctta
aaaattttctatcggagatgtttaagatctgtttagcgcattagaatcagcgcatttttc
tacccatttgaggttagtttcagaattttaaagtgatgaaaacaatttttaaggccagga
cccaataatagtgtaattaacgtctacaataaaacataaaaatgggccttaaaaattttc
tatcggagatgtttgagatctgtttagcgcattagaatcagcacatttttctacccattt
gaggttagtttcagaattttaaagtgatgaaaacaatttttaaggccaggacccaataat
agtgtaattaacgtctacaataaaacataaaaatgggcctaaaaaattttctatcggaga
tgtttaagatctgtttagcgcattagaatcagcgcctttttctatccatttgaggttagt
ttcagaattttaaagtgatgaaaacaatttttaaggccaggacccaataatagtgtaatt
aacgtctacaataaaacataaaaatgggccttaaaaattttctatcggagatgtttaaga
tctgtttagcgcattagaatcaacgcatttttctacccatttgaggttagtttcagaatt
ttaaagtgatgaaaacaatttttaaggccaggacccaataatagtgtaattaacgtctac
aataaaacataaaaatgggccttaaaaattttctatcggagatgtttaagatctgtttag
cgcattagaatcagcgcatttttctacccatttgaggttagtttcagaattttaaagtga
tgaaaacaatttttaaggccaggacccaataatagtgtaattaacgtctacaataaaaca
taaaaatgggccttaaaaattttctatcggagatgtttaagatctgttcagcgcattaga
atcagcgcatttttctacccatttgaggttagtttcagaattttaaagtgatgaaaacaa
tttttaaggccaggacccaataatagtgtaattaacgtctacaataaaacataaaaatgg
gcctacaaaattttctatcggagatgtttaagatttgtttagcgcattagaatcagcgca
tttttctacccatttgaggttagtttcagaattttaacgtgatgaaaacaattttttttc
aaccgatagaaaattttcaaggcccatttttatgttttattgtagacgttaattacacta
ttattgggtcctggccttaaaaattgttttcatcactttaaaattctgaaactaacctca
aatgggtagaaaaatgcgctgattctaatgcgctgaacagatcttaaacatctccgatag
aaaatttttaaggcccatttttatgttttattgtagacgttaattacactattattgggt
cctggccttaaaaattgttttcatcactttaaaattctgaaactaacctcaaatgggtag
aaaaatgcgctgattctaatgcgctaaacagatcttaaacatctccgatagaaaattttt
aaggcccatttttatgttttattgtagacgttaattacactattattgggtcctggcctt
aaaaattgttttcatcgctttaaaattctgaaactaacctcaaatgggtagaaaaatgcg
ttgattctaatgcgctaaacagatcttaaacatctccgatagaaaatttttaaggcccat
ttttatgttttattgtagacgttaattacactattattgggtcctggccttaaaaattgt
tttcatcactttaaaattctgaaactaacctcaaatggatagaaaaaggcgctgattcta
atgcgctaaacagatcttaaacatctccgatagaaaattttttaggcccatttttatgtt
ttattgtagacgttaattacactattattgggtcctggccttaaaaattgttttcatcac
tttaaaattctgaaactaacctcaaatgggtagaaaaatgtgctgattctaatgcgctaa
acagatctcaaacatctccgatagaaaatttttaaggcccatttttatgttttattgtag
acgttaattacactattattgggtcctggccttaaaaattgttttcatcactttaaaatt
ctgaaactaacctcaaatgggtagaaaaatgcgctgattctaatgcgctaaacagatctt
aaacatctccgatagaaaatttttaaggcccatttttatgttttattgtagacgttaatt
acactattattgggtcctggccttaaaaattgttttcatcactttaaaattctgaaacta
acctcaaatgggtagaaaaatgcgttgattctaatgcgctaaacagatcttaaacatctc
cgatagaaaatttttaaggcccatttttatgttttattgtagacgttaattacactatta
ttgggtcctggccttaaaaattgttttcatcactttaaaattctgaaactaacctcaaat
ggatagaaaaaggcgctgattctaatgcgctaaacagatcttaaacatctccgatagaaa
attttttaggcccatttttatgttttattgtagacgttaattacactattactgggtcct
ggccttaaaaattgttttcatcactttaaaattctgaaactaacctcaaatgggtagaaa
aatgcgctgattctaatgcgctaaacaggtcttaaacatctccgatagaaaattttttag
gcccattttttttaccaggagccagtaatagtgtaattaacttctacaataaaacatata
aatgggcctaaaaaattttctatcggaaatgtttgagatctgtttagcgcattagaatca
gcgcatttttctacccatttgaggttagttacagaattttagagctaagaaaacaaacaa
tttcaaatgccaggagccagtaatagtgtaattaatttctacaataatacatataaatgg
gcctaaaaaattttctgtcgaaaatgtttgagatctgtttagcgcattagaatcagcgca
tttttctacccatttgaggttagttacagaattttagagctaagaaaacaaacaatttca
aaggccaggagccagtaatagtgtaattaacttctacaataaaacatataaatgggccta
aaaaattttctatcggaaatgtttgagatctgtttatttttccaagaatcgcccccaccc
tataagcaccccccacccagcgttattcttaatcaaaaattaggcggggggcaattgctg
taggggggcttttctacgaagatcccctccaataattatcccccaacagttgaagtgggg
gagaaaatttggatcttaggtaatctccaataatcgaaccccacccaacatcagaaatca
cctccacctgataatctaagaattacccccccccccctctttttttctttgaaagataac
ttccggggcaccattttttaaggtgtctccttgtctagggcattaagcctgaagtatagt
taagcttagctcctacaatattcctcccccacctacaatattcctcccccacctacaata
ttcatcccccaccttccaatggtcccccccccttacaagattccccctccccccacctac
caatatttctcccccaccttccaatggtcccccccattttttgaaagataacttccgggc
accattttttaaggtgtccccttgtctagggcattaaacctgaagtgtagttaagcttag
ctcctacaatattcctccccacctacaatattcctcccccaccttccaatattttccccc
caatttacatttgggctccatgcataggttcgcagcgaatccacaacacatcttgagtaa
taacgagtaatgaaattctcgtcacaaatacgaatacgtggctagttcataatgtcacgt
aaaaacggaaatttttagcgtgattagatttaaaaaaaaagggcggctattccacagtct
tccaccggggggcaactcttgaattatacggagggtgacttttgtattataccacttcta
caataaaacatataaatgggcctaaaaaattttctatcggaaatgtttgagatctgttta
gcgcattagaatcagcgcatttttctacccatttgaggttagttacaaaattttagagat
aagaaaacaatttcaaaggccagaagccagtaatagtgtaattaacgtctctaataaaac
atataaatgggcctaaaaaattttctatcggagatgttttagatctgtttagcagctaca
aaactttaacacttatcggaaacaaaatttttcaggcccatttatatgtaggctaattac
acttatactgtaaacaaagctcctggctttagaaaatgtttaactggctcgaaaaatcct
gaaactaacctcaattgcgtagaaaaatgtgttgattctagtgagctgtaaaactttaac
acttatcggaaacaaaattttttaggcccatttatatgtaggctatttacacttatacta
aacaaaacgagatgtatttggctgctcaaacccatgtgttcctttaaagtaattgtgcaa
atttattaatctttaaaacatgttactgaagatgtggaaaagctctaaaactagtctgaa
caaactgaaagtttttcatatgagggccggcgggccaggcagcaactatcaagcagtcat
gagaagtattcaaaaaacatattgcagttgttaagaagattcaaacattgtatgtagttt
attaaataacttcattcaaatatttttttttgtttctaatagtcgatcattgaagaaata
ttaaaattgtgaaaagttaacaaattcaattttttctgcctcctccctctcctctttgct
ttagagcattattgtcaatctctttcaagatgaagtgctggactccgttctttggctgga
aacaaaactggttatataccgcattaacagattcgggaaaaatccactatagtttgtgac
tttgaaaaccacaatgatcgatgcaaaggttatcaaactttgcgagaaacatgtttttaa
cttctaaactaccgtaaatcctgtaatagacttgcatgcaagactattgttcaaccccta
ttttttagagcaagactattagaggggcaagacaaatagagggtgcaagactatttttcg
aaccattttttaggttgaagaaattttgttgaactggtgttatttcacatcaattttcct
gaagtgtgatataaaataaaccatttgtctaaacacactcaagttctgccaaagcagtca
cactttcatttaatctcgtgccacatgaactaattgaaaaaccagttctcaagtagaaaa
aaatcagaaatagtagcgaggtaagtgaaggtcagtcaacggtgattatttgaagataat
gcgggaaagagtgaatggagaacagaaatagagagtaaagttcgaccgccattttttcgt
ttaaaaaggaaaccggtaagatgtacttgaagaatactccagtcgatatgaacttgtacc
taattttcttcatttttttagtggtggtgaatttggctgctactaaagtgagtttcacta
attcagatgcaaataccgtaaaacctgtaatagacttgcccctttatttgtcttgcccct
ctaatagtcttgcggtagaaaaagtagtttgaaaaataatcttgcaccctctaattgtct
tgcccctgtaatagtcttgcacccggtcatactttggctgcttcactttttggagggtaa
actcataattagaagccatttctctcagtttctatagttattgttgtcaaaaagtgatga
atttcccaaaaaaaagaggagaaaacacacattttatatcacacttcgggaaaattgatg
tgaaataacaccagttcaacaaaatttcttcaacctaaaaaaatggttcgaaaaatagtc
ttgcaccctctatttgtcttgcccctctaatagtcttgctctaaaaaataggggttgaac
aatagtcttgcatgcaagtctattacaggatttacggtagtttagaagttaaaaacatgt
ttctcgcaaagtttgataacctttgcatcgatcattgtggttttcaaagtcacaaactat
agtggatttttcccgaatctgttaatgcggtatataaccagttttgtttccagccaaaga
acggagtccagcacttcatcttgaaagagattgacaataatgctctaaagcaaagaggag
agggaggaggcagaaaaattgaatttgttaacttttcacaattttaatatttcttcaatg
atcgactattagaaacaaaaaaaaatatttgaatgaagttatttaataaactacatacaa
tgtttgaatcttcttaacaactgcaatattttttttgaataccgtaaataccctaataga
cttgcatgcaatactattgttggtagagcctctctgagagcaatactattaggggcgcaa
gtcaattagggggtgcaatacaattgttcgaagctaaaaatatgagagatttttgaagaa
aaaggcacgttttctagtgaaaaaggcaagattttcggtaaaaaatgcaagtttttcagt
aaaaaaaatataaattttcagcagggcaagacaattagggggtgcaatactattgttcaa
actctttttttgagggcaatactattaggggcgcaagtcaattaggggtgcaagtctatt
agggtatttacggtacttgtcatgcctgcttgatagttgctgcctggcccgcaggccctc
atatgaaaaactttcagtttgttcagactagttttagagcttttccacatcttcagtaac
atgttttaaagattaataaacttgcacaattactttaaaggaacacatgggtttgagcag
ccaaataaatctcgttttgttttccttacatcagaataaaaatacatacatattcatccc
gtgtcgatgcaccgaaccggccctcaacaagtatttcataataattttttctgtctaaaa
agtctttttcatcggctcgtcaaaaaacttaatatagctgtttcaaatggaattttgtat
cgaatatcttcggattgatcgtgatctattatttgaaaaggacagatacaatcttgtacg
gcagagggtatgttctctgatgaacgaatacgttgcatgtacatgtttcacattggaaat
gtatatactttgcgtttggcatctgcaagaacacattgaaggtaccttttttaaaaaatg
cactgaaaagtagtataaatgaaagcttcagaggaagaaacttgattctttgaaataact
gtgatcacaactaggccactctagtttgaattaacatcaaacgctaaatcctcatgatgc
tcatcttgattttgacagtcagggatgtccggaaataagacaaaagggtttactgtaaaa
aaaattatttacttacgaatgaaaatgttagactttcacctagataattgatatggtata
tgaaaccagtttacattttatctatgcgaaaccaagacaatagtgaagcatcagtgtcat
cgatttataaccagatcctagtgacagcaccggtctcctgtttttcctccttctaaaaat
tcatgccatatgccatgccagagattcaaatcaaagataatgggcctttcaaaaaacccg
tataaatccggatcaattgtcattggatttttcgattcactgttttaccgattttctgaa
gggatagttcaatggcttcgcatattccgaaacatttctggttatttttgtttttttcta
tcttgttaggattttatacattgtttttctcccaatatcagtatacagtcattgtggatg
gaaaagttgtcaatttcactggaggtgaagttctgctggcgtacataatatgaaaagttg
catttttcagtggaagattttattcctcccttcgtcagctattacccggtgttattcgta
agtattgtaacattttcagactcaccacgaatggttctaaaaatgtgatcatatcataat
ttgagactcttcacttttaatatcgattttttttttgctagcagctagtagtttatatat
gtatatatatatatatttatatatttatatagcagctacctacagtaatcggtaataatt
taaggctgtcccgcaaaacaagctgctatcctgtgggatcccaaaatcaatgtctcaatt
gatgataaatatcatgtgtttattgtatgatgaggagagttttttgaagtcgaatagttt
gaatgacacgtggattactaagaggttagttttccgtcctcccattcactggtgatactc
caaatcatgcttacactagtccgttgtgataccaaacttgtggaaaacttgcagtacttc
actggactttgtgattttcagaaattttcctaagtactctgccagaattgataaaatttt
tgaggggtttcccaaatttttttctagatcaaaagtaattgcgagaagaaacaaataatg
gcgcaagactaccttaaaacttcccattcatgtataagtaaattccgacattaagggaaa
tagggatttcaccatctaaggaaggaatgtaaatattacagggtgccaaattatagtctg
acatataacaggagcaagaaaattagagcggcgaaactgagtttttttctagagcaaaac
tatcacaaggcaagtctgataaaagttttccgtaatataactgaaaacaatactgcagtc
ttcacaaaggtaacatgaataacggtgcctgaaaataaaaaaaccttatattgccgctca
atcagttaatcatgctcagaaaaaacatattttcttattgatgaaatcaagaagttaatg
tctttgcaggaaatgccaagaacagaaagagttccgtcagccgagtccatctctcaagac
tgacaatggcacagttcgattcgctttcgtccgggacccgattcaacgatttgtatcttt
atacctggataagtgtatacagtatgcttacatttattcgaagacatttcccagacattg
atgttccagcaccaagttttgtttcgattgtggtaccaacatgagatgttttgttgaacg
gatatatgaaacactccggagagttaagaacaatcggcacgatccttttcaagaaccaga
tgtgatggctcaacatgctgctccattatcttggtgagtatgttgagcataactgcaacg
gtacggaacttcaggatgtgcaacttcgatagagatatcgaaaaatggcatttgttaatg
atgggatcagactttaacgaaagaaaatcttctacgttacacctggcaaatatactgcgg
cagcaaggttttgacaataagctggtggacaagatacatcaagaaacattgggtgagata
tattgctcaactagtctcactcgagccaagttacagccggtgaaaccgctcattccaccc
ataaatcatcttatcgcattgaagcagagcggcaagtgcgagaagaccctttcatcagag
atatgctgcataaaatttacttttttgactatttagtttttccgttcaaaagagatcacc
tagatgtgaaatatcaaactaactactggaatgctccagatgcctggaaattcagttgga
aagaaaacaatcgctgaacttgcagctcccctctccatgatctcgtatacatattttttt
atttatattttttataatatcaagaaagctatattaataaaagttttttatccgcagccg
aattcttcatgactcaaaaaaagaaacacgtgtgtgtgtgtgtttgtgtgtgtgggtgtg
tgtgtgtgctaactgttgctctgagtgaggtttaagatctcaaaatcaatagaatattta
ataatgcaacaagaaagaagaattgcactgggtgccaaaagaacgtgatttcgagattga
atagaaacccagttttgagaagtttatactatgatagtatactcggagatgcaaaaaccg
atatcatagtaggtggggatagtacactgggggataaggcataaggagacattatgaccg
cagtcacaaaacttggtgaaagaacagtaggagataatacgaaagggctcaaaatcagtg
gagaaagtgccgttggtgttaaaatgaaaggtgatagagcaaatggtgataagatgatag
gggtcataacttgaggagagagtacaaatgggcaaagaacgaacggagaaagcacgacag
gattcgccaccccgggaactaatatgagagggtccaaagccaggggtgatagcacaattg
gggagaatatagctggagagacaatgataggggagagcacgcgagggccaagaatgactg
ggacaaagacccatggagagagaatcacggatccatatatggcaggggacaaaactaaag
gggtgaaaagtaccggtgaggcgatgagggcctgagaagctgttgccggagaggcaatga
tagaagagaaaagaataggtgatccgataatgtccctcattcgtttttcgtatttgccta
tcttaatgtttcctttcccaatctctttgataacctgaaaagtcgtctgtgagtggcaag
gaacgatctcagcctaccgtatgtaaagctctcttggctttttttaatgttaaatttctt
ccggcttctaacgtctgtttgttttcaaatggggcattttttccataaaccatctctcgc
tgtttgtctgtcattatagagaagccggtagtgttgaaatgtgtcagctgtagggataga
tagctcttcgtcaaaattgtatcttacctgttcctctgtatacattccatgtaatttctc
cagtaccttcatttttcgataattctcttctccatagatcttggtcagattctggcgact
tacgttaacctcaacccccttaacattcataagagtaccctcagaatctctagctatttt
ctgagctgcatcatccaccgtatcagctaccccagtgatctctgtgatcatatctatgaa
agagtttttatcgattccttggttatttcctaataatttcactagggatgttttctgctc
ttcaggagtacctttgtcgtgaagagaaaacaacgaaggagatagaatgctgatctgaaa
atttattcgggttttttgtttatgagaaaaacctaccgtatcgttttcttttttttgctc
ttcgggagatattgcgaaaaacctgggagacgcaaatttcaaacttttctgatcgaaacc
tgagacattctgaccaccaagggacaatcctaattttatcccctctcttatcaacctgat
tctcaatactgcttccgtctcctgatctgtcatattcaaaagacttctagcatcattttt
caaaatctcttctggatgatcctggaaccgtttaaaaagcaaatcgatgttttcttttga
atactttttgctaatgactcttttagtcatctgcatagggtcgtccaaagtgtcatagtc
atcattctgaaatgatattagttaaagttaggtactatttaaggttaatgcccaccgcca
aaggttttcttgcactcaagaacattttccttggtttgggtctgcgcgatcttgcacttg
ctcctatcatctctttgattttctttcgattttcaattagttccccagtttttttgacat
caaccattatttgctgccatctggaagatttagagaagttttctaaataatacttacttt
tgagatcaagttgtctcaagtatttcgaaaaattggaaccaatataaaaagaattgcgtg
tttcagtttcaggcagtagccgatcaaccatattgtttcaaattacaatgttcttacccc
ctatcttccttcttattcttcaacgcgcgaatcgacttggtgatctgcttggcaatcaaa
gtgaacggcgacgcgtcatctttttcacttttcaaaatgtagctactctgactcactact
tgggtttgtcttctttttctgattcgaaatgcgccgatccatccactcgctggtgctttc
tccgagaacgtttttatcagaatcttggctccatgttggcgagattgttgagtgtgcgcc
acgtgaagaaggtcgctgacgcattctgcatgctgctctattgattggacttcctttaca
catttttcgtgaaaacgagattccagatgggatatcgttgagattctgaaatcagtgatg
agaaatgttcaccctgcttgaactctttatttacttttcattggcgactgtagcgatcaa
agcagacattgcctggtcaatccagtgattggacaactctaaaaccgcgtcctgagtggt
atttatcatatggatatcatggccgagaagattcttcaagtaccgagaagcatcaggaga
gtctcggaaagccagtgatatgtgaaacagacataagattaggccagttaagtacatttt
gctgaaaaatccgaaaactggattgcaagctggtcaaaaaatgaacgaaagagatatgat
aagaagaaagatcttcgccacgaaacgggaggagaaatgcttcaaggagaccattaacct
tcttcgttttctgagcgtgaaataagtacatcaaaatgtggttgtatgactaaatcaaac
tggtcgctacacttttcaatctcaatttcgagaacttcaagtcacatctaaatcagtagt
cacgtggaagcattatcgctgttaaaaaactttagacgaggaaaaaagactactgaaata
gcgatccaaatagttcaaaatgaatttacatcaaaaagttaagaattttcaattttagtt
ctctgaggatggaaaaaaacaaaacgaatttaaccacacttttccgaagcaattggaaat
cgttccccatagaactacgtgaaaaatttcaataacttcaagggagaaaaagtgtttgct
tgtctaatcattaaaactgaaaacatcgtctaatctaaattcttcccattccctcacaca
cttttatacgatctacgacaacttttttggaaaaggttccaacttttttcctctcgtcta
gtctctaatttttcttcatgggaggccccagacaagccgttcaatgtggtcattttaata
ggattacactaatgtgtacttaaaagaatcacacaatttttttttcggcctcatttcggc
cggcgttctccaggaacgaagggcaccgggatcagcggaatcgaatgatagggcgttgta
gattcagaaaacttgatggaacctgggatctgcacatttgtttaataagaagggtcgcta
gaaattgcattgtgtttttttttcaaaattcgtataaccccgatctgtggctttcgaaac
aaacctcaagatttctgtttagaaaaaagatatgtatgcttttgtcgagacagtttacat
atgctaattcatattacacttcttttcagtttcattttttataatcttttgtgataatac
caaatgccttagtaaaacgcttttgtaggctacttctctgattttttctgcgttttagcc
cattcttcggaaaaggtattgccttattgttcacaaagaagtttgaaatcagttcagttc
ataatatgaatgatattatcatggtttaaactacatatgaatttaaaaaagactgatcga
acagttttgatgcaatcaattttgaaaaagatgagaattttctctataggaaatacgaag
ctacagaaaaaaagcttaacttcctaaatgtagcagggaagcagtactatagacatataa
cacgattcaaacaaactttaaaaataacagaaatcgttcttgtcataaaacgtagacatg
atcagaatcgaggtatcatcattcatgtccattccatattctcttttacctgcctatctt
gttggaggtatgtgaaaaagctgtagagaggaggtacatatgtgttgataacatgattaa
ttggtctggcgggcacttctttgaaacacaatacatgtttctcgaacccatccttttgat
tttcaatcattttcaaataaacactagatatttggtgattttaatatcagttttgtaaat
tgtgttttaaaaaccaaccctttttcttcaagatggaacgttttgagatcaagaatatta
aaattcatttctagtcgcatttgtgatttaaacttttgaatgtctactattgttgtgagt
tccctcgcatatacgaaaattgacctaccgcaaaaaaaaccggaataaaaatcgataggt
caaccagaactgtttttgtctctggtgacttctagagggttttaaagttttttctcatgt
tttcggtgagcttctgtcaataacattttcacagttaagcgatgttcggactatgttcag
cgagtgctggacacttttttcagatgaaaaaagcgagtagtaacctcaaaggttagcttt
tcttagcttccttttatgacgcaacttttctaacttctctgctgtcttgaccccaacaat
gtatttttttgcgcggtgatttaagaagaaacattaaaaaccagttattctctctctatc
tctctctttctttgtttctctctttctctgtttctctctctctctctctctctctctctc
tttttttttctctttctttttatttttctatttttcaccctaccttccctgttacacttt
cgtgcaatggtattgcagttaccatcggaccgagttttgattttcaggatctaagaatgc
ttaaactcgtggggctcatccttctcgtcgtcgttgcttctggagacctatccaccccaa
aaccggttcttcaaattactgagaagttcatgacaacgacatcgacaatcgcgccacaca
ttttgaaagcaaaactgccggaaggtgaatgtagttcagccccccactaacagagctcat
tggttgttctagttccagagctcttcaataaaactaaattaaacaacgattactgcttct
gttcaatttctctcgatctgaaatcgcacgtcatatagctagcgatgatattgtaaaacc
gatcgtacgagcgctgtcacaaaatcatttaggactgagaattcggcgaaaattattgtt
ttctgtagctcaacaagctttactaatttgaactagaagcacctcaatacccaacctcgt
tttattctctctttttcagtcgtaaaaaacgcggcatgggagtgtggcaccgacgagttc
accaaggggatctctgaaggagaaattctgtcaaagtgccccaagcttcgaggtacagga
tccccctctaaaaccaactgtaactaattgtaaacctgcagatcacatgaacagttgctg
ttatcaacacgacaattgttatgacacccagttgggacagaaattttgtgacgactcgtt
ttgctcgtgtctcgaggtactctaatcctgtaggattttcaaacgcaaaatgattattcc
agcgtcgctctcggagctctaagtcatgccatgacgagtcggctccgcttttttgcgaac
tcgtgcgcaccttcggtgaggatgcgtataatgcatcggctccgaatgcaacaactacag
aagaggtagagtgttccgtttctagttgtgtcaaaaacagtatgttgcagaaatctcgtt
ttcttaggaaagtaatcgtgtttttatggggtaaggttccgggcggcgtttttctttgac
agtaccaccctgtactacccctcacaaaacattcgtatatccaagggaaacagttttgta
atgactccattaagaactatctaatcctcctattgttctaataacccctcgtgaacccta
gactcgtcttacgctattttattttcaactgattctttttgtcatcttcactcggttctt
ctctaccaagttacatccaagtattaattttatcgaattttgcagtttttcacagaaact
agactggaaactctaaataattattactaaacatgtttttctatacacttttaaacgcaa
ctgtaggtgccatgatagtattttcagagtattgtcgagaaggacgattacgattacgag
tcacaagtaaagcaactgaataatgtcacactaccggtataacccatgatcttttttttt
aagaaatcacctgttcattgtaaaatattgagtttctgtgccaccttttgcttcttttaa
tagtgtattttgttttaaataaacatcttgcaaaaaccccaagtgttaatatgtctgcgc
ttcattagaaacaaatttttgagttggtcagtttaaagtgaagccagtttactcgcatcc
tcatacggcacttcgatacgccttccccgtgccggaccagctgataattttagtcgaagt
gagaagctcttctcgtcgatcgattccaacgtctgaaagaaaacaacttgaaaattcaat
tgaagcaaatataccgcttcagatccccgatatgctccattcaccaccatcatttgtcgc
ccgattgaaggtatgactgtttccacgtgttcctgatccagcttcaccaccataccatcg
tctagttttacttcagccttgtagtcatcaaccatccttctgactactccttttgctctg
tagtaatcagatccgagagatttggtaacgaccttgaaaaaaaaatgcttaaaatggtgc
aaatttcagatcaagtatgatcctattggacaggccatgatttcatagaaaaatttacta
atttcttcagcatttttcttacctttactacgattccttctctcatccagtaatcctttc
tatttttcttttccttctttctctcctccatctctttgatctcatctaatgtcgatttct
ttgagattttctttgaaggacttctggatctcgacctctttcttgattctctagatgtat
cagaatagcctgaaggtccgggcctgtcaggatcttcttttttcactggcttcaagtcaa
aaacggacatcaacggaaccttcgctgtttccgttagtttcccaagtgactttcccccaa
atagttgtattttttgatcaggagcttctctaatcagctcagtggcctcatatttctctg
cgtcgtctccctccagctcccttccacgctgtaccatttcttcaacaatctgaaggtgtc
gatcttcgtcgtctttttcttgttgttgttttctttgctcttcttcttttttgattaccg
cttcctgatcaatgtaagctatgtaccatcctttgtcaccctcgtcaattttacatttac
cagaagaaccaagatactgaacgaacccggtgagagaatgccagacagtggaattcatat
gtacatgcccctggaagaagagaggatattaatttgggaatgcctgattgttgcactgtg
atacactatgaacgggtaattttacaagatcagaaaaacatgaaataaaagagcaaaata
aagcttccttttttgttttgttacattatttttttggaaaatcgattttttcagagtgca
tttttactagtaattttaaaattgtattgtctaatagctctgcccgcccccttttttttt
agaaacttccaagcttatctgaaccatcttagctcttcagatattgttttggctcacctt
atctttgatataaacgttatagacttcgttcgccctaaccctctttgttccatacgacgt
tctcaataattgcatgaaattcttctcaaaatcattagaaaactggcgaaggtatgagtt
ggaattctcagcgaacagcaacagctgacgttgatgggcttctgaagtcagatggcactt
gaaaccgttcgcatcgcgacactgcttttggcacatctggcagaacctgtaaaaacgaac
tataaaacagttggatggaaacgaaaacaaaaattatttgtttcgaagttttagatacct
gactagtttttaaagtgacctttttcgtctgttcatgctattttacaaggctaaagataa
ttcaaatcattgaaataataaatgggagttataaaatttggcctaattttatgttcaatt
caaaggaagttattagaaaaatagggcatggaggccgaacaatctgcgcgtttttgacta
agaaggttgactctctttctgaaaaaatggaaaattttattttattcagcctgatcatgt
ctgttttcacttcttttcggtatttaataaatataagcttttaaaattgataaattaact
taccatttcaatttctgcagcccttttgattttgttcggttcgctagctcttttgagctt
cctttttcatgttttcccatttttatgatctgaaaaacaatacaaacaatcaaaaagtga
tgcggaacagcggaaagaaacgaaagtcggaaaagaattctgtgtcgatttacgataaac
aacatgtgatagaggtgcggaatggcggagcttcgttgcaatggaaatttaaatgtaaat
gaaaaatatatttttcatttacatttaaatttaaaatagttttgattatttacaacctac
tccataaaaataagacgagaaaagtaaagaatggaagagatagtgagaaaaagtaaaatc
ttatcatctgtggcactgaaatttttattatcatttcacgaaggcgttaattctttttga
ataataatgaaatttacaaaagctcttgttgggaaacaacaaaatgattaaatttttttc
aacagttccattgtcgcacccagcttatcaatcgactctccatccagccttcgatagtac
atgttacatttattaactaaagatcggaagcgctaaatataaactgggatatatcagaaa
tgagtcaacaccgacctacctgtatacaaatcttggctttttctgctttttcttctgcta
acgaattgccctctgtgcgatgtgcgaactctgtactgaacttctcaagtttgtccacca
tgccactagaaatcgctccaaggccttccaaggctataaatcgattacgacggtctatgc
tggtgatgttttctgaattcaacagctagatttcaatgcttagttaggaaacctattatg
gtgggcaaatagtcatgacacgtgtccagagaccaaccattgcatctgctcaaaagtcta
gtagctgtaaggaccacttcttcatcatatgtttccattccacgagaaaccgctagtttc
agatggcgaatgtctgaaacttcctgtgacattcgatagatctaagcttcagtcgaagct
cactctttatatttttgtttgccactgtcccaatctcattgaccactgttatacacaccg
accatcttgaagatgtcctcggaagatattttttcggtaatcctttctttttatctattg
tcggtaaggaaagtgcagtgggaattgttttgttttttgaacctgcaggagaatgttgac
gttgtcgaatcactgaatggttttgaccaggacttttttggcgaccaagcggaggtatgg
tcttgttattgttggtgtggccttctctgtaaataaaaaatgtaaaataaaacgactgat
cacaacaacttttcccgttctgccaactcatattttctgcgtccttttgtcgaacttgac
cttcgtttcactgtatctgattgtggtgcgaaagcggatagacgagacaactcgtagaca
ctaacagaggccaaagccatctggaaaattgtttaattccatttagtttgtgatcctttt
ttcagaatagggattgatcctcagctgaatttcgcactctaacaataacagatgcaaaaa
ggaaaagtatggaatgagaacttggtccgtagcttttgaagtaattttcaaccaccgcca
cgccggtataaatggggcgcactcaaacataaaggaaaacgccaatcttcttgtcttgct
cccttcgtttgaatgggagaggggcggggtgaagggctgactcgtggtgagtgtcgaagg
gagtagacacggggtgacacgaaggcaggaggttatttgaatcggcatatttatatggtt
gtcatggtaaccagacgaagtctgacaacggggggtcattgatggattagtgagagctgt
tctctttatttgtaattaggtccttattaaagtttagcagaagtagaaacaaaatcattt
tctcttttcaccgaataacctgaaactattattggcgtctaaggtgataaacaagaccaa
aaaagcagaatgacttttattcatgactcagtttgaactagtcatctaatgagaaacaac
cgagtaaacggcagtaggtcttctgaaaaaaatgcatttggaatgggcagaatatcacag
taggggaaaaatacaatgcgaaaatcaaaatttcttgagccgctccagtactggatctaa
cttaaaaatcgtatcctcgtccagttgtttgtaaagccagtcgcgcttcttgacaacttc
tctgagatgctgaataataaagatttttatgtagttgaaaaatggatgctcacttgtata
caagtcttggccttttcagctcgctcttcagctacaacatctacaccgattttatgagaa
ttaatgctggaaaacttcacaagccgctcgcccagagtctcagtaatggcaatgaggcct
tctaaagcaattgttcgattagtgaggtccacgctagcaaggttttctaaaaaaattcaa
tttaattcgtgaaaacctgagggatttacctataacaaccggaagataagcaaaacaagt
attcaatgaccaatcattcctcctgctcagtattttcgtagctatcaaaaccaactgctc
atcagcacaaacttcgggaggcacatcagaacagctttgtcgcctcgctgtcagcatttt
gagccttcgtatattccggttctccttttttgcagctactccaatgtcatggaccgtgtc
tatgcaaaccccccagatcccgcctcctttcgatgaggtggaggtcatcgatgaaattga
attttgttttttaacaggtgcgtttggttttttgacaggtgatgaggtgatagcatacat
cgaaggtggtgatgtcttcttagagactgatggggatgaacgacggtttcgagaagtcga
agacgtaacagaccccactaaatcgccttcggatggagttcgaggtcggcccaggtaagt
aatagtgattgattcttggttgcgactgaaaaatgaaaataatgagcttacatctagtat
cactttctggctcaccgactagaaatggatctttttttctgtcctcgttcacttaataag
ctctgcgtcgagccggtaacactccttgtggttcttaaatccaacattgatggtgatgga
ttagtcgcgccttgaccccgattatatccggataacgacggcctgtttgaaacaatgaca
ctctttgcggtgccaacaggtctagttggtggctttgtggagataggggtgactgagcga
gaggaagtcttagaattattaaggttcaatgtttttgaagaagatgacgtggttgatttg
gaagatgtggaagctgaggtctttggcagtttctgagaccgttgtttgacttgggctggc
ttagctggactagcggggctagaatgactactgctgctattcacaggagatgttgatgtc
tcagcttcctctgatgataacacaggagacccaggagtcagatctactagttctagaagg
acatttccctcttcaattggtgaaagatcacttgcatcaatatcttcatcttcttcgtaa
atactcccacaaagttcgtggctgggcgaataggataagagttcctgaaacatagattgt
gaaagaatcaagttgaagctggttccgtagacatcgaggaaaaaatttgtggatacttat
tataaacaatttatttttctgagtgcaaagtttgaactttgaaatttgaaattttgaaaa
aataacgttttctgttgcaatcatacatatttttgatttaaaaaattttcaatattgacc
gttttgaagttacagaatggttatagagaaatgaacattttttggtcaaactcaaaacaa
tcataaaattaggtagcaaacattttttttttcaaaaaaaatcacctcgatagcataggt
cctcatttccaatcgctccgtattctcgccgatgcagatgaaatctaaatccaggccgtt
ggcatggacgctgacgacctaaaatgagaaatatgaaaatatatagatgaatatctccga
aaaaagatcaattttccagaaactcccaccttctcgacatttttcaacggcactgtcgtt
aaaacgtcacaacatggctcccaggtaagtaagtttatcgagtcgtttgtggcggctatc
atgacatgggctggaaattaagacttcgaatcctagctacgattgtagagaaactactta
ctgtcgaaagcgctagcttgaatatcatctagaaatggatcagattgtgagataagtcca
aaagtttcaagacaaaagaagcggactatcctatcatgaccgaccgccgatagaagaacg
tcactagggtggagttcgagggaatgaccctgaaaaaaaaatacggtgaagtccattatt
acaggtgttccaggagtgttgtgataaaacccattggctaatttggaatattttctagtt
cgatttgaaatggtttcccagaagaccttctatccattcggtaaaaagttacagcctacg
ttagcttaccgaacagttgaactgcgttatatacgatcgctgcctggcatcgaatatctg
aattgtctcgtcagtacctactgccaaatagtggtcccctggggaaagtgccagactacg
aatgacgcccgcggcatgtgatccgaaaacttttgatgggtgcattcgatgatcccactg
tgtccatgtacagtctgaggagcctgtataccagcaataggggttaaacttgctggctgc
taggcttgttattggttgagtgtgtccagtcagtatccttacttcatgacccgttttaat
gtcggcaattttgaggatggcattgttggccacagctatgtgtcgttcatcagtagatag
ttgcagacattcgattgctccttcacacagactagacgtactcggaagctgaaattaatg
tttaacagtctactttgttataaattataacttataatttctgttttttgttctccccga
caaaattgttttcttatacataacgaccttttattaatatttcgttcttattaatcagtt
tatgtatgaattttggttttcatcagattctctcttccgatatattttcttcctcttctt
agttgtctttttctcggaaataattctacacccctagggaaaagtgtgaaaagctaggga
tctcatctcacttgttcatcttttctgtgaaaggggaggtggtggtcaaaattgaaatga
aacaggccttggtcgagactagcttgaccctttcttttctcgttccgatgaaatgttcgt
agcgggtagcaatttcttgaacttggaacccaaaaattgcaagtgtattctattctacat
tctaactcaaacttgactcaccggttcgaggcatgcctctaacggtagcacctcgtaggg
accggcacaaattatagagttgtgtcgacgggagaagatggcagaatgaactgttgagtg
cggtagcgcagataccactgtaacttgtttttaaataacttgtttttaagtctcaccatt
acggttttttgaagttcccggcaatttttctactcattttctctatacattcgtttgttt
attcatttgaaattctcagcaataagatggtttgttttgtaaatcgtaaaaaaccgttct
gtatcaatagaacagttttgaaacacgtaaatttacgataagctagatttcctttctgta
cgaactcaatcttctcctaagcttactttctttccttacttcgctcgagatttcttccaa
tcaagactgtctctccccatgaacacatttccttctatttctatcatttttaactttttc
tttgagataaaatcttcatgactcaccttcaattttcatgatttgtgcaacatgaaagta
tacgaatttatgtatatatgttcaactgtaataattgagaacagaaatggctatgacact
gaaaattagctggaattattcggagctgagcaagatacgaactgaaaaagaaagagaaaa
atgtgaataaagagaagtttttcaacgattttgcaggaatcttttttgaaaagaagtgga
aaaaacacaagggagggagacaaatctaatttgggatgaaaacgtctgtgatgaaaagga
aagatacctatctgctcattttttttctggcatgaaatacttaaaaagttactgtttaat
cgatattttttaattaaatttcgagaacaaaccgcatgagaccccgaggaatgtgatgca
tggaaaacaaaaaaggaaagtaatgtcccaagtttttgaatatgagtgtacatgttataa
acaggatgagttttcacttcgctgctccaatctgctcttttattgtagagaaaacttatt
ttgagtccagtgttttctagatgttatttcttggttatcacgcaaaaaaaaagatttatt
ctctctaataaattctcgttatacatatatcttgaattacattcgaagaactttgtaaca
ggagtaaactctataaattttcgttaaatttctaacatatatgttccgtatacggaaact
tggaaagtataaaaattaataatgagtaaaagacgagattgtgcaaaaccacatagagca
aatactcctctgctctacggagaacagaataatagagaagatgggggaaatagctaaaga
gtggtagggaagagacataaaaacggaacaacgatgcccttgtttgccaatgtctttctt
gcagttcttatcatagagagaaagagacgggcttatgagaaaagaatagaaaaaaatgaa
ttttcgaaattaaaaatatatacggaaaaaaaaatcaaactgacgtatttaaatcttcat
gctcattcaatcaaaaaggcatactctgctctgcctatatattagacaactcgtagtgct
agttttaaagaagctgcaaaatttttttggtggcacaacgcttgaaaactgtgacaaaga
atcaaaaaattctcgggaatttgaattgtaccactattacttctcacggtctccgtttga
gcctgaatagcatggtttttaaaaagatttcattacaaaaattttttgaaaaaaaaaaag
aaaatttaagaaattataaatagtatagtgttgtactaatgaatagtcataattcaactg
tcgcctaaaagtggtcaccttctctccaccttcgcgatgacactgttccggataagatag
tacacctaaagcggagagagtaccagagacattatgctaatgttccgacccccgacgacg
cgcggaaaagaaacggacaagagaatagaggaggacgcatttgaaattccattctgtcca
tgtctatgtttccctttctctttctctctctctttctctctctctctctctctctctctc
tctctctctctttcctctattctactccttttgttatgtatttgcgcagctgaagagaat
ggaagaggcatacaattgagagcaactactaaaagatctttttacttatttagattggat
tagtaagttgttaacaataattttctgcaatttgctctaaccaattttttaggttcctcg
ctgaggttttaagaagaaaaaaaaatccctattgaacatgtcccgtaggacaaaaccaat
actcattcaataaggtgtttataccaacactatatctcatacaacatagttagacggata
gtggtttttcatggacgacatcagacaaactatttctttgaacattgtcatcggatgttg
tgcgtgctcattttttcttgaataacgtaattccgaaaaaaaaggtcctacttatgccaa
atactaatgtagctcaccaaaaataccgttgcatcaatttgcgaaagaaaacttctacgc
aacgaaaaagaaaaattgttcgacgataagcagcatctcatgggaatcctcctcttcaga
aaaagggaagagagagagagagagagagagagagagagagagagagagagatggaagagt
aacaaaacaatcctttcgtcccaaaagtgtttgaagaaaatcgagaaagtagaaaatgaa
gaaagcgtcccttctatctgatattctgttcctactctctctctctctctctttctctct
ctctctctctctctctctctctctctctctctctctctctttgttattctttttctggag
aagattctgggactagaagtcagctggcaaactttgaagaagaataaactgggtgaaata
ttagcaacaaggggattccaataagctaatgaagcacaaaagttcaagcgtcctcacaac
aaaaaaacatgaaacaaggaatagttgttttcaggtgactatttcgaagtttggtttaat
cagcttgacttatctcatctttattcaatcaaaactatcagaaaataagcaaaaaatgca
agagaagctagtctatttttttcaagagaagacctccttccccgataaacatttccaaaa
atattaatgatgtagtaattcaatgaagttataataaaaaaggcaatatcgaagtaataa
cgaaaacgtgaaaaaaaagaaagaaaaaagaaagagagaaagagaaatagagagagagag
agagagagagagagagagagagagagagagagataaactggcaattcccgtcaaacaagg
caaaattgccaaccaaaaagggcgaaagtaatagagttgggagggcgtgagagaaaaaga
cagagtttaggatagaaaatagagcacgacaaatggagaacgagatggaatatctggtaa
actagaccgaaaatctgatgtcaatcactacgcttagtaaattgggcttcgagtagaaga
tctacaatgcgggagaattctgttcggataattgcgggagaattttgttcggatttttat
atgtagtgaaaaaatttttttcaggtttcttttctcattttttttccgttcaaacttctc
tgttatcatcgattcaaattaattgcaccaaagttttgaatttttaaaaatgaaactccc
ccattttttaaaacaatcgaatttccgtgaaaacaatgacgggaataagtgagcgaagcc
tagtttttaataacagccaaaactttgtagccatttattctaatcaacgataaaatcatt
ttttaagaataagaaaattgattcttgaaaccagagaagtagcttcgttggtttttacat
gaaaacgattggcatcttgtccggacaaaagtcaaatctgacttctcaaaatatcatagc
atctcaaacccgtccaatctcaccggtgaatggtcatttttacataacataatattttag
ttagaagcactcccgccgctcgatgtactaatgagtacagttttttttggcggatggaca
taaagaagtgaccaaataactgcattttccatgatgaaatgtcgtattcattcaaataga
ccggcgcctccaaatggccggcagccgataataaaccagcacacaaactgaagaattgaa
aaataaaccgtcagcctctaattgaccggcactcaaaaaaaaccggtatttattacaaaa
gcacaggaaaacagtttatttacatagtactattccaaaaaatgataaaatttgtaaaga
attacgaatttttctgacgatttcgaacaaacacaggcttcgccagttgtttttactctc
atttaatgtttttttaaaaattatttggaaaagcaaatttgaaaaataaaccggcaacct
ctatttaaccggcactcagacaagggtctcgaaaaatagaccggcatgccggccaattag
aacaaatacggtaaaattattttacgagatgtcatggattttataatgaatctggtttca
tgttgtgcgttctaaaatttcattaggagctcaaaaaatctataaagaaaatgattgact
ggaaagttagtaatgaaagtgctttgcctgatctttatcgcgaaaaaaccatgagctaag
tttcacaagattttcgctatctgaaatttgatctcggaaaaattgaacaagcaaaacgtg
tctcttgtttccaatatttgctcatcgtatttcacagcttcactttgtcaaacaagtgag
gaatagtgcccagatttatctgttcgatactccaaaaacggaatatgggccatattggcc
cattatatggcacgtattgcaaattggttcggcggtgaaattttgaatcgaacgacactg
gtcgcttttattaaaatttcctcttccatcttgttactcaaacgtcacttttatcacaat
aaatcttcgggtggaactcgaatgcagtatccaaagctaaaaatagattttaaaagtgat
cattgacgccgttcgcgaacagtccactgcctgcctctcgttttccaacactatcaatat
aataagtgtatagttacttttagacctgagtgaaaaaacttcgataagaaatcgtactac
taattgtaaatgtgacatcatcaggaaggattcacgtgaattgagagtgattcagctaat
gatgaaaccaacaaagcgtgagcctgaattagattgacaacttttaataaccgcgtcatg
ttctcggtttatcccgaattgaaaatagagtgatctggaaatgggaacccaaacaaactg
gggaagttcgagaacgcggtaaccttccattgttgcggaagtgtgaagaccatattaata
ctgacaaaggaactttttaagtcgacagtgtctctggcaaaagtcttcggtaaaattcat
cagagtttgaaacagcactatttaaaacctatatttcagttttcaaggcctgctgaggag
aattatgaagtttgaaaaatctcagtttcttttaaacatctactaattaaccaaaaaagt
gcgcaaaattaagctattgggctggttttcgagccattcgaaggtcacagtttcggaaac
ggtttcagctagtttgtgattaagcaggttttgaaaacagaagtaaaggagttcattagt
gctttttagaacttttttatagagcttttctgaatcgaaaattaaagcatcctgttttaa
actggtcaaagtatattcctcctaccagtgatctttgattggtgacgctcaaagatcaca
gttctccaatcattatcttcatttgcatctagttctctttacgttttcaatgaatctttg
tatctcctttctactcactgtctcttcttgttgcgacttttaaagatgtgtccacgtgaa
tgtcttatctgtcttgacccattgttactgataataaaggggcggggtattgacttttga
agaaggaactgaaaagtataaaagaccaaatgatggataggctattagttatccattttg
atcctgaaatgccttgccaaagctgtgattattcatatttcaataacaactccggagaga
tccatgaagatcgacgcaagaagattgctatagttggaggcgggaattggggatgtgcga
ttgcatgcatagttggaaggacagtgaaagcccaagatcatatgttccagccaatagtca
gcatgtggtgtagagattctagagtgagtttcgtgaatatagctttcagtgcttgcataa
ataccttattttggaaaagttaatcagtggggatttttgtggtcttatttcctactcttt
gctttctctgttttcgatatcatttccaatttcagaaatccggagatacttctccctcta
tcgccgatgtcatcaactgtacccacgagaatcccaaatacctcccaggccgacgtattc
ctgataacgtcatcgccacatcctctcttctcaatgcttgcgaatcggctgatatattga
ttctggttgttccacaccaaggaatatccaaaatttgctcggaattgaaaggaaagcttc
gcaaagacgcttatgccgtttccctcaccaaaggaatttcttcaatttttgagaacaacg
tcattaaaatgcaattgatttctgatggcattgaagagtcattaggtatcgagtgtagcg
ttttgatgggtgctaatttggcaggcgaagttgccgacgggaagttctgtgaagctacaa
ttggatgtaagagtttggtgaatggagaggaacttaaaaatctctttgctactccaaact
ttaggataagagtgacagccgactttgaagcagtggagctttgcggagctctgaaggtgt
gaataaaacgtatcaagtttctaagtagcacggaactatctttttcagaacatcgtggcg
tgcgcagccggtttcgccgatggcctcggatgggcttataacgtgaaatcagctatcata
cgtctgggtcttctggagactaaaaaatttgtggaatatttttatccatcttcaatcgga
cacacctactttgagtcatgtggagttgctgatcttatcaccacttgttatgggggaagg
aatagaagagtggccgaggcgttcattaaaagtgataaggtaagtaaaaaaaggcaatag
cgatttcggtggaaactagaattaaatattttttagcaattgcatgaggtggagcatgcc
ctgctcaaaggacaaagtgctcaaggacccccgactgctcgagacgttttcgaaatgctg
aaaaatcacaaactagctgaaaactttccgatatttacttcggtccataaggttttctca
ggggaacacggagcgaaagaactctacgactcgttgagaaatcatccagaatatgaatag
tttaactgtgaaatctcacttctgacaagctgaagtttgtttttcagcgcttcgaagatc
tctttaactggtttaaccttgtaaataaaaaataatattattttttttgtttcaagagat
aaacgtttgttctattatgttatttacaaattgtatcagtttttgaaaatatataccgta
aaatctgtaatagacttgcattcaagattattgttcaaaccccattttctagagcaagat
cattagaagggtaagacaaatagagggtgcaagactatttttttaacaatttttaaagtg
aagatacttcatttagctgggttatttattcatcaaattttttggcgcaatgggagttgg
gggggccacccgatttttgcactgttaaggtgagcttaaacttagaaaaacaccccaact
attttgtaaagctttatgaacaaaaaaaacctctttaaaaaattaaaaactaacaaaaag
ggaaaagctgcccccccccccccaactccaattagcgccaattttcttcattttttaaat
atatattatacataatatatattcattaaatatgcgcataaataaatatatttatatatt
gtatacatttaaatgtatttcaataataatagtgcatttgcgccctgttgaaacagcgaa
tcagagtgggaatgaagagagcgcagacacgaatacatatgttagtcattttactcattt
tactcattttgcaacgtttttttttcattcactgtattctatagtttcatcttatgttca
gcgtagaatcatgttaccaacatctgaaaaaaaagcaatgtctcgaaaagaacaacggaa
gtcggcaaaacaactcaaaaaaatgcaggcgaaagcatttgctcagaaaacaccggttag
aataattaggcgtagtatgactataactcattgtttttagcttgaacaggtgatgcgaga
aacgatgggaatgacgaaagaagaaaaaaagaagcgaaagagaaaaaggcagcaggctgc
aagaaaagagctgagaaaactagagttcttgcagaaagaacatacgtatgaaaacgatga
agacgtaaacagtgtttctaaaaattcagatgacgaagatgaagtttagcacggaacttt
cttcgaaagctattaaatagttttcagaatcctgcgaaaaagttgaaatctaaaagcgga
atcgtggagattagtgttaaaaaaggaaaaagaaagtatggcgatgaaagtgaagatagt
gatgaagagttaacttatagtcagtatttggaagaagtacaggtaaatatttattatagt
cacttaataactggtcttgtcctgttctctcgttgttttagatcgttttaatacattgtg
caggatgaaaaattgaattactgtatttattctaattgaccgtctgacaaacagcaaatt
tgaaaaaaaaaaccggtcgatcaacagttggtttattcttcaaatctcaaaaaaataatc
taactaggcagtattattttataatcggcaccagtttttttcaagttttgaacattttct
gtgataagtaaaagtataaaaaatattgtttttttgtgtttctgccggtcaattttaatg
attccatattcacgctagttgaatgttccatttttagactgcaactcggaaaagacgaca
aactcagcaagacggacttgaggacgacgacgcggcaatcaggaaatatggaattctctt
aggtgtaaatgagcagaaaaaagagagagatggcaaaatgaaagtcccaaagtccatgaa
aacggacggcttggattgtgagatttaattcactaaatatttttcttgtttctttgtatt
ctaaaactaaaaagccttttcagtgcttctcgatttttgcgattcggaacgacgaaaaga
gttaatggaggacgagctggaagaagaccatgaagatgatgatagttttgaaaatgaaaa
ggaaaaagaaggaacacacagaatcgaagaggaactagatctgtcggaagttgagagtga
tataaatgaagaaggaagcgagacagcagtgagtacataccaaagttttttccacgaaaa
agatagttcatctctttttagtgcagatattcatatactcaaatgtattgctacagagaa
ctgaagtctttccaaaaatttttccgaacatttgaaacttcatgtttccagttctgctca
tttttcagatgagcgaaatgttttccgaagaagacgacgaagatgttgaggaaaaacagt
ccgaagcggaagaaaattcgcccgatgaagtcgaagacatatacggtcgaaaaattaaca
aatctacaggagaattgatcaagtttgatccgattgctgcccggcgcaaactcgatgaac
tggacgctctaatgccatcgaccaatgaacagaagcagcgagttgagcggactgttaata
gtatcatcaataagctatcggatgctatgctaatcaagtcacagcagggaatcgcggagt
tgtggatgagtaattcaaaaaacggtaaaaaatgatataatccttctaaagtcaataaag
tgctgccgaatcgcaatttctttccgaaaatgagaaaaaaaaactgctcacaatgttttt
cagacgttaaaagtgctctatacaaattcctctccaaggctcttctcaccccattccgcc
ttcaagattcacttttaactacatatggaacatttatcgcaatgtgtcatacgatgatta
gcagcgaactttgtaagtaaatcagcatcatcccttgtttacagatagaattccagctgc
acatttcgtagaatgttttctgtgcgatctagttaaatcaatgagcgaagaagaagagcc
ggacaacaaatccatggagaatcgtgctgtgctcactgcgttcttggtcgttttccgaat
ccttcaaccgtcgattttaattgaaataatcgaagaatttgcgaagattctaaatttaac
caatcttttcgctattcgaaccatcgtcgtctacgcctacaagtccctcaaaaaaaccgc
atggccgtttgtcatcgctaaaatcgacgaagttgctatggattttcaaatgaaacctat
ttctgccttgccacgcgctaagtttttgttggaagagcttattgagctcaagaaggcgcc
gcctaaagctgttgattatgagaacgtagagagacaagtaaaagtgatgcatggaatcac
aaaaagtaatataaacactttctatcaatttttacatctagttcacagaaaaaggaactc
atgcatcttcggatcaaaaggaactttcaatgacgctgaaagatttgctgcatgcggaag
agagaggtcgatggtaatttgttgatcatagtttctcgaccattatcccgtatttcttgt
caggtggatcatcggatctgcgtttcggcttcccgaacaaggagggtactgtcatctagc
ttcatccatcgcttctgaaactgagaagaaagggttcccgcgagaagtgaccaatcttgc
aacaaaagctggtatgaactccgaagttcgacgaaacattttttgtagcattggtaggaa
tttctagattgcaagtataatccagacttattctcagccatttctgttgatgaggatgat
gcttttgaacatcttctgaagctacagttgaagggagaaaaagagcgtgaactggtgcac
gtgttaatcgtgatgatgatgaaggaaaagacattcaacgcattctatgccgctcttctt
caacgattctgtgaatacaataagaaatttgtggttacactacagtttgctttatgggat
cgtcttcgtgattgtgatcagctgaaggcctttcagagaacatcgctggctcaactgctt
caacatctcattgccaatgaagttatgccaattacagtgttaaaagtaagtaagacagaa
gttactattagttgacatttcgaacaacatagtcactactcgaaaaaattaataaaatca
gtgaagactatttaaaagttttactcgtttctttcattaaacgatgttttacagactgtc
gaatgggctacgcgatcttccgcacttacagtcgtcctcaagaaactattcattgcgttg
gcaaaatctcctgaatctgtgctgaagagggtcttcgaacccatcgttaatcctcaaaag
cggaccaaatatgagattttgtcagaggtatggttgaactggattatgcaatctttacag
tatatttttcagggaatgcgcgtcttttggcacatgaatttgaaaaatgtcgacgcctac
cggaacgtagaacaatggatcatggaaagtggatacgattagcttgttcattatttttta
aagtcaatatttcccaaactagatttttgtgttttctgttgttttcattgttgatatttt
tcccttgttcatctgatgaatttggatcgttaagctcgggattttttgtcatagagtaga
tacatatatacgccttcgacgatatacagtttccatggcagaagctcgataagattccct
gaactactaacattcatttacacataacctaaattttcctaattaatcctgtcccattaa
cacatgttgctcatctttttatgtaagataattaggataataagagcatagaataaccat
gagaaagggaggacggcggcttagattcgttgcgcaattttaattaaaaggagagagaaa
aagtcaaaagaggacgtaattagaaaaaatatgaggggttggtcatttttctgccccctc
acttaaatcacggcctttcttgcttacaattaacaatactctttagattatcattcacca
gcttgccaaagtaattttcattctcttttttccgaatgttcactagtgagctattgtaaa
cctctccgactgacgtacagtatatcagcaagatgtcactcgatggatcggtgtttatct
tcattgaggtaaagactgcgggaaaactccaagaggtagttcttcgacgcagccgacacc
tcacgggttccgtcgttctctatctctagtatactatgaggccccgcccacttttgcagt
aggggacggaaaaatgaggtcttcggaagagtttttcaaaaatggagacaatattcatta
gatacgaaccgtattttgatggaataatcaagaaaaaattaacaagaaagttagaagaaa
atttcaagaacacgagatctttttaaaggaaaattttgaaagtttatcagaacttgactg
taataacattgaaattatttcgtcgtatagtaagcctatttaacaactaacttttgaaat
tacactttcacataatacctgaacgaaaactcaaaaaatggagaaatccgtgtgccaaac
gacacgctttttagtagttttttttctctaattacagtatcttttgtattttgtacgatt
tttcttttcatattcatagacttgtcatccttttcgaaaatagttttttatgtttcagct
gctctcttgtttagaaaatggtgacttctgctgaggcttacaaaaaattaaccattttcg
atgagttccagtgctacaatatacctaatgtctgtatcccttggtaccatttggagccaa
ctcttggagtccagtcaaaaataggttcacagtctcgggatgcgataccggtgatcccat
ctctatatgaagcctcacgacaagaagttcaagtggagccgaaaaagaaaaaaatgcggt
tagttcaaaataggctactgaagtcgaacaagatttttcagcgcttcttctgcctatgct
atttttttcagtgaaaagcagatggattggaaaacagccaatcccactactccctttggt
caaatctcaaaaaatgtagccaagcaatgggagctgttgagttatcaagataagctggtg
agttcaaaatcccaatgtaatatttgagtgactttaaaagaagtagtgaagtatttctta
aaaccaaaatgtagaagtctttaagaaaattggaaaattataaaatactaatatatcgtc
ataatacatgcacgattcatctattaaaacttttctgataatattgctttctaggatatg
ttgatgaaaccgaactttttcttcttcttttttcaaatgttggtaacattactttcacaa
tatggacagttgttttttcaggtctataaagtgcgctgcgagaaaaagcggaaaagcagc
atcgccgatgcagttaacgagaaggctcgtcaattgatgaacagttggcgtcattaatca
tattttatgtctgcttagttaatacatttatacttgtggtttaccatactcaatgcaaat
gagacagggtgatgaacattgacctagctttctacacgttctttttgttggttaaacatt
tttcagatgtctgaaactgtttaatttcattgttcagagctttcagacggaacataagag
ctcagaattcagaaaaatggccaaatggattcggcttcacttgcacgatgaggggtaaat
cagactttttcaactaatacgaacacagattgttttcttgttatcgtcagaaattcttca
ctttgatttcgttcaaaataacgcgtgctgtaacaacacagttgttatcatcatgtgtca
agatgtcctcggtttatttattccctgaacttattttgtaatttttcatatttattgttc
cgagagtacttctgaatcgcagtagatgtgaaaaggacacgtacatatatgaaggattat
ttttcatgtctgttgtgaatatataatttttctttttttctctagtctacttctttttta
gctcgtgatgtacgagagattcatagacttgcgaactttttctcattctctcgtagggaa
tctgaattcagattcagaggactaccaaatatcgaaaagtttttggaataattgtacgtt
tttcataggagacaaatgataataatggaccgatcttggtattgaagatttttgttttct
ttgtcttcctatttcttttttttctccaagcgttttctatgcgttttcaaataattaata
tttcctcagaaaaattcaaaaaatgagcaagcgtcctgctcccgaggccttttacgattc
agatgatgaggagaaaatggataggagaaatgaaacacatcgttttctggagagacaaca
ggcttcaggtcaattctagcacggtgtgcttccgaatatccaaaaaccttaaatttttcc
atgcggacggaatttcgtccgtcgattcccagttcggtccaacaaagggccagctccaaa
tatattcagaattcctggaaaaatttcaacatattactttttgcagcccaaccttcaacc
catcaaccagagtattgcttgatggaacttctagtagacgactttctcagatgctcgcat
aatttcatggaagagttgaataagatgtataacgaggtgaagaaaaagagaaactgatga
aaacaagaatgaagcttgagaaacaagaagaagtgcaaatggaagtggaagattgataat
tcgataaatccaaaaatattgtattcttctgtttaaaaaacggttactttgatttccgaa
caatgtctttaaccagttccaaaacacagctgtacatttccaagaaaaaagatcaattcc
ttcttgtgatttaagtaatttttttaaagttactatattaacttttcagttatatgtttc
cctccctcctaaaagtttgtttgatgcttgtctgaattttttcttgttcttcttgaccga
tatcataagtgtcctttatgtattattagtgttatcatcacacaaccttcaaagattaat
taataatcattcttcctgatttttttcctcagacttgcattctattgtttcgtttgtttt
actgatttaccaaaatagataagagaatacactgacggatcttaacatcaccaacagtct
agatagttgaatcagactcaaattgttcctcgaagttttgagatgatctcgcaatattgt
acttacttgattaacattataaaaaagcattacggttccatttagttggagaaaatgttt
attgtttgcctaacagccccatcgtttggcattaacgataacagtatgcatttcatgtgc
ataaacgcaggtacaaactacctttgtgtagtccacatcggaactcgcctgataaggatc
ataaaacgtcagttatacgtggatcaatgttcaaattcaaatactaggaagcaaccaacc
tgattcgtttgtttgtatttttctttttcgctcttgggaccttttttgcagggttggcag
ccaacttttcaaaagtaagtactcggagacgcagatgggtgaagacacaaggcgaaagaa
attttcttgttgactcgttcgccttggagcccgagaggacaaaataggctcgatttcttt
tttatgggttttaggttactgaatttttgaacaactttcataagctttatatttatgact
ggattggagagtagtttttctcttgctgaaaagtagtctcactgaaaatgttaggataaa
aaactaatttaaaaccaaattttttccttttagatttttaggcttatcgagcttctaacc
actcgatttctcaaatattggaacaagctaatttcacacgattttttgtatgtttctgga
ttctatgtgcacgcgcatcttcttttttaagaccccaaaatcaaagtctacaaagatgtg
cacacatcaaacaatcataccaccggaaaattgtgaaattttctccgcaattatctacca
aatagtgcgctgataacatcgaattgctatacaattcaaactctccccctttggctcctc
cccttgggtgcaatcttatcatcactagtcttgttgggctgttatcattgtgttcaaaaa
gcgaagagccattatgtgcgtgtgcaccggagcggacaccaattattttttactccctac
ttcttaaattcacatatatatataaacattttgtggggtttgtcaagggacacgtaaagg
cttaaccaaggaaaacccacagcttttatttctaacttcttgattacaggcacctccaaa
gagctctcatcctcgctcgtctacagatattgttttctccctgtcccgggcatttcttag
ctcctcttttatcctcgacttgtgggtgctgtgagctgttaaacccagccacagctaact
caggtatgattatatattcgtgtagatgtatcaggccttgatgattacagggtcacttta
cccagccaaaatccgaccagtgagctacgcccgttctctcgacgtgtcaccgccgccgcg
cccgccttcagtcatctctgttaccaggtaaagtattgctgcatcctaaatgtttataga
ttgtttctccagagacaaccccatttctatctcaactgtcgctgtgtttgccgataaacg
cgctcgttttcgttaacatcccgaggtgtatgggtcccgacagaaagacccgcatcctcg
tcctctatcgtcgtcctccctagcaggtccaattacagcaacccctctccccgtttttag
tccagctcatctgaaaaaatccatttcatcgcaacccagcaacgatgatctcttcccagc
taaacttcgcagttcaaacatacccagtcaaagcaccggacgaggagtactttttcgaag
gcgccgagaaactcctagaactttggttttgctccagcaaacaagaaggagccaaatctc
ttcgtgacattccacgggcagagatcgacgctatgctagacgtggcacgatgcaaaatcc
ttcattccaaaactaataagtatattgattcttacgttctcagcgaatcgtctcttttta
tctccgacaatagagtgattctgaaaacatgtggcactactcggctcctagcggctcttc
cagttctcatgcaactggctggttcttacgccagtctggacctagtacagtctgtttact
actccagaaaaaacttcttgcgtccggatcttcagccaaaccttcatcgaaactttgacg
ccgaagttgagtatttggatagtttctttgaggacggtcacgcttattgtttgggatccc
tcaaacaagatagatggtatctgtatacattccatagaaaagttcaatatccggcaaaca
aacaaccggatcatacattggagattttgatgagcgacttagacgaggaggttttgcata
agttcaccagaaaatttgccaaagatggacatgattgtttcatggtaagtgggaggcaat
tcatcagatattgagcatccgatttcagcgcgccggtatcgacaagattctcccagctgg
tgttgacgtccacgatgaacttttcgatccatgtggctacagcatgaatgcctatataaa
cgacacagatcagtatgccactatccacgtgactccagaaaaggagtttagcttcgcttc
ctttgagaccaatcaggacttggtttgtctttactctcaaacgcgtaaggtgttgcaatg
tttcaggtaagaacaaacatttgagattcagaatatacatagtttcagaccgaataaaat
tctgatgactgtgtttgccaatgatatatcgatgaagggaaaggacgcgcaacagcaact
gtgggatcgtgagctccctggctatagacgaacgaatgtgcagtttgtgagacttgaggt
aaccgcatgcgtctgagaaccatactacgagcatggcgacttagactcacgaatttagaa
aattagggactcgggttgtcagtttacctacaaaagttgaaattcgcagacggaaaccct
ggtgtatgcacacttcgtacgcaaggtaactcgggatttgtcatcatcgagtgacgagga
cgacggcgagcgctctgattaggcttgaagaaacctactttttttgataccgtactatat
tgctccactttttcttaatcctctctcttttgcgttttctactcgcttgtcttataccaa
ccatctattttatataacactctctcttttgttaggttccacggtcacacatagtcactc
tctattccatacacatgttttgttgtttatgcattagtcagttgccgaccaatcatcgat
tagacctttttccaattcgttgcttgaactaacttttctttgccttttatatttttctat
tatattgcgttttttgactctagtagcacgagtcgtgtagaaaattctaaaaaaactaga
atctttgggattataaataaaagtttgggaaaagattttcattcagtttttgaattatta
aagattctatggtgtcgtacagaatgtgcgctctccgccaaaaatgagttttccacgtga
tcacacatgtcaatcgtcagtgtatgtatttccgtcattttctcattatattttcactct
catcaaccaaatttttaagacgaaatgttgcgaattttctgtttactactcgtttttctc
gcctccacctttttcttatttgttgtctggagcaccggcccacttccacaggtgattaaa
acgaaacatcaccgaattgtaaatttgtagattttttcagggtgctcagcgacctcggtt
tccccgggatttaaatggcttaagagttctgagttctagtctggaaaaatatgagtaagt
gttattccatcgaatttcaataggcaatgtattcgtagagagtcccatggttggtacacc
ttatttctattctctactgcttatctttacaagcagacttttgcaattcccggatcgttt
tttatggtattcgctcctaaataaaaagtatactttctttttcagaaccttcttgcaggc
gccctattcggcactctccgtggtgtagttcttgtttgcgctcttaactcgatcggtgca
tctttttgcttttacttatcttccctgttcgcggcaccgattttagagaggtttttgaag
gcacgaatcgaaagtttgaggtgtatggttaattccgagagagatcgactatggtttttc
cttctttcggctagagtgtttccgttcactccacattggttgttgaacattgcaagcccg
tttttagatgttccactcagatatcataccagctcagtttttgtgggtgggtagcattca
gaatttcaatatatgaatatataggtatatatataaatattatatatatatatatatata
tatatatatatatatatatatatatatatattggtatatatctagccaaatcttattaca
ggactctttccatacaatcttctatgtgtccgagcaggtaccgtacttgccgaagtcaga
tcgatttcagatgtcttggatatctggaccttatccgagttattcatagtttccttgatt
cttttaatcgcttccaaatactctcatcgggaaaatacggataggaaggtttcgaatcat
aatgtgttgaacggtgtgaaagtgtcatagttgaggaaaaacaaaggtatttgaagcggg
ttgttttctcgtattttttaatattttttttaaaagcactcttattgttaataaatttac
tttgaaacatcaagatgttcgtagtgtatttttcaactcaattgatacaaacatttgatc
acaaacttcttgtattgttcaatttttgaaacttagcgtcgtgccaatagacgctgtcaa
tgaaggggactacctaattcaaagcatatattataacgaagaaaaataggctatgagcta
atttgtttcaactttcaatcataaatcctaggaaaatattccaccaggtggccttacgag
tatctgagatctgcggagtcaacaaagacggagaaacttcttttgagtttttgactctgc
cgattgtttttaatttaagtttacctcagatgctcgtaattcttcacgcaaaatttaaaa
tggatctcttctcatctcatttcataactaactcgaatctgaaggcagcattcgttttaa
aggactgaagtggaatttgataacttgacattagatgtagtttcgaattctgaacatttt
tctgtttattttttttaactttcgctgaaaatgcctctaaatgccttaagacccgacttg
aattgcgaagatttgattattatagaacaccaaatataatcgactggttttcaatgaatt
cctgcccctatttaaaggaggactgaagtggaattcaataacttgacattagatgtagtt
ttgaattctgaacactatgacaacttcccctgaaaatgccttaaaaactggagtgaaaag
agatttaactatggtggaagagttttggaagttttttgcaacttcggccacggagttttg
gatcgccccaatggctatttttttcttcgatgttttagatttttaatgaatatggcatct
tatttaacatcaaaaactttgaagaaaaaagaaaaatagccactgaagcggccgaaaacc
cgtagccgaggttgccaaaaaactcttccaccatagttatatctcttttcactccagttt
ttaaggcattttcaggagaagttgtcaaagtgttcagaattcattgaaaaccagtcgatt
atatttggtgttgctaataattttgaagagtgtttgtgcattgtgaatcaacagataccg
caacatataggagaaaaaagttatggtaaaatttctgataaaacttcattttaatttttt
atcatttacaatttgatctcagcgctgtgaaatattatgattaaaaatgtaattactgaa
agttgaaaataaataaagatacgggagttccatagttctcccgttgaaacataggaaata
tgtaaacatcgttcatcagaaagatttcaatataataaattgttgacatgcattactcta
gccataaagaaatcagaaaacgaatggacgagcaatgtcgtgacgatatgatgttggaca
acaacgtttgacgaccatctcttctgtgtatcctactgaacacattatgtgactcatctc
tggaagaatgaaataattagaagcaagagtcgaaatcaatcctccgaaagttcgagagca
ggcggaagcctgtgctatttgggctgatgttttagggttaaattacaaaactgattttag
tattactcttatattaggctaattctcacccttatcatcacatccttcgaggcaaagact
ggtgatcacatttatcattttctttccacatgccaacgggagctcacgcttcctgatgtc
tctggcagcacgattttttatgaagttgagaaatccttcgttctcgagcgcccgaatcgt
atccataagttcctgatagagtttcatctcctcatctagaacaacttgattgttgggtgc
tggcaattggaccggagcgggtgttggcttttcttcgacgaacttccattggaagtaact
ttcggcttgggtcacaataagaaggaataaaagatttgtcaatagctgtccagaaggcat
tgtgtttgaccacaggtagaaggttgattgataacacgagagaatactcacttgagattt
cattcattcttaatcaggctttttatagtattttcaagttcgcaatgtgggcggggcttt
gagcataaatgatgaagcggcagtgatgaagagtttttcagtaggcgtggcgtgtaagag
atctactttggaattactctcgctgtctgtacctcgctttttggcgccagaaatgtttca
agcatggaaaagaacaattaatactaccaataaagacatattaggttgattcataagtcc
tgacggattttcgggtcgaaaattttcacgtgtaacttgccatagagttgatggctaaat
tgcaaatactatccacgtttaccctcaagtgtctcctaacgcagccccatcatagatatg
tctcccccaccagaactcccacagaggagaatcaaaatgtgaagtcactacttttttgat
atactttttgagttgaactttttttcatctaaaacgttttactggggattggtaacttat
taatcagtgcttcaaacagtaaactgcttgataaatataaaaccattgtcaaaccctatc
cagcaagtttgttgccagcttgttttgcgacgttatgttgaacacttgcatactgcgaat
gagattcagacatttctccagaatggagatgagcacggctcctgaatttcttgttctgac
gagtatatatgttagtcgtaatgataaaagtatcaccttgttaccctgtgtacactactt
ttctggaagagcatcagactgacaacatcatgaatttcatgaataatgacatcagatggc
ttctacgctgagccgactaccttagaaccttgctgataagaatcagtcatgtcttattca
ttaccaccaaaagttatttgaatcaatgattcatgcatcgattaaaaaaagagattcaac
caggtggtcttctgtgtttctgaacagtgtggagtcaaaaaaaaggcgaaagacatcttt
tgagtttttgtcactgctgaatgttttcaatccagcttttttactcaaatgcatacatca
gatacccgtgatcattcacacaaaatttgaaatggatctctcttcatctcatttcacagt
cggctcaactctgaagacatccttaatttcgaatgaggatggaaatccatcgagaactcc
ctatttctagttgataaaacctgacactgctaacaattttaaagagtgtttgtccgttgt
taataaccactaaactaaaattcgtttcgatagacatcacgtcacatacgaagaaaaaca
aaaagacatgaaaaaatttcaaaaaatgaaggaggaacctgaagggatttctctgtgttc
cgacaacctagaatgataaagattgtgcttccaataaaggaagcttcgaccttttacggg
gcaaaaacatagctgtctcctttaagtttgaacagagaaatacatgacacaagttcaact
accgaaatccgtcaagacttatgaatcaacctaatactttctatcagaagtcgccaagac
tcgtgattcctggaatcaaacaactcacaaatatttcaattatcttaagttaaagcgaaa
aattcccaatcattctgtattgacatactcctgaatgtgacaagtctcataatatccgcc
aacgttaatctagtgaatcttggctttcttagggattttcaatcagcactcgaactttga
tcgccaacacatcaactccaatatcatcatggggcccttgggtttcatacaaccaatttc
ttatcggatgtaactactgtgtgggaaaaacgtaccacgtgtgaaaaataacagaatatg
tgaaaggatgagagaattatttgtcacaactaactacacaactaactgtcacaactatta
tagtaagttattcagaagaatcatcaagtttgaatagaagcgtgttacttctagcttctc
ttgggtcatcgtcgttttagttatcaatttagcatttttccttctccttgcgacgtcatc
attttttcctaactccatttcaaagtaattatcatgatgtttatataaatgttttagaaa
attctgaaatctcgagagaaaaaaccttcaatttagatgaatgttatttgaaatttggaa
agttcaaaagaaaatgtcaacaccaattacagaatgatcgaaatggtgttaaaagtgctg
ccaaggtggaggctaccagatgatgttagaaaaaaagaagctcgagttatatgacatcac
agtaagaatacgaatagatttgtataaattaattgaaatttctcagacaattaaataact
tcatatataagagagtttagtcaacatgttttgcgtcatgaaacagtcttcaaaaatatt
caaaagtaatacagaggttcaaaaaaagaaaagattcgtgtatttctagattttttaggc
ttcgaatcatagccacatatctctggtgaatggtttttacttattgtaaaattagagagt
ccgtattcttctgtatgcattaattaattttaccgtcctgtcatattcaattttctttat
tctgtgcaggctgacaacgcccaagttctaccttccttcatcattttatttttttcaata
cattattcaattctgagataggatgttgcgaaggattaatgactttttgttattatttgc
aaataaagaagtgtatataattttacttttttcagatgtacgacaggatgaatttgaaaa
ttttttcgcgattcaaatatcgtgaaaccaatcactttcttgtgaatttctcacgtgttc
tgcttttccgaaaagaaattgcagaaacggagtgtgttttttctgtaaattacaataaaa
gctattttttgaaggtttcacgtcgcgaaaagaaaattttcaaattcagtctgtcttata
tacaaagcagctgtgttcattcctagaaacacgaattcgcaactatagtatagcccgttt
tcacgagggtgcgaatgggtatgttttgcatatgcgctcctctgataaatcgagtaggcc
taaaacaattttattgtttttctctcatattacggtgaattttatgttttttcgatgata
ttccaacaattttgagatgaatgaatgcaaattgtatagaaacaaccataatttcacggg
aatatgagagaaaaacaacgaaattgttttaggcctactcgatttatcagaggagcgcat
atgcaaaacatacccattcgcaccctcgtgcgttttagatagcaccgggtctcgggaaga
agacgacgggaggcaaaaaggtaacggaactgacggagtcaggcagcgcgattatctcaa
agggtctctgctcaaaaactcgtgaaaagaagaagggctgaccaagcagagcaaaaatag
agattttccgtccagcacgcaatgatggaatgaaaatatttaatgtcttttttgagctta
tttttattttctagatgttttgtggaaattggtataattcggaactgtcaaaaaattatc
tttgattatcttaaaattatcaataattatctttaattacatatagttagttgacgacta
attgtctgaaactacaatacatatatgaacgttccatttctttctcaataaacaatttaa
atggggtaccaatttataatggctatatatatgtatatatatatatcttcaaaatgagct
aggaaaatgaacatcagttttccgaatccggacagcattgtctttttaactcggcttccg
agaagtacattccattgcaaattttattggtaacttctgaaaaaagaattttcaaaatgt
tgtatttcacctagaattttagaaagactaaagcgatgttttttttattcacttttcttt
atctccctttttaacccagttaaactaaccactgtcctgcttcgaagtacacccattggg
gcaagaagacaagaacgcgttgaatagaatctcttcacatcctttgtttttgaagttagg
tttttccactttttgcccattccattgcttgagaaccttggcgggaatagttggaatgct
acgggtggtaaccgggcccgtgttggtattctgctccaggaaagcgtaaaactcctcgcg
ggtgtcaatatacatcccgtcagatgacggagcggtgcagacgagtaaaggaaacgcgaa
aagaaaaacaatcagggaagacattctggaaagattagattttggggacttttttttatt
cattcatttgtttattttattatcatgtagatcgtggggaaaatggattggaagaaacat
agggatttacattttcatagaatagaaagaaataaaataaagtttagataatcgtgaacg
atgaaatataattcatgtcaataccaaaagagagaagactagatgaaacccgaaggcgaa
ggagaaagctggttaacgtttttgcagaggaccaaaggcataatctactgagaaaaaaac
gtccgaaaagaataagtggacctcttttccgaatgggtagtgtacaagtgtttcctattc
atcttgcaacccgaattccgcccttttggtgtgacaggtggcatgaaatcctctcatgtt
tggagggtggtaatgagcatagatagaaatcatatgttcaatcttcaaaaagatctgcaa
gggctgatgccctggtttgaacaatgagaaataggtaaaaaatgattcactggaatatct
atgcgccagaaaagaaattagaagtttacaaataggtataagcttcaagaaaaccgtccg
tatattaaaaaaagctatattaaaaatgaaaaagaagctcgaaacaaagaataaaaatgg
atttctcttcgtttttacactttataaaggcatagtcacgcctctatgtttcttctgatc
tggacttatgagcacacttggggtttctatttatgtatttcgaatagactgacgtattct
atgacaaaagtcgcatgatcgtctagcaggcttcaaacttttattcaaaatctataaaac
aagatgttttgatttgcgtataataatctcacgtagagatgtaggaaaattatcgacgag
agaagagaaagccatataattcaattcttgcaatagcaagtcatcaaatgatttcacaga
ttaagaaaaagaatattcatcattttatcttattttgatactttaaaaacaactgtaaaa
agctcaatactcttcttctaaaaatcagcaaaaattgtaatacattatacatagtttatt
ctttacatgtaatcattaaactttagttttcctcgagaatctgaagaaaaaaacaaattt
gaacgtaatactacctattgaaccagtttaccaacttcttaatagtatacaattttttga
cccattaatcccctcacataaattatttcaaggcaattactgctcctccttgtcattcct
tatcttttttaccataactacacagcgacaaattatgcacatcagaaactgataatatta
tcgtcactttttcttatcaccaaagtttctccaactgccttaatgacagtccagaatcaa
atatgcattcattgagttgaaaaagagagagtaaagtgtatgacacttgttagtaacaac
aacatgttttatttgagagactgttaacaaattcatgaatagagactagagataatacaa
cagttagtgaggtagaaaaaaccggagaagaatatactatagttcaaattcatcaataca
ttatgactgggatactggtaactagggatgcagtatcttgtatgcgaaaaaatgattatg
atggcaacttgtggaggtgaagtttttctgggcagcagaaaagcgacatctcgtgttgtt
tgagctcctctggcctcttgccagatccacaactgttgtatagaagatctggatataaaa
taaaatagattgaaggcgaatagtactatttttaccatcaatagaaaagcatgcatggtt
acaagccacgtaagcaaaggctgcagctctctctttgcagattctctcatgtttcgaaac
aatgcgatcagtcgccaaaactcttgatttctttccaaacgaaattggaccccagtttac
gagatcggtcggtgtgtcgaacttcgatgctcccaggtttttcaaccaagagctaaaccg
gatatcgtcaatatggcgtttttggtgtgtccgtggaattgcagcgacaaccatcaccag
aaaaaaaagaaaaacgagtaggcgcatctgaaactgttttgagtataattttttatttcc
cgaaaaagggagaagaaaaatgaaaaatttatacagagagggagagagagagcgagtcga
gcgttcaaacaaaatattcccatagaagatgataagaagtaatacgctaatcagtgaatt
cggtgctgaaatgaatgtttacgcccacttttctgattgcctagtaattactgtaaaata
taagcatactacatatatgtgctctttgattcctagaaacagtagctatgatgctagcct
aatacttaagtattcgattttatcttgatattgaatgactccgtgatgcatgaccttcac
agatatgtacatgaacagtttttaacaaatcactttattgaactttcggattgaagatca
aaggacataaagtggagccaccaagaaaaaaaagtgtcagatcggtttcaaagttgatta
ttaatagggaatttgaatgaataatagggatagagtagaatatcgattcaacaggttaca
atcaggagaaatgtcgacaacgtactttacaagttcttgaaaatttgcttcgaaacaact
gtcaaatgtgaacgctagagttacgcaaagactttttctctccggttaagcggtctttct
atgaagtgccgatgtttcgatgacgtcatcccgattgtaattgaccggcatttttctagt
ctcctcgctattcctgatacagtcgagccatttgtgttgaccatcttcgtttgaaactag
ctcgtgtgtgatgtagtttcgatgaaaagaaatcggttcagggatgacgaaaagacctta
tgcgaatggccaaaataggaagaacccaagtcaaggctccatggcgcctggaaaaataaa
ttgtttcaataaaatcataaaattttcgaaacgctctgactaatccaataatactcgatg
cccggcttaaatagatgagaagagggcggagcaaagcaaaaaagggaacgtctgttttcg
ataacaaggtgagatatatatatatatatatatatatatatatatccatttttgtagttg
aaagattcaaacccctatatctcagttctatgtggagatatcaaaaacttttcaactagt
aaaatattacttttttttaattgagcaataactttgtttaaactgttttataatctccac
tcccaaccgagacacttcatttccaacattacctccccaacatacaccatttttcgtaca
ttgaacttccaattttcttaatgttgccatttgtttgtttcaaaatgtatgctgaacgag
cacactgataagcaacagaattttagttaatacatcttatcaatgagcgagttccgagag
gaaagtagagttaactggaggctttataagtttaagaagccaaaactcagaatatgactt
cattgtcgtgcaatacaatttttaaagttcgatttgaaatgaggggatcttgaaacattt
attctcctcagccattttcgcatatgtgagatgggaaaaaatgaaatcataacattacaa
atattttataagtgacaaaatttgatgatcaattgttctcatacaaatataatattattg
ttattaggaaacccagtaaaatcttgttttttgaagttgttttgtggttttcccattatt
tttcactttcgtattcaatttgtattgttagaggttcaggaaaacaacagttacttttaa
ccgaacacttgttattgaataatgatccatattaattccgttcacagtaatttagaattg
gtaagcacatgttgcagtttcggagggttcattgagataggaaatgttaaatttgttgtt
tccacttcttttcaattcacatttcagcaaatatagcttccatattcaaccaaacatcag
tcaatcacatcacaaccaatatcattttattccaacatgatgttattcatatagcaatcg
catcacttgcaggtttgctcagatacgcttaaaaatagttagcactgctgactcattgtc
agaagcataacataagttgaaaaatcatttaaatcaaaaattatttaaaatcctttaaaa
ccattcgtcaacaacgtaacatcggaatttattcagtaagatcattagttgcaaaccaag
cttgctgtctcaatttgggaatttatttgttgacactctcaacaaatgaatttaggagtt
cattaggaaaagctccagaaactgattggttccaccatgtttttattcagagaaaatata
ggatgttagtcgtttgtgttgctttagtctgtgtgtaaaatgaatattttgaaaatttga
actcagcggtagtaaatcaaacaatataacgttttcattgttttacaacagcatttatga
aaaagcatgtgctgaatgaatcagatgatgaagagaagccagatattagtacattggaca
agcagcactgaccagttcctcgtaactcatgctttctttgcatgccaagagaataagttc
tagaaaatggcgaaagtttattaaattttaaaatgaaaaacttactatcaacgttgtcta
aaaggcccttttcattacatctgacttggatatattccgcaagctttcgggtacaagttt
tcatattcacgccactgctgccgagagtttcagtggccaacaaaaaaacgatcaagaaaa
cgagattgcggaacatcttctagtgagagagaaacgagagaagaaggagtgtgtaagccc
ctcgactaccactcctgtttttatactcgtcaaaccacgccccttggcgcggcgtcttgg
cgtctttgctccgcctaaatctcaataaatgattagtcatatgactagaagagagattag
aaaacaggtagttctggcgatatggattatgcaggaactctttcggagcgctttctcagt
atcctgcgtgtattaaaacactagaaaatttgaaaacgtttttccacattatcaacatag
ttatgcggtcagcaagcttgaggttattcaatttcacataacttctaacttttccaattc
ttatgtctggcacaggtaccttacaccctgttgtctaatcctcttatcaaatgcatcttt
ttccaaaacgtgttttccgagtggaataattgggtgatttgtgtactctaacaacctaag
gaatatgaaaaagcgccgcctactctctgtttccgtttcaacaggaaaatcgagggagta
agttcatggcggtagtgaataacacaaattctctcatcaaattattgtctcttttcggac
agaaaataatccaaaccgaaagatggatttgagagctctctttccctatctctttttttc
tgtttccgttttcagctaaaaataaaaagaaccatgtaagaggtggaggagaatgaacaa
acttaattggacctcttcaaaatctgatactaattatgttaaccggaagtgcggtaaggg
cctggtttgtgcttgaaaagttcaatatcgtcatgctctagtcaagttgaggcttcaatt
tcattcgttttttaacctcacaaagaagtagttgattccactccagtgatcaaaaagcaa
gaaagtttcacacatcatatttgaattttcattgcttcttcttcgatgatagctaggttc
ttcatttgggtgcacaaaaataatgcgccagcaaccctcctcacgccgaagaaattgaaa
gcttcgtgattcttctgaggaggtctttcggttatatcccttttcccttttttccgtcag
agtttaatctcaatgcgtcaacgggacgtcgttcaaacgacaagataaaaaagtatcttc
ttctctttgaccaacaacttttttttctcctagggttgagagtactgcaaaagaaagaaa
agtggtttacactaggaaacagtggacatttcaaactatgtgtcggcagaaaaatcggaa
acatgagtagaaacggagagtgaaacgcgggaaaatcaagagacccgagctctcccacgt
acataacatagagtctcggaatatggcaaaacatcagtctgaaagaaagttgttcagtgc
cagagattgggagttgccctcttcagagtactgcttaaaaaaaacggaaagctatagatc
cattttacttttataacaatgcagaaaaattttgatcttgagcatacttgaagttcacgg
taattgaaatttatcttttcgcagtcttcatttagttttgatatacaaataagtattatc
cggtcgaccttttctatcaggatccccagacctaaagacaacttctcttctttagaataa
tcttcctgtttacaactctttcattctttttcctggcactcacttttgctctcacctaat
cctcttatccttttgtgtgtgagagacatctttgttgaaaaaaaaaagaaaaaagttata
tttggaattgaaaggatacgtcaagaagggtttttgatgcattcaaaaaaagatattctt
gaaaaatgaagtgaatagtagggaggaaaacaaaactaatgaaaccaaattgatccaaac
ttccgacatccaaattttcaatatagtaacggttcattattgaatatggtatgggtcaag
gttgtgatgttcagacgacgtaaaaaagagctacctaaaaaactcgttagactaataatt
tttggtgctttaactttcttcgctcttgaaaactcagaaatttagtatcatcggtgcctg
aattttgaattgaccaagaaaattcaaaattcctgattcacattgactcatatttgtttt
catctcagcctttaattggaaatgagatattttcttacggaatttgacccctttttcacc
atgtcactaatgagagtctgatttctttcttctaaaaaggggcgccattctgattcagcc
tttccgactggtgagttttttttaaagctcgcaaactactttcagaagattgaattattt
aagattcttttcgaaaaaagacctaatctctttcctggaacctacggctctcgtgatacc
ctcgagttctcactgtccctgtccctcctttttgtccataagcctccactttttttctct
ggactctcggaacgtacttagctccgtgcctggcaccaggagagctggagctcagagaaa
aaagagaaattattcaaaatgtaaataagtctaatcgcagaggcagagttagctttcaac
ttccatttacacttgaagattgaaaggagatgaatacaggtacatccggcgtcaggaatt
tctgactcatgaatctattcaccatgtttttgtggtttttgggcacaatcaactacttgt
tgacaccgtttttgatggtagacgtgagtaagatgtagtagaaaaatattatgacgccta
caatggacgtcattcgaatttttgatataactttcatgggataggatcaagtttgcaaca
gtgcccagctttacagcttgtttgactgtgcaggtggagattgatttgatgcgaacaagc
tgtaaaaactcttgagaacacctattgaaaagaaccttattttccacacggcaaagaaat
gcaagtttctgtttgtaatttcttgcaagatagttattgtatttaaatgaacgttttctt
ttgtaaaacttttgaactttgtactcctcttcctcttgcatatcactagttcgatgattc
tataagacgtgcatgttcgaatttcggttttctggaaactttcttctccgctcatctgag
agttgcttacatcttgaaagatttgaaaggtgacccatcttcatgtttactatgatgtta
tcttttccctcttttccatgacttgtcgcgacgactggcgccatagtgaaagcagaagaa
atgtgggcggggtttgagtcgtttagcttcgagcgcagtagaggcttggcttctgtataa
aagccatgatactcgagggcattttctttccatttcaaaagattcttttcaactttttga
acttcttgcttccagtgaaaatcttcgcaacatgtcccgcgccttggtttttctcttctt
cgtgattgcttttgtcgccactgtcaccatggcaggaagtcgtaagtctactgatgttta
tcaatcgtgtggagttcctctcattcgccgtgtccagaaagtttgcggtcagaattgcta
tggagatggagttggtaggttttgaatagtgagaaattctaagaatatgactatagtgaa
agcatatcgttgatctagatatattccaacctcaattgtctttcagactcactccctgtt
ttggcctgttccaccggagtttccgatgagcaactcacctatctgtgctgtcctcaatga
gcttgcagccggctgatctcaactctctgactcctaccctctcatttcctaataatgata
attatctaccaataatgacaattatctacctgtctctctctctctctctctctctctctc
tctctctatctatctatctatctacctatctatctctctatctttcccccaagtattcac
agtatatcgcgttcggcacaataaatttcacatcaaaacgaccgtcatttcaagataact
gttaatctatatggaaatctttacccgtcaaacatgaatttcaatccctttatttttggt
ttgtattgaggttttgataatttttcattttctataaatattttctatcgcaaaattgtt
gttaatatcgtaggagtgatcaagaatttccataaaagagatgtacggaaaaaaaaaatc
aaaattgcgtatacagctcgatgttcgaaatgaaaacagttctgttaaatattgaacttc
tgttcaaagcgtacgttaattaaaataccggaaaggcaacttgaaaattctgtcctttct
gtttccatttacaaataaaacgaaaatttctggcttagctggatgagacttgaacactga
agtaattcattgtccaatgagtacacaaaacattagttccaatggtcatatagccatccc
gtttttagcactttgagcgctgatatctcggctcagaggcatttctaggaaaaatgaact
actagacttcgatcaggctcggcgagctgaatcgattcgtgtaaaaattgagcttattca
gaattaccgttatacccctttaatacaagattttttgaattcggtgtttgtacctgaatg
gcattgtgtctgttattggtaaaaccgagtaaatatcttatgtgaaataacatttactaa
actattatagaatctctataatagtccaaaagcatgaagtcgacatatctgtatcggtaa
attttttaacatgatctgttgatgtatgttatgcgtaattcaaataatgaatcacagcgc
attgaaaattacgatgaaaacccttgtatctgtgagaatttgatccctaacttcaagaga
aaccagtaaacaggaaacgtcattaaatggatctgttgatttagacgagagtggttgaat
aaaatttctgtaggatactggagcacttctgctgcattttctaaatgataaaacaatcga
acattctttcaagccaattatgcaaactttaatccagaaagaatatgactaattgatttc
ctaagacaaggcgggtttttttcatttggatattgttctcaatggtattggcaatcacac
agtttctttcaaaattataatcacatcttatgctgtaagctattgctattaacaataagt
taattatctgatgttgcaagcttcctctccgaaaaaatgttgggatagtgagtacaaccc
ggttcatttgaaaattcactgaaaagtagaaaaagagcccatttttgcttttaacctttc
atttccagattatacatacttcccaccacatcaaagaacattctttgcagaacgatcaac
tcgaaatttagtcatagcacaccattcgagtcacgtatcccgttttcccttcacatcata
aaattgaacaacaaagagtttaaaactcagaaagcctcgagatctcactaacagaggcaa
atacaatctttattattctcaaaagatctcgaccaaaaccacttctgatttcttggtctc
agctttcccgagtcgtggaaattttgaattcagaaattagatgtggtgattacatcacca
catctatgaaatttctaatttttgaatcatctcgccattgctgtgtcaaatctctctctc
tcatgcatcaaaaatggaaaatgcgctaacaactcccatttgccttctttttgatgcgtt
tgcgaatttataccgagaaaagatagaactgcttcagaaaatgaatctagctcatgtgtt
atttggaagaatctattggaataataggaaaaaagatctttactaataaaaaaattgtac
aaataaatagtaaattttggatcgactcatattagccacttctagacatgcagttattga
gaacttgtcgcaattgccccgagtgatgcatattaaataaatcagatgatccaccaacaa
actgtccgcatacgaatacgtatggaaaagtggcctgtcgagtgactttaagaaggtcaa
cttgaagttgacgttgccagtcctcatcgcccacaagttctgaaaatatttatgattact
ctggaacaaatttttacttgctgctcacctagaaaatgggaaggaacatctccgtaggtg
gtcgccaaaaggtgtttggctcgttggcacggtacacattggatgagcgtgtacatcata
actggatagcggcgggcctgaaatgagcagcgtgataaagtgggtaaaactagtaaaaca
caagatgggggaactaatcaacatttggtctatttgtcaagcgatctcaagttaactggt
tacgaagactctaataggaactacggttcggaactaatgaatatcaattcagctaacctg
ccgattaatgtatccaacatatgaatacccaaacggttgggggtttgggttcggtcgata
ccctccatatcctccataattcccttgcggtctaggataaaactgcggtttcgcagcctt
ctgaagtaaataaaactcctcgttattctcatttgcacttctagatgacaccgtcgaaaa
gtcttgactaataccgtaatactctgcagaagaggtaggctcggagaggaataggggagc
ttctgtagatatacatatgttcgtgacattgaaattggatatatgagccagtattggtaa
acgatactgtcatgtaacacataaagatgtgttgtcttgttttgtcggttgtttgatggt
caatgataagtaaataaagaagagagacctagacagagccgaggcttacaaagttttcgc
caatgaaaaatttaaatgaatgatgttgaatctaggttctgatacacgctaattttgagt
caagcagcttaaaaaagttatactgaaaaattatactttttcaaaaaagtactgacccat
tgaatctagatggtttcatgtagttaaatcgaatagggatggaagtaattatataatgaa
gtaatagagtaattgcctcatttgtcatgataaataatagatctttaaattgcatccggc
tttacgagcccttatttaatggaaaatataatcaaaaacactaagtaagcaccaacctgt
ttcagctcctgtagctttatgatttgtcgttagatctgcacttaataagctttcagcaat
aatgggtaacaagcataatgaagttgctagaaataatggtaccattctcaaaaagaggat
ctggaaaaaaaagaatgaaggagaatgcagttttttgtaaagataacaagaatgcagtcc
aggaacccaaataccattcggatggcagaacagtagggaaaggcagtaatctttcgaatc
cctagaatggcagcattgctcataaaatcatatgaataggaaacaacatgagagaggaag
gggagaacaagagaaacggatatgtcaagactaacgactatctgtggtgtctctataaat
gataaacattgctctctctctctctctctctctctctctctctctctctctctctctctc
tctctctctctctctcagaaatccagtctccgcctagtgcaatttcgaatttgaactcgc
aatgaaatgatttatgggaggaggagagatcagctagacgcagaagcagaaaagccagcg
ttgtttgttctcttgcccccccccccccccccccctctctcccttcctctaaaaccgttt
tgttgttcttttgaagaacaaatccggaatttcaactccccgttttttcctctttagtac
tatagaagaagtgatcaagaggaatcaacttgagcattacgagatcaggtgagacagttg
gttgctactgagaattggcacccaaacctgttagtgaatcatttttgaggaacacttgtt
cagttcagtacatacaatgactgccaacttgcgtgaacaatgtgtttgtcgtgctaacta
caaacaaagttactggaactgggtgtaagagcactcttacacgggtgctccaaactgtca
tgttttcgttttatttaaactttaatcataccgttcaattcctatattcttgaggatact
aaaaaagattgcttcatttacatttattaagtcaaaatgattacgagttatttttccgga
tctatgtggatgacgagaaagggcagtacataaacgaagtggggggaaagaagtgaaaaa
gagatagagagaaaaggcagcaaagaagtcggtaaagcttgattatccagaaagttcaag
ataaattgggtaaaacttgattgagaaactcaatttgagtgactaaagaacaaaggatga
caagttacaagaatgaagtgagaaggtgggattattaagagtttattaattggaaaaatt
gctcagaaaataaagtgcggaataagaaatgcatcagaatggctgaggacatggaagtca
ggtagctgagctatccgctttgaaaaattcaaatgattctgggacagtagttaatgtttc
tgcggaagcttcatctgaaataaagttatgagaagtgaatattgcatgcatatgcgaaaa
cagtaataacaagggaattttaaaaactaccctaccccctttcaacccatcaataggtgg
cgtagccattggtgtccccgcctgcgactttgatgctcttcgattagtgctcgctggctt
ctgatgcttacgattatattcccatcgcgtcatttgaggtccccatcgaactttcgagtt
atccagtagaagccccggcggtttaccgtattcgttgagaacgcagtgctccaccacctt
ccgatgaatacgaacgtaccattcaccaggaacgaattcaggttcttaaagaacacggtg
taataccgtgaaattttaaccaaaaaccctacctttatactgtcgaaccattcgcatcgt
ctgaagtgtcgagacgatatcgtccacatggattccagattgttgagccaaaaaggtggc
agttacagtatgcccttggtggatatggaagagtttcatcaaaatccaccaccagtaact
acggtacgacacttttccaagatcagagagcggtttttcaggagtgccgatatatccttc
gcgtttggagaggtcgtaacctaaaaataataatcatattcgtgttttctgttgaggtag
attcccagtcacgtaaatactgattgaacttccaaacttttaggtcgttttcgaactcac
ttacttagctgaatcaacagttttccatagccatttttttgaaatggcggaaaaaccatt
atacatgccaagttgttcgcagactcgacttcgcgggaaaagtagccgacaatgtgggcc
ccagatgagtccgtcttaaaaaaaaggtgtttcgtcatcttattctcatcttacctcgca
aagcacataaaacataaagtcatcaacatcaaaatacagtgttttatgatccatgaatag
ttttgataagaggcagaggcattgacagtagagctagaaattgaatgattatagactatc
tgaatagcagggaaccaccttttgaccgcttccatcaacttcgtacactgataaattact
tttccggtagatctcgattccaggtggttggcgaactttgcatgtctgaactttgcatgc
tttgaaagaattctttacagccggaccagtgaaattaatacctaatctcattaaaaaaga
ttttctgatttgtttcagtttttctaccaaaatgtaaatacctaccgtcaagtgtgtctt
gaattttgatttatggggtgtatacagaagacaatattcgcacatgaatatctcatgatt
ctcacagaacggtgggaacggtgagtagtaccacgaattaattgtgtgcgcgccaatagt
aatccgcggaatgtttttgatttttgtgcgctgaaaaattagaatattaccgtgactttt
ttaaaggctacctcttcatgctctttctctagccttgctgtcgtggcgtccaacccattt
actgccgatttcaaatgtgaatattcttccaaattcctcctctgacttcttgttaatgct
ccggacggggtgtgtggtgtttggggtccaccttcttttttaatttcgtctggtattatt
atcgcgttcaccatttcgggttccactggctcgtttactagtactctataatttatagac
taaaagtctttcttttgaaggttttatgtagaacgcataaataacaacttcagaaaggct
tgcaaatgttatgaactgtactatagtttttttagtctcatctatatgaactacgcacct
ttccaacggaatccattcatcatttctccgatcgagtttttcataatgtacataatacat
cagctcttgctcttcttttgtctctttctcattcccatcctcgtcgtcgattagtagcgg
aggagcttgtgagcggtattccatgtgcaatattacagcggtttgctggaataaatatgt
tcattaatatatttttcttggaaaaagtctatgtaagaagttggcgataccttctatgaa
gtaatatatatatgtaaatatataacttccgaactcaccctttccactttatccggatcg
attttttcgcacacatatcttttattaatttcaggcattatttgttgctgttccccacca
gtcctcgaatcaaccgagccgtgcagacgtttacgtgactctcgtttgccgctcattgtg
ttgtgttgtgtctagtaagggagggtggggctgaaaaatcactgaaattctaagaaaaga
gttagaaagatacaaatcgagaaacgcgtgcgtattcggaaaaatgcttaaaattgaata
tcgttgtttgtggaaaaatataaatcgagtcaaaaatactgacatcgttgggaaaaactg
tgtgaaatgatgagaagcaagagtctgtcgtggaaacaaatatcattttcgatgtaaaag
cgaatgtggcatggaagtatgagagataaaaatagtgacaaaagtgagaaagacggatca
gctgagaataagtacgtcagatacagaaaaatttggttgacaagcggaaaaatggcatgg
aaacgttacaagataggacacttattagtgagaataggtcccttacagagaatcataaaa
tgattatgtttaataaataagaaattttgaaaatcaagcagtttgagtggcgtcttctac
ggttccgctaattgtttgcactccaattgtgtggtgatcctacaataattccatttttgt
aagactttagcccaaaaccaagggtttttagaagttttgaaaattgagaatatatactac
aaaacctcacccaaaagtttacctcatcgtcaacgcgcgtccgtaagggcccactctcca
attgctcagcgtttgtttccgctgtggcggctggtgttcttcgctgccttcttgaacctg
aaaaataaaaaattgatttaactttaatttttcattttttctcttcaagcttctaacgtt
atgaaagttgatagtgaacaaaactttgaaacaagatccttacgactggtctttcctttt
gaaaggtaaaaaagcatacccaatagcccatcagctgccaagagacgataggtgagtaca
gtgttggtggaagctaatgagagtataactaccccattgatgagagactgataccatttg
acgtcagggatcgaggtaaactaaattaaattattcgatttcagcttgcgaaccaaaacc
aaccacgaaatagagcaaataaacagaaacgcatagtcggaatgcgaacaatgtaaccat
attaagaagcgcaatgatacggaacgacggactcttcttatccactccgtataaattcaa
aagactgcgcgagtggaggaagatcgagttgagctccatgagcaatccaaagatgacaac
accaaggaactggttcatgaactggagaaggtgaagcttcattagaagaatataattgat
atatttaccattgtaacaccaaacgcggagaggacaacgatatgatggaagagaagttca
ataattcttgccgattgttcatttactagaagatcgacgagatcatgaagaaggtatcca
gtagacataagaatctggaataaaattcgatcctacgtctcacaaacaaaaacgaaaacg
tggatataagctagtctgttctagaaattgaaatagcaacctactaagtttgtaccagct
tcacaccgaaaataaataagatcctgaattagttgtttgtaaaacaaaagtgcataggca
gcccataatcctgatatgactgaatgtatcagtgagacacactcattcgagatacgccat
tttttgtttggaggaataacctgaataattaaacattaatgaacacttaaaaataatccc
gttctttgaccactccaaacaccgtcttctttctaaagtcatatgcccctccttcgatca
cagtggcgagtttttaccagttacgaaataggaatgatgatttgtttttcactcaccgac
agatctctactatccggctcttgttcggttccgactacctgctcttcggcggtctcagca
gtactcgttcccgtctccacaacctctgtgccgccacggtttctttgtattcggcgccta
aggccaaaaaagttaaagtttggccacgtccatttaccgaacagataccaacgaacgatg
aattggagtgcacggaaaaatccgaatgagattattacctggaaattgggattcgaagat
catgtattcatttagattttctcgataaagataccaacagctaacaaattgatcgattaa
tttttgaaaacaaccatgatgaagctatgaacacatacccatagaattttcgagggcaca
tcaccaagaagatccgccaggtcccgcatctaactacctaaaaatgtataattgtcgata
agtataacaagaaaaaagaggtattaagagcagcaactatgcgtaaatactgtgtaaaac
caaagaagcaagagattataaaacgatttactatgttttttgatatttctacacaagcaa
aaaaatacgacgaattgtaactattgggtagtacgggcgagtttatttctgactagccaa
ttgagcaatcgtggacttgacctgaaataaaaaaatttaggaatttatatcgtgaaaatc
acataaatttgtatccagtttgcgttgtcgacaaatccctcttttgacaaattcgtcgac
aatatgtcgactacaaaaatgagagaatgagacgcagagaaggtttatcattgcattatt
acaatatgcatctttgaaaaaatttatttcttgaatttttaaagcattttttctgcttaa
aaatagagaaatgaatgaataaatacgttaaaaaagaagtttttccgataaacattccac
acgtccaatatcagatataatgagaacgctttaaaaacaggaaaaattagatttttgtca
acatatcagctatttgacaaacttgtcgaccatgcacactacttacattctctcttgaca
aatcctctaaagttgcaactcgttcgactccgtgctcatatctggcaaaaactctggaaa
aataaatggcttacttttcacttttttttacaaacctggggacaataccggatgcctctc
gaattaaaatgggaaactgtggattagccttcttaatgccaacatagtcgttttcgatga
atgcacgaacacctgctgatgcgggacttttttggcatacgtggatgcggatctcacgga
gagcggtgccggcgagacggacggacatctaaatttgataattaataatgagactttgag
aaatcggagaaaactaatcagttgcggagaatatacacaaataaagagaaaaaaggcggc
tccgccttttttcgcatgaagggcacaaggttttggcggctttcgggcatgcgtttatac
ttttttgtaaaaagaaagtcattaacattttaaataaaatcttgttttggaaaattgaaa
actgtatagaacaacagttattagcgcaaaaatgtgaaacaaaaactgttaaatagtaag
aaaaattaacttttcatcgttccacccccttatgcatgcaaggcacgtgtttttgcaaac
ccgccgcatggtttagagatacactgcaaggacaacgtgtcacccatcatcaggctgttt
ttcagccttaattttgaaacttttgagtctttttgcctctggcctgaaacttcatcataa
ttttcacgtattctcgcataaaccaatcgattttcaaagctgacaagattttaaagccgg
gaggcatgatagacgttatttttcttgcatttttcgtttccaatagttcgattgtctatc
cacattttattttcagtaattaaacaatgggtcgcgcgtcatttgaatatgacgaagtcg
gcaacacattttactatgtgttagtcgcgttctatgctatcatcttgttcccagcaactt
acttctgtattccaggagctcaaaaatctggtttttttcgatttcatccagaaattatta
atttttcggtattttgtagaaccagttcatgtgatcaacgaacatgaatgtcaatgttat
ggttgcgacaaaaaaagacgacagagagccgccaataagccatggagacggacaaagaag
ataattaccatcgtagtaagtatattattgttattattatattactattatttctgttat
tatccctcttctcctatattctttcgaattaaaaaaaaatcatagtcatctgattaagtt
tattgcagattttttatatacaaagaaaattaacttctcaggttcttgttatggcatggg
ccatttttgctttcatcgtcaaaaaaaccacggaaatcgaacaaactcacaaagactacg
acccgtaccaaatccttggactcgaccaaggagctgacgaaaaagctatcaaaaaagcgt
ggcgagatttgtccaaagttcaccatcctgatcgcggaggagatgctcagttcttcgata
aaattgccaaagctcatcaagcgttgacagacaaagaagctcgcgagaattgggagaaat
acggaaatcccgatggtccgactgcaaccacttttggaatagcacttccaaaatggcttg
tcagcaaagaatacggactttgggttttggctttctatgggcttgtgtttatggttatta
tgccggttgctgttggtatgtggtggtatagctcaatcaagtacagcgcagataaggttc
ttcttgacaccactcgaatgttttattatttcatcaatcggacaccaagaatggagatag
gaagtaggttttcagacaagatcctcttaaaaaaattttttttaggaatgatcgccgttc
tctccggatcattcgagtttagcaagcagtacaataaagaaattattgaacgagaatccg
acgaatatgaagtgccacgtcttatgaaagggctcgccggcgttaacgacaaaggaaagg
agcaaccattaagccagccgtacgctctcaaggctagaacgcttcttcacgcctacttgt
cccgcctgccgttggaatctgtagaaggagcacttgaccaggatcaagcgtaagaaaaaa
ctatgaataaaaagcaaaaacactttttcagctacattatcactagaatccttcggttta
tcgaagaaatgatcggttgttctcagaatctgatgagctacacccaacacaccaagatac
ccattgacacttttgataacttgctcaaacttcagccaatgtttgttcaagctctttggc
aaaagaacagcccactacttcaattgccccatatcaccgaatacaatttgcagcatttaa
gaaaggttaatatagtgaaatacagaaatgttgttacctagtcataaaagttcaatgtat
cacataaaaccaccatcatttccagaagcgcatcttctcatgccacgatctcgcaattat
ggatgcagatgcccggcgtgccgtgctccgtaccctcaccaacgaagaataccgtgatgt
aatggttgtactctcaatgatgccacgtcttcaaatcgagactaaaactgttgtcgaggg
agaggacgataaacacgagctcaccgcaggatgcgttgttactctgaaagtcaccatgaa
gcgaagtcgcttgatagatccacaagaagctgggctcgctgaccaacacaaggcatacaa
tgaagagaatgaggaagatggtgagaatgagcgagaaacaggagagaacatggaagataa
ctcggaagagaaaaaatccacgaacaaaaaattatggagcaagaacaaacaaaataaaaa
gaagaaaaaaccacaaggaggacaaggacagaaaaaattccaaaagaaaattactccagg
ttcaccaagtgctgcaggagctaatgcggaggcacagacactagtgaaggctgaagaaga
ggatgacgacgaagaaaaaaattcagaaggttcagatggatcggatgacgaaggtggctc
ggcaaacaactccgattccgatgacggtctcgcttcaaaaccagaaaacgaaactgattc
agaatgggaagatgatgttgttaacaagaaaaagtcaatattcgaaacgaaaaatacgca
aacgcatcaagtgcacgcgccattctatccagtcgacaagtttgagtggtggtggattac
ggttgcgtttttagataagaaagaaaaaacgaaagatatgctgacgttcccgcaacttgt
gaagacattggttgatgagcagacggtaaagaatatgttgaaataaacgagtcgaaagta
gtttgttccaggtcgatattcggtttgcggccccacctcacaaaggaatctacacttata
acctatcagttaaatcggattcgtatatcgacgccgagtatagtgtggatttcaaggtaa
tttttgagtttggaaactaataaatttcgctgttgtgcgcaaagctagaaatattaccac
ccgcaaatcacgtttataagcaggagaattgcagatcgatgtgaaagaggcaaaatatgt
ggaaatcaaacacgatgactacattgatgaagatgacgatgaagctgtagtgtcaagtga
agaagactacacagaagacgatgattcggatgaggagtaggctggttgttcaatctgata
ggcgttatacatttaaattcaactgcttttgctatcaaaagtccaaatatgttgtgtttc
cacattttcaactgggttccattctcttttactactagttgccttttttcaaaatttttg
tatctttttcctgaaatatcactgatttattcctctggcctgaggtaactatttattgct
cccattgttttcttcttaatccctaaaaccatcgtgtcccttatgcattatttattgcat
ccatagtaactgtggctttgaatttgtgtcttctcaaaaattataaaataatgtgttgag
gcgattaaatagtttaattttttaatttaatttaaatttattcgaccgagggagaataaa
taagtgaaaagacctaacccctagctctagtgggtaaaacatggtgaggcagagagagag
agagaggaggacagggaaaaaagagaaaaaagtaaccggatatattgcaatgaggtagta
ggggaaattaggacaaatgaggtaaccgggatataggatttagaattttacaactgactt
gtaactatcgaaagttgtaatatggctgttttccttaaggtaccttaaggtattcaatgc
agctagcattgccatcatgacggtggcctggaaaatgcaggactaaactttataaactgg
aactaaatatttaatagtcagagccagaaccgaaacgtttcgaaactttaaggttcatta
ctgccacgttctccactgagagtgtatataatattccaacctgaaaaaagaactcggaaa
agataccagttatctgcaccacttatagtaatggacgcccaaaaacaacgcccataatga
atataagaaatcaaaagtgatatggagccaagaacaacacagcacgaccactgaataaac
tctttaacttttttgacatcgagactcaaattttcagagaaatcggacattttcaaaata
taagagaagcggggatagctaatacacctatctgctccgagcagtctacacgtattcgag
ctcttgaaagtcttcttgcttagtggtgactaatccttatgcattcgaacatttgaacct
ataattacgatgacacgtcaacaacttgctttcatcgaatggaagaagaaggtatgtaat
ccggtaaaagctcccatttcacaagtaaaggttgtattctagaaattttgagagggctaa
ttatggagtctaagaaattaaatttttggaaaattaatattatcatcaaataagtcgagt
tagaatgaagagaacagaaaaatagaaaactacaggagaatattaatataagttcaatag
agaccccgaaaatggtggaaaccgatctttccatacgataaaatgaaatgagctgacagt
ttgaatgattgttgcaatggacccatcttttcggattatatcgattccgtgagtgcagtc
aatgaagttttgtggggtgcgactgaaatgtgaaattatgccgatggtatcttctattat
ctagtctcggtttgaaatcaacgtttccataccattcaattataagcaccacactcactt
ataaaactgggcccttctccacggatcccataccaacgggtttaaatgttggaaattcat
cactccgggaggcgttttatgccagacttccaaatattccatggattttctttccgaatg
gtaccactgcgagacgaaatgctcaaaatccaggggtttcaggtgacaataggaaagaaa
gattcgtttgcaaaacaaacgaagaaaaatgttacgagtcatccattcggcggtttgaag
catttccaggtggtcgacgtcgaagaatagaggcacttctggcgggaggaagtagccgta
gtgacgaacgcctaatgtgaatctgaaaaatttctacttttgtgagcttggatgaagaag
acttatgagagaagctatcgacacgctgtattgaaatctcaaacagccaaacacaaactt
tttgaattcttcaaaatttgagagttagtcataattatagtatactggaagttttcacag
aggaatttctctttcttaccttccatttggtttcattttctccatcaaccaccacatatc
ttctggtcctatgcaaagcatgcccgaaacggttagtgcctcacatttttcaaagtcctt
gagaactgcttgtagactgattccatccgaaataaccgataactgtagtgaaacacgaaa
tagattcatcaaaaaatccgacattggctttaaaggaagtgttccggtgacgtggttacg
acagtagtagaggttatctattttgctggaaaacgaatatgtttttaatgtttgaagaga
tatgacgtagtaaaatataagtttaactgaccaaaccatatattgcctttgattaaaaaa
tcgaatcgaaaacgattggtacatcactgttgattggaaatccacaaatccaagtggcac
ggtaccacttttcagtacgatcattgaattatgagccattacggacaattctagtccatc
gattctatgattagttttttgtacaagacgtttgcatctcttcgagagtagggagaagtc
gattctgaaagatgtttgaaaaactatagatcttatctttgttcgaaactcacaaatcaa
cgcagtttaaatcctggagtactttattgagtgagcttggaggaagtgataatagtggaa
atggtttccaagcagatgccattttaagctggaagtacggttccattcgcacaggaagag
aaaggaggtattggagaatatattgaacgctataatcgattgccattcaactttgtcgaa
aagaacataccgcggttagaggcgatgtgctctagggaagactgggcgagatgtcgataa
agaagggagtctaggagagacagaaaatagtagaaagtaatatgaatcgatagctttttc
gattccaattcgaaccactctcgaaccttatgaaaaaaattgtaaaaatcttcaaattaa
gagagaattaactaattcaagagtaaaatatttcaaagaaacaaacaatacgaagcgtat
gggctgaccagaacactactcaatgatgtgcaaaggatttgtgatgtgcgaatggattta
gtggtgacaatgacaaataacatgagactatccgttttctattctcgagtgattgactgg
tgtatttaagaaagcattaagaaagcaaacaccctcatctgagggaagcgagttacgtga
acagtgcatttttgtgtaggagatttacattttgtgggaaaccaatgaaggaatctacta
cgtctgattttttgactttactaattagtaccaacttcttaagaaacaaatcgttggaca
tacgctctctgtgaaacacgctagttctgattctctgattatctttcaacgctgatttga
ataagtttcaaagagccgaacagacattggaaataactggatattatcagatctcttgtt
ctccatgcgtcgacatcgtttgggttgttagctcgagcattgttatcaagcattgttacc
atgaaggcttgcagttcttattctgatttctcaagcttcgaggcgacaaagctgatgaaa
actgtagtttcatgtatcataaatattacacctctagacagacaaataaatcgcttgggg
aagggaacggacgggaagaagagtgactggacaatagatgggaagtgctctcaaaagcac
attgaattgatcgtatatcacaaagaaaaaatgtgtgaaagagggtgcttcgagtaaaaa
aatattgacttgtacactagaaacgggctggaaagtgggaaggaaaaacagaaaattaaa
attaaaagaccaaataagttatgataaatgattcttctgctctattgatgatacggcgat
tgacggtaaccaggtcctcctggtcctctagcgaatggatttcctcccggtgctcctgga
gctcctggtgggaatccagttggtggtggtccttggggtggtgccccgaattgtggcggt
ccccctggtcctccaaatgatggcggtggtggtccgtaacttcctggtcctccttgaggt
ggaccttgtggtggtccacctggtcctccgaatccagatggtggtggtgcaaatgctcct
ggacctccggctggtgggggtggagcaaagtttccaggtgcttgagagactggtggcggt
ggggcaaatccctgttgtggtgatggagcggtgccgaatccctggggatgcccgtatccc
cctggtcctccctgtggtggcccatgtggcccctgcgtcattccttgtggtggtccaaaa
cctccgggtccaccttggggcggtccttgaggcgtcggtggtgctccaaactgttgttgt
tgttgtggtgaagcaaatcctccgtaatcagatggtggtcccgatggtggagcgccgaat
tgttgcggagcaggttgaacaccaaactgttgtggtggtggtgcactaaactgctgtggt
ggtccctgttgaactggagtcgacgatattgacgaatgagattgaactggcggctggaac
ggctgtggagctggtggggaaaattgatgctcttgttgaattggcggaagagccgcattt
gaagttgggaacgatgggattgtggcatttggtggtggaattgctccgaaattgtcaact
ggtggaggctgagagaagctcgagttgtgagaatccaatggagcgctggttggtgggtag
ttagcttcaagtggaatttcttcttcgatgtgagctgggcgatgattaaattgctcctgc
acagatggctggatggttgccgggagttctggcttctccgatggaactggagatggtgga
gcttcgtagctcttttgaagcacaatattttcatgatgagttggggcaacagatgagaga
tgcgcagttgagagcgatgagtgttcagccaatgaggctaggttgtcgagagaggacaat
gagccaagcagctttccgacatcgagctgaaaaaggaaacgaattgaatgttattttcaa
agtttcgctaaaataaagcggatatgcaactggagcgaataatcactacgagaacgaaca
taccttaatctgctcgactagttgctgtgtattttgcacgagttcatgagctcttgagtc
tataacgaccgtaacgtcgagcgttgaaccaacggtgttcaaagctaacagaaggtcgct
gtcgctagtcaaagacaccaaatcattatctgaaaagaaatccacataagctcagctgta
taattgacatgtttgaataccttgatctttatactttaacaagaaattggcatcggatgg
cagtgagaagattctttgcacatttagcactaaatcgatcagcgtcaagtcgttggcatg
gtgcaacgacgattttcgaatgtcgtcagcaagtcgagccttcagaatcgttgtgctagt
gatggctccgttcgattgtaccatctgaaggaaatgttgaccgtttccgataaaattttt
ttgagcgatgaaattttaaaaaaggaaaagaaattttcgtacactaaaatgacacaaaaa
tgagaaaaaaagtaagatgttatggaatacaatacctttttcgatacagaaagaatcata
gcttaacgcacagggctgctttaaaatcaggaatcagtgtggaatttttattattatttt
gaccatatgttataacaatcgtcacctgtcatgaatcaagagatagtgagacagatttac
agtaaagagaagactgattattcagcaagaaacttgaatgggtttgtcatttgagattaa
atgtttacaaaaaaaacttggatttttagtaaacaaacaagcgaatattcgttcaataca
ggcgaaaaagattgacttgtatactttgaaaaattttattccactgaaaaaagcccgttt
ttagaatttatgaaactctgcactttattgggaaactttattaacgagggttggattttt
gcaaggtaaattatctcaagccttttataaggaaattttaaaagaaaacaccagagaaag
caaaaaaggaaaagcgatccgtatccacgattaaaattccacgttcgttgtgactgcgcc
gcaccccagcgacaagcgtgtgccaggattgcactctgaccgcgcctacttttttgtccc
gcctcctttcattttttagcgcttctttgaagtacttcatgaagtgtaacatcaatttat
gactttttcagtttgttgaacacaatgtcggatgaaactgatagtgagcatgaagtggaa
gaaaaaaaagcaaaatgtgagttgtagaaagcacatgtgcggatgcagaaatatgtttct
ttacatattactaataaccttacacaaggtatcatagaaattcaaaaacttattatgtaa
ttaaagatgattctgacacggaaatcgacgttcgagaagactccacgttccgagtagatc
agaggcagctcactgacgaggaaaaaatggcacattttgccgctattactgctacagatg
aaattcaggcccaagcaattcttcaagacgtggaatgggatttgaaaagagcattagacg
ttttttatggaagcgaagcattcaaagaagctcgtgctgaagctgtaatgggaacgtcgt
cgtcgactggcactactgatgcgccgatgttgacagcagaagatttgaaagggtttgaga
tcagtgttatgtcatggaacatcgatggacttgacggacgaagtctggcgacaagaatga
aggcggtggcgtatatcgtaaaaaagtatgaggctataattagtaattttcgttagctac
aagcttccacatttcctaacagcacaaaaataattttcagtgtcaacccagatgttcttt
ttcttcaagaagtagtagaacgagacttggagccgatcgacaagcttaaatcactttata
aaatctactatgcaaacaaaggttgccaatactacacggcgattctcgtctcaaaaatgt
ttgacgtagaaaaacatgacgtcatccatttccagaattcgggaatgtaccgcactcttc
aaatcatcgaaggatctatcggagggaacaaagttttccttctgaatacccatctagaat
caatgcgtgagcaccgccctcaacgatgtgctcagttcagtttctgcatggataaatgca
aagagatagtcgatgcgaatcctggttgtcttttattttttggcggcgatttgaacttga
gagatgaagaagtatctaaaattccagatggtattctggatgcttgggtatctggtggaa
gtgaagtgaagactaaatttacatgggatacgtttaagaatgacaataaacaaggttttc
atggagccaaaatgaggtaagcgcatatagcggagcgttagtgaaagttcaactgaattc
aattattaacgaagctgcaaatgttaataattcgcacttctttcttttttttaagatttg
atcgtatctactggcatggaccgctaaacaaagttcaattctcactagaaggacgtcaac
gtattcgctcgtgcctctgctttccatccgatcattgggccattaatgccactttttcgg
ctgtttaatttataagctttaatcaacttctccttaactcatctttctcatgattcctgc
taaaaactattcttgcctgttccatttctcacttcttctctttcgcgctaccaatttttt
gcacttgtttttctttgtagataatcatttcgatcagtttttattatatttagaaaaaag
cccatataaacaacacggctcatgcatgagctcatggaatattatcaggacatctcttct
ccctttactgacaagattgcataattcaatccgatagtgttcatcacatttatttgccct
aaaggtattatacaataacaaaccagggtcatggaccttcttagaacaatagagtgacac
ttgttgtgtaactcccctccaaaaatgatccctcgcttgtattttgtttgcatttgtttt
tagttggaccttcacccacccttgtaagaaaacgtgaaatttgaaaaatttaggaatatt
tttcttggaagaagctaagaagaaagtagctttccgatagcgtgtccttctgatagacga
agtttcttcatttgccttcattcactttaccccaataataaatcacgaagcgccttcaag
atctagaaactaagatatcgaagacatgcgacggtcgtaaattggtacggtatacggact
aattaacatgcattttatggttctttatcagccttggtgaatcagttaactgttgatgtt
ccttgatgatttagtgttcttgtcgcacagcaaagaaaaaagtgaatgaccaatcagtaa
gaatgtgggagggttacggtgtgtattagtttgtttctaaaaaacagtgcctaatattcc
aatccccactttcaacccaaaatttatccattatccctctcatcatcctcatatcatcaa
catccccccacatctgcctgtcaatctctttttcttttccctccactcttccatcctatc
tctttaaaggcagtaaattaccatgtcaaatatgcctcttcccgatattccaaaactttc
catctcattatcctttagactgtatccattgcattccactcacttaggtttttctcacat
aatttttaaaaaatactgctgtctgttctatctgtttctcttcgcaaagaagcttcgtcg
tttattcattgccagtagagttccctacttcagttttcttaatctcgagataacatttta
tttccgaataaaacgaaatgctcaacaaaaaaactaattcaattcatacactcattgtca
ttagggagagaggactctacgcctctctaattaatgaaaaaacgagaggctctacatagt
tctagtttggaattagaaaaaagagaaggagagagaaatttattatgactatggactata
aaatattggagaagcagtagaagacgacacttgttttaaaaaattgtcaaagattcgtta
acgaattcgttcaagaaagctaattatactttcatcgttatctaatagcagaacgtgctt
tctttacttttgaatcacttcacatcattctatatttcgagttctctgctcaagaaattc
gacctccttaccatccatccagtacccattgctttgtttatagtccctctcctcctcatt
cccaagcagttcttccaaatagttattccgaaaaaaaaataagccatcagtgtctggaca
ctctctacattccccacaccgtttttcagtgttaatctgttcgaccgttgggattagaga
cgacagaaagtgggaaaagtagcaacttttgtgctccatactggtcgttgggcctatttt
tagtttgtttcaaacttgcactaaggtgagttactattctagtcgaaatcttactcaacc
tggtttcgcttgtttttaccttcttttcgcacattttaagtcattgatcctgaaaagaaa
aaccagaaatcagccaaaaccggaaacggtgactcctatgatatcgaaggacactactca
tacacatatatattttctcttgcactataattataggtttcaaatttcctctgccgtcct
ctctttttccccccacagctcttctccaaaaattttcactttagtccatttccggtttcc
ttttaacacaacgttaggatgatatattctatattcagacaaaaaacatattgtgagtct
tgactattaatgatgagttgaactctttatatttttcgctttataggttttataggtttc
gcaacgtacccaaaagttgatgacttttcatgcgcttcttcagttatgtaaatatgaacg
aggtggttaaaaaaatttttgtgactacgtaatgtaagttttggatgaaattccgaattc
attgttagcacaaacctgagagttctcatagtcagaaaagaaaacgaaaaccttcgaagc
aaagcctaccaattgccaacatgtcgaatgctatagcttccataacatttctttttctat
cgacctattatcccttacgaaaaccattctataggaatccctacccctccaattaattat
cattgcctattttctccctcatgcctgtcattgttcccccccccccccccccccgtcttg
accaataaattaaaaagaggccctctgtaaagaagacaaagagccgtaaatggctcaatt
gttgggttacgccgactctctaccctcttcattttccatgctattctgtaaagggaatgg
taaatgactgggacggagagggagggaccatgtgtcaagcatgacataaccaaaaaagga
gaaaaaaaagagaaaaagtggcgcttattagttatgccttcaacacctttcactttgggt
ttggctcttttttgttttggaaaacatttttgcagcacgtctttcctgaagtaggtaact
ttgagaataaggttttcttttttcttatagttctccttttttcactcacctgacaatgat
tgtattatttgttatcttcggttcatcccccgggaccaaaaaatatacattcgtgagatc
ctaggcggtttaggaaccgctatgatatcgatcgtactacttcaaaagagaaattttggc
ctcatacttgatgaattttcagttttgttttcttccaacgatgatgaatctatctctaat
cctactacaaatcttcggtttttgtacctctatactgcgttttaggtatctcgtggcagc
catataggatattgagttcatttcaaaataagaataaaagagagaaacccttctcgagac
tttttaaaacgcctagttccatatctatataagtaccttaagtaacgcacaacacttgct
catcctttctcttctgctcatgaaaagtacaaatttttctactcttcattcttctacttc
tccttctacatagaaggatgtgctctagtgcacgttgcaaaagtggggttacgtaatctg
tgtgtaagagggtgtcctaatccgggtgaagggatatttatatccactggttatgcgatg
taataaaataatcctagatttctacttctttcccgacttctctaacttttttaaaatata
tcttgaacaatttattggctgtaaacccaaaaaagattgtgattgtcaaattcaaaagaa
acactttccatcaactccactcagattttaagtaaaattggaatttcttctaaatgttgc
cctaggcaatttttccggaaattcgcactcaacttcacagaatctccgtttttgattagc
ttgaatattccgtttatcgtctaccttttgtgtttaaaatataagaaaaatacagaaaaa
cccttatgtcaaacaaacattcgattgtttcgcgttcctcttcagtacctcataactatt
tcatctgaaaagggaactaaaagagatgggaccaccctcaaaaataggaaaggagaagaa
aagaaaccaattgatgtcaaacattcagcccctcttctttttcttcgttttctccctcct
ttcacccattccttttatccgccaattccaacaaacacacaacaaacctctatctctact
tctagttgttttcctactttacttttaaattatgcttcttttagaaaatgtttgaggaaa
gtttttggcaattggataaatttctcctttcttttcagtttatctcgagaaaatactatc
ccaatttttgaatttccggttctcccattttctctttttctttatcccttgtaccaaaaa
taggcgtggcctcgaacccttccctcccccttccctcttccatccgcctccttttcttct
tattgtgtatgttcttctcgttctgttctcttttctctcggtatttgatagtaatatgtt
tgttattcgggtttcaatatatgtgttcaggagggtgaagagccaaccaattttaattgt
atcatttctgttttattacgtttattgttgtgtatttgtattggtgtcgaggggtgagaa
aagggtagagggtcacaacgaaactgcttgaaagaaacaaacatccgtcttcttttatca
attttccttgctcaaattgttttgctacatgtttttcccgattaagtttcttcagtttcc
aaaattttagcaattcagtgaaaatcctaatgtacccctttcttatcgatagctttcctc
aatcccacatttttctcatagattttcccattaaaaatattctgtcaatgtttgttctct
taatttctatttttcttgttcaacattacatagttactttcttcttttttttgccttctc
tgggtattttggttcataaaatatgcaaattggactcgttaactcgttaactcttcttcc
tctcttctcttctttttttttcttgctttttctcttattttatgcagttttttcaaaaag
taaactatcaacttttagctcgcaaattcaatgaaatgaaaatcttcttcatattttttc
ttattgtggggtacgcgagtccagatgagctcatatcaacccgatgtcaggcacaatgct
tgcacttgatggatctccgattacaggtgagtatttagaaattttggacaaaaagtgtac
attttttgatacagtatcttggcttgtaaatcttctctccaaaagtttatttccctgatt
tcttatctcatccgccaatcatttacaccggaattcggcccccactctatgttgattgac
atgtttgttctgtcacctagtgacaaatgtattctacagtaactcgatctagagtacttg
aggaaaataagccgacaaaaagagttgaaggcggctcgttccatgcgacaatggcaatat
ggaatgcgtcatatgtacttgggacgggatattcccctcttcctatcactgagacctccg
tgagtacaaactaaaaaagccccttgaatacctctgttagcagtatacaggtggtcaata
gatcctatcttcgttctgtattgtagtttcatgatcttgatatacacaaatacatgacgt
aacgagtcactcttgcttttaatgttttgatacgatgttaagatcagaagagaccgccta
agggttaatgtaatgtactataaagttgcgtaaccttggctattatgaatacatagtcta
ggaatatgcttttggttttttaaggaaccaataaccaaatcattttgcgtagtgaaagca
acaattgtgctaatagctgtcttcctgagagaatacctgacccatcccaggtgtctcgca
catagtatattcaattgttgtttcaatgagtgttgtaaagggcagctgctcttctggtga
tagggtcctctataaaacaaaattaaggtctttgttgactttagcatctaggaaaaagtt
ttatgcgcccatagggttcctcccagtggaaacacttaataaccctctcgaggaattcat
gaatagggtccttcttcttccggtgtgaacatcattgtcatagtcgcacaataagagact
cacacaacttttgttcacacacaaggtccgaggtcgcctaagtgcactcaagagtgtggt
tcagatttagaccttctgaatagttatgaatgatacaatatggaaaaactatttaaaaag
aaaagggcgttcttaactgtctttgttgggctactccttgatatatagcgttcattatta
taatcattaaaacttccttcaccacagcaagaaagaggattttggatttcaagtaaaaat
attccgagattgcatcttgcgggagggtgcatctccataaaactaattgccgttggtggt
ggctgggtgaccacaatttctctagtgatgcgtaacggagaatgagggagtagtagtagt
aaatccgatggttgtcagtgggaggagaagcggaagaacttatcaagatcataagaggag
ctcatccttctgatgacccctccccttctgttccttagggtcaggtgtgtatgttagttc
agcggcggctctttttttgccaaagcatccaccaacatcatcaatcagtgacaatgacac
ggggcacagggagggtagggaaggtcaaattgactttgactttactactaacttttttag
ttggttagccctggcaagaaaaaagaagaaaaagggacgtttggataattatggggtgag
cagaaaaaaaaagaaaagaggaaagaatcgaggaatattgccagaaaacctttattagtg
tggtaaggaagggggtttggaaacaatttgtaattagaatgttaaatttcagtaattttt
agaaatttgccttaaaaatttaataattaaactgaaaacatttgttattataactaacat
attaattttcattgtagtatgtcaaaaaaatcttatagctttttttgaatttttcaaaat
cccactatatcagtcattatttgtagaagttattgtaacctttccatcctcaccaagatc
tatatcttaacccggttttacttgttctctcgtcatcatcaatcttctcctcttccaact
ggtggagtggcgccaagaaggtttggcgccggagggagtcataaatgagtaggagagtat
aaaaatttagaatatgaacggaaggaaaaagatttagtgtaaattaaacggagtaagaca
tacggaacacacatttgatgattctatgagaaacggattagccagagagaaccacggtcg
aggggtaaaaatcagaaccacgaaaatttctattcagcttcaagcttaattatctgctct
ccaaccttatccttgcgctaaaaacaatgaactattcatgaatttctcatgaactcccgt
tcttcttctgttcacttcttcctgaaatctatgagagaatcgacaccttccatctcttct
cctttccctcgaaccgatgaattctgaataatcaagagcccgcgaattagcatattgtat
ttcaagtggattgcgccagcacagatcaaagcgtttctgatgatttgtggaagaaatggg
gcagttgcgtaggctcttaacgcgctgagatttatgatccaccataaggaattcacattg
gtaaggtagaacaaaaatgagtgtggtgagaacaagcttcataggaaccggtaccgcaca
tttataattgtacatctttattatatccaccaccctttgtctcttctttttcggcatatc
ccaacatctctcgggcccattgaaaataaaaacacttgaaccgagtgcaaattaacctat
aattatgggagagcatctctcttattgtgattcttactagtattccttagtcactacaaa
aactatatatttcatgtcaggggaaaactgatacctcattgtcgaaaattcggggcatgg
tgccagatgcgtaacaagagaagaaagacacggtttatggttgacatgtgctatcggcat
agaaaaaaagaagaagaggaaagaaaaacattcgagatagatttacaattgaagaggagg
gctattgggaaactggagaagttttgtgtagatgagaaaagttctacagaaaaagaaaaa
aaatgcggatagaaattattttgaaaccgctatttctttcagttttgatcttttccttct
ctccattctttccttctttttcttctttcaagacaggatattgacaccaacacgtcttct
tgttgttcgtgtttgacttagaagaagaactaactcaggcgtgaacattttattttcgcg
cattgtgtattctccggattattccatcttcgtcttccttccgttaggtggtgaacagta
gatataatataacaagaagaagaagaagaagacagtaaatgccaaacgatgcggtactaa
tgcttttctgtactatatagacacactgtaagacggacataaggccggcttaatcctaat
ggtgttcacgtaggggataatggaggtctggggtcatgaactcagcctacaagtgaattt
tctatgatttcagaccaatttggaactgcgaaagacactcaaacatcatatcattcaaat
gtgcaaggacgacgtcacttgttctgcggtaagatatttgaacaaggtattatagtaagg
agaaaggggtagggattacaactgtgaagattctgtgggaacaataagaagagaagaaag
agattttctagagacattgttcaaaattcagcagctttgaaaagattttgttcttttttg
atcaaaagccccttttttaaagattcgacttacccttgtttatatcccctatttatgtca
actatgtatgacctcatctcatgctactcttgatccaaactcaagaacaagatgaagtgg
gaccatccggtctccatgtactcttgatacattgtttcatgacacagcaaacacatctgc
ccccgccacagagcactctctctctctctctctctcaaaaaagaatcccataaaatctaa
gaggggttcgtgattgatgggcttctggcgcctcttattttgacattaacccaaaaaaga
tcaaatttccggctgcaccatatggaacctatgttacggtcaagaacccgttgaagcggg
acctgagaattatttcaactagtcgagtactttctttttatcccagccaagtaactagac
acctcttttccgccgccttaatttttacgacacatctttcccctcgcatgactgaaagaa
gcgcttttacgattacggtgattatcgccaggcagaaggaaaacgacacatgtgccatta
accatttttatgcgcctacgggattcttgaagttcaggctttgatggcacacacagaaac
ccatcttgcgcgttaacggcagacttgttggaattctctatttaaactagcagggacctt
agtaagatagttttttgagaaaggtttaggatgacatatggtaacagaaaatacgaggct
tactacattagcttttccaagtagtctccctccccttctcgatccgatcataattatacc
ccttcggtacttgacaaaacatttatgcgtgaagacttggaaatgaggaggagattgaat
caaattaggtctctccatgataatgatgatggaatgagcaagtgtcacaacaacatcaac
tttaactacaagaaggggcttcagaccctctacccttgtgtttattgctagtttcaatat
ttcagtgctctgcaccgtgtcgtgaacaattcgatgacatcaaggcgtgcaagaaatcct
gcgtagcatctgaagaccgggaaacttgtgaagactcctgtcattaccttcaaacgattt
atcaagagaaaccaggagcttgcccaacagtccacaattcttccaactacgtgagttttg
aaataataaaaacccatgacaccccctaaagtttcgacaaggtggctcacctgttactct
taatccgtttaatatggttctgtttgccatgtcgtcttttgaagagaggccgcgaaaaac
actcaaaagagttgctagaatcctatttactaatcccgtttgagtagtactcacaaaagg
gtgttaggtaagtaggttcagagggtgggcatgggaaaactagtctataatagtgttttt
cggaagttaaaaatagaaaaaaagaaaatgaaacatttaaacctggaagtccatattttt
gtactgttttttactcatttaaaaaaattcgagagaacaccacaaaagttcctcaagccg
aattcttcttacaggaatgctccgctttgtgccaaatggacggcgactgccctgaaactc
aaaagtgctgttcttccggttgctcccgccagtgtctcaaaccgaaatcttctgacgtca
agctacttccaatccctcgaaatatcagtgttcaagaaagaaaacgtaagagaagtatca
tcattcgatgggtcactggtcgactctccaaatcacaaatggctcaaaacgcaaatctct
ttttggtacaatggcgttggggacttcacgaagaggaaaacgggatgactgaatggcaaa
cagtgacagtcagaaacaagccatatgcgattctgaagcatcttctttccccgggcagat
tctatgagttccgaattgcagctgtgtctaacgatggatctctcggcttctctgctcctt
caaagccattcaagatttccaaagaagcaaaagctccgccaccacccaaggatatttcgt
tgggggcttcaaagttacttggtagcggcttatggaaccagatggttctatggaacccgc
cgccaagtgacttacctattaaaaactatcaaatctcttgggccgcctcgacgaaatccg
aagccgatgcttttgaggaacaaatgaggaagaagactactctggagtttgcagctcatg
aaaaacggagtttagtctctgatgacgatgaagagttcattggcataagggatcgtcaat
ctgtaattgtttccagtcattccacattcacagaaattcagggattgttcccgaacagtg
tgtaccttgtggaaatccatgcttcagtagactcatcggatggagagcttcaaggagaaa
agggtgtcgtgttcatcagaacacaggatgtgggaacagacgaaaaagaaccgtacactg
gtccaaaagctcgcattgctcaccttccagaagcgagcgaggagctgaaggttgaggagt
caactaataccccaaggtggccaagtcctgttcattccacagctcaactagttgtacagc
ccccgttcttcgatcaagaactccaaactcaactctcatggactcatcctactctctgtg
gtctgaaccaatctcaaaacaggtttagcctcaaaattcgaaaaactctttgccgagaat
atcaaccaaaccaccagtcggacacccgttggcacgatctccgtgtctccgattgttccg
cgttgctcaaaggactttcttttgactgcgattacaaggtggaaatcactgacacaatca
ccggcgagccagtggtaaacggagtcttctcaacggagtcttgcgatcaaacctcctccc
ttggcccaattgagtgttcgagtctgactactccgatccagtgtcaagtgacttcagaat
cttctgcacattgtcattggaccagacatcacgacacgatgcagactattattggttatc
ggattctgctgagctcaccggtaaatcatgataccaacaccacgatcaatcaaccacagc
tgcgagaggttaaatatgagagtttacaaccgggatatgtctatactgtggaggtttgtg
aaagcttcaagctattttggcgtttaaaggaatgaatttttcctagaaacgcaaacgttc
aaccaatatccagctcatttatttccaggtgcaaagcatcactaacaaaggtttgggacg
tacagtcagcacccagtttgtcacccactccgacctggaaaacaacgcaattcaacgatt
tccgggcggcgagattattgaactgccactggaatctggtttttcgtcttcgttttcaat
atcattacctcttctgatacttttgttgaggttactttagtttttagttaatttagtatc
ttatctacaatacgggatgatacgggtcaacttttttcttgtgtgaacgtttttttatct
gaataaatttattttgaatgttggttttaatctgaaaaaactttgtcgcaaatgggcaat
tataaatatcacatatcgaataaatggatttgtatcattgtacataaaacggaataattg
cactttttatccccacattgggtatccgtaaccgaagcctctcatgccatatccgcccat
accataccccattcgaccgtatcccataccgtatccacccattccaccgtaatatcccca
gcgacggaaacgcgggttgctgaagtgaaagggagttagtctatacattataggatttca
tgtttaatgctcaaaatatatacataagtaaaagtgtttaactgatctctctggaagaaa
aatctgacgaatgatatcttgctaactattcaagtacaataaaattcttacgtagttgtc
accgttctgcgggtctcgactctaaacttggtaagctcggttccaggttcagtcttgatt
tttgtgttcgtctccagggaaaaagctccgatagcaagaatagcaagtaggaaaaatgag
aggtagttcataatgaaaaccgtggttgggctaaattactgcgctgttcttttatacatt
aacaatgttgttgttgttaaaatggtcgcttgaacagatatacatagaccaagttaatta
aaacctattgttgtttttgtttgacaatagtttcggcgaattctgtgattttcaaaaatc
agatatctttcatgtttgacgtcaattttctgtttttcaagattgcgatcattgatcctc
cccttcttacccacgaatgatataaaagaactgcttgcaattcgaattttaaccaactcc
ttcaaaatgaactaccttgtcattcttcttcttactgttctcgctgttagtgtattctcg
agtggaatggaaactcgttccaaagtggagtctggacctggaatggaagttaaaacaaaa
gtggagacacagaaaactgttactgacacgtaaggcatctacataattggcaaactcagt
ctgaaaatcctgtctttacagacatccacgtgtccgtcgctggggatattatggtggaat
ggggggatacggtatgggatacggtggatacggaatgagaagatttggatatggataccc
aatgtggggttaagctgtgcaagttttgccctctttgtattttggaatctttgttctttt
ttcctgaagttttataataatcatgatggaaacttgtaaataaattgatttaatcagaat
tgttggtttttgaacaacggaactatcaatttatacctgattgtttgtattgaaaacatg
tttcctttttcctcacgaatatttgagctttcagttttgaataaaatgtttgaataacca
tatatatatatatatatatatatatatatatatatatatatatatatatatatatataat
tcttcctataattctatgccgtttgtatgacaacgctaaatctacgtttaaaagaatagt
acaaattgccaatggttgaactcatggccacatacttgattgtatgcatgaaagtggttt
ctgcagtgaaaaaatatgtggcaatgttttgaaaacatcaaccaacaaaacaaatttcac
gattgaaaaatagaaaagaagttttctatgttaaaaaaaactgaatgataagataggaag
ttttgaacccgaatgaagcatgcgaaaattatattcaatgcgactatcagatcattcatt
ctctgtgtatcattatcttttgatctatccacctagacaccaatacaatagacaaatgta
tcatcttctgatctttctaccttctcaaatttcaaaaaatccgacgtcatctgttcctct
aaatgtttttgttttctctaatgatcgtgctattttgtgaagatcgttgttttcatgatg
atgtcctctttctttgtaataacaaaacctctaattatagacaagggggttacccagaat
tttttactattaagacttcacgtgaaatcagttttgaagtaaatattttctgatcagatt
ttgaccaaaagtaggctccgccctctgaatgtacacagagactataaaagccctccaaac
cgtttataacagaaaaaactaacgagaatgaattttttgacagtcttcattctggcagcc
ttggctcttgtagcattttccgttaagatggaacaacagttgtaagtttcagaacatatc
actttggctaggtaaataaaataccttccaggcatccacgttatcttcgtcagcttccat
atggcagcacctatggcaatgttcagtatggatctggattatcagctggaaacggatgga
acggaggggtggtcggttcggcaagagggttcggattcgggactggatctgatggatatc
actaactgaattggtttcaatgtatttatgtacaatgtttgtgtaaataaatagttttct
ttttctttttcatgaaaacgtttcacaatagaaattcaaaaaaaaaacttgaaacaatta
gtagtttagtgtacggagtactgaaattgtatttctaattgtcaagtgaatttgttggag
ttctattcaactgttcttaactgaaaataattgacaccgtgatgtttccaaaacatctca
accaatcatatggttaattttcaggttatcaggtttgaccacgagatttacttaaaagac
caacggacaacacacacctttttcttgaagtttctgcagacaacaacaatataataaaag
aggccgaaaagattttgttcagttcatgcgtactcgaccagtaaaacaaaggtaagatag
gaaacaaagagaacaaaaaacgaaaattgatcgaagaaaggaacagtgaacgccactgta
ttctatgcttctcgatgagtatcacttctccagactgatgcatgaaaaatactattgaag
agaagaattaatttgatagatttactgatttctaagatgcttcaatacaagaaattgtac
agataatacattcatttttacattttacatggttatacaaaaaaccacaaagtggaaaaa
atgtacaacgtcagtttaacatatttatccgtagtatccaccatatcctccgtaccctcc
gtatcccatacgaccgtatcccattccaccatatcccattccgtatccacccattccccc
gtagtatccccaacgacggaagcgtggatgtctgaaaaataagtttttagcttggcttta
cctaagaaataaactatttctttcaacttacagctcagtattggcctccatcagaccagc
tccagtgtccatttgagtattagactccattccttggtctccaccaatcttggttttggt
ctccatttcggttgagaagacaccgattgcaaaaacagccaaaaggaaaatgcaagtgta
gttcatgttggatttattttcagaaccaagctctggacttatataacattggaaacgtga
gagaaggagcggtcgaaatcacgaaaggtacatggttcggtgaacaatcgttgggaaaac
aaaaacaaagaacagtggtcactaagaagaagacgatgcctcgaattattccagatagtt
aaaagagccctttctcttatctactttatacaagagtatatagcttgactgctcgtaagc
tatacatacgttgcagttttagtttccactcctcattgtggtactgtagctcggactctt
tcctttacaatgtgtaattgtgttcattgaccttctgttattttcctgttctattcgtag
tttcgccaaaccgatcttcaaaaatcattttcaaggacactagacacgtcatttcactga
ttccatgtgaacaggtaaagacaaacaacaaacaacaataggtttttggccagaccacgc
ctctttttagtttgtatataacgttatttgagatccctaaaccccaaatccacctcgata
gataacaatgaactacctttcattctctttactggctattctcgctattggcgtcttctc
tactgaactagagacaaagacaaaaatcggaggaggacaaggagtggagtcgaaaactcg
aatggacactggagccgggcatcaattggaaactaatagtgagatgtaagttttgagcaa
gttcatttcgtttgaggctaaaaacgtttgtaaagttgaaatttttccagtcattcccgt
ctgcttcgtgatgctgatatggaatcccacgccaagattggaggagccgggcaaggtgtc
gagacgaaaactgagatgaacactggagccggacatcaaatggagacaaaaactgatgtg
tgagtaaatagctgcaaaggatctgcctacattttccattccagccactcgcgtcttctc
cgtggagctgatatggaatcccatgctcaaatcggaggagcgggacaaggagtagaaaca
aagactgaaatgaactcaggagccggacagcaaatggagaccaacactgaactgtaagtg
aattcctaccagacaataataacctataagcgttcagacaccaacgaatgctccgcgaca
cagaagaccaacgaaaaactgaaggagaagcaatggagatggatcaagagtaagttgccg
cttgaaaaactttaattaaaattcttttgttcagacacccccgcttccgtcgctggggat
actacggtggaatgggcggatacggtatgggatacggaggaatgggatatggcggatacg
gtggatatggaatgagacggtttggatacggatacccaatgtggggttaagctgtgcaat
ttttccttgaacaattgtaaatataataaacttatgtgccattaaaattgttgtctttta
taacaaaaaagagaaaacattcaagaaacattaatttagaactttatcctattcagcccc
tcgctgtcattttccaacgtcttgttaaatgggagagtaggactacaaggtccaacggtt
tcttcactgatagttcgaggcacaacaaacactgtttgagtcataaaaggcggctccaga
gcttgagtagatggtgtagaaattttgagagtctccgtctaaaaatatgaacacttgtta
tttcaatttttcccccactgtttctgaatccactgatgttgactcttcttccacaagtct
tggcaaatgcccttgtgatgcattcgtgagacctcctgatgacaaaaatccattggaaag
ctcgaaaggtccgtaaggtctttgtggagccatagactgggagaacggactctcaggctc
aagcttttccggacccaaatgttgaactgagtgacttctaattttttttccaaatgcaga
agacagtcggcgtcggaatgtggaaccaggttgggattcagctgcaaaaaatttttacat
caataaatgaggctgttttacctttgccaaccacaatcggggaattaatatctactttct
gcatatcaatagcttcactagggtcagccaacttcacggcttgagcagaacccatcaaag
cgtgatctgctccagagtcgataacgtcttctggatacattggtgtgaaacatggctcgg
agaacttatcaggtttcatctcggggaatttgtcataggtagaatcaacaatagccatac
cagtctaaacagagccaaatagatcagttcttctgataaacccaccgaaatgttcttgtc
aattaaaaaattgcattcaaaatcatcatcatcttctcctagaggattcaaaagaccctc
cgccaccttcatccaacccatgaaaaaaatgaattggaatacggtaagtatcggaaaata
gtagtcgatctgagatacttgagtagttgaggtctccaattcaaatttcttaccgtcctg
gtatccaacaagtcaaggtgctgtcttgtgaacaaacacataaaaaagtaaaacctaaca
gctacaaaaatgacttgtggataggctaaagggattggtacccagtcaaagttacaaaga
attgccatatttgaacggaatgtttttatttcttgccatgctgcgttgaagaggggcgga
gctgtgatgttgccttcctggaagtttggaattcagattcctggcggtaaagtatttaat
caaaaattcagccaccacaatcaaaactaaaacaactatccagaagttagcaaatcaagc
caccacacaataggacatgcactcacacgaaaaaccttatgtaataatgaagaggcccag
ttgatcgggacccaatacttgttgtacggacagtctacatcttccagaatgactgcttca
tgctcttgcaagaaccctgaaagctctgttgctatagtagagaagagaatcatagtttac
cagatttgataatagagtcagtatttgggaaccgtcttctaactttcaatgagatgtcac
ggaatactagaacctgaacaggtgttaggctaactagagaagaaggtcatgcctcacctg
agatagtaccagataccgtatgattgtcctccgggcaaggacaatatccggtgtgtcacc
tctgactaaagtggcgattgcaagggcggtgctggaaatgagaaaatatttctgaataaa
gcgtctaagtaattcacttttctatgaacccaatatttgcaaatatgttcttccatcgat
caacgataactgttacaaagaaggctaacatgaaagttaaaggaacacagttatccaaat
tctcatgcaggttttgaatatatttccgtacctccctgaaattgattaaaatttaagcca
cgccctcgtttccaacaaaccttccagtttcagcatccagtgcatatctgtatgtgacca
ttaccatgtagtagaatatcagccatatcgctaattcagaccagatagacttccacactg
aaccacgccatcgaaataaaacctttaaaaagtggctctgcaaagggaaaggaatgaaac
atacccgaaagaagttgaaaaatgaaactgaggagacgtctaggttatacgatacggtca
tctaaagaaatgtggttaggaaaaatgcgatagttatttagttggagagaaagtatcaaa
gtttcaaaaatgaggataggtaaagttatttcatcagccaaatatcttgaacagctttct
tttaaaaaactccaaagatcgttctcctgccaacaaaaaaccatccgattcctttcaaaa
ttttgaaatccacacctgtcaacctgaacatattccgatcaaacacatacaactgaacac
aaaacaaaatgatgcgaagaataatattgaacatacagaagaaagagaagaagatgaaat
ggaaactgtttttatctctaacactctacgcctttcatttatctttttgcctgaattcgt
cgttatcaaattatatttttctgcgtccgtttgtacgggacttggatgaattgggagata
aagagaacaattaataagagaatagaaaaatagtaaaaaagagaagaccaaaaagaacct
tcacctacagacttgcaatcaaaagatctgtatcaaacgttttttaaatcaaaaattaga
aatcttctcaaaagatttttaaaaagattgtatcaccaagaagacagtaacagaaggaag
tggaaatcgactagcgattgatatacagattggttgataagacagaagtggagagacata
tgtaattggatagaagttttttattaggtggaatgtgatcaggacgaacctgaaaaactg
cctactgagtgaagtagggaaattctcacatagaaaagcaaaaaaccataaataaaagtg
agaaggtgtaactggaagcaaatatgaatatgaataggagaattcatagatcgtcttctt
taaatatttgaacaaccaaacaagttgtggcgcctgagtctaagtattggtcaggttggg
attccgacagttagaagaccgttcccaggttcccatttgaaactgaaatgttcctgatgt
taaaaactatgccatttttctattttcaggtagaattctgacgaatttttcacgtttcat
tttttctacaaaactctatttaaaaaaatcaaagcgtgaatatttaaacgcgcttttcga
ccttcaatgaagcttcagaatctcaaaacctgataatttcaaagtcgaaatactaatatt
tcaattggaattattattttgatcttttctcctgggaatctttgtgcatggacgaaaaaa
atccataactagagagcgtggagaacgaagagacagtcggaatcggatagtcctgaacgg
ccttagttgtcctcgagaacctcagcctgtttcggtttctagatgtggcactaacttcgg
tattcgctcagctagtcgggctactcctgactgaagcggcaatggcattgcttcgagctg
tgtaagtcgggagtagcccgacgaacaccagaccatctccattgctccaccggtcgggta
ttcctgactggcatcaacgttctcgaggagccagcttgttgaaacgagatgaccaaggtt
agttaacccaaaatcttgactcaaataaaaaatgagaattttctaatcggattgtcatgc
gcttgacggatagaaacagatttagaaaaatctagatatcactacaatgcaggatgaaaa
aaatgacgcctaaggaagccgtaggctgatttagacctttttcaggcctaatcaagagct
ttcagagatcttattagtctgatctcacgaggtgacactagaggccgcggcctcgtggcc
gcggcctcgtggccgtggccgaggatatatcgccacaaaaactaaggtagaaaatttata
aaagtaagtctacaaatatttaattaatttctttcagccctattttactaattttgccca
attttcgtgtaaaatatgcaattttgttatttaaaaactatcataatcgagcaaaattag
taaaatagcgctgaaaaaaattaattaaatttttgtagacttgcttttataaattttcta
ccgtagttatcgtggcgagatatcctcggccacggccacgaggccgcgacccctagtgtc
acctcatgagatcagaataatagcactgatttcggacagttttcgcatgcttctagcctg
tttttagggtgtgttcgaggctgatttaaacttttttgataatagtatattaaatgatgt
tctgaagagctgcgggactagttcactcaacttgagattccaaaagtcagaatataaata
aaatttgctctaaacactaaacttgttcaaatatttctctatcttgtgagaatcagacgt
gaaatgttgaaaacgattcacgtgcaacattattcagaatttaatttttcaagagaagac
gtggccgttttaatttttactccgaaagtccgcatttctcaattatcgttatacagaaat
ggcgggaaaaggcaagcggatgaataagaacgttcccggttcaaatagaaaaagttccca
gaggtaggctactacaaactacaaattctacaaaaactagttatagatcttcgactgttg
gctcaacaatggctagctcgaaaaaaagttctaaaacaagatcgaacgaaagttccaaat
caagctctaaatcttcgataactttttcaaaaccaaaagtctgcgaaaaaaacgatctga
aaacgtgcaagactatctacaaggccaatgaaaacttttccgaacaaaacaatactaggt
tcaaacagaatatttccgttatgttctggttacaaaacgctattgtcatctatttttcgg
cggcaattttatttcagtttttctgtagaaaaagtgataacatatggttctggttcctgt
attatattacattggaggttggtgagcacagatttgtgccatacgactaagtttcagagt
tttccaatcatatgcctattgttgataaactatcgtggctggattggtgcaagctgcctt
ctcctctccattcatttcgttttacttttttattttttctccgtatttcttcagttggcg
aacacccatagaacagtgtttttcgataaggtattcggtagcgcagctgtcagttgcaca
acatcagctctacattgctttgcaatggttcagtcgatgtggttgatcaagcactctgaa
cagagaaaagattataatgaaaaattgatcgtagaaggtgtcgaaaagagaagaacagat
ttgtatctgatgatatctgatttaatcaccgagatctgctatgatgataaagatgtgtga
gtgggggaatctaacaagccaaaaaccagagcctactctctcccaattaagcagattcct
caactctattcaattttcatcttccagaaaagtcaacctaaccataaaagatgaaactgg
tcacccgaaaaccatgcgtggagctggtgtcgaagctggtgtgaatcgtgttctcgaaat
gacaactgatgggaacagtattaacctatccaccagcaacacatccttggcacgaatcaa
tgttccgagacataagaatcatcatagccatcgtggccatcacaaaaatcaccatactac
tgaagtcgaaatctccaaatacaacaaatgctctaaacaagaaaagatattgagcccgag
aaagatactgaagtgaattcaaaacgaagcagtaaaagcacatgaatagaattttatttc
ataaaaactcaaactattcactcaaaactctcatttccaaatgtatgaaatcgggtcgac
catcctcgcgtacctcaactcgaatcgcaaaaatagaagcatatactccgtcgaatcggt
aaaagtcatgtggagtcgtgaaatgagtggccttcgggtttcttgaaagaactggtctct
gagtgttctccacccaaaatatgttctccgagatcagatcgaaattgattacgctgattt
gtagaatcagattccgcagcttcggacacgagcctttggtccatagttttagaaagaaat
tgacatcgtaaggggtcaagatacttcctgtgatcttcataactttagagttgaatgata
gtagacgtggaagcgtaaccaagtagccttgattgattataagctctgcgtactcataga
atcgattgtcattaatgatgaaggcgttggtaggagtcacattttgttcctgatagttca
cagacttcaacagatccatgatacccgaagaaagaaccctctcaattctgatagttccag
attcctgaacttttgtgtgcgaccataccggcttatttttcaatgcatcaatttgtatgc
cggtttattagaggctgccggtcatttagaggcgccggtctattagaataaatacggaat
gtcctatatattgaaaaaggtattttgaaaaccatacatagataaagatctcgtgcgtga
ccttcctctgaattcgaccatgtagatggattttgattctacgtggatgctttttttgaa
actcttttccatacagatccatttccaatctatcccacttttgtggattagctaattttt
tggagctggaaaagcaagtttctctcttccacttttcattatccactcaatgtcattcca
gtctttcgattcatttgaagcaaaaaagcaaggatgacgacccaaaaaagcaaaccgagc
acggcaaagaacgagaagaaggggaagacttcgaagggaacaacgaagaaaaagaatgcc
acgctgacagcgtctagatcgcagacgactatcgataaggaggttgagaagaaaaaagcg
acaaagaaatcgaaagaagagataggtgacgagaagaagggagttctaccaaagaaagag
gagataaaggatgctccaggtaaaaaggatagtagagctgtggatgataacaacaaggtt
ggtttgttcaagaatgggcgctgaaaaaatatccatttcagcctaatgagcccagcggaa
tagaaccggttgttgacgacaaaaagacaaaaatggatgatggctacgaggattttggcc
ccggtgccggacaataaaacatcagtttttttctgaataaacttttcattccacaaatcc
agacataaatattcaaagtaaccctcattacaactagagccagagttgctctatttctct
gcactcttgctcataatctcagagctttttccacttctttggctggcttcagattcagaa
gcttccttcgatccctcggccgcgaccagctctttcaacttctttctttgaatctttccc
gatggtagttttggaatctctttcacaaatgcataagaatcaatccatttgtacgaggac
aatttgttacagacaaattgatgaagctcagcttccgtcagggtatgatctttcttgact
acatatgctttcggcgactctcctttttggtcatctggaatcccgataactgcgcaatct
ttgacttttggatgaagaagaaggacgtcttcaatttcaacaggcgggacctgtaaatca
aaactatttgaatttagtcaagtgctactaacctgcattccattcaccttgatcagctcc
ttgattcttccagtcacttgaactctacctttctcatcgatagaacccaagtcacccgtt
ttcagaaatccatctttatcgatgatgtctgcttcctccttcttcaaatatcccttcatg
atagttggtcctcggaagcaaagttgtccaactgtattcacctgagtgatctccttgcct
tctttatccgtaattttcaattcataagttggccccagatttcccacggtctcgaagcaa
tttccaaattcataatgcgggaaagtggtgaactgcaccatctccgtcataccataggct
tggcacagccatgcattcgggaaccttttgttgacttcttcacatagttgcttcccagct
gtggcgccggctgagaagataactttcaggtatggggcagtgttgaatataggaaccatt
ggatctttggcaaggaagatgagcatcggtgggacaagccaagcaagtttgacctgaaga
agtggacgattgttagactataatagtatggctcaccttataaaatttgatacgattgag
catcacaattgtgtcgaacttcttgaagaccaatcctgtcatccccaatagaatagtctc
cagcatagtgttcagtccgtaagcgtggtaccaaggcaacaaaagcagtacatgttcttt
tgcccaagttggtttctcctttccaaacatagcggcggcgacttcagtctcgagatggtt
ggaggccaggtctagcatagctgagatgtttctatgggtcaactgacatcccttcgggcg
accagtggttccggaagagtagggaaggagagcgatagaatcgaagctggaagaacagtt
gataactattgtaaaaaagaatgttattcttacgagacagtcacgttgatagcttgatca
ggagtctgagtcagctctacaaaatcgagaacattttcggggaactctgctcgaattggg
aaagtccgaaggcaaattattttgcggacccccggacattttgcagttgctctgcgaaca
cgagccagtcgatcttcatcggtgaatacgatagaggtattggagtcgcagaattgaagc
tgaagctcgtaatccgtaaagatagcactggcatttgacatggctcctccacatttcatc
actgctaacatcgcgatcaagaactcagggcagttggggaacgcttgcgccgccacatca
ccaggtttgaatccgagtttgattaaggcagttgcaagactattgacagtcggctccaca
tccttgtacaactttttcttcgttgtcgtctccgcgtcgatctaaaactctttcagtagt
ggtgtacgaaggagagcactcacaaacagaatagcatctttgttgactgtagcatggttg
cgacaagcttcgagaattcgctcgtgtaccggagcagtcgacagtttcaatggagcagct
tttgacacgaataccatctgaagcaagctggtatgatgtcagaagcaaatactcgtcccg
ggttgaaaaacttacacttttcgcgaaaaattcgtcgtcgattagtaataatttgttttg
aaattttcagtttttttacgtgcgaaactacgtgggaaatgtcatcacgatataatattc
attcagagaacaaaaaaatcatccaatagtgttatcagaaggtccacgttttccacacgc
gtacattctctgcgcggggtcatgagccatgtggcaccagtagtcgtcaatgagccgtgg
gaacgtgcgccacttgtccggactgttccaatagttaggagccatgactatgagttgaag
acagttctgggggcctctcgggtcccctaaagcattatctggttgacctggtccgtagaa
ctctacggcgccagtagtatgaccatcgttccattggaaagaattggttccagggatttt
ggacgctcctagccaaactccagcaaggttgacattgtgggggatcagctgacgaactga
ctcgttggcaatgagctgacgctcccagtcattttggattccggacaggacgcccccgta
tgtgttacactgggcttgagcctggggatatgtaagatgaccgattccaacctcaaaaca
aataaactgaacaaaagtgcttatttactcactcttaaacaccacgtttcctgatttcta
taagaggtcaaccagggatcatcacagagtggtttgggacggggacccttcacactctgg
gatgctacagtaatcagacaacacaaccatagaaaaggtttcatttggaaataagaaccg
gaactgagaacaactggtactccgtgattgccacgggttatatactttcccaggctttat
tgactcactcttaaataccatataccctgtggacgataggaagtgtaccagttggcctca
cattttggtctttgccgaggaggtggtcgtcttggaggtggtctgtggtgatgattcttg
cctctatgtctcctgccacctccataattttcttcgaaagatgaagcatcattcaaatat
attgcagatgcagtgaggagaatagaaaagacaactaagagaaacttcatttctggcatc
gtgcttctgcttcatcttattttatactcagtttgcagcttccggagcttttattggcat
ataaactttatcgtgctgcttctacttcgaacacccgtttgccgtacaatataaaactct
ttttaaacttagcgctgttttattagttgatggatgaacgtgttttctcttccgccattc
gtgtacttcacgaggaaaaagcgagtgcgcgtgcagaaaggagatacccagacacctgct
gatttatttttctcttctttttttattttttcccgttcaatcatttttttgcattgaaca
atcgacaaatttacagaataatgcgaataactcgagtattacttcaagctgtccagaaac
ctaccgattttctgccatcaaagtcgtttatgcacgccaaagttcgtcggccgggtcaaa
aaacgcgtttcgtgcaagtcgcctcggaaattgaggtatttagttaaactttccatgatc
tttgaaaactatcaattcagcttttaaaagatgtctatggggagaaaacactaaagatgc
tgaatattaacgacgaaacgtggcacattctgatggagatgcgatgggaagaacgataca
cttatttgttggatctcttgaatttcgaaagaaaaaatagcgagaaaccaaaagaaattc
atcaagatattttaatatccactcgaaacgaagaacgtttagtagcaggagaaatggtct
acgcgagaaattatcactctcttgtagacatttacggagcagattttcgtcgaaaaattg
acaatttctacggaaggaatttaatgaaacaaggtgataatgtcaagaagttcatcgtag
attgcagattcctcagagatttttcagtaaaaacacaggcattctatacaaagttagttt
cttccgaaaagagacccataatccgtttttagtcagatgcaagctttacatgacgataat
tggacatcaaatcacccattttcgataaaattcacgaattatcaagcagatcaacaactt
agttccatcgcgaaaaggtttgtatccagttttcatttttctgatcaaataatggctgaa
aactttaaaatttaaaaccgcttgaattatttctaggaatctcttatttcaatatggtcc
cccatcaaaatcttctgacccattttaccgacatccttttgctccgactatcacatcgag
gagaaatgattctgtagataaaaatggtaaaacgttgctttatttctgttgtgtctgcaa
ttccagtaattttcatctagaactttttcagagaacctgctatacatttcgccacgtgct
actcgattccttccggatacagctccttcgaatattcgaggtgttgtgatatgtttgtca
caagatacgcagccatcgacgagtagtctgacagcctgcattgcagagaaagttgtacca
tatcaattaccattcaagagagttatcaggcaaggaaacatttcaaaaatgtgttcaaaa
atcagccttagtgttccctcaagtaagataaataataatttaacgattcttagagctttt
tcacttaatctttaaaaacatttctaaaaatgggtaacattcagatccgacacattccga
tcgagttatatacagttgtggcaaacggctcgtattttccgcgaatatttccaaggactt
ccaattgacgaatgtattcggatgaatgtaattagcacagaaagcggccatgaaacttat
tatgctttcagataaaccatttagtgagaaaacaatcggagaagacgaaatatgaacaac
agagcgaagaggagcaggagaaagatgaggtaaggattaaagtgcgatctgaatttcttt
aatgtatcttaccgatgtcagacgatatcaaacttgaaaatgtttgcttgatcatatttt
gtggagtctcaccgcaccaaagcacacatgaacttactatacattataatgtcaactcac
ttttaattgaaggtgtttcgatcttcaatgtatcacatcaacaactgttcgaacgaggga
gaagagaatccggagagtatgcagagaaaacagatgaaaccaccctcatcatcgctttca
ttgagtcgacagcacaggaatcgccatcgtggatcctcatcttcgttttaatttcttttc
ttttgctgttttgttgtgaatattttcatgttatctttgaagtttttctgaagaaaaata
gattttttgactagtaagtagctttttttttaattcattcgaaattttcttgatcattcg
ttatagatgaatagcatacaaagatcttctattagaagatcaatctagtgttatgatgtt
tgatcctgtttacttttcacatggtaattgatttttgaaacatttttgttctagaatact
ttcgaaaccccattttcgaaaagaaacttgtttcagtttctagttttcagaaaaacagtc
ctgctttccctattcattcttaagatctctcctatcttcctattccaaacacaatagcga
ccctaacaatcagtcacactttgtgcctctttggcaccaccagagagtgtcacactctat
ctcttctgaaagcaaaaaagctaacggaaaggagaagaagagaagaatggagaatgtgtc
acaacacatttgatgaattaatcttggtcttggtattgagattttttattttttttggct
ttttttggttttttttgaggtggggagaagcaggaaaactattttttgatcgaatgttta
tatcgagattcaattattccagaagtaacggaaaataggatgtagatatcaaattacata
tattatatttattgaattaattatgagtaacactagctagtttaccagaaaaaaccatcc
caaacttttttagcctcaaaccacttcatcgtcgatcttccctttcaaaaatctatatta
tagagaaactcattgagcactattgctaataattcaacaaaccattcatcatcatcagat
attccgtcaactcattcttgccttgagagaaaaaaagaaagtcaagagtactaatttcca
tatatcttcagtattcatctagaataaattaacactttttacgcaaatttctcttcttct
aacaaggaattcattttcgaagaaaagatcagatagttttgtcttattgagatattctgg
aaaagctaatgagcttcttcagctgtagcctacaatttctcaaggtttttggtaggcagc
tcaaacacacccgactgtttttctcaattcgaatctatacaaagcaccttctcccacaag
aaaatacaaatctgacattaaccgatccggtcgactgcaaataataggctttttccatct
ctcagccccactttttccacttttcatgtgccgtgagagagctcatccaaccgactctta
attttttctttttttgctttctatctccttttctcgttttttttgggaaaaggcactttt
ttctttctcggacgtcattctacgtggctgacttcgtgcgccctttctaaactttcggaa
gagaatattttcaaattgtgttcctattctctttcacagagtttccctaccccaacttgt
ttttcatctaatgatcaatgataaagtgtctaaatatcgacttaacttcacacctctcaa
caacttcatatctctcaacagttgttctataagaaaaacaaataataacaataatgggtg
gtgaaaaataatgattgatcggttatgagttttctcagagacttcctcatttctttagtt
aaaactctccttcacttgttgtaatccagaacttaaaaggtaatgttctctaacctttat
aactcctctcttttttttgtttcatatttgaattcttttaactttcagaacgatgaatgg
atgagaaaatcgagtcatcgtcgagtcagtcgtttttcggaacttggacccgagagcagg
tcgtttcttatgtcaggtaagttctccttcgtgtctgaactgaaagtcccggcactgtga
gtgtgaattttttcgaatatttttcaatggtattttttagaacttcactcattttaatct
tccagttttgcctacgtcatcatttcgatcctgatggtgttgctctggtctatgtacctt
tgtatagacggtcgccgaaatccgaaaaaagacacgcgtgttatccatatgctcgctcag
aatgctttctttcgaagtgttccctaatgttactttaaaccattatacattccacacttg
catctcattcgtttttcactttaaatgaagaatttattaaacatgttttaattgtattgt
attaaaaaggcatagatcacgtagttttgtatagattttggaccagtttgagaaaaaagg
gattagaaaaaaggcaaatttcctaacgaagctcagcagcgattctcccttcgaagaccg
gcagaaggtgatgttcatctttgataagcaataattggaaaggggcagtgccatcctcgc
attcagttttgaagaataatctgaatacttgaaaatccttgagccaaaacgagagctaac
ttactgttgtcccccggagggtaatgcaaaatgtcttttaaattctaacaaagtcattgg
tccgtcgttcggcacatgagtcacaactggaatcttgtcaagacctgaaataatagaacg
attaaaataccgggctacgttcacttaccaacataactaatggttataaggctcgaaaga
ttttttctgtgttttctcggagtagtctgagtcattaaatgattcggaagcgatttccga
tgcctcttctctttgtaatctagagaagacgtggcagagaaggcagagggggccatagaa
ccgattccagatgaatcatacatctgactagactttgagctacccgtcgtctttgtcatt
ggagacggtgcgaaagagtcgcgggaaaatgatgacgaagccgatgagtagccgcacata
gattggctcatgaccctgttcgtatcaatttgatgatgacgaggaaagtcaagaggatat
tctttggaagtgcgtcgaggggctcgaatggtgttgtgatggatagattgatggcgaatt
tgctcacgtggtggtggaacaactggagagagggttgctgaaattaaacagtttgaggta
agatacacgtgagcttatcctgatagaattttctacgcatttcgatcctacccacctccc
tttgttcccaagcgcatcgatctcccccgcctgtcagccggttcaagggagtcctaatcc
cttcatgagagggatagcaggtttttttgctgacagatttgaatggcatgggaaacacct
taccgttcttctgcggctcattcttcattgcactttttggccctttcggagaacgattag
tagaacctttttgcgaatcatcggtcatcttcatcttcaaataatcatccagctcttcat
cctcgtcaattttatccaaatccgcatccgcctcagttccgtttaccatctcgattgtct
gttaggtttacattagatacagtacttccggagagacttaccgtataccgacactcttcg
atgtcatcgagccgcttctccatctcatcattcagcattactttgtctatatgacgaagg
agttttttggttacctccattccgaaatatcttcttcctgactcggaagaatgatcgaat
tgttggtcgtcggatgatttaggtttctcgacacgcggtacggttaccgtagccatgttg
tgatgggcttgttcgtctcgtatgttgcggaacctataaaatttacaaaacttcggaact
caatagattttttcatttttgagagcttaaacctttgttgaacattaaaaccaaccgatt
gctatgcgccctatgagcactgggggtgtcgcctgagaaagatgagctgacggctgaatc
gttatgggatgtggttgcgttgcaaacatacggttgacgagttggatacattctctctag
ttttcttgaaattttttctgaatcattataaatattttacgaacaaaaactcacgtctct
cctagtttactatgtctatcgtgttttgaccttaacagggtctcggccgttagctgagtg
gcagtttgggcggcacttttccttcgcctcctatcgatgctattcagatgagatgacgtc
ccggtagccgctgacatctggaagattagctatgaggacggaaggcgtggcctgaggtat
accttattgaagacctctatgaactcgtcggatgacacgaactcttcatgttgacgtcgc
agaaattccattacgaaagaggaacaatgtgagaaagctcgatcatctagctcaatgttt
cgacgaatttgttctccaatctgaaatgatctcatttttagttttctccgatttaccctg
agttttcctgactgaacggatttaaacgactcgatctatttttagttcaaaaattactca
ccgaagccttatagtgttttggaatggcttcacaatttccagttcttgatgatagaaact
ttgagtagatcaacttggataactgacttttatcagggtttccttccaaagccattcttt
cataggctctaatggcgaaatataggtctaaatactgtggagaagagtaatccttcagcc
attcttgaaacgcatccaaagctggccgatcggacagaactgcttcaaggcttcgagccc
aaccgagatgcgaaccaccttccaacataccctggaaaaaaatcagttagaatgtttttt
tgaaacatttttttaacaatcacaaaggttttttactcttgagtcaaactgaaaatctag
gtcaattatcctttcaccagaaaacaacaagaaaaccaattgataagaataggcgatctg
cagaaaaaggaaaaatgcattatcatcatcaattgtgttgaatgggagcgagaaggagag
agtctatcagtttggtgacgcagaaaggcaaagagtggttcaggaagggaggaaatggag
taggagtatgtagtaacacacatagataggagcagataagaacaaaagggaggaataaga
atatgcgggacggaagaatagatgggagggtgaggcaaagaagactgatggcctataaga
gcgaggaggtactatgttaaactaggttgaggagattactaggcgatgttattctggctt
gtaatattgtcatcttcttgaaagaaccaagaaaattagagcccatgtcaataattcaaa
acgcaaatctaaaaaaaattaaaaaacttagaagattaaaaagttgaaagttatccggga
ggagtgaacagccactcaagaaaaacaacctgaattctcaagaaggtaaaattttgcgct
tttgacgacgatctacagtactcacagaagctttgataaagcggaaatttctgatctcca
gcattccaaaaaagaccattaggtaccttggagaactataacaacccaaaaacaccgaga
aaccgtttctggtattaaaaaggccaaaaaggcaaaacaaggaataagaaaataagggaa
ggggtgcccacttgaaaaccctcctcctccttttctttctctcctaacaatcgggcggtc
ggccggcgccttcaaatctctttgatgttcaccgacatggagagagagagacacacacaa
ccgcctttcctccttctttttctaaacactactgcctctccttctcatactcctcattta
ttattttctccctctggttgtgtgtatgcgagtctcttggcgcctcttctctctctctct
ctctctctctctctctctctctctcaaaatcgttcgatttcgaagagaaaaaaaccgatt
attccccctccctacttttggcggttttcttttttgatcttcatttttgtaaaagaaaag
ggacgccgacagaagaagaagatagagttctgagaagaagagaaagaattgataacgata
agaatataaaaaagaagaataggtcattacgataaagtcataggaccgttttgattacct
taaaatagctattagcctgatctagttcgatattgaatcgagattgttctagttttagac
cagaacctggtctgtaagaagcttcgaaacgaccctagacgggtcaaaactaaaagatca
tgtatccgatgactacaccaggcttccaaaaccaaagttaatgggcccgatcccatcaaa
aagcagagaaagagaatttcttcgaaacaactcttccaaaaaacctataaaacgaatgga
gaagagaggaagacacactctaattttattggattcttatatctaccctcttctctcgtt
tgagatgatgaagaagaagacgaaggggtgcagctgtcccctcccatctttctattctta
ctgcatttcatttcaattcttcaagtaggagaagggggtggcggtgagacggcaaatcat
gaaagggagttggaaaactgaaaaaaaaacatgatgatggccagtcagaaccaaaaaaac
ttcatttctcaaaaacaatatggttataacaacgagtagtcatttaattatgttcaacag
atgtagaactcgatgaggccatctttctgcttcagtgacgcgaatgagccatgttgtact
tggtcgggtcaaattgcgagacaatcagagcaatgaaattgttggaagctccagttgtca
gcaactccatcgcttctgcatgtgtggttgtgttggtcacaaaagtaccgtcgattgcta
ggatacggtcgttaatacgaagctaaaatttgttgagaaatataatatctaactttacgg
tagtagtacctgttcgtcatcggccatggaccttctcatcttgttagttacaagtatcgg
acggaatgtttcagcccctccctgaatagaatgatttcaatttaattgcagcaattcaat
aaaacaaaccgaaatctcgaggccaagtccttgattgatatgatctttcatcagaattac
gacacgtggcggactttgccaatcatctccgttttcgaaagccgcatcagttcggtcatc
agaattgattctgaaatcatccggttttatttaaaattctagatcataagctaaccggtt
aacaatcaacaaggttttacgccgcaacacctggttctgcttatcgaggtcgtcccacag
tttggatttaactgcgagatctatagtaggcgccttctgcactaaatccagcatttgtcg
acttgcggcgagctcctgaaaagcggcaaaatttgccaatgctgattaggtgaattattg
tctaagagtgctaattcgaaagctaacctcatcggtttttgatatataatagactcacca
tggcatagaacctggcagccaacaaatgcatcacattactctgcgatagataattgatat
gcaaggacaacctctcggcgcgccgcttttccacattgtatttggctttgagtacggagt
aatcttgaatcttgctcatgttgtcacgaacttcctctgtctgaaaaaagttgaatcggt
taccatgtggtcaaatctctagaaaagataccatcttatcaaaaatcaactgtgaagtca
aatcggtatgatttctttggttatcagctgttaagagccaatggaattgttcaataactt
catcatgagcaacggccttggcgtggagactgacgagttcggcgatagcctcgtcacgct
cttcaatggccctttctttatcggattcttctttgacaatcattgtgcataactgaaata
aaaattatgagctttaatctagtaaactatatagtaaaaattaactaaagtaggtctttt
taaaacttttttgcagctcaaatgtgaaataatttttaaaaacctgctttgtaagactac
aactactgaaacctgagtaaccaaaacctataatttctgagtaaccaaaacctataaata
actaccaacctgtgtaaaagcattggacatttctttcaaatgagtggtacaatcatcctt
atcttcagctgccaaggcttttcgacaagctgcgttgaacagaatattcagacgattcat
ttttacactagtcatcttgaatcgatttttcgatttttgaaaacggcacgaacaaatgga
gttttgaatttttattttgataaagagaggcaatatgaaactgagaaagcgtggaaaacg
tggaaaaatgtggtgatggggacagggttacgataaaaaaggaagttcacgggaataaaa
ttatatacaaaaatttgctctcgaaaattgaaaaaccggtataaaagtcgggaaaaccac
gtgtcgagtgcgatcacgtgcttctcgtctcatcagaattgttggaggatgaacggctcg
aagtgggctcatcgatactgtacaggttgtacctgaaggcagaaaatggagagagtactg
taagtggctttcttacatcgatccatcactgtgttcaatggttactgtaccgtcgtcgtc
actgtcttcgtcaggacatacgaagactagctccaaatcgagatctccttgttgcacctg
agaacttactggttttctatgagaacttttgggatcggctcatgtttgaactgctatctt
tttttagttttacaacatttggaatatcgtacttacttgaccgctcaaaatatccaccgc
ctcctgatgtttgactgttctcaaatcgtatccattgactgataaaattgcatctccaac
gaatacctgtccacagcgatcggccggttgtcccggctgaatttccgaaatcacgatggg
cagagcatgttccgagccgccctgaagttgataaaatttacttcagagcattctgacgat
ttccagatgcccaattttaaacatttaattcagttgtgtttttctttgacgttttgaaac
ataccgtaattgaaattccgagtccctcatgtggatgcttcgagagcaccacttttcggc
tctttcccactccatttcgtttcctgagactcttgaagttgtgacgaagtggcgccgcta
atcccttggtgttaccccgtcctcttaaaagatttttgtttgggaatgagaaacaatgat
gtacctgcatgctctgataactgtcttgtgccgatgtaaatgaatctcggcttccagttg
attccagagacgatcgtgctctacacctcgcatgttccttccaagcaactgaatctgctg
tatccttccggctagttccttgtccagatacttcgccgctaaccttgctccaaaaacttc
tgtctccagtgcttgaattgttttcttcgatctatcacactccttccgagccaactccag
ttcacaaaccgtgctgagcccttgtgtgagctctgaacggaatgtagatagctgtgattc
taattttttcttgatcatgtcggactcatgtggtgccgttttggaatgtagttggcattg
taacgaatgcacttgaatcatgagctgctcaacttctttctccattgactgccgtgcagc
ccgagcttcaaccacctcactccgcatcgaagtcatttcctggaatactcgtataattat
atacatttcaaataatcataagctcctaaacttgttataactaggtgatagcgtaaagtt
gctcaccttttcctgtttattaattgtgtgcatcataaactggcacttatgcatcatctg
cgcaaaacaagcacttaacgacgtcatcttctgtcggccttcgtaggtaatctcaacctg
gataggttaggaatagaaggggtgatggaacttaggcatctaaggggaagataagcttac
ctgatcagaatcaatttctcctaggagaagatccaaagagacgaaagctttgtcaaagtc
tttctcaagggattcggtccatccagagccgccttccatctgaaaaagatagacacttat
aagagcttgtcacgcctaggtaccgtagtgcctccacctgaacactcaaagtactcagat
tcaggatcaactctcaacaccgtttggagttgagttggttgacaatgtacgcagtgagtc
ataatagaaaaggaagggaaagacaaaatgaatttttttgcttctggtggtgttgatgat
gatgatgatatgtgtgtaaaaaaggaaaagaaggagcaaccgggagaggggggaggggat
aatcgaattgtcgtttttgtgctcggcgccttctgtgtcttctagaaaagaagaagacgt
tgggtggggagaagaagacgacactcttcttctttttacgaaaaattggtgaaagggaag
ggggaggccccttccggactctgacaccaactcttccaagtgtcaatgggttggtttagg
ggagagaagggagggggaactccaaaaactttccctttttgatggacttcacacatcatc
aagatatctttggttcggaggagtacatgaccctttcttagtaaaagctcttatcttgtt
ttgaaactctgggtttggtcaatatttcagctttactttaggttaactgctgtcgatatg
ctagtgcatttagttctggtctaggcggtagcttgaagtcgactttcacaagataactgt
agattgaattcattctacatattcgttccagatctttgaaaaatattgttttctttattc
acacacacccacgttacctttctcaaattttctctctagttttcctttcaaatcagaaaa
agttttgttctttctcacacacaaaaaacaaaacaagagagaaaacgatgaaaatgcata
aatgtttgagtgagatactctagtttaatctaggaaataagtcactttttttgcaaattc
tacggccactaattcagtcgaacctattcatggctcagtctgttatggagagaaactcca
gatagcttctcaatagaaaacacttacaattagttttgaacaacagctcccccctatcct
cctcttctcattcagacttcctgagatccggttttcccatcccacgacaatcgctctctc
ctcgaaatcgaccatttcccgttaaccacccaaatagtctggctttccatgttcccagtt
catacatcttcattatttttttgttttcctatttttcgtatttttaagttgattgaaacg
ggaaagagaggggaatgggcttaattcgattgggggggggggggggggggggagcaccat
ttagatgtggaaagctaaacgacaagagtcggaagcattggttttaatgaattaaagtga
attggggcagaaagtggggtgaagttgggatacggtagaagaggatgaaaaagctttctt
tattagcaaacgtgcttgaaaattgagtagagactataagttatggggctcaaagtctac
taatgtggactgtaagtttatatatctcgacatcaactttttttgtttctcaaactagtc
caatcaacaagagtaactcgagagtgtcattagccttcaaaatgcgataaaatcaacgta
aagtttaaccagaactgaaccggtatagaaaaacagtttcaatatatttcaataagaata
gacttacatttgaaataaacagttctagaaactgagtatacgaataaccaggccacgttg
gcgaagagctcctcgaacttcgacaactcccgttttggaacatagtctttttgcagaaat
aagcaatataaagaatatgagtctctctttcacaagggggtagattatcctacggatcaa
ctttcctctttttagagaaagctgacttctcctgccttccttcctccgagagggctccaa
aaagtataaaagagagaagagatatagagaaacacagacaccaaatcatattgtcttctt
ctctctttcgggagcatggagcacctcggctgaagttagagtcgcaatgatgttaaggag
caaacggaaacgagatgatgtctcctttttcggagcaagaagacgaagcagaagccgata
aaagatggttatcggagtagaagcaggaaatgtgaaacgcgaaagtaccgagtggcgtgc
gctgctagattttttcgttgttgtcaagttgaataagatagtgtgtcacatcgttcatga
aagttcaagatgtaagtaacaactactttaaatgggcgtggcatcactcaaactttaaat
ttctattaatcattctggagtaaaaaaaaaacagtttggcgaaaaaacgcctttacgctc
gacacaagaggtgtgtccctcatctataaacgcgaaagatggcatcctactgtatccaaa
tgaatgacactcaatttctctgaatgtcacctcattctattccaatcttatacaccaatt
tattttactgctcttcccacccgcctcatgtcaatttatattcctatatttcagagtgac
acttgacatcaatctagtcgtttttggtttttcgagaagaagatccaattggaatgcaca
tctcactttctttcgaaaaaaagccagccccatccatcaagttttttcgtcccaaggaat
aggatgaggtcttagagccaaacaaaaagggggatgtaaactgagagatgaacaattaga
agaaggaatgcccctcaattacgcccatgggatttcgggatcatatttcgaaaaaggatt
tcaacttcttactggaaaccagtgaaggaagagggaaaagccgaaaaagtctccgaaaaa
aagtacttgagcatatgtaaatttgtggttgtattcaaaaggaagaacaaatgaagcatc
caagaagaaggaaaagaagcgggaagttagggaaatctgaagtgaatgagaaaggttaat
ctctagattctagggtagacgcttagccgtctaaatactttaagaagtaggttagcagat
tcatgattcgataaggtttcaatattagaaaaagtttttttgatatgaattggaagctca
gttttcatcttcgatagtttgaatgaaatctagctttccgtcttacagtaacactgagat
tgaaatggggggatagaatactaattgatgagtataatctgttaagattcatgtaaactt
tgaatagaaaggaaaaccctcactttccatcctttttcatattagaactgtaacctagaa
acttttcaatataaactagtagcttagcgatatgtagtgacggtttctacagtacgtttt
cctcaaaccgaaaaaacgtttttcttactataacaaaaatctgaacatttcctgggagac
gaaaaaagagaaccgaaacgtgatgtgtgtggtttcgtttagtttgtttcgtatccttct
ccgcatttctttcccaccccaaaacgaggaggggatggggtgtcatcaatcctgaagcta
ttccagttccacgtcacggccaacaaaagcccgcttatcttttcttttccttcctcgggg
tcccttttttcttttcgagaaagcgatggccacaacaactctctcatgggacggcttcaa
agccaggagccaaccaaaaaatgagaagggcgtggcttacctagggaaaatagagggtgg
taaaagcttaacagaacacacggaaccttcttattattctaccgttaatctatgcgacaa
tagtagcttgagaaatcaaagagtacataaacgaaatgaggaagaggacatgcttaattg
tgtccgctcttccacccaaaagaatgaaagagcatgtttagaaatcggggaggagcatct
ttcggaaagaatcgaaaaggggaagacatcttgagacacattcaaagcgacaagtttagt
tatgaaaacggtcccaaggggcaagagggagtggctttaacaagtgcgcgtcggcttcaa
aaaggatgctgagacagggcacctgttctggctcgtctgctgatgctcggaaaactcacc
acaaccttccgacacccgcaacacatgtgcctggctggctgggaagccattttttttcgg
cgtagttcctggaaaacgttgatttttgatgagcaatgaataatttgagaagagataaac
gggaattgttcaattaaaaaccgacaagtttggtaaacaaaattagtaaagaagtaaaga
gtagtaaaataaaaaaatagtaaagaaaaaaattcgtaaagaaaaaaattccgaatgagc
cgaatgagcatcgaaaaaatggaaattcttttttttctgaaaaaaacagtaaacttggct
taatgtcatgttttatgggttttagtcgcagttccgagtttctttgattcaaatctcaac
gaattttatacttagatgtcagattagaatgattggaatgggaaaacaagaagaggagca
gtaatacttcaaaatagtttccgataaaaaggcgcactaattatttcattagttctagga
aagttacacgtggctttgtcatgagctaaaaacgaaacgagctgagcatgaatcttacca
aagccaatttttggctgatgaaagtcaaaataaatatgaacttgagctcagcttagtttt
aaccgatcgctgcgaactataaaaaaatagaaaaaaacggaaatttagaaatttttgctc
tccttcctccgtttttttcttcgacgaacccaccacaaaccacttgttatgcgtatggaa
aaagaggaagaaagaagaagaagacactaaaacacttgtgtcccccttcgtcttcttcca
gcagcctctgaatacatcttcagaaggtgtgcgtgactttgctccgcccatattctcaga
aaatacggatgatggaaagtttgtcccgttccttcaagggtacttaataatgaagtgcct
tcttgagcaataggttagaaaaagagagaatagaagtgacaaaactaggtaagccctctg
ttttgaatccttctgttggattagttgaggagcaatcgggttaacagaaaaatgagtgcg
aggggttagagaatgaaggagtagtggaactcttacattttttggaactggttacggtag
gtgtcaaagaaaagagtgtgagtttagcataaaggaggatgttagcatctcttctgaaaa
actactacacacgatggtctagcttctcagcttcccaggtcgtcattcattttttggtct
caatcctccatgtctccatcttaacccttcttcttctcgccgtgtcgatctaattaacta
tcaacagctagagaggctttacaaaaaattggtagagtagatcctccgaaattctattag
ggcctctttttttgaatatttgtttagaaaaaaaccaaaacacaataggagggacgttca
aaatttatcaatgaatgttgagactacgattctcaggcggcttctctccacagaaaagga
acggttgtttggcagatttctttggtaccataaatggcttgacgatgaagaggaggaaag
cgtagaaagcgccgatgtaccaaaagaggatgatcggagaggcgagcacgtcgaaccagg
caagatgctggaaaaaagaaaagctaactagggaatggtcagaatcgggtgtggaaattc
ggctcattcaaccactgttttccactgtatttgtttccaaaaaatttcgaatactggtct
ttcaatcaaaacccttttatctcaaattccagaaaaccgccgcaaaaactgaaaacgggt
ttgaggtcctctttcaaacggtataggtcttgaaccgaaactccacacccgattctgacc
attccctagtaagtaacagggaagaccgatagaactcaggctacagggaaaaataaaaat
ttgtgagatgactgtatgaatccaaaactcacttgatttgaataaaccattcttccctgt
gcggtatcacgaatgagaaatgaatattttcaaattgaatgaaggttttacaaaatttca
tttttctttcttaaaatccagtttttaaaaaataaacgcgtgaacaagttcatttggaaa
tgttgaatattcggagaacttttgatttttcgaacatggggtgagtataatagaaataga
gagtaactaaatgggctctgcaatccaatgaaatctgacggaggaggttcagaacaggga
cccaatcagaagtttcaaaaagtagtatgcattctgtgatgatgattggagacagaataa
gtaacatggtgacggtaagggttcgctcggaagttgattgagcgtgcgatggagagctga
atacacaaaagagcctcagatcagcttttagaagcttaccgccttttccacaatcgaatt
ttaaccaagactatgagattaagaaaaagaagtataaatccagtaactggggtaaacact
ttttcaatattccatgttacaatctgaaacaatcattgagtctgattgtggctattaatc
aacaaattacgcttttgatcataaccgcgcctgaagggtaaggctcaggaagctgaacac
agccagtaggctcggttagttttggataagaaaccattagggaagcggttaacattagca
atgtggaaacgataaatactgtctttgaaagcttctagaaatctctcgatcgagacctga
aattatgaaatcctcacctgctgaaataagcataacgttctcaagaaacagaattgaata
gttgaaaagttccgagtgaaagatgctaagtatttcagaaaattcaaaacctgaaactgc
ctccccctgtcttcttcggaacaccatgcacttataatagaggtcaccggaattcggaaa
accaagaattcaaagaagacagcaaaaagattgaaaacttgcataaaaagaaaacaagcg
aaaattatagagctgatttgtttcacaagtttcgaaaaatagactcgaatcatcagtaca
gtaatcataatagatgggacactgtagagtgcacttactatagcataaagtgtataaaaa
ttaaaggaataaaaaaaattggagccggtgataaatgaggagctcattcacgaactgacg
tttttattttcaaaaaatgttcataatgaatatgtctgacaaaaaaaaaagacaaatacc
ttctcttgtttttcttttcgcttcagttgctttgacattgatcactacaagccttttttg
ctgaattaaagtctagtctacttcctcttattgttacaggtgaaacatgtctcactgtga
attcagaataggtaattttcagaaaactataatacaataattacttttttattaagttct
accataagccttcactagataattacttattcctccagtctcatattcctcgttgatcac
ttccacaagttcgtactttttctccgtcatattgaatgcatacttctcgttcttcccatc
tgcattgcatgctaataccatgatccttccatcgttgcccatcaccagcctcatatgaga
ataggttgatgaagtatattcttggaatggatcaggttttctgttggactgctgtttttc
tttttgacgcagagctttgacttcttcgcaacgtttttttatcattatttcgtaaattac
tatgaggttgttttgtttttcgtgagctggttcattcggatcttaacaataaagaataag
gttatcactaagcagtaacctaccactttcgaagcaccaagtcactgcagccggttttct
gcctccattttcaacgaaataaaccatctgaactcgtgagcatcttttttgatactcaaa
ttggccaggtacattacatctgacatcattacagttttctccgaaggaaaattcattcca
gataaaagagagactcctgcatcctgatgggactccatagcctgtttccatatctccatg
agtttgactcaaaaaaaggtttgctaaattctgctccatgtccgacacagtgttagattt
agaggttccaatagtgaaggcatgggtccttttgttgataaataccccttcaactgtcat
agatgattcacttgtgatagggcccgtcattttcagaacactcgctttgctagacttgta
ttggttcgtttcagcacaccactcctgagaaaagaatagagctcctgttaagtatacact
tgagaattaccctccatccaaatgccaacacaaggacgaaacagaaacaggcaaaccagg
cgacccaataaccgacttccagtggaggtgacaccatttataataagtaaatatatgtat
tctggaaaaggtggcggcgcaggtgattaaaatgagacatgttgcatgttgagaggtggg
tgggaatctagtttctatggatactggataacgtcaagccacattctggagcaaactgaa
aaaaagtgttaaaggttcaataattgaagaatgattttttttatttgtcatgagcaaaag
tatattctgaaaaaaaaagattctgaagattttaaaatttattgaagtgtgtaatcttgg
ctccagtaatacatatttgaacaaaaattgagaaagaacccgggaaataatagcaaaata
agaatcatgaaagttatggtgtgcctagaaggtacatctcctcaacatggtacaacttag
tcaggtcgttgttcgactgaagtggccagaagggaagagaaagctgaaaacgtaactagt
taaaattgagatttgattattagtctactcaccctctttgcagtgtcttttgatgtatcc
ctcgaagaaacataaactagactgcatttttttccatatctcgtttgaatcttctcgaaa
atggtctcctttccctgcttcattgtagagtaaatattttccatgggcacagctgaatta
agtccagcgatgagcaattcggcggctccctggatcacaccatcatgagtcagaactacg
tttgcatatttttcagcagacactcgagatctttccactaccaagtccatgcatttctgg
gcggctgaccatctttgactgcagttgttataggccagaagctgaagagcatactgggtg
agttcgctttcccgggacgccaatccaactcgttcaagaagctctgaaataaaatttgta
gatctattataaataaacatgtttgtctcacaaaccataattcaacactgcatttagctt
tggctcaaaatctggctcctgcttgaactttgctgaaatatctgtgtagaattgtcgaaa
agctgcgtatttaggtgcgacgcgtctcatgacatccaatccacgaagattgtccattgg
accctgatccatgattggatcttctactacggcatcttcgatgttggttacatcaccttc
caacgcctaaagaaaagaagcttgtaactagcctagttacagacttgcgcatacctcatg
aatatccgaaaaactagttttcacaattccatcgatcaaatcgaacataccagctgctgc
agttgcgtagaacgtgtgtccagtagactccaaaagaggcctcgaaaccactgcaatgtc
ctccaaatcccatacaaaaactcgagcataggtctcatcccccggggaacatgagcctgt
ctttttctttttactgatctttggctttttttcttttagattaaaacttcctgccgagga
aggcactcctgtcgacgagctatctgaagaagtaccaagattgacagcgtccgaagtgag
caccgagctggcaacactctgaaacttttttcaaaagctatattagttagtagagttcac
tttgaaacttactgcataagcagcagctgccgtgtttaacgggttatagtatggggttgt
agagccaccgcgaagagaagagtagtatggcgattgataggcagctgccgctgaagtgta
atctacaggatagcttccggctgctgaaaaaatgattatgaataaaatgaattttttaga
aaatcagcggtttttacacaggcgaattccactccgcctgagctcaagtcacttaatatg
tagctccaagaaaagaaaaactcaccatagtatgacggtgtggtcaacgagtacggaaaa
gctgtggtcccagctctcagattagctgtcatctgctgataataatttgctggtgttgta
cttgtatacattgcgtattgagcagtggtcggatacgaattgtattggtattgtgaagtt
actgatgaggtgagcgaggttgtggaagaggaggaaccttcaaaacatcgaaatattaga
tgactatgttcccatgaaacaaaaaaacggaaaagacgaatgagtgtctctctgaatgag
tgcgcgtgtcgacgatataacaacaaatgggggtgtgtgctcagaggggaggtgggaggt
acagtccgaagggtcaggctagggaaatagtatgaggatgtggcggagggtggtagagag
ggcttgtgggttacgtaattgttggtgggggtgggggaaaaggcatggatttggtgggtt
gaagaacagctgagcaaggaaaggtcaattagtatataggggaaatgacacaattgcttt
ttgaaagcgcctgttacaatggtttagaatagcaattctgaatggtacgtagtagtcttt
ggcaactatttttaaatgttttaaaatgatcttaccatatgcctcagaaatagctgtgag
atccactgtagtcgcatctttatcattcggctgttgagtggctgggagcgtagtccatat
tgtggacgagtccgtggtgctgctcattctgaaacacttctagttcagcttctacgatga
ctcttttctacagtatcctagaactttgataaaccttcataaactcacgaaaaatttggc
gactccgtatctaaacctgtcccagtgccgaggaggaaggtcttcagcttttgtccctgc
aatattgagctcattataacacattagggtatctagatgacactcaattagtcagcaggt
gcgcacttaaaggggtggggaggcagctgcggaataactacttagatccttgttaaaaca
ggtttctgtactccgaatcctgacaactcggttcctattggcttctatgaattttgaaaa
ggccattagtctaatttagggacccttctagaaccccctgaaacccgaatcccgttttcc
ttttccattttcacatatatatccactccatttacattcatcccctcctctctctctctc
tctctctctctctctctctctctctctctcatcccccgtgtgctccgtgagctcaaacaa
tgccatctgtatttgtttgctctaaagggtccagtactactactacatatgtcccacccg
actgtctcttttgtttctagaggaaagcccccgtaggtgataagtgtgcctccaagatgc
tgagaaggaaaagcgcgagaagagtttcgagaaggaaagtggtgtcttatttcaagtgac
ctggagaaaagcgggaatataaaggaaacacgggcggtctgaacaggtgagagaagcgat
cataagaaagtgccgccaaggatagagttctgacccttaggtaataaaaccagaatacgt
tcaactcaagagaaagcctggtaccagtaggatatctggacaactgttgaagcaatgacg
gtaataataatgacgtaatagggtattacctagagggagtgtatatccgagatgagggaa
acattggtactgctaaacagactgggggtcaggtggtgaaagggactggaaaagaaactg
cagttggaaaatttttatatcgatttttatagggttttttttacaaattcgaaaggttcg
attccagtttcatattattctgtctccagttaaccaagatcaaaaaatgaaaaatattat
ataaagtgtaaattttcttcatgaaaaacaattgtttaaaattgatgatagttgtttatt
caacccccccccccccctatttcaaaacattctcattttgtgtatctaaaaatcttgtga
tgatcgaggggaattgagcgttcaaaaagaattaaatagcaaattaacaaatttgcacgc
aattggaaacagctcagaagaaaaaagcacaatggaaccgctagaaacataaatctttct
tcaatgtaaagcttaataaggctgtttatgaacactagaacaaaccttttcttagtaggt
gctgtttagccattttgtcgcttctataggtaagaatgttttaagaagtgtcgccgaaga
gagaaagaagggaataggactcctcgaagaactgctcgtcttacagacgcgcactccccc
ctctccgatcgacacaaaactttctctagtttcaccatgacgacatttgatacttctttt
tcgaaaggaatctatttgggcgccgtgtggtaaactccccttacctcgttatctggtagc
atttgatattggaataagctggaatagagatgtgtcaaaagcagcaacggggacggcgag
ccgctgggggctaaaatgagcctctctttttctttgtgtattctttctttctctctttct
tgctcttgagctgtgtgaagctaccgtatgtgctgagccagtcggctgtcttcgtctact
ccgcccctagtggcgggaaggaaaccaggagttgggttacttattaagctgccctagatg
ccatggtttgaaaataggattactctgacctgaaagcttttcaaatcgtatgttatggtt
aaaagcatctatatcttttgatcggggatatatcgatcttcgcttcaatatttacagttc
tgataaaaagctccatgaagtttataaagctgacttttaggtgagtcgaaatctgtttag
ttcaactttgaaatatttctcagaatcgtcagcaaagctcgaagtaaaatcttccagtct
gcgtcccagtttaagaattattgtgacccttcagttttagtcgacatgagactattttct
gcaattatctgtgcgtctccctctctctcgcttattccgtactactttttctcgtcgagc
aaactcgaactgaaatttgatagtcctgtgtccgctgctgctttttccctcttcttttgc
gctctttgagaaaattggaggggaaatgggaaaagcaagggaagaagtcgaacaacaata
atctcgagggttactgtaaattttatttcgataaatttattgttgagcagcacccggtcc
gaaatcttcgtagccatcgtccatttttgtcttcttgtcgtcttctttcacgaccacgtc
cattccgcttggttcgtttggctgaaaaaaaggcatttcatctttgattcagagtaatag
tgaagtccggggaccactaaccttattattatcgtctgcagctcgactgtctttttttgg
tacttcttttggtgtctcctttggtgcctcctttggcacttccttcggaacctctttgac
cgccggatctttcttcggcgtcatacctttcttgtcatctatcgtctcctccttcttctt
tccctttttttccttctcctgttgatcaatcgacgactgtgatctagacgctgtcaacgt
agcattcttcttttttgccgttgtcttcgtcgttttcaacttcttctcattttttgttgt
gcttggtttacttttcgttgtcattcttgcctttttgctttaaatgaatcgaaagtctag
agcctttttagataaacgctgctgacatcgaaaggaaactcacttctacaactcgattcg
cgattgattcagaaaaaatgcaattgatttaattttaacagtgggagaaaaaggcagaaa
tatagggtgtaatccacgtggaagctggtacacgtggtagttgagaatgaaaatggagca
gaggacacgtaaagagcaatttattccaatatgaaactgattatacttcaatataagggc
actcttatcataacattactcaagaaaggaaattaccatattagaaaaaaggaaattacc
atattaggagcacatgaatacaataatgtcaattaataaggcgcaataatgattgctctc
tccgaccacaactgttctgcaaaaacttccctctaataaaaaggcacccatttaaagtgt
aaataacctctcttgcatgagagagtgagacagaatgatggtatttggtttgtggtataa
tacacactgtccaccgtctaggtttgcattttctttggatgatcagagactgcgtggcgg
ttgtgtatcgacagccttctgcgcacagttcttctttattaggcccgttgccagttttct
tctaaaaatgggcccttttcttcttctgaaacttccttatattccattgaaaaaaatcat
aaaccaattggattttattcagatgtaagtaaacaaaccgggtttttctaatccaacttt
tctagaatcaaactcacttttctattcaaaaggatcaaaaaatcaatcgaaatagctaaa
gtggacgtagatcaaattgatttgaatatgagcaaccagcaacacaaaatttcaatcctt
cggagaggacgacaactaacagtcggctcttatcgtaactttagagactggcctcagtac
aaatcgatattgaaagggaagaacattttcataatgttctgtcctacggatataaaaatt
tattacaaagaagagataaaagaaatggagaagacagaaattattggaagacatttattg
agtattttgaatgcacgaaatattcatatcagttgctgctccgagtgcagactggatagt
ttgttcatttgggatttcacaaagaacgttgctagttttaaagtctttatttcctggaat
aagtcgacagaagtcagccacgaagaaaccctgtttcttttgaacgatataaatgtatat
aacctccacattggaaaaagaatttcgccagggttcaaatatcaaaagccattaaatgtc
ccaaaattaatactttttgattgtagttgggttgatttcaatcgagtttcttttggacct
agatgtagagagttgactttcaagtgtgatgaagaaattccttttgtgggaatcaaccgc
ctcctaaaagagtgggtatccgggatgtacgagaggcttgagaagcttcgtttcgatttc
tcagttgagtatgataaagaggaactctttcaaggaataacattataccctaactttttc
aagtaagtattcatgtgtttcaagataaaatgtttttttgttttcagttttcaagaactc
caagttcgattcgatatcaaccaaaagactaaatcgactattgtagagcttcgaagaaat
gcggataagcgagcaacaattcatatgattgaaagaagttttgcaatgcatgtgtggcaa
accgacaatttgattattttataagtgttttgtattgaatgatatgtgaatcaaatacta
ataaattcattttataacgtttccatatagatcaaacacaaaattaaaaaaagttctaat
actttgaacagccagctatcttcccttaatgccttgccttgtttctctagccaaccgaac
aacgtttttaaatcttcggaaacgattagagagttgaattcttaaaataataaagttgaa
gaataagatcattctatttaacttacacttgcatgaagtccatttgattaataacgcatt
tcagtgagagatgtggaagttctaaaagagggaaatcggccatttttcgaccaaaaaaag
tcaataacttggcaaattatgttcaggccattcttcgttcattaatacactacgcacacg
taacgcagtttgttctgcatcattctcatctgggtataagaagagacaggcgtgagctgg
cattattaaggtttatcaaaaattccaaataattttcaaaattaagttcaaaatcataag
tttaatttttggttcacaagtatctctgtccattgtttccatcattccgacgatcatctc
catacgggtattggtctcccatcgccgctgatccgtgtttgttgtctttagggaagtcgt
taacgacttgccagtttacacggttctcgttgtcgatggattcgtagtggcaaaggtgtc
tggagttgaaggattttcattctttttctaattacgtcatcaaaaaacttacttgtaaag
acggtaaacaatatagaggaagaagagttcaagaagagccacaagaaggtagatcacaat
tatcatgatgccgagcaagaaagtggctaaaaaattaattattcttgagtatgaagtcaa
aaaaacttacagtcatcgctcatatagtaattgcttacgcccaataaattccgaattcca
cgataggctccaaaaagcatgagaatagccacaataaaagcaaccagaattaaaaaaatc
accaaaaaaatttgagctgacaaatggggaatcagccaacgagagttttcagatttgata
gcgtagacaaaaagtgctatggctattaggataataaaaacggagatgattccaagtaga
aaccagatgaaatagttggatccgaataagtggaagttgcggaagaggccataaacggca
agagcacaaaggaaaagctcgacgacggcgacaactagtccggctgtctggaaaaagtga
agtttggagggtaaaaacttgcttagacgagagacttaccttcaaattcgagcacggaat
atatgacttagtcattttaactttttttggcagctcgattgagctcaaacttttgtttga
gtttttttttcttttggtttacctgaaatttttagagattattctttgattgaaatccaa
gaccagcaggaaaacaaagtgagcgataacgtaaatctgggagaaaagagccgatgaaag
aaacaacatattaacaaataaattgagggaaggggataatggaaaagagggagaggggag
aagatagaaacagaagaaagaaactataaaaaattgagtccctctaaaaatgctttcaat
tgttgttgtccgagaggattagacgacaaatacatttcgacgttctttttatgcttcaaa
atttttcttcactcacaatgaacttcccaacctgtcacagcttgctcactagcacctcct
attgaaaatcaccgggtgtgtaatgtataaagtgtaatatgacctaagtaaattgtaggt
aatcaaaaagttcggagtttatttaccgcattagaaaagaatatttgttcagttttgcag
tttgtattataggtatgattactatcctaaaatgatttatgtttcaaacctagattatcc
ttcccttttttaagtgggtgttatgttttttacatttagttttgaattcagacaaaattg
agaagccagttttctaagttctatttaaagaaatctacgtgctataatgaaacaattttc
caacttttgtgccaatccgattcttgttttttcagtggaaacggctttgactatttgtgg
ccatgagttttggatcaactttcctaaaattattctttaacaaaccagaaatgacccaaa
atcgcaaaaatcgtaggaggaagaggcgaagtatactaggaacaagaagaaagaaagaag
tgtaagacgaagatttcactgatcatcagagctcccgagagatagagggataagcgaaga
gttgtagacacgtagaagaaaaagaaagtcagaacggaagcaagagggtgagatgttgta
aaagagatcccaccagggaagggggactacagcacatgctctatcgctcccgccgaaaaa
tctaaaatatctctttcgttttttccagtgtcatcatcacgaaggcaatatcaaaattga
ctggcagccatgtggcacacgatgtggtggttctcatggaagatttcaattattggttga
aatttcgaaaaaaaagaaagttgagaaaatattttattcacaccgagaatatcttttgag
actttttgttgttttcaccgtttcctccaaaggcaaagtaacatttgttttgatgacatt
atgttatgaaacaaggacaagaagtgaaaataataatgagggactaatgtgaaaacaacg
aaaccatgggaacattgcggagcggatcgagctacaatgtagtgtaaaacaataattaag
ttcaaaagtccgagtacaagctgggagccctggttctgacagaaagcgtttttgatcttc
tctttaagagagaagtgcctcaggatgcataccacatgcgtatcctttcacaaaaaacca
aactacaagttctgagtctgagaccgcgctgcctgtgcttcagtagcctacgaacaaacg
ttttcaggatactgatattattatgctcagtcttctatgctccgcgagtagagttctaga
cttttcctaaaaataaaaattgtttgcttcctcattgtccgccgcgctttccgtgctcta
gtctccatggtttcattcaatccattcccccacattttttcttcgtttgattttattctg
aactagccatgaaatttcgctgctttccattcttatctttattcctattcataacaataa
caggtacattggtatggagtcatcacgcgattccgacaaatctatttacttttaggattt
ccaaaaaatggtgataatttacggaagccccctttccttttccagttttcaaacagaaac
ttttgataagtggagtagctgtgtggattactgctatattactataaaatgtgtagcagt
tcatcgagatgatcaggttaccggttgtcggttttttgaaattggcaaaatcatggagat
caaggcgttgggggcttattctgggaaactgatggcggtgaaagtgggttcagtttccaa
acaatattttctcataataatctagatgatttccaatgacacgtgttctacaacctccga
tggcaactccatgtttggacgcattcagaccaattccacatatcaaaactacacgataac
ggtcctcgatgacatctggcaattttccgcaacacccttctattcctgcccaaacaattt
tatgttgttgttcaggccacttggcttgtggtgcatgggtgtcctgtttaagactacctc
atctgggataagccagcaagacgcagttcaaaagtgctctaccgattacaatggaatact
gagtgggtttcagacaactgaagaaaaagtttggttggtaggtgagtgttcaaacctgcc
acttctttctacaaagaccttttcaggtgttacaaaggggaaagaatcggggtacaacta
cgatggttactgggtcaatggtaaaagaaagatcacatgcatgtacagaaatcaaactgg
aacagcttgcaatgggtcgaatgtatgacatcttgataacaggacatatcgatatccgtt
ttcaggctttcacatttacggaccccaccatgtcttggaccaacgcgtatacatggggtt
acgatagccaaccagatgggatgactgataacctgggcaccagtaattgcatagtgttcc
gagtgcggaacaacgatggcggtggaatggatgacagaccgtaagtttccagaatgttaa
acccctaaaacagcaatatcaagtttccagatgcgattcagtagctaaccctaatgtggt
tttctacaatggttttgtttgtggtttaaagccaaatgaatcttaactatgttgataata
tattaatcttctgataaaacattcataaaaaacaatgaatacaatttattttagaaatct
tatgttactttcatcgaaacttcttctagagaaaaactggaatgatttgcgactgagaag
gtgagaacctgtttgccccccttccccctggtcattatccaagaataagggtacgacatg
aatgctatctaagtttcgtagggttttttaaaaaccaaactaatggtgataatttacgga
agccccctttccttttccagttttcaaacagaaacttttgataagtggagtagctgtgtg
gattactgctatattactataaaatgtgtagcagttcattgctttggataatcaacattt
attgcaacagtataaaaaaagagaattagatccagaagtaattgagaaccacgaaaagga
gaccaatggccaaagagacgcagccagccgacttaaagacaccttccctgcaaaaagctt
taatagaaaccagctatgagttctcccaacaaaccaattgttctcgttttggaagtggat
tcgttttctgataagacgcatcgcctcttgattctgatcttgatcattctggtcgcattg
tctcatccatttggtcaaatatgtcaggtcctgtgatccagagtcaaaggcgagaggcaa
gccgagaacagccacgtagcgatctttcatgcagacttgaagtgtttcggtgagctgaat
tttataattttgaatgaagtagtacatcaaagaaataataccttgcaatccaaatgaaaa
tgagatgaacagataaagttgtaatatctgaggttcaattgctgctccgtgattccatga
agcccaagagaaggctccgcagccgatgcctttgaaatcgctttcattgctggtggaata
agttctccattgacgtcatgagaaatgatttgtccctggctagaggatacttgatcggga
agggtgggtggatcaatagaaggagcagtagtcgaagaaatttcagtagcattatcttcc
gcaaaagccacttggagagcgagcaaaagaatagcaagaagaagaggctgcttcatggtg
ctagcgggaaggaagaatgatgaatgaatgaaataagaaagggaaagccgaataagacgt
tcccatcgctccccgggaatatcaattttatggttgggaagcgggggaaagacgggaaaa
catcaaaaagaagcaaaatcgatggtgatgggaacagtggaggccacgtgactcatacga
tttctgatcgtcatgactgtaaatagcctgatatgttacgattcgttccgaaacttgaat
tgtgtctgttgatgctactcttctttcatgttttatcagtatatattcatctgaccggaa
caaaggtcataaaactagaatttgaaatgaagtttggggcacaaaacttatttacaacga
tgggtttcttcctcttgagtaatgtgttgtttgtagaagacatataaaaaattacagtac
gattgaatcgtgaagcctgtagttaataaattcaagaaaattgtggatgcactgaaaaag
ttatttacataggtagatttttctggggattcaagggcttcaaagaatccttttccacct
cgcccatggcaaataacaacatcaaaatcaaagtggaaggatcacaacgacttcaaacct
ctaacgagaattactccaaaaatgattacacgcagaacaatcaccgagataacgaccacc
gggacaccgacaagcaatccactggtttctagcatcttcctgatcgtgtttctagtttgt
ggcttgggtgttcgcttttatttttgtaagagaaatgagagatataaggttttgaatgcg
gcaagagaaagctccgacaacaacggatccagagaagcataaatttcaacgactggagct
taagagagagagagagaaaatagagaaatagccttcaaattctacagcttttcacttttt
tttacttgttttttcatcaataaataacttgtttgacatatcaacccaaccactcgtgtt
ttaacatcacatcaagtacttttttaaagtagtcaaaaaattgtttaaaataattagaaa
aaatagagttgttcttcacttcgttttcacagtctcttccagagttgcaacgggccgggc
cgggcccaaggacaaaaaatctcggcccggcccggcctgttgggcccgtccacataattt
ttgtgttatttttggcatctaaaaattacgaattttttttcattaagtggtagtttctcg
tgccaatgacacatagagaccagaaatgactaagagagaagtaggtgctgttctgagaca
gccttcccagtaatagtaagcgtcaaaaaaaattgaaaattgaaaaaaaatttttccaaa
agtcaacaggccggcccgtcagatcgcaaccctggtctcttccgagcgtaatgaagttgg
ttagttttcagtggaagagagttctcgctaaaaacttaaatttcaaatatatcaagcatc
cttactccggcaaattggaattttcgtgaaatccagccccaaactatctgaactggttct
attcttcaaactagtgtgaccggagcacgggtcatcccattccgtataaaagaatgaact
gggaagtaaaaaagacactttgtcaaaatggcttttctcttcaacgcgttcacggaactc
attgtgaagcctgttgtcagcgtgtttctaccttctccagcacctgttccaccgccgatt
acaactactccaccgccgggaaccactccggagccgacaactcctactccaccgccaacc
actacagcagttgctactgtttatatcatggcggtcgccggcgtgataatcatcatgatg
gtctgctgttctgcagtgggctttttcctgtacaataagaaaaaaagtgaagcggcggct
caagcacaagcagcagctagtattggtatggatacagagagtggcacatctggaacttct
ggaactactggaacaactggaacttctggaacatctggtactactggaacgactggaacg
aaaggaggaaagaagaagaagaagaagggaaagaaaacaaccactgcctcgactatgtaa
ctactcgttattttattgaataataaactcgttttttagttgaagatattgttttagcta
caagctctgtaactgtttcagtcactcgattctccttttctcggcatttccggccttcta
tttggactcctattgtcttctgctgttagctttgtccaccgtgccacggtataatttttc
tctcaatatttcgaaacgtctaatttttttcatgtttttccagatgatatcaactttttt
tctagtgtctctccaaatctaaccaacaatttcccagactcgtcactcttttccctataa
tttgcttcctttttgctgagaatttcagcttctcgacacgattccaaaacgaagccaatt
ttcgtcaactttccgctttttcccttcacctccgtctcacatgactccaaaatccgattt
tgccaattatcccgtctcttcttttcttgcgcttttttgttttttctcgaaggatgtggt
ttgatgatcagatggcctagtcttcaaagcctatcaaatggaattctagacgatctttct
aaacttatgcaaattccattttctccattttctcccaaatctcgcttcttcttcccggct
tctcactaaaaaatgaagaggatctgcacttttttgccccttgacttcttctttccttat
tctcctgactttctcttcttttagaatgtcagctggcctctcccattgttccccatgggg
cccagaacatttttgatggattggatgaaggagatggttttggagaaggcaagcgagaga
gaagaggaactcaaaaaaacataagcgaaaaaatattgaagattttataggagctcgctt
agaaggcggttgggggggggggtttaaaaaagtggtggtatgttggaacacatgattttc
tgtctagacatgttagacaaggaaaccgagaactttgatcgaaaggtacagtgcattctg
tttcgttcagaattacttttttccccctctttagattacagtaccctgttgctctgacct
ctgtcccaaagagaattcccgtcgtatcaactttcggtttgacgtcacaaaatgtgtgaa
accttgggattcgatacccctatcttccttataccatagatgacgttggaaacaaagaag
aaaagaaaggaagtgaaatcctttaaaaagaagaaaggatgggcctccctagacatcaca
tcatccaagaaagattttttgaaagaaaagacaaggaaaaaaatatgagtcatgagattc
cgaaagagtagactccccggactcatggctacgatagactaagttaataagatttcagct
acgtattcgattcataatctgcaaaaaacctgttttctagccacagtaactttcaatcct
catgcaaccatgcttttttgactctaaatatccaaaagcacgcgctctttctgcccaatt
ttttgtatcctaacgtataatttagctctctttcttcttcttttccttcttctactccaa
ttcttcactccacttcaatttttgccgtttctcacgcggttcgctttttttgcttccttg
ttccttgaagacacttgaaattaatcatacgtaaagcgaggcacggtacctcttttttta
gaagatgaagctaggaggatggaaacagttttgggttggatcacgaatgcatattgtcaa
aagttcatccagtatcctttttgaaacataaaaattccgcggaaagagttacatgatgta
ccgcctgaatatccaaaatcaacgcccccagtttcaagacacgtcataggaacaccttat
ttcaccctctttcaaaacatgacgtttccccaccgttgcccttagcatctcctccacatc
ccaaggctcacattgtcttctttttcccttctttttttcttcaaaattttcaaaaaagga
gaaaaataaaagaagacgtcaaccagctgagaggaaggaagagagagagagagagccaga
atttgatttcgcctccgcctttcccaaggccacgcccctcttctttcttcccaaaaaaaa
agtttttttggaaaagatgctctgaagcatgcacacacaactcccctaggagattccctc
ggagcaatacactccttttttgtctttttcgcggattttgaggagaattgagcattgaag
ggggaagaagttaagacaggggagttagtctagaggtaccgaattgtatttgagatggtc
atagtatctaagtcaaagtttgataatataacaagtacctagacttgatgaacttattag
tcagctataaactcagatttaagaacctgccaacctttctctttttccagctctccgtca
tcatctccttcatgagttcctccagtttcaattacttcccctctgtttctctttctctct
ctctctcttctgttttgtaaaatatgtgttgtgtggaaagtgacccaactaattttcttc
gtcttcttcttcccccgtttttcgtttccttcccacacctcctgtgtcctcttcccagat
aattttcagcttcttgttttttatgttatccggatttttttcagtcttacataggtgagt
tctggtaattctcactgaactttaaacattatcttcatttggatggttttagacactttg
agaccattaccaggcttccaggccgtttcatcaaactcaatggtctatggcctctagacc
aggatgagtcgagattaggttagcgaccagcaccgacgtaaatgagtatttttagaagac
cttgacaaaaacagttgttcaattgttcattggtagaaatttagaccctactttgtgtta
gtcctcatttaccaaatgacgtatttcccttccactcaaaaaagatactcttatcagaaa
ttcaaatctcgcttctctttccatcttgtcaatagctttcctaaagttcatagcctaact
tctctgaaattttccttccgatccagttcgcttactcaatctctgaaaatctaaaaattt
taaaaatccgggccctcgcttcaaagcaacgtggaaactggagaaaaggtcgtgggaata
tcaatttttgatgaaatccgattccccctgtctctcttttttcttgagaagagcaagagg
gattctcacatacatcaatagaaaagggaggaggagagaataggacactaattgaatacg
tgtttgggaatggagagaggattcatttttgcttctttttcttctcttcttcgttttggt
tttatttcgtttttatgacgagctagatgacggtttctttcaaatggatttttgatcttt
cgattcccgtttcgcccaatgaacgatttcaaatttcgctccctacctgggtagcattgg
gtaaattgaaattacgtcaaaaccatctgttctctttcgtcaaacatgtgtcacgagagc
ccttccactaccaccttgttcaagctttacttaactttgtcgcttctctttttcacacaa
agacagagtgaaattccaaaagcaaacaataatgctcaatgaaaaaatgtagggggaaac
tttttgtttcaatttttcatttttctttactgaaatatttagaatctgaataaatgttat
tgagacttgccagacatttactctttgactgatatcatgcgcctaattctagacggttag
cgtgcgcccaaagggtaacgtctctagtcaacatcctcggttatgtcctcggtctacctc
aaacttccgtcatcatctaatgattgtcgaccattcatcaagatattctgactctgaaaa
tggattttgaataaaatatcgggggcgagtagactggatgctacaaaatcttgttttcga
aattgaattcgaaacgggggagtgttctgattcgaacattcaaaatcttctcccccatga
gtataaaatgagttaaaaactccgctcttgatgaaaaagtcagtttttaaagcgccttct
tctgatccaaaataaccggaagattccacaatatccatagacacttcaggtttaaaattt
cctcctttccaaagaatatttttcggtttcagaagaattcgaagttttcttttttttcac
atttcccacattccatcttctcaaaaaatgaaaaagttcggaaaaaagtcccctttccat
ctagaattattcataaaaacctcagctttctctctctctctcttccccttcggaaagtga
aagactatggaaaacaaggagaagcagataatcgtgtcttcattgctttttggtgctttt
ttggctagatttcaaaaagaaaaagaactgaaaaaatattctgaaaaatgtaatgatgat
gtttttaagatgaagatctaggcgagattgggcagattaccacggattttcagcagttgt
ttttcgttctgaagtgaatttttggaagaaaatatagattttccagctatttgaagcctg
attacaaattttcaccctccgatgaaaacgctttcttataagtttcttgcgtgacccttc
caatatttttatctctaacatcttttgcttagaaaactccgagaagttttattttcgaat
cttactaataacctctactaacattttcacgaccaacctttactaacacaaggtaacaag
ctcttcacgatggcctctaaaattctaaaatcctttctcttttcccaattcagaatcaat
gtccaaacgccttctgccttttcggatttccttgttttcgtgttcctctaactataaaaa
ttggtcttccaggacacttgccatgactacatcgacttccccaaacaacggcgtaaagct
catcattttcgacaaagatggcactcttctcgacttccataaaatgtggatgccttatgc
tacaaccaccgtaagactgtaagttcttaaaagtggggctttatcaattctaaatactat
tttcaggttggaagctgctacgaatcttcgtgtcggaccggctatctacaagacattggg
tgtggatccggttgctggaaaggtgggtgacgggttcctttgggaattcctctcaatcta
ggacaccaagtgatgtcattttccaaagcggtttcaggtttcaatgggagcactcgccga
aaagacgttgaccggaattcgagaggacatctcgttgactcttcaggtgagagactacaa
actacaaaccacggaagagtaaaccatcaagttgttctcatagaagcctattgctttcat
catttttcacaaagaaacttcatttcagacatttggactcgcgccagtcgaagccgatgc
cattgttcatggatgcgtgccggaagcatcgccaggagaaatgtcgccagtctgtgatat
gccagctctcttcaccacactcaaatcaatgggaatcaagatcgctgtttgtactgccga
ttccaggtacaagacaatttagatttttctggcatttttaccttttctcttccagagccg
ctaccatagatcagatgaacaagatgggcgtggtacacttcttagacgacatcatttgtg
gaaacgatgtaggcatagttccaaaaccatcaccacattgtgcaattcaaatctgcaaac
gattgaatgtcgagttgaaagtaagtccgctttgctgagaatttctattctctagttttt
ttttcaggagactttgatggtgggcgacacgattgccgacctcaaaatgggcaaagtggc
gggtctacgggctagtgtagctgtcatgactggagtgggaacacgcgaaactctggcaca
gtattccgactacttcgtgagtttttttttccggatggggttctatacacctattagaca
ctacttaattttgtattttcagcttgaggacgtcagtgaacttccacatttgatcacaaa
aacgatgacggaggatacgaaacgcggatagagtcctcgtgtctcaagaataaattttaa
aaacccgaatgcaatatatttttggctttcttcactttgtaaatagttttctccctccct
tccagtcttctctaattctcacactctctgtctctctctctctctctctgttcttctcct
tcaccttcttcttcttgatccatctgatctctccgaatcgattaagtcggatctccgatt
tttttaaacatgagcaataattctgtgtagtccgtgtgtgtcaaaaatctcttttttttc
aaaacctgtagaagtaccaaacaattttgaaaaataaaatatattttattaaaaccatag
ctgtaaagtatgtttaggatgttgaaagaaccggtaacatgaatgggtgattgggcggaa
gttcaaaaaaataaggatgaaatctatttgttataaaactttttgttgatgtattgaatc
gctttttgcacatccaacacaattattccgatcagggtgaacgttggctcgtcgactgag
tcggatttgaggagatcctgaacaggaaggtttctgtcaagatgagactaataggctaac
ctgaaaatgcaacatggcattgccaactggcgtttttccatctaccaagataaacgagaa
cacgccacgctcgtctgtggaagctatttcgacactcaatttggagattctttttggtgt
ctgatatccggtaatttctttgatgattccctttcggaagagtttttccgctgagctctt
atagctcttgatctggtcaagagaggcacgttccttttggatttttccggcttctttggt
gttgggacggaaggagaggcggcgtgaagtccgtgacaggttctttaaaaaagtttggcg
atgtgattcaaaaaaggtgcttacctgaagacaagtgtccaaatattcttcatatcttgc
cagtttctcatgcagttcttctctctgctcaactaactttcttctggtagccgcaatgct
ttttttctgttcttgccgttctctttgacgtctttcgtgtaggcgaatatcgcttgcaat
gtctgtgactatggactgataggcatccaaacgagtagttcgcccatcttcttccaattg
tcccaggtcctgtttcagctcagtttggatggtttgaagggccggagtaacttttttctg
ttctatcaactgctccacattgcttccttcaacgccttctaacaacagctcaaccacttg
tttcttggctctagtaaacaaatgagcttgtgttccatctgggagcatttcgttgggtga
agggtgcaattgaagcataaccaccccatctgaagtggcaacatcatcaatggagtcaat
gagctggagaagctgatcttctgttccttccgaaatatcccttttgtgctttcggagaca
ttcgatgacagtttgaaggtgcttgtcgattagtgagagtgttggcttatggaatggatc
aaactgggtaaactcgttcatcgagtacacctcgtcaagagccacgtttcgaacgtttcg
gttgatgtagtcactgaacaatgaattcgtattttttgttcaagctttcaaactcacatg
aatttcttatggatattatgaacattggcattgagcagcgataaaaaccacattttgtta
gcataacccctgttggcgactgcgttttctgtgaagcttatgattgtttcgaggcggtgg
gtagcatcgtctgtgatggattttccgagggcacggaagaggcttcgaggagatgtgatg
tggtggctgacaaatacctgcaaatgaaaatagtgaagatcgtttttaaaatgtatccta
ctttgaatgcaaacattgacacagtttgatcaatctgcagtgccgtcgccgctgggaact
gatgacgaagagcagtttccagatatgaagtcatgtagacacaactcttgggcaacttga
agttttcgaagattgcatccatgaatctctcactccattttgccaaaaatgaaattgagt
cactcagaatatcgcttacggcggtgtcctggagtgccttctctacagattccacacttc
tcccatacaaattctcatagaggcccattggattcaaatggaatgttttgacacgacact
cttcgtccataaaattagttagctcttctatgatcgattgacagggatccgagagaatgt
tatcgaaagtggagagcttgacggtgtcggcaatggcttgcatgaaatagttggaatgga
aatcttcgatgagacgaagctgtgtgatgtttcggccaagaagttcacatagaagacgga
ccaacaggaattgctctcggttgtcgctgagaaatccgaagattggggcaacgacgtcgg
tcatcacttcggttcggttttcacggaggtctggaacaatttgatagggtctagtattta
gactaccaagactcactttcaatcaaatttgccaaatagttcggtttggtctgtaaataa
tagagaagttgttccagcgactccactgacgacttttctctttgttttttgctggaaact
tcagattttgcggcaaagtcttcagccgaatcgacagttttgtcgcgatgagcaatcacc
tcctacaaatggcttaggtacgaacaacaagattccgaaaagacatacctgtaaattgag
tcggttcttaatgagtagaccgattttctcgtccatttcttgaaggttcttgtctaattg
ccgatttgaagctatcaatcgagatacttcagtttttgattcggccacttccaagtcatc
agagaaatccacttcaccacgtggcagttgattaacgaatttacgaaccaaagagagcga
cggagttgttgtggtttctgaaaacttgcgatgtttggcataaaaataattgttgaactt
gaactgacttagcaactctagatcctttcggtttctataaatcttgtagtgtgattgaat
cttcatcgctgcttcatcctgctcttttttaagctccgcctcctttgccgcctttttctt
cccaagatattttctcaatgcattctgtcctttaacgatttctccctcgttctctttata
gtactcatcaaagctcttattttcagaaacgataagtgggaggagagacgtttcccatct
gaaatatgttggatgaagtggagttttaggcgatgtagaatgcggttcggaagaggtgcc
agtgaacacatagacttttcccgatgagaattcctggtcaagccatccatcgggtgggtt
ttcagcatttttttgggcctggaactcctcgaacagctttttggaataccaatgaatgag
ctcgtctcggaactccggtctactcctcaaagcttcggatttcaacgctttctggatagc
tttctctgatcctctagccttgttgatttctactacgatatctgcaagcttgaacgcgtc
ctccacttcttcattgatgtttttcaatgtcttctgaacttcttctaggcttcccagctt
tttttgaccaagtcttcgcgtgtagaactccatattttgttccacataaaaatcgacaga
tatcgtcttcagaatcagttccagtgattccgcgtcatcacgttggatggctccattaag
ttccaaaagttgacgtcgttcaggggagatacttgagtactctctgataatgtcagcgag
ttgttcttgcagcagaaattcttctgggatctgttcgtactcccttttgagtctatttga
atagagtctagcattttgcttttctaattcgttttgaagattgagatgcggattctgtag
cgctttgagcacgtcttctgatgatccatgctccactgctattttgacttcgacgagggc
gttagctctatggatgacatcccgaacgtcatctggattctgaaggttggctttgcgaag
caggtcaatgtaaagagaggtggcgaattggcggacatcttcaatttggaaaaggtcaag
aatatggatgaggtcagaatgatcagaattcgaaagaagagcttccaactgctccatcgc
agacttatctgaaaaatatggttcgtctctacttttctagcaaaaactaactattttctg
aattaatcacactctgtacatagatcttagtgaatggttcctctccttttgtgagtccat
tcatgtattgttctgccatagactcttccacataatctatagaagctggtgccgatttaa
gcacttccagcaccttctgcgcatccttatcattgaccgctgatcggagtgcttccatgg
caagagcttgagcattcgcgtcgtttttgcggtcggagagcatgtttcctacgtctccaa
actctggaagcttcgagtccttcagattctctttggcggcgccaagctcagtgactgaga
atttggcttgccctgccaggtttctcatgggtggcgcttttctctgtctgtgaaggaggg
tggcaagagcaaagaggcagaagacagtcttcatgtttcttccttcgaacacgtccgctg
tttcgggaatgaatatctgaaatgagcaagtataagcgaagcgctacctcaaaaccaaac
ctctggcaatcgtacactctccattgctcgtctccactgcatgatgttgtcagagtgacg
ataaactggcaccgaatcattttgcttgtacttctcttgtttaatatcgaaaattccttt
ctctggaactatttccggggcgaatgaatggccaaggcgagcgaggataacaccgtttcg
aaagttctcttcgagctctgtgatagatgcgatagagtcgtctttgagacattcagagag
ccagctggaattaaaaataacgtttttgatgttccaattatctatcagttattgtaaaca
aagcttgcaggtgaacttgctacggtaattactagctacaaaaactttttattgaaaaaa
gaactcacgttcgaacttcctcgcatctgcacaaatactcataagcgactcgattcaggc
gtctttcgtccacatcttccacgttctctgatggcgacggcagcatgccgttttggtggt
gatggttttggtctgtttccatagtttttctagaatttgaaatagaatgcagtatgaaac
agaaaatatgtggaataacacgtggaaagagcataggtttacgtggaaaacaatttctat
caagcttttcttttactgcaaattgcaagaaaaactttaacctgctatcatataaatttt
attctgggtcctgaatgccttcaacttcagattgtgagggagtgcgatagaggaagagaa
acgcagacctaacgacaaaaaaggagtgaaatgatacggaaaataaacgtttccaaatca
ggttgaaaaggtaattggcaggaaactgaacgcatttctctcccgcccttgtttaggtga
caagagaaagacatcacgtgtgtctgttgatttttgaaggacataaatctaaacagatct
gttttggcagatgtctgcgcccataacttttctctcgaaatttcaaaattaggggtaatc
tagggttttgtagtaggttgtatgtactgcttaaaactctaaagtttaggcttgcataac
ctatctactggatggtctaaaagcccaacttgatcgtagtttcatttttctaagttctag
tctctatgactcaaatggactgttcccaggctattcacaaaacacttcgtatttataatc
cctttaaccttcttcttttcattttctctcctcatctaaactcttcccgggaaacataag
aaagaaccaaaaaagaaacaaaggaaaaaaacggaaatctttaggacaaaaattgcgaca
aaaactatgatagttagccgttgtgtccataggggtctccctctctctctctctctcact
cattcgcttcaaggaaaagagaggaggtggcagacacgatgagggggacaaaactaagta
gaagactgaattagaagatggagaatgagacggcgaagtggaagaatgatatggaggagt
agtcatttgagaaaagaagtttcttttggggaagagagtgctctcaaattagctcgtatt
ttgtttagagggcaaggttttagaacaatgtgatagagtctagaaatttgaaattgaaag
cgattttggatgtattgacacagccgcccttctcccaattttcttttttttcgtttccga
aaaagtagaacctcacctccacaactgtctgataagagtaagaatgtgcctgacaacaat
tacctttttcgatattgctttgataagaaaacgcacactcacaagcaatacataatcaaa
aatttcatttggagtcaagagtcttgaaaacgtcacaggaaactatgtgggaactttctt
agaagaaaaagtttttttcagactctaatcttcctcaagatgactttccaaatattcaat
tacctcctgacttctgttctcactctcatggatctcaatataagagggggtgtcgaatgc
ttgttgactctcaaaacaaacacacaactaattggtttcaacggaatatatttggtttta
taccaaaacaaaccgattttcggagattagacgttgagtatagggataggaaagacgtta
gaagatatccaatttagagaaaaacaaaaatagactaataatttacataaaaacctagat
atttttatcataatctggtagaaaatgaagtttgttgatgtagtagtattcacaaattgt
tattagttgcctgccaaaaacaagagtctccgcctgctaacgaaaactcttttcagttgt
caataacaacgaaaacaaagtatagtttttaggtctcgcagaagaattgagaaatttccg
aaaaaaaagaacgaaattcggaaaaaagatgaatagcgacagatgctttgcacctggata
ccaatgatgattcaaaaattataaatttcgaaaatgaacactgaagtaaaattttcaata
ttgtacactgtctactttcccattcgttcttcttcttcttcatctttcagtcgagagggt
gcatcatcatagtgcaaacaaacagagaaaagcaacattacaggtctcttccctcctccc
cctttacctctgtgttgcggtgctttaacaaaaaggaagcaaatataaaggagttgggga
gaatatcgaatttcttttaattttaaaagaattagacggaatagcctaatcttaaaggaa
ttctccaagaaaccaggcgatcttggtcaagtttttgagaaagaagacttgtgaaaaaaa
attcagatgacaaaaaaattttttttaattcatagaaaagttacaaaatcaaaaaagaac
aagccatgaaattctcgtagcaatatatgaaatatagaaccaaaattactatttttacac
acatgagagatgatccccgctgagccgtgtgtggaggagccatctcctccctccccaaag
gacttgtgggcgagtgttcgtctctcgtaataaatgaaatgaaataaattcttcttcttc
ttctgacatccaacaatattcttctgaaggccttctcttcagaagagagacaagaaaagc
caatggagcggggcacgacgactcattccaaatgcaaacccactttacgcctccttttca
ctgtttcaatttcttttgagagcgaaagacacgaagaaaaatgagtagttgattgggaaa
tttttcagattttttgaagaaactatgcattttttattggtttttttcctaatctccact
catttttgattcaaataactcccttgaattgtagatttttggtattatcgaacatcaaaa
aatcgcgaaaagttcggcagaaaaatggttgaaaaccgagtttagtgcatttcggctgaa
agctgaattgcaaacattgctgatgacaaagggaaaattgagaatgaggagaaaaagaga
gcaaatggtttataaacaatctcagtttttttttcttttgagaattctagattattctgg
agaaaaataggagaatgtgttgttttaatatagtaaggagtcacgagatccctccaatga
gtcatgaaaaattcaaattgcagagaatttcttgttctatacttatttataaatcaaata
atagagaaaagcactgggtgaatactgggcgcaaaaaatagaaaaagaaacggggctgat
aaattgctataaatacaacaccgatggtgacgagaggaagggaaatcaaattcccaatca
gaaatcaaaatcaagtatcatcagtaaaacatatgaaatggttagaaaaagaggaagaga
gtggatttagaagttccatggagaacccggatccgcgttttccgcgttatttgcatcggc
ggctgcctcatcggagaagaattcagtgatgatacgataggcttgtgtgtagacgacctc
tgattgtgacttttgaagacgttccaaagcatcgagtccacctaactcctctacttgctc
gtgaagatgatccatctggttcgggtagctgttttgaatggtgaccatgatagcgtagag
cgtctccagcgtgttgttcagcatgtctgtgttggtttgattcaacgcggcgcacaatgc
aggaacggcgttgtactctaccaatgcggctatctgacgagaagttccaccttgagccaa
gttctaaagagcccatgaggcttcgaactgacacttgtggtctccggatttgagtacgtt
gatgaggactggaagactcttctccatcaatggaagaatctcattgagagctcccaagtc
gatgactgcttgagtcaacgcatcgtttccggttgccacgtttccaagagtacgaagagc
cggtgccacgaggctttctggctcacggaacagtgctacaacgtgagaaaggactcctga
ctcgcgggccaactctatttgctcatctggtccataagagtccaggcagcctcgtactgg
acacgctcgttctgaaatcagaaagttaggttgattaattgagggcaaaaaaaatttttg
aatctggaatatataatgtggagtctgaatctggaacatggattccatacaactctgccg
aatattctccaaagttgctgtttcgcgccacagttcgaatttttgcacgaaaagagcgtc
actgaaaacgttggcgctaaacattctgttggtgctgagagaaaagcagtggccgaaaag
tggcggccgagtggcggtctccgttataaaaattagactacgtggcgcgttattgcatta
gagacagccactggcgcgccactacttatctgtgagcggctgttcaaattttgattttct
cttgctgaccttcaagaaggaagaaaagagatattattattattgaattaaaaaaaacaa
aaataatttttttttagtgaaagagaaaactatttatttgtgcaagccgctgcatttttt
actgattccagtgtacatatcactttttgaaagtttttggttgcttcgtagcttctgact
ccattaattttaatccatggtagcacaatagaatcgttatgtgggaatggttcagaaaga
agaagcttctcaccatcttcggattgatagcaagcttggattctagaaaaaaataactta
gacaccatgaagactactcactgcttctgtttgttatttggtagacaggctatcccatct
tccacttttccttttccttgaatacaagtcaagactttcaacactgttatttgtttcggc
tcatccttcatgtactttttagagcaacactgaatcttgtttagttggcattcgatccac
ccattttcacacgtggcactggaatcaaaaagcaattaggtttactaagtttctcttaca
ctttggacttgttcaacacttcggacccaattgataatggatgataagtaatattcaatc
cacgtggaatttccgaaaatttagttaaaaatggtgtgaattgagtgcgaaaccatttag
aagttaatccacatctggagaaaccggtgatgtcgactgagtcaactgctttggaattga
aagtgtagatcattgaaggaagaaagaataaagaattgaagataagaaatatgaatatca
tcttcaaaaaaagagaaaaagagggaagatatgacattttgtgagttgccagcaaaacaa
cacggaactacatgcaaactctcaggatttacgattcagagactaacacagtcaacactt
tattctctttttattcataacatgatgggtccaaaacctctacattcgaccatacttgtt
tggaaaaggatacaattctccattgaacatttggtccatctgaaattggattacaaaaac
aatttctttcaactggcggaagagtaggcgagttgtagtctgcacaagtcacaaagacat
acggagagctataaaaatcgtttgcccgaattacagaccacatctgacaccaaagcttta
agctctccgcttcttcagatctctcctgaccaatgacaacctctttaaaaccactgggac
aagtgaattcagtgacacatccttcttgactgctcatctcgacggtggtaagttggaacc
atcaagtctacgtacctcgtacaacaagacatccttgagtaaaggaaagaaaaaatagaa
agatatgaacaagaatttatatgaaaagacagaatgaatagatatgtaattttttgtgat
agggtaaagactaaatgaatattcaaataggttattatcattttttcctagtttggtgtg
tggtattctattatagttcaattgtccaattcatgcgaatattgatgtttaattactgta
acttgcaaaatcccttgatccttaaaccaaacatccattgaatttgatgtctagaaacat
gttagtcgttgtctaataatccgccatgttgtcagggacaccccgacttttcgatgtata
tgaaaacataatgatttggctacactctttcctcattttttttttcgaaataaccatctt
taaaaatgcccttctttatactgctactatttgatttcgtagcgtacatagtaagttggc
tcttttttcttaaattattaaaaattcccagataagttacaagatggtcattatctttgg
agaacctcaaaactacggtactcccacaacacaatcactgagtttttatgattgctcaga
ctattgttatgagatggatgggtgtttggtgagtctaagtaattatgtataccaattaaa
ataaaattttaaggcggtgtatagtgcaaacgtgagtgcgctggagtgtttgatgttcca
agctggacagatttcgacagtaaaagaacttagcagtgggggaaaagtggctatgaagat
gaacaactcggatgccacttgcccttcaaattcagatggaaattcagacacggtatgcaa
tctgttatgattggccattttttcagttcagaccgcaacaacaataaatgagtataacat
tacctctacaaatggcatatggacattcagcactatagtttgcccaacaaattttactat
gatcgaaagagccgccggtttatggtgtgttagagtacgttcgagaatatgtaaaagagt
tgaaaactccttttctaggttatacctctgaccaccgttatcacccaagtcacagcagaa
tcttcatgctccaatacctatggaggagtgctaagcggcttggatacggtttccgagttt
gattttgttgttgccactgttcgcaatggcaccctgaacccttctttttcaaactacagt
acagtaggctactgggtcaatggggcccgaaagacgtcgtgcatgaacttgagtactaga
acagcggcttgtaatgggacaaatgtgcgtcgaaatttgtaaaattcgagtgcaacgata
tctacttccaggaattcgtcttcaccgacccgctcctttcctcttcgccaaatggttaca
tctggggtacccaacagccaagtggctacaacaccaatgtctccaattgtatacacctag
gcttcaacacgacaagcggttacactattggaactgatgattataggtaggcggaggctg
cacgtcgtgatcataagcttctggcttgaggtgtgacacaactaacacaaccacagccgg
tttcatcggatatgtgtgtggagtgcggccgataaacggataattggtttttctcatggc
tctctgaataaagtaataatttccgttcatgactgtttccggtttatacatgttcctccc
tttttcttttgttttcattctattttttttttgagaaacaaatgacttgtaagtttttgt
atcgatcgcctctcataattgttcttgtccagttatcctgatccttcacatcatacaata
cgcgggattctttgctgctcagattaccaattcgattctggtttatttgatcctgaaaag
ggctagtaccctcttcgggacttatcgatatgtgatgggcactttcgccacgttctcatt
gatctacgcttggattgaggttttcactgagcctgtgatgcatatttatggaccggtttt
tgtggtttatatggatagcccattgaagtacgagaagtggattggtggtgacatcacttg
tgagttcatttagagcttcgattcaatgtcaaaatagttacagctctatattgtgggtca
ttcgcactagttattactctactggccactcaatttttctacagatatatgattttctgt
aggtgagtataagaaaacattgcaggatcgttcaatcattttccctgcaggcccgaatta
atgaagtactttgactcctggaagcttctccgaatcttcatcccttcaatcatctgtttc
attctctggttcctttttgtcaaatacggcatggctaatactattgaaaaacagttattt
ctgaaggacgaactatttatttattatgaggaagactctgagaaagtgagctttattgct
ccaatgtactggtcaataggagaggatggggagaggaaatggaaaatatcggagattgtt
gcgtcgtttggttgtattttgataatcgtaggtttgaaaccctgtctctctccatacact
ttttctttagcttgtttcattctcgacaattgtgttatgcgccacaaaaatctaccttca
gcttaaaactgctagtgttagtttaagcctcaaaaccttcgatttacatcgacagctctt
ttttaccttgacattccaggtaaagacaaaaataacgacgcttgattatttaaacattta
ctgtttcagactcttcttccttttttcatgatgtacagtccggttgggctgttggtaact
ctcccgttttttgtgacaagtgttgggagagcggccaactttgtgggggcgagcttagca
gtttacccatcaatcgaaccattgattgccttgttctgtatcaaggaattcagaaagacg
ttgttttgtaagaaagtttcaggcgattcctctcaattgtctcatttccaggcttctcgt
tgaaagacgaaactcaaccaatcaatgtacttttcaccaggacacagtttatatataact
aaggcattgaattctcaagaaacgcttatttgttattttcattttcaattcgcaactagt
tttattcaaaaaaaaaaaaagaatcaagcactctgtgtagacttttctgtagagggttct
tctacagaaatgatagaacaagatggggtatgagtgcatggagtcatcgaagaaggaagc
tgggatactgagggtgactctcttctgcgacgtctcggtttatggataggttttggatga
tctccaactctgaaactgattaatgaagcattcttgcattccgcgtttcttacccgctga
gcttcaaaaatgccgctgagcagaaaacttgtgtcccgatcaggaaagagaggagaaaga
ggataattgacaaaaatattattgtttgtcctgaaatcgagattggtatgtttatccaga
cgtccactcacctgtagtcagttgctggaatgacttcgcgaaaacccatccgaaaatgaa
aaaaagttgaaccatgagcgatccgattgtcaaaaaagcaaagatcgagtagagaagtct
cgagttggcggctaacaggaagtgaatgatgagggcgtggaagaggacaattatcagaag
ttgattggactcgaggttcaccgggcagcagagggcgataccaatggcggcacagacaaa
aaagacggcgacggagtagagaaaggtctgaagagatgtttgactgtccagatgtccgga
tgcacactaaccccaacggacgcgttgaaaatgaatggttgatttggattggctcccatc
gtggaattcggaaacgtcgaattttccagtattgatttcacatctcttgtttttgccctc
ttggctcgcgggtcggcaaggttaaaggcttcagggcgccctggtcaatgacctttcaag
atctttacgtaggttttcgattgtttggaaaaggacattcgaagaagcatagatttaatc
ttgccgtcttttaaagtccgaatgtggatcaaaacttcttttatcttcaaaatacatcgc
taagatcaaataatgattcggtcaaaaaagagttaaaaatagggatgtaagaatggaaaa
gagaactggaaataaacacatcaattctaaaaataagggagtgttatgtgaagtcgagtg
actagaaaggtatagtagacaagagagactatagacttcagaaaagttgacttatattta
gtcaccaagtcagtaacattttctcacaaggattcggaaaaaccctggacgtgtacatat
attctggtatcgttgaacagttaacaggcacttttctatacacaaattccaacctctctg
cgacccttccagacaattcctggttgaacgagtcaggtaacggcctctccgaaatcgttt
cattctgcgcccaatcattgccagatacccggtgtaacacgtctttgtagtgtctaaagc
aagagtaggaggaagtgatctgggttctgttacctgaaaacaacttgattcgaattcaac
tgcacgcttttccagccaggttccagtgctatcgcgttgtgaattgacataatcccaatc
tggaaaaccatagtttcaaagctataaccatcaatcatactttatcaggcctgatcaccg
ctttcgaggcatcgaaggtcggctcagcagtgtttatgtacttccttgaaaacatctctc
ttggtacctgtcccttcccaagatacctcgcaggggtatctccatttttgatcactttca
ggtgaggcaactgaatttcgccaatgttctgagagtcgagattgttcagaatatcaacta
atgtcttgttaggctcatttgtatgtattctttcatcaatatcaatgaaagcagtccatt
tcgagtggtatttactcctcatgtgacaatcctgtaaagctacgtcacaaatcatctaac
actttaccaacctgaatttctattaactgccacgcatagaaaggtcgttcatatttttct
tgtaaagttttcacttccgcatccccttggctagaccattcttcttttagtagcataaac
attatacacttacttaacatattcatctagaatttgtctatcataatcagatatgttccc
gatgtgaaaatagaaaaatgtggcaccttccattttatgatgctcaatgaattcggcgat
ttgaatccattttggctcttgaccgtagaaagcagcgacacagatggatagggtatgaat
gggttctgtaacaagtttggatgccttgacattctttcaaataacccccaacaccgactg
atacactctttttgattcatctttcatccatctaaaaacttcatattatgtatttcagta
cccaatcgttgtcaaaaccaagaaagttcaccaattcatccaaaacatagaagcaggtca
gcagcgagatgactgcacccggtttgcccttgcagatagtgtctatatgtatgttgaacg
aaggaaatgaggaagcaaggtggaattcgggtgcaagaatttagtgaatagacagttttt
atgtaattagcaacatcgtttttgttcgtagactgggtactcaggatagatggttatcag
gcaacaaggaaggaagttttctcttttgaatggatagtacggtacaacagaatacttatg
ataaaattatatatactgttttgtaattgaaaagctactattaaatgtttaataatgtga
aagacccggaatttctataatcaagacacacgcagaccagtaaaaatcatcattgaaatt
tctattatagtgatatgatttttaaacaatgaggctagacgtttcagagtactatccttt
tatccgaaatcccaaactccgacgtttcaactgttcataactgctagttgaacagtgtct
caagcctcgataaaatcttttccgttttcaacaacaacgaactttgcaacaatcgaccgt
tgaatcatgaatacagtgaagtccaggaaatgaaacttgcgctagtcttagcaacgtgac
aatctttgttttgagaaacgtaacttctccaatggaaaactttttgcagaactgttttta
aaatcgtttttgatcttcattaaatactcactttcaaagacgcgatacttcaatctcatc
ggtgtcggtacctcatcttccatctctttgataacggacacaaattcggctccaattctt
ctgggacatctgacaactgactctggaaacacgattcctttccattctgctccaacgatt
tcttgtcgtttacaatcgaaatatcgacaataaacggtttttttgaacattgactgggaa
tttatagtaatagagatgtactccggataaacataggcgcctatcaatgaaagctcagtg
tagttttgactgttctgaaacatttgtatattttacagaacagcaccaaaggtgtacttc
tctagacaaatccagtgatatccaaagctttctggatatggaactccatagagaagtggt
tattgagtgggaatccacacgattccattcgggtataaagcattgattgttagaggcgta
atagatgcgtccctctaaccactcaacagaattattcaagaatagaagaaatgagaaaca
aagtagcaaagtaatcaacaaacaggtccgaaagattcgttgcatttcgatcggcgctcg
gaaagtgaaactttgaggaagaagggcactcggagaagagaggattctaggagaaaaaga
gacacgatagatcagatatggaacttctgatcttcagacacactttttgtcaacagaatg
ggtgtttcatttcggtggaatcaagctacgcgcatcggctagaccagaatacgatttgaa
ctttattgcattttcagttttattattttcaagtgaagactggttttagagtgtctggag
gctctggtagctaaaaatgctctctttaggtaggtgaattttttttcaagatactgcccg
gctaaaatactgcaagcagctctcaattctatgaaatccaatccatgttatcttcataac
gtctagattacagtaacgtatagagaaataaagctctgaaaattttcttcaaagcgcttt
tttggtacagttgtccttctcttaaaggtttttcattccacaccgtccctcacctacagt
acctcttccccgcctctccaataagaaaggcttctgctatttaattttccggtttttatt
ggctttggtcccgcctcttaaacattcgtcatgttactcattcgattagctatgcgtcgc
tcgtgtaagcttttattatcagttctattcacaatcacgagtctcaacttatttcgattt
tggtcctcggtaagttgtacttgaaagttttttcaatctgtttgagaatactcatggaac
ccctactttataacctcatcattttgaaggaagactacaaagactgggtagaagcggagc
aagatgaaattgatttaaaatcagtcttcaaacgattcagcacaaatcacatcttctaca
aatggcatacgtgtatatcagagaatcttctatggatagaagatgcagagaaggtatttt
gatgtttcttcccgtttcaatatcctcagagatttcagttctgggacgagttcatgttcg
cttctcaaaaatgtgatcttcgggctaatgtcaatcagattgggatagttaccctaaaga
actatgacgagcagaagcatgtggtgttcccgaagatctataatttcggaccgcataact
tgttttcgattggaatcggtagagatattcaagctgagcgacagtttcgaagggtgcgtt
cgagatttttttaaaggttttggcagcgtttcattcggaaaattcaagaaaatgcgaaaa
cttggaaacaacgtgacgttctacggagccgatccggtcagctacatcaatgatgacctg
tattcccggattggaacttattttccattggcattaggggcacagagtgggatttcgagt
gccatggttatgattgaaggtaggtgtaacttcacggacctgttaaaattcttatgtata
tcagatggcggatacagaccgaaaagcatgatccatgtggacatcctgtattttttcaag
aaccttcttaatgtcactgtaagaaacaaactatgaaaaaaacttttcttggtactttag
aaaatcgacaacatgtggtttgatgccgaaggtgcggagttcggcaaagatttctttgat
atcttttacaaaaatggaagatttgatcagaactccattgatctttgccaagttaacatt
gaggcaggatctgataccataatttcattacccatcactttcagatccataagcatcaag
actacccggaacgaaaaacagagttcatggtttttgtgaaaaggataatcgaagagaaac
gattcggaatctttggtggagatcaatacattcataatcgaatgttcttattcaattttg
agagcaaatactgtataaggaagtttctaaataaattcgcttgatctacttccctagctt
gtaggtttcagctgttcatgtgatttccgtggtcaactttattgaatattataacttgta
tgagatgacataaaatacaaattattttggagaatattcaatgggcgtgatggtgatgtt
ggtttagatggagatggtcacgaagttggaagttggtaaagaaagagaaaaggagaaagg
agagaaagagatctgtcaaaaaatggatctgatggagtgagtccaccacggaaaaaaaag
aaaaaatcgggttagttgtagagatcgaacgcattttttgacagattgtgtgacgggtta
cagtaatcctagataccaaattacggtagccgtctgccatctcggttcgttacgcttccg
taatttgataaattctaaaagagagggtacaaaaggaaagggaccgggttttaaaaaaat
tctaatataagggctccaaaagtaacggttttacaagagtctgtattagtagggaaaggg
aaagaagaggcaaaaagaatcataaaatacatcaaagaaagaaagactggggaagacttc
ctttagcagaagggcgcaggaagatgagcaaagttcagtaaatagttctagtgaaaaggg
ctctaagagcatgaacataagttacaagggagggaaagagaaaggagacagagctaacat
gaattctgggaaggatagaaatgggaagttccctctattagaaacgcactctccaaaaaa
gtgcttttctgttaaagggaatttctaagacaataagggggaatgagtcggtgaatacaa
tttttttgggttttttttctttctttttttttggttttttcttttttcttttttttggtt
ttttcttttttcttttttctttttttttttggatttttttattttcacaagataaatgca
agaaactgttagttatttaggtgactgagatgagagggaatctggaaaagaaagtatttt
gggcttgaaattttttgaaaactaacctaattggtatcctcttcctcgtccatcaaaaga
gcagtgtagtcaggtggagtggtctcttgatccttagcatgttgatgtccaccagacttt
tcaaaaattttgtcgatattggatcctttgactaatcccggatgatagatgcacgcgtac
tttccctttcttttttgtggagtgtagtcgtaccacatttccattgccttttgaatcggt
ctcaattggattggtgggcttatccagtcagattcgttttggaggcggaggtagatgcag
ataccagcaacgtagcggcgaccgtcccgaaggttgtaccaggtgacctgtgcacggtcc
gtgatcatttggtatgttaagaagctctcgaaagctcgaccctcgtggggcttgaagtcc
tggaactcggtaccacaagtgaacccatcccttggaacccacaaggagcacaagttgctc
ggaatttcaactccgtgtcccgggaaattatggttcaagaacttgtggcaaaagttgaga
tcctcggatttacagtattgctcatcggcttgaccacaaaggaaggtgaacttggcatgg
ttgatctggttgaactgcttcagtttcttttgagctgcgtagcggcggatttttgagaag
cgagtagttctgacgacatgatgagcccagcgagatgcctagaagtgagtggttatctct
tagttagaatgaatgctcattgtagcccatgaaactcaccaaaattccaaggaagaagca
gaaaatgtagaacccaacacttccgaaagtaaatgggttgaggttctccaagagccactc
cgtgttggactgtggctccagagccacgatctcaatttcagacatttggtttttcctgta
agataacaatttcagagaaaaaacagaagtccttttcatagaagaaaaagcgagaaagag
agcgctcacttcggctcaaatgagaaaatgcagaaatcggggaggagctcgtttctcgac
agcccgactccaaaaacagagagccagacaccggtgacagaatagtgtggatagtagaga
gttcttgaaaaatgggcggagcatacattcggcgcccacatacaattagatggagacgtt
aacgggccccgtcgaaggagatcagaatatatttccttctcctcctgaagaagaggaaat
tgagcagaagaacattttttgtcagcggtcggtcggctggctgttggaagatggagtgtc
aggaaattgctcagttttgcaggaatataagacaaaaaaaatgaaatgagtttgatgaat
tccagcacgatacataatcttctagggtggaataacaaatattgttaaagcgacatttga
gaaagattatagctgacatttcgaaaaaaaagtggtctagaagattgagaagaaaagaat
actcaaacaggaagcaaattgttctgcaatagatccttgtcacagacgtaatcaaatact
agtctgtatgttcacatctaaagctttcattctgtgaatgaaatattacattcctgtcta
gataaacctcccccagtgggaataaagtctcgtgcttgtcctgtattcaaatacgaaaac
atatttcaatatttccatagataccatgtatctattccgtttcctcgtaaactcctacac
acattcttttttaagaaaagaatgttcaataagttgatattttgagaaatgtagacaact
ggcgcggtacttggaaattgacattaacaagagagtgtataaagtcattcttgaaaaaat
tctaaagcattaagggagtaacgttctgatctatcattagaatcaccagactggtctacg
actgggctcagacgaggtgattctgttattgtcacgagtaaatgagtaagaggcaattag
tgttttcatttcagaagtaaatgtcaaataacaaattatcagtgacgaagacataatcac
cggtgagagatttcgaaagaattaagaaaggcaacaacaagattgaaagttccggaaact
tttgtttagttttttggggattgttggaaaccgaaaaaaacgccgcagtcatatgtatat
ttttctagacaatccctcttccctctccctctttcttaaatcccatttttctatccacaa
aaactttgaagcggaatgaaacttctaaacaccctcgttgcgagttgtctgcatccccat
attactaagtatcgaagtgaatgagcccttgaacgttctcttcttcctcttcgaaatcaa
acattcaaacaaaaaggaaaaaaccacataaaaagaaatccacttcaaagaatgtcacgg
tatctatggaaatatgtcgaaatatttttatgttcttgaagttcgggatgtttctttttc
tatggagatccggagctctcagaataaattaacacgaatgcaatatggaggggaaaaccg
agttcaaagaattttcgttagtaaaaatcaatttcgaagcaaaagcgaaaaagatctaaa
gagatagacaaatgagaaagggcaatgaatcatcgagggaatttctttcgatttatcatt
attaacgactagatgtcaaagacacagagaacacacgtggaacagtggacaatgttgaga
taagagaaaatcacataattctggctaacctcgaaagactcttgatcgtttctgaataag
atgttgcagacgaggctatgcttgttcgatcacaaaaatcaactcttgcaaaacgttctc
atccaaaatttaactaattttaatataaatccattaggcgatgtagcatactcaacttga
gatatcattgttgaagacgaaactactggaatctgaaagttcctcaatttctttttgaac
tccgtaatctccattacttagttgcgaaatactctcctatattatagacatagactatat
attattatttttctcgtacagtatttttatacagattactttttttcatctcacccgctt
gttttcctcctcttttcattttgttgtttacgagatttcacaaatttcagatgtacaagt
actgtatagacgacgagacactatatggctgaggctcacgcagactaattgctttatggg
cgtcgataggcgagtataaaatagaagcgactggctggcacggtcctcatttgaattttc
attctcttctttttcacttcatttttttcccttcataaaaatattacgattttctaggca
atgaaaaaacttcgaaagtcgattcgccgcactgcaaaaaatataaagataggtcggaag
aaggctccggaacgtcctccgacacctccaccgcctagaccatctgcaacggcagacaaa
ccatggcgagtccttatcactggaggtgctgggcatgttgctcagcaacttgtcgctcag
cttgaagaccaagtccgtgaccaattgaccaaagaggtcggcgcctggatgacctgggag
ttcgagcataaccaaaagcagcacatccctgctaaatctgtgaaacgtcgcagggacaac
ctgatcgttttgattgatcaggaggtggagaagctgcttcgtacacgtcttcagattgtt
ttagtggacgttttcgacattggtcacagttcgtatgagaaccacgtggcattggtcaag
ggctctttcaccaacgaaacgaaaatgaaaacagctctggagcgtgtcgataccgttttt
caccttgcggcagttggaatgaccggatactatgcggttagtttcttgattcacactacg
aaatacaaaacgaacttccagcgtgaccgcgctgcgtgtctggctattaactctattgga
acaatgaagttcttaaactggtgcaagatacaaggagtgcaacgatttgtctacgtgtcc
tctatcgggaccatcttcgacggaaaaccgttgatcaattcagaggagaaccatggggtg
tacccggacaaggtagttaatatctgtctctcgaatcaaaaaaatttgttttccagcact
acaaccactactgcgagtcgaagcgccatgcagaacttattgtttacaaggcaacatcgg
accaaatgaaaacaatcattctccgtttcaatggaatctatggacccggggagaagagag
ttaccgaaagagttgtggtaattgaaggatatctggacactcgggaaacatattttcaga
acttcatgaaaagtggttggtggattgccacatgcaaaccgaaaggagtagaagctgtca
cccagttgtcttcagttgggaactgtgtacaggcacttatcaaggccgatgtggcactga
gatatgcggatgccaaacaaggaagagtaagttctagtctttaaactaaacccaaaatcc
caatttacagatctacaacataatggatagaaacccagtaggtaccttttcgttctggaa
tcctctcaacgagggattcggattttcccctccgttcctcactattcacccttacattct
tcgcgtccttgcttatatctgtgaaatcatcgctttcattttccgtctcgaccctctctt
cagtgttctcgagttagatcttctttgtgtgactaccactttcagtcttgatagagccat
aagagagctttactacagaccggaagacagtccgatgaatgaggtacagcatgagactca
gatcaaaccttatttcttaactcattcagatcgtcgaaatgtacgtcggccgtgtgaaga
agaaggatctatatggaaatcccaccgcagagttcaccgaagaatggaagaaattcctcc
aacgacgtacctactttttgaaattcatggcattccttgcattcgtcggagtcattgtca
ccagctactatggttttcatgcagctgttccattcattgaacactatcggggatatttta
ggatgatctattcgagaattatacttccgatcattgctattttcatttagatttagtgat
tctcacatcatttaaccctaaaaacaataaaaaaaccaaaaaaaattagatagaaaccag
ctaacctttgaattcagtaacccttcattttttctattttcacttctgttaatcgttgta
atcagaattttcatattttgtaatttttcatcagttgattcaaatactatttggggcagt
atatctaataaccaactaatccacctgcccctttaccttcatcattttgttcagactttt
tcgactatcaattgtgcttcttttgatttacatgaataaaaatgatattggtatcgcaac
aattgaaaaacatgacattttggaatatgaatatctcagtgataagtagagttatcaaaa
atttgtcaactgctgaaatgtgtagaatgctacaatgaacattttgttatctgacgcttt
tttgacatctttgacagaaacaaggatagagcagcttttatcaggtcctttccagagagt
ttccagattctgcattctgcagtgacggtgtttgcacggaatgcatcaattgcgcgttag
gaagattattctcatttttcatgccttttattttctacctttaattgaattcgccgtttc
cagaccagatcatgctcacaaaagtaactgcaacaaggttcttatcgaataccacccaaa
aagctagaaaaaaggtgagaaaatattttttaaaaaagcgttttagtgataaagaaattt
caggtggactgtgcagtctatggatgtggtttgtcggcttccggagctctggcgattcca
aaattgatacagggaacatcaaattgtaaggattttagattttccttcttcttgaaaact
agtttttttattctgatttttattatggtcttccagctgatgacattattgcaagcgaaa
tggaatatccaaaacgggtcacctttttcaatacgaaaagtgtcaagttcgttagttctg
ggtttgggttctcactgttcgcctccgagaatcggctatatggagcaggaattaataatc
ggtaagtttctagaccaaacacctatttggagagaaaatggcagagtctggagtttttcc
ccacctcaacttaaaatttagcttccagatcggcggtcaattgacagattcttctaagta
tcaagattattatatttcggccaagaaaatcagtattccagctgacgagattctagaaat
ttcatccggtcgagcgcattcactgattcgaacaagttcaggtatttttgcgattggcga
caacaattttggacaatgtggaagagatccgacagctacggagtatgtggtgggaagtga
aggtgaataaattaaaaaatgttggaaaattattatttttatttttcagaatcccctctg
atacctctggatctacccaccaacaaccctatcatctcaattcactgctcaatggacaca
tccttccttgtcgactctacaggacaagtcttttcgtttggactgaatgaagacgggcag
tgtggcaatgaggagtacgggatccagtgggcgccacgaaaagtgaaaggagacgtgaat
ggagtcgaggttcagaaagtcgccggaagtacagatacaattatggcaacgagtaaagag
ggagaagtttttgtatggggacaaacagaatatgggcaggcggccggagcgacagaggaa
attcaggtaggaattccatgaattttccgaaaatactatcatttcactttcagctaaaca
catctaggcatctaaacatctcttcttcaacaggaaaaatctcctccatcgacaccactc
aatcgtctgttattgctcgaaacaaaaacggcgaagtgttcgtttggggtgttggagtac
ttggaatgggtcctgaagcagaagtactgaagaggcctgttcagatggatcagccgcttt
tcgatggcaagaaggtctgttcaattgcagctggtaacacgagtatgtcggctatcaatg
aatcagggcgtctcttcatctggggagagaatcggtattcgagtcttggattgggacatt
ccaaccggcagttattcccctatcaactattccttccgggagatgtacgggaagcagcac
ttggtcccgatcattctttgtttttagttaattagttcgtagttttcatatattcttttt
tgcaaagagttctcttttcaccggttttcacacgatatcaatttttcttttttatttatc
ctaatattcttgttcgctctttgaatgtactcttccgtcacttacttgttagttgattag
gccccttcattcaattagtagcttgaattcccaccttgttctattttttcttttttgctt
tttttgaaaaaacgtttaaaaaaattttctttttaaaatactatagaattttcgtatttt
ccttatgcgtttccaacgtttaaaaatattatttaaattctatttttaggttttttcccc
gaggagaaataagaaaagtgttttcaagaaccaagaaaccaaaaaaacgtcgatataatg
tgatgtttgataaggaaaacatagaagcttttcctattctgtttttaagttaaaaatcat
acattcctatttttcgaactgattctgagctttaaaaaacatattatatcagaatttcca
aagacgcaatttaaaattccagaatggtggtgaaagcagccggtctggtcatctacagga
agttggctggtcgaatcgagttcctattactccaggcctcgtatccacctcaccactgga
caccaccgaagggccatgtggatccaggagaggatgagtggaaagcggcgattcgggaga
cgaaggaagaggcgaacattgctaaagagcaattgacaattcatgaggattgtcacgaaa
ctctttactacgaggttggttgtcatcggtagtctcatagatttcttatcttcaggcaaa
aggaaagccgaaatccgtcaaatactggctcgctctgctcaacaatccggatgacgtgtc
cctttcgcacgagcatcaaaactggaagtggtgtgagctggaggacgccatcaaaatcgc
cgactatgctgagatgggcaacttgttccgcaagttcgccggatggctgtctgatcatca
ataatttctttattgcatgttatctatacatttttttaatttataaacaaaaaggtttcg
atgaaatcacagggacaagtagacatggagagagacaaggaaaatacattaattatccag
aatgagccatttttgagtgataaattgagaattcgcgtctccgatcggctcacggattcg
aacttttgccgagagaagaccaccaaccgcttttctaccttcctgaaaaattatttagat
ttttcagttttctgcagtttgtattctcaccttcaacggcagcgactcttccatttctgc
acagttctccaatttatccagtttccattcacatgtgccgagaagtttgtcgcttctcat
gaatcctcccttctgataaacctcgaatttgagaccgcccctcttgaaggccctttgcaa
cttgctgttccgggatcgccctgatccaatggacaacattatcgattcctggaattgtgg
agacgtgcttccagcgatcaatttagtttttccggtttgtggttgatcggtgaccactgg
tgggaagatgtatttgacgaaaaggttcgcgtgatggacctcgtatccggatgggagcgg
gacgtctctgaaaggattaatgactaaactaaaccttttcttccatacaaacctgcaaga
aacaacagtcaattcgatgacatcttctgccaagtcagggaacaaatccgccgacggaat
ctgtcgagtctcatagtggaacttcggcaggttcaatcctcgtttcgccacctctcgaac
caatagtagatcttgtttcgccactttaccccatccttcgaacagcttcacttttccaac
atctccaagtcgtgtgaaccgcatctgattgctttccgcagagcgcacttgctctatcag
agtcttttcaagtagagcaagtcgttcgccacgattctcgacaccggtgctggaagaggc
agctgccgcgtggatccgtggctccagagtcgtcggcgccgtgtgagattgcggtggaat
cggtgtgttcttgatgtttacagggagtcccgattgggcagcctgtatcattttgtcgaa
tcctttcatctcgatgagatatttcttggcagtttccacgtcgccacgtgtcttggcctg
aaaaacctgtattaaatgggcattctttcgggtaagctcacatgaatagcagcctgtttg
aattgagcttgtcgctccaagaggaactccaactgagctgagttgcgactctttccctct
actccactgggtgccagtggtccaacttgaggaggcgggtgtcttggagcatgaggagcc
gccgctgcttgtcctgtctgtccggatgtctgtggtgggagtgggcccatatcgggaaga
gttggcaactcggcaatattcactggcctcccctttttcgcttctttgatggcgtctgca
tactgaccggctaaccgggagttcattcgctcttttcgctcatttccctcggatttagct
ttttgagccatttgttgatatctcgtttgacggtgttcgagggcaccaatgaacgttgag
ggttctgatgacgcctgtggaggcggggcttgtggacgaggagcctgaggcggtggagct
tgagcttttcgatatggtggaggcgatggtggcacttcactcatatccatttcgtcaaca
gagcaatcattcagagctgcgatcgcttgatcaaacgcttttgccattccgactgattcc
ttcgccgattctttatctccagctgcgatagccgcctttccatttgccacgtggagattc
cgacgatgttgaaggacacggtagacagccgctttcctcggatcactgggttcagtgctt
gattgaactgatggtgtcgtggattttacagatggcgttgctgacgattttctttcaggg
attggaggtggagcgtctgctggcggggctttggcggcttgtcgaatgggtggagccggt
gggtgatgagcggattgagcaactggagcgggtgttggaagtggttgtgctgagaaattc
ggaggggctaccgggatttcagattcgtcgatcttcttccccttctcgacagcacggatc
agctcgacgagtttatcaacggcgcgtttgtatctgaaaaaagggtgaaactggttgaaa
atgtagattctagtaccttctggcttttgcgccttcgttcccttgttcagctgctttcag
ggattttacataaaacgcatggagctgtctcaaataatttaactgtgcattatcacttgt
tggagccggtgcactgggtaccggtgcactcggcgccggacctgcgggagctgccgatgc
cactggagctgttcttacaggtacaggcggcgcttttctcgcgggggaatctcctccaac
caatccatgtagctcgttcagcaactcttcgtccatctcaatctcatcatcctctccacc
accgtcgttatctgcgagggctgctgcaagaagacgtgaatccactcctggaacatcttg
agcagcaggtttcgaccgacgagctccagcaggaggtggggcacgaccagctgctggggg
agccttcatctccccattgacttctgcttgtatggcggccaactcggcgagcagctcagc
gtcttcctctaaattcccataaacagtgttttccatatcattgaaattcatctggaaatg
aattggaaatgaaaagattctagaatgaaaaaaatattgaaaaccgtgaagtacagttct
atttagaagtagggcagcaaaaaacaataacaacattcattaacaatcaacaaaaataaa
ttaatcttattatcctcccgacaactccttttcatcgattccaaactctttcaaaagcct
cttccgatcgataattggttgttgaggctcgccgagtcgaaggatcacttccttgttctc
ctgacactcatcagttagttgacggacacagaagatcgagtagttacgctgaaaaacatt
ctgtcatttctggaagataaaaaaccaaataccatcgcataactctctacaaaataagca
ggccttctggacgtacactgcagcaccgatagcaatccctgtcgtccgttttgaagtgtg
gcgagtttgttagacgacgagagactgcacagattactgatagctttcagacaattcagc
ttgagttctccgacaagaggcactccgatgacgtcttcgatgtttttatattgttcgaat
attacttgagccagttgtgatagtgattcggaccgttcgatgcgttgaattctcgatgga
ggctgaaattggagaatctaggaaggattgtgctccagaactcactggttgcttcggtcg
atctgaatattttctctgcgtctcttcatatcttctctcttcttcaactttcttttgaag
agcctcaaaccgagggtccagtggcagttcaggccagttttccgatagagtcgagcgcca
atctgcgaagaaagattcagcgtggaggatctggaaaaacaagaacttcgaggcttctgg
tgacgattccctactgtatccagaacatcaacgattgcatttatcgcagtggccttctcg
tttaaatgtgacgtcatctctgtattgatgcacatttctcctgggaatttggataagagt
agctagacttccatagaatttcgaggaactcacccactaattcaacgagtaaattcaaca
tctcgatagtctttttccgtttttcttccactgagtttggctcttttttcgattttgcca
taagaaaagcaccgtaatccaccgtgatcaactcgataagattcagaacgaaaaggagat
tattcgaatgaatttttaaatttttctgctcgagaatcactcgaacgacgtcaagaactt
cgcagaaggattcggatgacgtttccgcgtaacaagatgaaagaaaaccgtagtctttct
ctagaagagtcgagaaataagcgacgatcgacgacgtaatatcttcggaattccctattt
ttttaagaactcgttccagaagatgtgaatatctgggagatttgtgaaattctagatacg
tagtttcagaagtcttcaaaagaattaaaagacattccacatcgacggcgcacgtggcaa
ggtgagtttctagaagttccacgcattcatgttggattttggatgcaaacgacggggatc
gttgaatgagattcaagagaaggcgaatggcacgacgcattttcttaagggattctgaag
atgacgtggagtcagaagatgtcgatgaaagataattggcgaaggtgattgatagaagag
ttcggtggatttgaggcgcgtcctagaagtatttgaaaggaaatcgaataatccttttca
tcaatacctctaaaaacttttccaacgtctccttactcgactcctccattccagctactt
tcatcgcttcgagaaatgattctgatgatatttcggctgaaaaacgtaatttcttttaga
agttgttcgctatttaaatacctccataatcaatttctccattgaattccttcgtttttc
ccagctcaaccagatctttcagaaggttttccatctctagaaaactgtgatcaactttta
taggaacttaaacgagaaacttagaaggtcagataacctttttcgagaaaaacgctacta
atttttcagcgaaaatcatatattgaccagaaagaattgcaaaaattcgagaaaatgcac
taataaagctatttttgacacagaaaggcaaatgttgcgatgacgtggaatgaggatcaa
ccggaagaaatcgcggaagctaaacttccgaaaaagcggttcaataatacacagtgaatt
atgcgaaaagtgtaaatttaaaaatacaggacgaaagaattgtcattaaaaaattaatat
tttttttcaacaaccctatcggggaacatggaattctcaaagaaccaatctgcagacgtg
tcccctaacatctcggatttttcagaattggtcagtcgatccatgatggcggttactgtc
ggaatgattcgagaagagtgtttcccgatcgaaagaagacgtatcgggattttttgaagg
agaatattgaggcaagaagattgacccgtggtccaggagatcattgtgcatcgctggaaa
aatcaagaatactctattatctggtaacggcttcaccttttcgtattgcttcattccctc
gaccacttttccgagttgttgaatcagtttgcagagcgattcctcttctttggaaagcga
tcctgacgctctgaaattcatattttacttggttttacaagactttcctttctcaccttt
ccacagtactttcctgctccttcacattctgcaagcacctccatattgaatcctccatca
acgcaatccacataaccagattcttgagcgacttttggaagcaactctccagaatcgctt
cgttttgagaaaatagagaaatcgtcatttgaacaaggtctcgggtagatttctcggtga
gtttatcaggatttttagttgcttccagaagttttctattattgtaagtgtgctccagga
tggatgagctcattttctgcagaaaatctggagtagtgtgctcagcgagtcctagaagac
gagtagcaagcataacaggtcctctggatccggagagcgcgtttttgatatcctcaaagc
tcaaggaagtctctagcaaggcgccagtagccgtgatagcttctgccgcgtagcagtcca
gtttttgaagctgcttatgctctttcttctcctttttgaaagggttcaggtaagttgaac
gatggacggctgttttgaaacaagtggccaaaatatcgagaagagctgataactggggag
ctttggaagcttgagtttcgaaattaagagtttgaatgagttccaagatcttatctatta
atctgagaagatccgccttgaaaatcaagttatatgccacttttggatcttttaaaaaca
cacagaaggcgtgacaaattcgaatacaaagccgtaaagatgcgccatttttcgtccaat
ccaacagaatatccaacattttctgtggtccctgaactgcacaaaactgatcgatgttaa
gactagaagacgattctgtggacttctgatcggattctatggccgtgactaattcgccga
gagctttttcgagttgctcttgagttttatcatcaagttgggtggatttggaaggagatg
aagcagatgaggcaagtttttcgatagccagattgaactctcgaacatatttagtacggt
ttctgggagaggaaatcgcccctggaagtgaatctccgagtggtctgaaaattgattggt
ttcaagcagaaaatctagttcttcttacagtttctctagaattcccctcgctttcagcat
ctcttcctctcttttatttctctcttgatcttcattttcacccgaatccttgacactagc
ctccttgaaaacggtgaataagtgtcgtttcaactcctccacttggcttccagatgtcaa
cattttcgcctgattctgatgctctttggaacacaccacgtgagcggcagcttctaagtc
agagtggattattgtcgaaggacacagagtgcattctcgtgggtttgaaggggcggagct
tggccaggtgtacggcggaagagagggttcctcaacttcagagaccagcgagtgaaggta
gagtaccatgtcttctggagcgttcggattcggaattccgttcttcatacttctcaaaat
cttctgttcattcaacctccgaatcttctcttgtctagcttcagcagcatgaagtcgtct
tgccgtggcagccgcctcttgctcccgtttcttttgcgccttctcctcctgtttccgagc
tcgttcatcagccagctgcttctgtttttcttctaccgaagcatcttttgctaataactc
atatcgtttgttgtcttcttgcagagtggcaatgaacttcacttccatgacacgttgatc
atcgtctttggcacgtcggactacttccatgatgttcttgtcacgattatcggaggctcg
ttgcatacgcgctgcgagaagttgccgttttcgttctgaaaaaaggtagattttagagaa
gaaaatatataaaaacaaacctttcaccgcctcctgcttagccctcacttcttctactcg
actcgtcaattccttcaatttcatagccttctcattctgcagctgctgccgcaactcttc
ggcatgcttctgcttcatctcgtgtctcttcccaaaatcatcatcatccttttgacacct
tcttctcgatggactcaacattttctcgtgcctttccaccggggttcccggctcatgaat
gttattcatcttctggtattgagcagtagattcttgttccataatttctgaccaagcctg
attacggatctcttcgaatgcttttatcaagttttcaagcttctcttgttctttcagatt
cttctcctgtttctcttctttcctctgagatcttcttagtgccctctcttctctctccaa
gttatccgcttccatttccacctgcctctctaattcggcatcaatttccatagattctgc
ttgctttatttctaactttaatgaattctcttcgagggcaagtgactcttcttcctctgt
catctctctccactcatcgtctttttctatgtcttctggtacttgaacatatccgaacag
cgatccttgtggctgagagatggagctggatggagttggatcagcaggaacgtcatcaga
gttctctgaagctggattatgagattcttcatgtatggattgaagttcggcgtttgatga
tgttgatggggtttcctagtaaaaatcataatgagaatgaactaatcaacttttaaaagt
aataccaacctttcctgtacgtcttgatccgattttatgttgattgaaagcctccacact
ttttctaacagcttgtggatcagcgaaagtgaatccacactgacttccactcctcccaac
tgttttctcctttttctgtttctgcctcaacttctccaccaatacttgctgatttttctc
ccacaaaagctgtcgactgtaagccattttagccatcgacgcacgcgtctgtggaagatc
catagcggattttgggcatgtcagggctctagttggtggaccacgtttatatgatgtact
ggacagtctttcatagacatttaacggttccgcgttttccgatttcaaatctttctctat
ttccttctccactgaaaactcccgatcgtattcagaaactgtcgtgctagacgtggattt
ccttcgtcgatttgttaccaatttccagccatcgtctgattgattattggaaaccgcaac
agctgcaacggcagcagcggctgttattctggcgtatgtaagagtagattgagatttgga
ggttggtgggaaaggctgaagatgattttatcaaaaggaaatcagaacctttaattctta
cttctgaagcttttccagaagacggcgcgacgtttttaacagcttcggcgatgattgtgg
atattggaagagccggattcggagaagacattgactttcggacttcccaagccaccgacg
gtcgttttatcgtgtcttgatgtggattattttcgtcttgatcccattgtttttctacat
ttattgtctcaatcagcgatttaaaatcattggaggcactttgtagatagagcattgctt
cccgacaaccagctactgattgctcacttctgcacatttcgtacattaggtcaatattcg
ttttcagattttccacgtatcccgtccattgtctagcacgtttcttcctgaaagaaactg
acagtttttatcagttgcgaaatcttctttcacacctgtttttcttcttttttgaagacc
tgctgacaatggattctgctttctctcgttcaaccgtggtcattatactgaaaatgagct
tatttttaaaaatttaagaagccgagttatcagaacgtttcagagaaatcgaaggaagaa
aatcatgaggttttattatcttttttccacgaacaaggcgtcagccatctggaaataggc
aaggaagtctctgccgtttccactctctcgcgcgtagccatggagcgcgcttgatttttt
caataaatttccaattatctttttttcttttcacttccagtttaaaattgaaaaaaacgt
taaaaatttcttattattgtaaaaaaatattttcgaaaaattgtaccctaaaaaaacttc
taacccaaatctagaaagcgtatctaattatatataaaaactgaaaaaaatacttaagta
agattcgtttattacagcttaaatgaaaattaagcagtttaaatttcaatcacagttcgt
tttttttaattaagttctcattcaaaacactccaaaaccggtctttacccagaaaatcgc
catagaagattaacatctctatctccttgcggccaaattcggatttatatattatataaa
aggtgcgtgtctttttttgtcgcatttctctaaaaatggaatatcaaccactcgtaagat
tatataaatagctagaattgagtaattataactttcagaatccgaggatgcaggtgaaaa
ttcatccgaaaaacacgtttacaataataatggtggtcgggttcgtttatctggcttatt
tgatattcttcgaggttcgtatttcctttcagaatgtgattaaatgatatttaatttcag
agtggtgatgggatgccagaaatcgatgtaaacctaaaagacgtcatcagttatgcagta
ttggctgttgaaatgggtgggcatgctgtcatgaaagtggacgaagagaaaagtaagagg
tttttgtttcaaaatcctaaatatccttttttagacctaaacgctgctgcaaaaggcttg
acagatgaaggaaaggaagaactgctaaccagagcagacttaatatcaaatcatttgata
ctggatattctgcagaggtttccgcagttaaaggtaaagcaatccttctttactgaaaaa
acgcctttttccagattgtttccgaagaaaagtcatcggaattctcagaccgagagattg
aaccatatcgatccgacaactatgcagtgtggcaaagcgtaaaagagattctggatcaaa
tccccaaccgacgactacaactttccgatgttagagtcttcgtggatccattagatgcca
ctcaagaattcacggaaggtctcactgaatacgttaccgtcatggcgtgtattgtagtgg
acgccgagccaatctttggagcaatctaccgtccgtttttcaatgagacagttttcggtc
ttcaaggattcggagtcatcacttctgacggaaagaagataacgccaatggatgaatcga
aaactgccaaaaaagtggttgtatctagaagtcatgctggaaaagtgaaggaggtcattg
agaaagtgtatggagacaaaatgacgattgagccggctggtggaagtggatacaagacgt
taaggctggtgaatggaactgctggtgggtttaaatgaaagtttaataaaaatcctcatc
aatcaatttccagaactctatcttcacacaacagcgatcaagaagtgggatacatgtgcc
ggagacgctatcctcagaacaatgggcggcgctatgttggatttagaaggcgaaccactc
cgatattcttcagccgatccaattttgaataagaagggtctccttggaaccgtcagaaat
ccatacacatattttagaaaattccaaggaatcaagttgttatagttagcatttttcttc
agtttattgttcaattttccatgttgatacgggtatttttctctttcataattttcaatt
ttctgtaaataaagattgcttttttctacattgagctatatatttgttcggatttttgtc
acagatgatcaaggattgtagtatttttcaaacagtttcattagtaacagttataatatt
ccagatggagtcgggttcccaagagccaactatcgtgcctttcacaccgtgagttttaga
gaaactttccgattaaaaaacaattaatattataaatcaacatggaatcggataactatc
gaacgacatttttttctcatattctaaaatcgcttttccagttacgaatggcaatacgtc
cgagaactattccgaagtcgccgacttgaagacgtcaaagagtgtcttcgaattctgagc
acgtggatttcaaggtaaacctcagcaatctaataaagtctctgaaatcttttttcagaa
ccaatgacaacactcccgtggcgattgcgtgcagccacgtgcttcttcaggccgttcacg
cggagctggtggcagaggtagctactttcaaaatagaaatcctaaataacttactgtaga
aacttaaaaaatagtttcaagataataataataatgaaatttatttcagggaatgcatga
atgggaacaatcaatggcaatcgacgatcttcgctcgaaacacggattcgctattgtcag
gtaaatgcgttctatggaatcagagagaaaaggactaacaaaactgaacacaaatggtgg
caatcaaaataagtgagcaactggctccaacgaatacacatatggcgacgagaagggcga
attgagtgtagtgggcggctggtggagcagccgacgatggttcaaggccagagtcgatga
gagccttaaatagagttcttcaccttcaatagaactgcattcaaaaggagacagagttca
aagcgtaagctaggtttcctcggggcaaataaagattaatcgaagtcagtcagattttga
aagtctgagtgttcagacttcgaactttattaaaagagcattgaaaaccgctcacctgat
caccattacaaaacggtgtatcacaaacacatcgactcatccatttacttccgaacgccg
attgctggcaagacatctcctccgcctcatcaccacacgtcttatggattgttcgacggt
ctgaaacggtagctgctagtcttgtcgttagcgaactctcacttttcgatgcttttccca
cgggaaactcaccgtccgccttgttcgctgtctccattttaatgcagacgataccctcac
actcgccatcgttacacgttccctgatccgaatgacagtcgtagcaggtaattgcaatgg
ttcctataaagtgagtagaatactatattctgacgcttgccttaccttctatgcacaata
aaaaaacgaagaatcgcgcgatttgaataccacgtcttctggagatcatcccatggcacc
tgcaacgaatacagaagcttttcgggatacaaaagtacaaaccttctctctatcttctca
caccttcaaatatataaagcaaatatatgtctatctcttgacttcttcaaggccaatcgc
cacttgacacgataataagtagttgtggagcagagcaacgcaaaacgaaaagaagaggaa
gaagtgacgatggggagtgaggtgtttgattgaatctacatatatttccaaagttagaaa
ggattgaggagacggggagagaaggagaagaagagcggaccctaatcgggactaatggag
acgtggcgaggaacccaggagccactgaaaacgataaaatgatcgtaaaacacttttttg
aagagcgcaagggttggcggacggctcccattccgaaaaaagaggaagaaagagcaaaaa
gttcgagacatagtctagaagggcacaaagcagaatagttcctcaagggtaaagactact
agaaggaacagatatcaatctatcatgttgtgtcccaccatcatatcttcccgattgctc
aatgagccagggaggaagcgagaccaatgggcacgagaagagcacatcattattatgaga
atgagctttttggaagcggcccctctcactaaagaaaaaaagcttgtttcaaggacttca
caaagttggcacacacatactagatttgcagaataggaaagaaaagaaaacagagacacg
tttaaaaaggaacaatagaagtggatagtggacaagaattttggatttgaaggaggggag
gagaatgaaatagtcttggtttgaactgtttatcatctttgtcttactgtagatagttca
gcagcatagcctctatcgctccccatataatattatgtatactcgaaacctcctagaagc
tcattgttgtttctcttaactcctcttttttcttttcaaaaaaaaagagccgatgaagtg
ttgttcaccaacaccacctccgttgaatttcaaacaagcctctcgccgccacacaccgag
cgaaagagggagataaaaagggataattgttttttaagccaaatagaataaagcggatga
agtgaagaaggagagaccacccaacctctccaccgagaagctcccttcattctcagtcaa
ttagtgcttcgtcctctctccccttctcgtcttcctcattgactggttctcgaaaagcgt
gggaacctgttacctctctctcgcttctgaagagaaagaagaagacgtaagacgttgtct
ccttttaaaagatgtacggattttgattgaatttgaataaagatgaacgtatttattcaa
attttctagaaaagggaatagctaaaagtgtggactatagcttcaagactgctatatttc
agattcgtcaactacatcaacgagatgggtcaaacgggagtaacacttaaaaacatggtg
cacgccgtctcgaaatttggaatcgagaagaaaattgtggacattcgacacgcaatcaca
catcaaaattgccctgacatcggggagttgcgatatgccacgacggtttgtctggattgg
ctatgggttagtcatctgggaattataattttaaaaaactgattatttttcctaagaaaa
acttctgggtcagcgacgcccgggtggccttaaccagcagcaatgcaggcaccgcccatc
tctccaacactgactatgagcaacgaaatcgtgagcagcagttcgatgcatcgctccgcg
cattcaaaacgtggcgtcataagaacttgtcgttgagcacagaactggaatggagccaag
tctcggaactccacgcgatcaaaaattatattttgaacgacgttacaagcttcctaactt
gtttcacaaaagatcaacaactgattttgacggcacatgaatggagacagtggaagctgc
cgggaacgacgtcttcagcagagacgtggatggtacccgaacaaattcaatcgttctggg
agcccctctttcatttgatgctcagcatgaagctgggtgccgaaattgtgatttctctgc
tgtggagactcaaggaacagaaaatcagtacaacttcgagcgatcagatccgagcctata
ttcgaatgatgctcacgcagtttggtaagactacacttcacatctatttcacatttgtca
tttccagctgatgccgacgtcttctctccggatgaatgggttcgaatcctcgatcatctc
cttccggtcgccaaaaatttcagcagagagctcattgatatgtaggttctgaaaatattt
tcacgttaatgtttataaattttcagtgtaatgcgaaactgtcctaacttgtctcgtaag
cggcgaaatcaagtacaccagatactgacaatttcaaatattagatcgtccgtctcccct
ccgaatatgtcagccgatgctgcctcgtcatcaacttctcataataacactgcatccacg
ccaacttcctcaaaatccaaaaactatcacactatggacgatattcaaaaactgatgaga
cttcgcgctgacaaaaatgaaaagccattgccggacacgatgacaaacccgggaacggga
atcgagaagtgtgaatccgtggattggatggatgtgccattcgggtattctagaattcaa
aatccaatcaattatttcatattatagaatggctcccggacaacgcattgaaacattcac
cgtcattgtcgacatagctgaagacggtacctgccggaaacgaaaagcatttgatacggc
aataactttagaataaactgtttactaggaaattattttttcggtttctaatatctttat
tgcccgttttatgatatattgttgttgacttcttcatcccaattgtttttttttcattaa
ataatcatttttctccaaaaaattgtctcttcttgttgtgtacacacttaaaatccgctt
ttttgtactacgaagcacacatgtaggctacaaaatacgggatgattggaactagcggag
caagaagtttgatcttcaggtggtttgtttggtggttcgggaaaatacattttgggccaa
cttcacgagataggcctctttttggaaatcatactattgttgggttacggtagttatagt
gactatccagttggccagttcgctgtttttccgacttctacgtgggcaatcacaaagata
cggtagttcagagatgccatatgatgaatcctggtaagcttccggctctgcagacagact
tacgtgccgttttgaaagtttgacttttagtcttttgtatccttttatcaccccttcctc
ccctcttttctcctattgccaatccccttgtactcaacttgaaacactaagaaacacaca
caggagcaataattcgtcagtttatttgctcgttttgtcggaaacagagacagtgtgtag
aatgaagacagtctagagaatgataggtaagaactagatttacatgaagggatgaaaaaa
ggttgtattggtgattcgttgcaaaactatgtcaaaacttttgaagcttaaccagtagag
atagctgaaaactgtcaactaatgaaatatgcaactctatgagcagagcaacttttcagt
tgacaaatttttttcaatcaacagtgtgaacggagatataaagattttaaaacgcctcgt
tcaatgaacaagttcggataatattttaactccttcgtttttaagcttatttcctctaga
ttcctttttggtaagttcctagtccaaactacacaaaaccagactgccaagacaatagga
catgtaaatacaatagaggaaataggagcgatgatgtaacaaaaaacgactaatgaaaca
ttcatttgtgcagatctacagtctctagcattagaaatgtatatactttcttttttccga
aaaattacagataaaaaatcgtcacaaaaaatatgtctatgaaagtcttaatacatcgaa
aatcgggcagactatacaatagttacctagacaacctctcaagggttcaatgaaacattc
ataagaagggacacattttgtatgcttagacataacaatagaacaataaaagtaggcgga
gcttagttgggaggtctctggaaagccagagtggttatttttgcatttaggtttagtttt
gaactgggtgggtgtgtaactgtgaagtatgagcattgaccactgattctatttgtgtag
agtttgtgacgtggaaattcgcggttttgtggcaatctccattgtcacaaaacataaatc
ttgggagcagagaacataaaacaaattacttttttaagagccttgcagagaagacgttcg
ctttcacggtttccagaagattggagaatacgttgaaagagtgaaacttcaaataacgtc
cactagcaaaccactagggttagataatagtcgttaactttgaattcgctcagaagactt
cactaattcagtacttcttgattactgtatcacctatcgcacatggatgctggttactat
gtcaagtaggctctagaatgccctttgcccttttgcaatcaatccagtctttggatctct
ctctctttctctccttcattttcttcttccttcctcagggttgtcctgtttagtgtgtag
aatagagaggagggaagtgctcaagaactttctctctctcttgtaaaatcattcttgctc
tctttttccaaatatttgcccttcttacatttgtttctctcctcccgggggtttccaaag
ggagtgaatttcttcgcctgttacattattatttaacaacgattaccttttttctcgcaa
cgagaatgtgtcaagtgaattggtaaaagttttaggagagagaatcgaatagagtgttgc
attatcgatgaagaataattatgaattggctttcagactacccgaagctgtaaaacaatt
tcaaatacctttgtgtttatcttccaatatgtttttaaaacttgttttttttaaataaga
ttcagaatttcccccctaaaaattatttctcgatcattttccaacaggcattctcatctc
ttcagaaatttatttttcaaagcttacttatacctaaaatagagaaacttatgattttta
ggtgacagaagggaatgccaacttaagaacttcattttctatcgttcttattcctatcca
ctttacgaaatgattggaccagaatacaacataacgcatccagcgatctaccgtacctca
actgcgaaccctttcatacttgtgagttcaggtctcttgaacaactggttctcaaaataa
tcgtatttcaggccggtctagtatacgaatcaattccccattgggttcgtcgatatgctc
gtctccgacccgactactcatttccttcttcaatgatctctgatttcaaaagtgagtaga
atcaggagaatcagtttgataaatggatattttgaagaaatttccttgtcaaattccgag
ttatacacagtgttatctctggctgctctgttcacacttcttcggtactatctacagatt
cggttggaagtaagctctctttatctgggtttggaatacagtaaagttacagtcatggac
ccaacaacacaacatttacccccggtttgctcacaaagtcccagaatcattctggaaatt
gacctattatggaacagtttggatattcgcctactactttcatatgtgtatcgagtcaca
tgacattttcaatgatccactgtcaatgtgggttggtgagtataagatttcataactctt
ataaaggagtcagagtttcagaatgggaatccggggagcgaccaaaaatgcattggcaag
ttcaaataatctatgccgttcaatccgctttctacattcattccatctatgcaacccttt
ttatggatctatggagaaaagactcgtggctcatgttcgttcatcacttcgtcgctttag
gactccttttcctttcttatgttgataagtaagtacccgctttgtatttcgtatcataat
gatttcattcagtttcactctacccggcgtcctggttctcttccttcacgacaactcgga
tgccactctcgaaatcactaaactatcgttttatctcaaaaaacgaaccaatgggcagta
ctataagtcgtattttctaatgggaaacgcagctttcatcctgttcgccatcatttgggt
tattttccgattgtattggtacacttgcaaactactctatgcaaccatttacggagctgt
ctacctgggaccacaggacgctccatttttcccattgctaggtgcaatgctactcattat
ctttggaatgaatgtctattggttcaacgtaaatttattttcttctagattacaaaacca
caaataatttttagtttatcgcccgaatgatctggcgtgtggctctcaccggagaggatc
ccgaggacaaccgtgagtgggatacgactgcagtcagtggtctcaatcaacagaaactgg
atgagttggcaacagagaagtgtcatttgaaaccgaagaacgtgtaacttattcgctttg
ttttgttttggactgaaacttctatgtatgtatttataactgcccttatattctagagct
tatttttgttatttctgaatgaaatcaatcaacgccaataggggatccgaaagataatat
accaaatatttaagaattgcgtattttcattaaaatgcaattatcaaaacgaatataaaa
aatattccgttttttatcgatcccgatcgcaagtcgagactccgatacaagtcatgatca
aattcatctggtcgctcccattccttttgccactcttcatactcttcctctgtggttaaa
atcttctttggttgtttcgccttttctgacttctcagatgatactactataggagtagtt
aagctagacgaggactcagataggccaggcatcgagagtgcaggtctacaaatgcccgtc
aaaacacaaatacaatatctgggaattcttaacaagaagaaaatactctatgaatttcga
agatgtggtccttttagtggcatcaatcttggcagcatgcgtgacataaaactaatattt
ttatcaaaccaagacaaagaataaaataagaaaatgaaaattgatgtagttcccgtattt
cgaaagattggtttcaaaatggaattcattctcttcaatttcatcccactcctgtcgctt
caccccactgtattcctcgtactccacatagaaatcgtcttgtattgtattgttcggtgg
ctgtgcagggatagctgattttggaacataacgtgttttgagtttcgttggtgttggtga
cgtggcgctatgttcagtagaagttttatcactaatactttccgttgaagttgagttgaa
aggagttccataagaagttgttgttgggttagaagcggagctttccaacgcagaaaaata
agaagaagttccagtagaagctccagtgaatttcgtgatgctgttttctgtggtagttga
gccaagtaaagttccagcagatgtcctagtagctttatgactggttctttctattgtgaa
cgatcctatagaagatcctgtaggtgctctagtagactccgatttaacaaaagacgtccc
accacaaataccatttaattcacaaatcaacatctcgagggcttcaattttccgaaaata
agtatgacttcgaaaccctgaaaacctttatttttcgaaaaaactccctaatttcttacg
acatgtcagaattccaactagaacctcattctgaaaaagtagatctccatgagacattga
gccgttgtctctggtattgtagtcaccgacagtagtgctatcgatctagaggataatgtg
gaaaaagaaagttggttgggttaccttcaaagttcgccttgctatgttgtttcctttggt
aaagtaagaggttagaacatcgctcacattagtgttatctggaaatttttggtcttttct
tttgaagatctttcagattgaaggttacattggtgttctctctctctattgtcttttaga
ctactagatcaaccttactgtagacaactcaccagatgggagacacactggtgtgacatt
cagattagtgcttatctccaaaatcattggcagctgacaacttatcacattgttccagat
atccgaatcacaaagtataaaggcaccgactactcccccattgaacagtttcaaggcttc
tttgggaacttcgatgaaactaaatcacaggtttttctggagagatcagagaaagttata
gaccttgttgtctgcaaacactggtcttctatcttctgcccattatgaatccatttcctt
ccgactgaagaaatcactagactagatgaagtcaaaaagtgtcgagatgatattagagtg
gcaagagaagaatggttttgtatttttaattgagctgaaacatcttttaatataagagta
ctgtgttggcagcatctaactaatcgcatgtccgccacatgtattcagcctcgcgttatt
ctcttcttctgttaaccttccttctaatttaccgatgataagatgtacaataaatatgaa
ttgatatttcatattcatatttgaaaaaaaaaagggttttgattcttgatacaaaaaaac
tgaaatagattcttgttttagaattctatgaggataaatgggacacgtggaatttagttt
gttgtcttatatatttatttcaaaataaatgttatcatccaaaaaatcagagtattaaca
gaattaacactaagtatcactattaatcgaacacattctgggagagggggaacatagaaa
tctaggaggaagagaaaattaaaacgtctttttgattgaattctctgaaaattcaatgaa
aagcacttgctcacagaacaaagaaacccataggaacatgaataaaattgatggaaacaa
agaaaaaaacatgacgaaaagtaaaaaagatgaaagactaggagtggaagagatgtctag
aatagaaatctaggggctagacccaaaaatcaaggttttctagtagttttagtgtacatc
aatacgtaggctctctgcttagagatgagtgacgtgtcaactgctttcactactgtgtcg
tcgaactgataccatttctgaccgccgcgccgaccgaatgcgatgtagtgaccagacgag
catctgaaatttgagaaatttaaaatttggctgcaaattagaaatagatgataggaaaga
gtgggggttccggcttaaaatggtcagttttcgaagggaaattccgaaaactggataaca
gtgctgctgtgctcagaaaagatccggtgcgctcacaatcacataggagtgttttatcca
aggacataaacttacgccaatacgtctgtgaacattttacataatattctattaatgaat
gggtaaggagttattttcaaatcaaaactcatttcaatatctggtggtgtggatctgaaa
acggggtgaggaagaagaagagtggggaaagcactgcaagtaaacatgcccttctattaa
agtgcttacccgtatcctatgtgaacgatgattgattgtagctcataagtacatggtggc
tcgtcgctgtcctgtagaaaaaacgattagaaatgaaacctgtcgttggcccacctctgt
caaaaagtcatctactgatagtccagtgacagggaattcgatcaatgtatcgatctttcc
accgccgttttcccggaatcgcttgatatgaaggcagaggacctgaaactctattcattt
aacatccaacttatgccaaaccaacctctgggagcttcttgatgaacatctgctttgaac
atgtctgttttgttttacactttgaacactctggcttctccgatttctctagaacctctt
tttcaaagaatagattgaggcaatcggataaacgaattcgtggctttgatgatcttggaa
tgatcaatgagagatctataaatccttctctttcaaaatgtaatttaaatgtgcacttac
ccatgaactcatccattttattactacaatttccacatgtctgacagacgacactactct
gtagaataccttcaaaatgctttgagatcggcgtgatcttgtcatcaggcatttcgggca
aatgccgacattttcgcatttctgtgtgcaattgatctaggagatatctcaaaaattcgt
gcgaatcgtgttgtcggaatccacggaatctggggcagatggaaacaaaagcctcacgga
actcgtgtggagacgttggatcacggtagtttcgggctgacattgatattaatagtttac
gatattcgtctgtcagatagcaattcccgtttttaacagttttctcgtcttcaatgtagt
cttctagagaggggagtgacatcaagtattcacggaaatcagtgatacttctggaaaaca
agtgattaatcgagtcttttaaatacaaagtttaaactcacgctaatgcttgcaacaccg
cattcatgaaacacgtgtttcccagattccgtaaaccacgtggtcgataagcaatttccg
atgaagacgacgacgtggcgactccattggagccattagaggtgtttgacgacgtgcaat
caatgatgacggctccttgaaaaggcgtatcaaacataggactgactttccccttctttc
cacgcctcttctttgatcccttcttttccggcgctacttgtagtttttgggcgaaagtgg
aggagacttttgtgaggcctctgaaaaagtgtatagttgaagaagaaaaagaagaaatga
aagagaaaaaaagcgataatagggaaaccggttgctaatgagcagtttcgaatatgcaat
cactggggaatttcaaatttttcttttggtaaacaaattctatgacgaaagagaaaggtt
ttagatacatagaaaaagaagtactaggaacttacggtgaagactgaacattgatagttg
gtccctcgcctccttccataacctcttcccggtcaaatagaagctttagcgatttcagaa
cactgtacaaagaaggctcaaagtccagagacacttcatcttcacacgtataacaataaa
gctcaaaagtgatacaatctatcacaactggatgttttgagtcttcaaagtgttccagag
catggcccgaatcgtttcttccgcatagaatccgtccacatgagaggcacatcagtgact
tattgcagttgtcacactcgtcacagaacgttttaaatttttcttgattgctgtaaacgc
atttattccttaatttactatggaaatacttactttgaaggctttcctcgattcgagttt
ccttctagaaataagtcgtttgcctccatatcttgctttttccgaaacatctctttcggc
acccgttcgacacattcctctgattttatatgagcgcacagcatctgcaaaaatttcttg
ttactatagtttcgagtgaaaagtacggaattcagtcagtttttaaggtgggaaaaaggt
ttgccacttaatcggcttgtaaaactccaaaaattaaggaaaaatgaataaaagtgtgaa
aagtcgaagaaaatccgcaagttgaggatgaaaatcggaaaagttggaaaaaataaatcc
atgaagcggagagagtgtatgcgtattagagacgccagatgatgaaggaagaggaaacta
cggttgagctgcgggtctcgcagcgacaacttgcgcctttaattgagacggcgacttcgg
cctaaaattttttcatagcgttaaatttttcgttatctcgttttctcctaaaatcgcttc
atttttctaattttttccctaataatgaacaaaaaacttcgagcgatttgtataatcgag
tttagttatgtaatttttatctattactccgtgaaataactgcttcattattcaaacttt
tttcaggtaataatatttgagcgatgagacttaacttcgcctacccagccaccgggctcc
aaaagtccttcgaagtcgatgaggagaagaaactccgcgtcttcttcgagaagcgcatgt
cccaagaggtcgccatcgactctctcggagacgagtggaaggttagtgagccacctgaaa
cacagaaacgaagcgatgtttctgtgtaatcttcctcattgttttacgtgctttttcatt
gaaatggccgtaaagatgcattgagagtccatcctagaccatctgaaccgattaccggct
cttctaagcgagcaatttgtagggatacgtcgtaagaatcggaggaggaaacgacaaaca
aggattcccaatgaagcaaggagttctcaccaacggacgtgtccgtcttctcttgaagaa
gggacaatcctgctaccgtgagcgtaagaacggagagcgcaagagaaagtccgtccgcgg
atgcatcgttgacgccaacatgtccgctctttcacttgtcatcgtcaagaagggagatgc
tgagatcgagggactcaccgactctgttcttccacgcaagcttggaccaaagagagcctc
caagatccgcaagctcttcaacttgaccaagcacgacgatgtcaccaagtacgtcatcac
tcatgagaagaccttccaagatggtgagtcgtagactgactgttatcttactaaactaaa
tatctcattttcaggagttgtcaagaccattgctccaaagattcaacgtctcatcactcc
agcccgtatcgccagaaagaagtaccttctccgccaaaagcgcaaccaaaaggaaaaggt
ccgtgaggaggctgccgcttaccacaagctccttgccaagtattctaaggaagagcacga
tgccaagatcgctcgcagacgctcttcagcttctcaccactcagagactgaggtcaagaa
gaccggaaagaagtaaacacaattgttgttgttttattccaaataaactgttgttaaaat
taaaagcggtgttgatgtttcagctaaatcgagagaagaatcaatttgttcattttacaa
atcaaaaaaatgaccagaaaaaaaatttgtaagaaagtttctttctggtgtttttaataa
gttatcgtgtgacggatacagtaacactggtgaaatccggataaaatgggacaaaaatga
gtatctagatcaaatagaataagcctccgatgcaaaagggaaatgataatgattgacaaa
taaaatgcgaatatcctaaacatattcagtagacgttgttttacatgatttccattgctg
cagccgcctccttttgattctccttggcccgtttcgcatctggctcttcggatggttcca
cttcatctcccacttttctctttctagcctcttccttctccgccttatcttttttctctt
cttcatcaacacgagagacttcgtaagcgtctcctttcaaatgagacactgctctgatga
acagcttcacctcaagatcctgagcaaagtcgtcgcaattcagaactgctccattgctta
tcgacaattccgccagtttcttcggcagcgaggcgtccgtgtctccatccgaactgatga
ccacattgaacgtgtttccgtcgatcacatccggttcgatcatgttcagttcttgtttca
gaactttgtcacggaggccttgaactgtcatttcgtttggattcacgtagatgaatactc
gatgagacgctgagcaaatgtaacagttcgggttgggcggatagggaagatcgtcgagga
acactttcccacgtggatttggcgtcttccgagtaaatgagcatttggcatctccctcac
atccgttgatgattttaagggcttcggtgacaatcattccagcgacgatggcgttggtgg
aggcgattgctgggataatatttcctgccatagcctggaaaaggaatattagaacagatt
gagagactataattcaccttaatgtcaaataaagattttaattgaatcgagaaaatattc
gctcgaatattagcacacgccgccacaaacgacatgaccatttgatgatctttatcgaat
gacagtggattctcgcttttcttcaattccttcaacagttccttgatacacgtggcgaag
accgttgcacatgtggcaatactccacacttccgacgactgattctgcgcatcgtcgaac
gacagcgctttgcccatagtcatggctctggcaaacgaaagaggtgtcggctgcttccgt
tccttccacagatgtgtcatttttctcagatactcgatatcttgagtgaaaagcttgtca
aacactttttcagcgtcaaactcgacggattccgcccactgtcgggtgcctattggtttc
ggtgcaccggcgacttctgcctctttctcttcttggcttggctcctcgttcggatgctct
ggatcttcagctttcatatcaggagagacgtcgtcgtcaatatcgacttctccgaatagc
tgactggaaaaaatagttttttttatatttctcgacattaaagcttaaaacttacttgaa
agcgtgtttcgaccacacagtgcaatgaatatgttcgctgggagtgtttctgatcgtaca
tccggggaaggtcacctgcttcggcttctcctgacactcgtagcattcggttttcccgcg
catgataacctgaacttgtccaaggtatcctgaggatcctgactcaatgagcggtcgatc
tgcagcatagcacattcgattcacgtgattccgggcggctttgttgtccaaagcattcag
tactatatcaaagcttttgaagaaatcgattccaaacttttgctcgaagatactattatg
atcgaatgtcaagttgattgccggacaaaactgtttgacaacttttgtggcgatttccgc
tttcgagctggagacgtgctcatttcggaagagaaattgacgattaagatttgaaatgtc
gatcgtgtccaaatcgatctaaacaattctacgttcgaaataaagttttcggtgaatcac
ataccacatgaacatttcggaacccagtcgctgccaagtttttcagaagctcacagccga
tgccaccggctccaacgacctgaaaaataagatgtttagtagattagttataagaagatt
acgtaaaattttcatctttcaattcttggaaaaaaaacttaccaaaatcttcacggttcc
tatgatcgggtatttatccttccatgatggcattttatgaaggctgggctgaaaaattaa
ctttttaggtcagtttcagtcaaaaatataagttttcggattgcgagtattcaaaaatta
gagcaactcttgcggaaaagctcgaaaatattgactttcagtcttacgaaattaagcggt
acgggggtttttcgaaaataagcggtactctaaggaaagtgtagatcaaaagagatttca
cttatcttttcaaattttcggcgaaaatcttcgtttttaaatttttttaaatctgctaga
atatagtttcattaaaactgcttggaaaatccggcatatcttaagtaaaccctatatttt
aagaaacgaaaaaaattttcgaacttgggccaaaaaataaagctgtgcaatttggcgtga
ccgtgtttgcagatgtcataccgtagtgatcatgtgtttttttccattttcttccatttt
tcagtttttttctaatttatctttctctatgaatattttcaattcaagaatacgattttt
gatcattttattaattctttttccaaaatattcaatagttgacgaaaaagtgttaaatcc
taaggaagggtgcaggagggtgaggggatgtagagtctggaggggaaaaggcgcgtggtt
ggtcaaaaagcactttttagaaaaaaaaaacgaagacacgagtaagaaaaaagtaactaa
tctggttaaagatgaaaaaagagaaaaaacgaaattgattatttatgttgggactggtag
ttcttccaaatactccggggtccgaggaggtgtgtagtcgttagaatcaatgtctttgcg
gcacattggacattttttgttaatctcgagccatttggaaatgcattgtggatggaaaag
atgatcacagagtagttttcgtgtgtcctgaaaatttgcgaaagttttgatatgttacaa
gaagttgaaaaagccgcaaaattctgatgctccgtagaaagttctcacctctccatcttc
gaactcgctcaaacagacagtacacatgtcttcttcatctttctttgcatatttcaccac
cgatgtccacttgttcacctgacgtttcgtcgccgcaattggcatatcaatgtccaaggt
gctaagaagcagttgtctttggtcgaaaatcatgcggtccatgtagtccatgtaagcctg
gttttgggtgcgagacaatccagcaatgtactcgttactattgattggctaaaaaatagt
cttgataacgatatatggacttcgaaacttacataagtgaggttgaacaagccgtggaca
ttggctggagccgggaaggggaatgttcctggagttggtcttattggtactggcgcatga
agtgttggttgctgtggtgcaggcgtaggaatttgagctgcagttagcacagggcagacc
aaagctcctgagggatttacaggaatttgtggttggggataagcggagagtccccagaaa
ggactgtaagtgagcggatgtccgagcatagctcccggagcaattgtcggtgagaccgca
tttggtccagttggaggtagaggtggtggaatcgcgatgttattcatatattggttgaag
aaattagttgtcgagtgagggcatctggtctcgcagtcgctaccaggtactagaccgttg
atttgttgaaggcgattagtcgactcgatcattctcattgcatcttgttgtacacgacgc
attctacgaactcgatgagccaccgaattctcacgctgctcacggagccgtgatctgaat
ggccgccggcgctcatccgggttagaaaacgttgacgggctctccgatgagctgggctca
tcgctcgataaatcgaagtcagaaggaggtggtgatgtgttgcatccaatacttgcagtg
actgcctctcgtgaagcttgtgaactctgaaatacttgattcttcgatctatccggatta
aaaggattcttgttacatcagataatccagaaattttcttttgctcaatgaatgaacttt
gaaccaagaaggtcttcgtaattttattttatcgtcccccctcaaatcttaatgaccatt
atcttctcccattcttctctcccactaatttcgaaaaaccatttcgaacgaccttccgaa
actgttctcttcattccctctctgtctcccacatattccataccactataaacccccacc
cagacaaccactctccgcaattttcgtttccaacgtctgcccctagtcccttctcttcca
cttcaaccagccacaccagacgattctaatcgttgtgcgtctgtgtgtgtgagtgtatgc
gagtgtggtggtggagaaggatgaatgtaaggaaaatggggggacgatggagaaaaagaa
gaaaaatgatgaaatcgcggaagaaggaaaaggccgcttttcgtcttctatttcttctgt
ttcatccaagaacagctgttcaacaggcttctatcagaatcatcggatcccggagagttc
cattaggtaattggaaaggcaaaaaaattatagtgaactgcctaatctaccagtgactca
gaatctcttcatcacgtgtagtgaacccctgatccttatcctaatccctacaaaactcgt
gcgtcaatcgtttacttcctttacatcatgactatccctgtaaacgcacctcatttcgaa
cccgttttgtagccgatacactcggctcctcgcacaacagttcatgctcctcaacacccg
tttgctgtccgatagtccgtcttgggaacatggcttcctcgcgttgacgctttcgcgcct
gcgcttggacaaccgtattcataagagaagtaagcattgggttactagtagaagggtttg
gaatcgggagctgaaattcagaagatgacatcatcacatttgaatctgaaaaaagcgatg
actcacccgtgtccctgaacttccgggtgtttggttaggactatgatcatagcgatgtgt
ttgtaattggggattcatacaaaatctttgacccgatgcaacaggtagcgtttgaaccct
ccgggtaccatggaactcaatctgaggcccggatgtcgcttgacttgtcggttgtggttc
caaaaaaagcggcatcgttccggaagagctcatctccaagttttctgagaatttcgaaca
ttttcaattgctgtgagtagtaaaaaggtccaagtacgttattgaaacattcgaagtccc
gagattacattttgagaaagatgactaaaataatgtacggctgacttgctttctattccc
caacgcctgttctttggtccctagtgagctcatggcctaattgtatcctaggcctcccac
ggtgtcaggtggaggtaggcagtagtaagagtcattgatagtctttctatagctctacta
ctctactagagtctactgaataggtaatcgtaagataactaatctcgagagaatcacttt
aattagaaaggaaaaatggcaaaaaatgacatgaaacaatcgctatcgccttttatacta
tgccaaccaaaccatcggaattttttgaccatgacatacataaaatattgcgtgtggcgc
cggagagaaaaatcgatcggggcgtttggtaaccagttctttataatatgataaggaggc
aggcaggagattcagaacttttgttatcagaaacaaggaacggtaacccgagtcttgttg
aagagagaatcgatcggctggtcttgtgactgcatcgatttgcttgattgctttgaccag
tcgtgagacccagggaaaaccgagagaacgaagtgaaccggttaaaaacaaacataaaga
aacaacatgattcaaacgttttttttattaaattgaaaactgaatcttaaaattctgaaa
ggaaaaccttccctaaacagagactcgctcacacactacacgcctcaccacagtccaatg
tgtatctggggaaaacggccgcgggggaaaagagaaaggggaggcaaatcgacgcggggc
gtcgtgtgcgaagagagggagagagagagagaaagggggaccagcacccgtctaaccgcc
tcgcagtgtctccccgcactcactattcgcctctcctatctttctctctcctttagttgc
ccgggcatataagaagagagaaagtattgattgacacatacagaaagagagacacaagga
cctcgctctgcgcctccggcacactgctcgctttcccttcaacaaagctgagcacacaca
caggcaaagacaggcacacaaagaaagagagatagagagaaggaaggaaggaaattggtt
aggagagagagagatagagagagtacaactctctacttctggaccttttttgtgtgtgtg
ctcttcgtcaagaccccaatcggaaaattggaaaatatggcgacgacatctgcattcaag
tggccatggcaatacgattttccgcccttcttcacgtgagtctttattgtttttgggaag
gacgccaactgataagtgttgggcaacaataaaggtggaggtgaaatggaaaaagagaat
ctgatgacgtcgatgaagttgttgagctgcaaaataggagagaaggaaaccctaaaaaat
agagctcaaaagacttgatccgagaagcataccacctgattcagaattgtggctaactga
cgaatctaaaagttctcacacctcctagtttctcaggtgacgttgggtcctgtgaaagtg
tatcggatatactttgttctcaagttctaaatactgatctacatcttatattagtaagat
cgggatcaacgtatctatgttgagtcatcagaatcacctgcgattataagaatactcttc
cacctgtcttcatttaactaaaatgctaaacacaattttcagcattcaaaagtcgctgaa
cacaaaagacaaacaactggaggcgtgggcgcggctcgtcatcgactacgctcaacacaa
caagatctactcactggatatcgccgaggcgaccaccagcgaactgttcaacaatcagaa
gctcaatcgtgagtagaatgtagaattttgaagtcaaatgctgaaacattacaggtcgtt
tatcgactgatggcgttaacacagtccttcaatacttggagcaaaaaagtgagtgcttca
gcttcttccatcgcctttcacgtgaattttttgcccccctcctctccccccaccccgcac
tgtcacacactcacacaaatattgacgaatagatagagaaaggccaccaaacattaaaga
aacgagagatggggagagaggagaagcttattgattttttgcgaacgtttttttcgaaaa
acgagaaaaaaaccattattcgtcacaggcagggggtggaaaacggacatgagagggacg
gcaaactacacagttttttttgacccgtggtgaaatatgaggaatttccgaattttcatg
agaataatggaagagaagcgggattttgtgctttcaaactgaaaaccgaactaatctcta
ttccagaacttatcgaattcaccgacaacggtcgcacgcgattccacatcttctggcgtc
gtccggatgtgtgggctaacatgatttatcaatgggcggtggagaacgcgttcctgaaca
cgccgctaacactctacgagattactcatggcgatgataccactaatgaatgtacgtctc
tcggaaataaatcttccggtcgtgagaaaaaaaacagcgagtaggatgatataaattttt
catatccgaaaacgggaattttatatgcgaatctcttctttttcagccttccacaatttg
gaacgagagattctgatgaaagcgttgtcgtgtctggaggagcaacggcgtgcacagttg
atgaacattggcggagacaacgaaggcgtcaaattcgtctaatttctcatgattgtgtag
atttttatttattatttccgaatcctatgaatccagtatgaaacttgccatttctattgt
tctcttcccctagtttcccccgtgtgtttttatcgatttctaccttttcttttttttaga
tttcagattctcaggttttcagattcagaatggcagtggaaccatcatttatggaatacg
aggagcgaatcaaggaaggagatacagtaatcgtctatgtcacattcggacaaatggtgc
cgacggttgtgaaaaggggacagacacttatgatgaaatacggagcgctgagacacgaat
tcatcattggaaaaaagtttttgaaatatgaattcccgaaaaaaacgtttttttctcttt
cagatggggacaacgtctttcggccaccgctggctacgtctacattctccgtccgacttc
tgatctctggacccgatcgttgccacgtcggacgcagattctctacactgccgactgtgc
cgaaattctgtcgctgctcgacgcaaagccaggaatggtaggagtcaatagaaatcttct
gaactcattctgttccaggtgatctgcgaatcgggtaccggaagtggctctctttcgcat
gccatagcgttaacaatcgctcctagtggacatctctacacacatgatatcgatgagacg
aggacgagtaaagtgttagaagagtttaaggtagactacaaactacactattcgccaaga
acttcttgttttcagctccacggcctttcctcagtcaccactgccgtcgttcgaaacgtg
tgcacctcgggattccacgtggaaaactcagctgatggcgtctttctcgatgtgcctgca
ccatgggaagccattccgttcgccgccaaatcaatctcaaagacacgcggcggtcgacta
gtctcgttcagtccgtgtctggaacaagtgcaaagagcgtgtctcgcgatggctgccgcc
ggattcgtgtcgattgagacgatcgaattggtgcccgaacagaagaaaattgtcagtcaa
cacaaacaaacactggaagagttcgagactatgggagatgcttatccgaaagagagaaag
agaaatgccaatggagaagtcgtggagaccgctcgtgtctcgactgccatcgtctacccg
tattctcaaccaactcacactggatatctcactcatgccacactcctcgctgttcctgaa
taattttttttacttgttttcaattgttcattattgttgttgtttcaaaatactaaatcg
tttgaatatttagaaaaattccaaagtaggatcaagaaatgtgaggcgaatagaagcaag
cgttgaaagaaaaaaatttggtttaaaaatattgaaaatcaactttcttttcaatatttt
ttttttaacaaaaagaaaaaaacggaaacaaatcgagagaatcatagaaaaaacatcgga
gatttatttggaaagagcggcgcgccgtttattgacgccatagttgacgatatgtgacat
attcacttcggtcgtcgtgatctgatccttcacataggccaattcagatgtcagctcgtc
cacaaccttctgaattgactggcggttttgttcgagcatcttctttgccgactcgagatc
atactcgaccatcacgttggcaccgagccagactgagacctgaaataaatggaaatgtgt
ttagaactgacgggaatgtattttttatcattcatctacggatatgtgagcactcgctta
aaagaatagaaaattcactcgaagattgggtaccaaaagcccaacagttatttaaatttc
attatgttcttgttcatcccacgaaaacagaattcgcgcagctaaaataggtcaaaaata
ttacgaattgcattttttgacaaaaaattggttgtaaaagaagacaatgagttttttgat
ctactcgaacccaatgagacctctcaaagtaattaggtgtactttgaagtgatgactaat
atgacagataataccttttctggcttcgcaacagtcgccttcgtgtaaacgtcgtcggag
agcaggaaagttgtctcgaatgattcgccagccgcccgtttcgcgatcaacgtgtcaatt
atgctcaaactgttttcgaactccggaatcttctccgacattctcgtcttctgggcgtgc
atgcttgactcaacgtacttgtactttccgtatttctcgcggagaaccacttccgcctcc
tcgactgacatcttctctttcgccagccatgattcgacgtcttcctggaattatttttgt
gatttcggagaaaataaagagaattttcagagtggttattcagttcagttttgaaatgat
tctgatggatggaaaagagaaaagttgatttcgtcgtaacgaaattgatgcgtcgcatta
ttgtaagaaactggaaaaccttgaatgaaaacttcaattttatgaataattgaactcgtc
attgctttccgcttttttttgaagcaatttctttatttttctgtttttcacgatcttttc
aacaagaaattaatttactgggaaaactcgatttttattgaataaactcacgattagatc
acttttcggtactccgcgtgctgattgactttctgccatgatttgtccgctggaaacccc
tcgaaattcgtgggaaagccttggaaatccgaagaaaatgagccagaataagcaaatctg
gaaatttcggattgacgcgtttccggatatcggatagtacgtcaaccaagatgctggtgc
ttttaaattttgtcgcgccgaagacagtgtacaagatgaagagatgcagacataattgaa
ttgcaaaaaacgagaaagttaaaatttcaagttcgtaaaaaataaatatttaattgatgg
cgaaaaaatcaaataagcgcccggattcttcgaggagtatcgcgagaacggaacggaata
gaaatcggatacaggagagccacacgcgacggagggagagggcctcaagtggagttgcgg
aaagcttttgagcttttgagcatctcgccgcaaacgagaatcattgtgtgtatcgttttt
ggctggctttcaatatagatttccggtagcacaagaaatttttgatacacctcaattttt
catttttcaaaaatgctctgaaatgttattcttttcggttgccagtttttgcattgttcg
tttgttttcgaagaaaacttatcctggaaactcacagtaatctagaaccttctatattac
tcctaactacagtaattccctgattttcttcgtgatacctctcgaggcctaggatttcga
attcgactcaatgagagctttcaaataagaataatcactagatttgaacattttaaattt
taggacatttttttcgaagatcgacttttagtccgaaagttgtgagctaaaattagagtc
ctcaatctgtaaacaaatctagaattcattgaaatcccttttttcagctgcccttttcct
tttttcataatacattttttctcaaaaaacttccagaaaacataaaaatgacgtttccat
tcatttatagtaaagtgcatattaaaaattccaccctttgactaccccatgcgtcacatt
tcttttccaaactagccctccaaaatgggggaggcggtctgaaaatagtagtgagaggac
cctcggcagacatgtccctggagagatagagatccgtttctcatttagattgtgttcatc
ccagaatagtattttctgtgggatgactagattagcttttttggcggcctagagtttcga
gtttctaggccacctgaactagactgatgttgacaaagactaacccctaattataacgct
tccttcaaggtctccttcctttactattagcttctagactctattttccttcccctagat
cagcaagtccacgtactggtcacctgttattccctactaatccctccctctttgattgat
taagtaagcagtatatgacatgtttattataaaagaaaaataaagttcagtacgcaaaaa
caagaaagtatataaatcacgtctcacttgatgtcattcacatcttcccttaatctgacc
tagttcttgagtttgttcagaatggttattctataggttgttttacattatcttacctca
ataaaagttcggtaagaccttccactaatctcgttggtctagtttagctctcaacattct
cattagttatgtattccaatacctctaaactactaacggctattctaatccactaaaaaa
atctaataaaaaagttaggaaccgcccatgtttgttgttgttgtttacgggaagttggtg
gtcaaattaatgagcccatgaaggcagagagattctagtgcccacttttcttggattgcc
attctctatacacctcgcctggtttcttatactacgaagtttctagaccaccccataacc
accttttttcaaaaccaccatctttcattcaagaactgacatcataactccgcccatctc
acatggtggtcactgatccggtacaaccacattcgttctagagcccactttgttttagag
tcgaaccctctagggaccttaccttttctcgggccatctgatattgagaagggaggagct
taaaggagctaaggaaaatgagtttagagtcatgaattgttttctgttttcctaaatcgc
tcaattttcttttgggtgccagcctgacaacgcaaattcaccgaatgtggagtttttcga
ttttttcgtagtttacagtctagatttccctgtttcaatcggtcaaacatcacatagaca
atgacgtgcttcatgcacaatttcttcgaatttccagaaagatccaataacatttcacaa
caatagggagtcgccccgtgaaaagaagagtcggacaagcggaaagaattgattccactt
ttcttctctgaggaaaggggactaattctaggaacatgggcttttctagaaaattctgaa
tgggatgcccttgatttctattcctaatttttcatttcttgatgacgtcacctaccaatt
tacatatgtcacctcacgacatccaatttccgtttcttttttttcggattttctcttatt
ctgactcctttcagcaccaaaaatgcaacgaatgaatctatttctcacgacaattttcac
gattttcttcatcttccacacagtcgaagcacgattcgaacgggtcggtttcgtgaggta
cgtcgttttgaaaccatggaattttcttatacaaacgttggttttcagtgacccagtgaa
actgcttctacaagacagctattcttcgctgaagaatcgaatgtacagtcagaagttggc
cggatggaagaagccaagcacttttagacaggttagagattttaggaaattcatttgaaa
cttattttgttttcggtcatgaacctccctaacatgaagcaaattacagattcgaaaacg
caaatttaccgcgttccctccgacgttctacagtagtttcgacatcggagcaatcccgtt
caacagccgtcgaagtgtccttctaccgtacaacgatctacttttttccggaaaaaaata
agaaaatagaagagaaggggcgaaccatttctgtattaataatgactaatcggtgatact
tttattggagacaatgatgaatgaatattttattaatttgtacatattattatatgagtt
cactgactcaacgctttcattcggtacgaaggaaacaggaaacctagaagagtgtccact
ttctctggaagatcgtcttctgattcctcgaccttcggagcctccgttagacgagtggtc
gtctcagtgaccttctcggttcccgaagtgatatcttctatcgaggaggtcatgtcctct
gaaattccgttctcttgttcaattttcgtagttgcgagatcttcttccattgtttgcaac
tgctcggagacatccactagttgctcttcttctttggctctggaaaaaaaaaagattagc
tttgttttattttcatggctttgatcatcttctataaattttttgcactttgactatctt
tttctcaagaaaaaactcactgtgtagtggaacactcaatttggaagatgacgtcactag
atttacatgctccgcttctccacataaaccaatcactttgtcgtcgttccacaccgacag
ccaccccaggagagcagatgagtgagtcagacgtctattaaaaagtttattcgaagtgct
cttttattagggggttaccttcaatatagtggcatcgttaaaccgttgacattgaagagg
gcaaagctcgatggattcttgcttttctccgtcgaaatgctaaaagttataagctacaaa
ctacaaactacatactatactcaccataaaacatccgttatcgttgattgctgacaactc
gccaaaccttagcatacactctgacttggaagaacgagaagactgacgggtgcacgcata
ctcacgagtctcagctggaaaaggattactgtatgggagagaccattgtatttcctggta
tttgaacatagggataggggttactgtcacacggggggttactgaggatacctaatacac
caaatctatgccatttctcagaagtgcctagctgatttccaattacttggaaccggggcc
acgatgggtctggaagaattttcctgactacttcttatcattgtatttcgtagcctctta
gtctcaccaatgtcctgcgccttcaatccaacagtcagcaacaaggttgcaacaattatc
cgcatgttgacagaagctttttgaaatgaccatgtaagaaggcaaaggacattatccagt
tcatgggcggtccactcaccggtatctcgtcatctcctctgacctcgttctggcttctcc
ttatctgtttcatgagtttttttcgcttgttccgaaaacaggtttctcgcgggaatcaag
cgaggttagaaagtttttttttcgggaaaggagataaaggaaccggttggaacaagagtg
tagatgggttactagacagtttggtaccaatgaaattgatttaggagcaaattttcgaaa
aaaaagaacttcaaagaaatcaaatagcgtggactagcttggctaattattagaaattac
ttttgaaacctgaaatgaattagattaaattccgcgtgacacttttgattttgaatttcg
aacctcgtgataactagaccaaccgaaaacatttttctattcaattaccacaaagcaatg
aaattggtatctattcttatcgcaagttctcttattcttcttctcttcacctgtcaaaaa
ctgtccgatgaagagaatcaaattcgattgaatacgtgtggaagtgataatgtttctgag
tggttttggctagcatattcaaaaagtttgacaaatgaccattctgctgtggcgattatg
gtgtcgcctagacattttattgcaccagcgaacattctgttcactggagatcggagatgg
tggtcatctaaaacaattttcccgaaaaatagctgtgatagcggaacagtgtgagtttga
aaggagctttgaaaaactatttacatagcaggatgctttccaatctatcaaactagattg
tattccacctactgccaacttgttagcattttgttttcccgctatttagatagtttcaaa
gctgataacatgttttataggcatttcaaagttccggacaacgagctccgagaaatgaag
ttgaaacgtttagagtgcattccgacgcaattcaaccaacaattgcctctgtattgctca
aatgtgccaaggattaaaagtgctcatttgttgaaaatgtgtgatgaaatgatcgaaagt
aactttggcaactggtacacattattactgattgaaatcgatcaagatttttctgcgctg
tatccttgtcttgctgatcagactacagaggtcccgaaggatgtgactttgttaaagttc
gatgaagtaaatgtcacgagatgtaaattgcaggttgtgaagcctaaactttcagtgaag
atgaaaacttatttaggcagtaaatgagtttgagacctatatttccaccatattttggtc
taatagtaggatagataacagaatcggaaggccattgctgaaggtttctggcagaaagct
gaccgtacttggaactagtacatacggtgagttattcgttcaacggttttgaaaccaccc
aactttttaggctccgtttcacccgatggtcacggtgaaaatcaatttttgaacatcaaa
tggttccgagacgatttgtgctcgctcgctggaatttgtggaaacaaacgggagatgaca
acaatcactactacgacgacaacaaagttgattactgaaacaaagataactcccctttca
ataatgacaacaatagaagccaaggttactacaacggaagactaaaatggttacaatacc
caaaccgtggtcacttctaatcctccccctactccatccaccacatcggaacccgaagac
tacttttttgatgatcgatatttcaagcatattgataatccgtatggagttggattggaa
aaatgtggaagaaaatgtgaactgtggattcttgttttgttggttgtattgttgaaatga
agatatatttctcattgaaaaggtctcccttagcttccaagtgacttccttaataaatta
aacacaagatttacccgtatgttttattaagattaaaatacatgaagtttaattgattga
tggaatttttttgtctttagtttttggtaatcaaggtaaaattagttgtcattgaatatt
tttttttaatgtgtgcctttctattacaatatcgattaacttgaaaccagcaaatgaatt
agagttcgaccatttcgaagtcgtcgtcctgctccccgggttgtgtgacaatgatcgctt
gcagcctttcccttaactccctctcatctctttccttctgccgctttcttgcctcttcac
gttgccgaagataactatttaatttccacgaccacggcaaccacttattcggagtcatga
actgcgcaatacgtcgaggcgtcggaatcacgttcaatgctttcccgtaatccctgagat
tctttccaagaaccttcaagtttggatctttgtcttccatcaacaagataacatgggtgt
agaccatcttaggttcatagaaaaactggaagacgttcggattttggctgctcattttta
acatgagttgttcgatgcagaagccatcctcgatgttgtcattcagcattcgcatgaaaa
cgtcgcagaggataaagacagagattcttccgtagccaggaggactcatgataaagggac
agaagcatgggggagtcgctttgagcaatgaattgggagttattccgacaccagcttgga
gagctttggtttctgaaaattaaagttagaagactatgtaagtttccttcttaccaagta
aatgcgcgtgaaactcagcgagcatctgaggaggcggagttgagtaggcgtgccaaaaaa
ggaattgatagtattcaaagttatgagaacatccagtctgtttgttcttcacagtcatgt
tcttcacgacaaacgagcgatgaacctgtttcgaattgatggtgatttcataaaccgtga
aagtcaacggctcgtctgtcgggaacccaaaaacaggtttctgatcgttcaacatgatga
tgacgggtggtttctgctcaagaatcatttgccaatggatagccgcattagtgggaatga
ttccttgcatgaacatataggtttgcttgatcttcgggaactcgatcagaagggcgtctg
tgaaaccggacgagcttctaaccgtcggctgaactctgacgcattcaaagttgactgaaa
gaggatttcattaaatcgcgaggtttctacatagaccacttacgtttctcgtcaggggtt
acgtcggtttgatatctggctcgctcctttatctcttggaatagtacggtccataggttg
tttgactcgatgagagagtttttaagtgtagtgttgcggtatactgtctccaggtctgag
agcatggctgtaattcaaaaagttacagatgttccaaaaagtgctggaatgaaagaaaat
tgaaggcttctaaaagacaagcaaaaaaaatagaaaaagaaaaacaatctggccctcgtt
gaaaaaggggcggagctcatggcctgtacagtccgtaattagattagaggacagttagaa
gaggcaataacaaagaagagcttgcgaaatactgaattgtgtagaaaagtgaaaaaagag
ggacccacaacacgtgatgttttcgacttcagatacgatttagaagggttagaagaatcg
ttggtacatgttggaacctgtgaaaatgagctcaggatcattcgaaacttcttgaccact
gaatggatcgaagaagactccaccttgaaacaactcgattgtttttttactctttaaaat
tacagatggttgacccgtataaaatgtttattataataaaaataagcagaacattaaata
ttaacaataaagtaaatagtgaagattttttttggattttgactttttgtatttttttgt
gtttttttagtttttagttgttatagatattacaatagaaacgagggatgagctgatgca
aatgaacaaaatatagtggtgttggcttcaagtcaatgatatatacaatgatactgtaat
agaaaatggcacacccgcattttaacccaatgtagctcagttaggattagagtaaacaaa
aaagtatcaaccagtctcatgaggatcaaaaacctcaatttcaggacgttccagcatgca
atccaacttcagctgattcaattcctcattctggatctttctctccgcgtctctcttcca
atgaaaccaatggagctgaatactccacggagcccatgcatcccaagtcatcagacgatt
cagagtcttctcgttgttaggaagtctcgacgagccttccgcatagtcgaacatgtcatt
tcccagatagatgttcattccctttgcttccaaaaatctgtacaaatgtctgtagatcat
atggaaatcagcgacagattggattgcatcgtatcgattggagcagagtttcacaatgag
tctctctacgcaatagtcagtccacacattttttcggagcattttgatgtatatatcaga
gacgacaaagattccagctctcccgaggccaggtggactcatgattacagggcagcacaa
cgcttttctggttggacgagccttgaggtgcttgttgtctgaaatggaagaaattagaat
attagaaagagaagtacacttcaccaatcaaaaagttgtgaaaaccgatgaattcatcag
gacgtggctcgaattgtgtccaatgacgaaactgaaaatacggcaccgaatgcttatcct
gccctctctcgataattagatcgcaacggatgaaagacggagtgagaacctcatcctcga
gaacaacatgcaggtctccataacagagtctttggttagtcttactcggaatatgagcaa
ggttctccgagttgttgtcattgaacatgatgatcgcaggcggcgtgtgctccagaatca
tttgccagtagatgaacgcatctttgtcagtcatcctacccattatgatgtaggactgtc
tggttttgggaaccttgatcagtgtagcgttggtcaagccgtcaggaagctgttccattg
gagtgattgccaccggattgaggttgtctgaaagaaataatactgaagggttctcaagga
taaactcacaagtagctaagtcctcctcttcttcctcctgcttctctcggatcactttca
ttgctcttgcctgaatcgctttgaaaaggtctcgccatagcatgttgtgctcgatgattg
cgctcttcagagttagatttcggtaagcgccttcgtagttcaccatggtggctgaaaaat
gagaataaaatgtcatcggggaaaaaaagaaaaaaaactaaaatgaataagtggaaaaaa
agtcactataaaaaaggggagggatcaatacagtccgagaagccataattcaattagcac
tcgactcgtagaggaaataacaactagaggctacagaaaataaaaaaagagagttgaaaa
caaagaggtgaataagagtgatctagaaataggtgtcaggttctaacaacctagaaagaa
accagatcaagtgaaagacagcttatccactaccaatctgaaaggtcagattcgagccca
cccacctgaaagttttataaatcatctgcgattgaatgttccaaaatgatttttcaaaat
ttttcctgattttagggcagctcttttgaaattccagagttcccattgctgattttaatg
attatcacctcgagctggtattaaagttctgaattgtattcatttcataaattggcgttt
cttcatgccttcacagtccctgtggtcgttcagttgtttttttattcactatttggtaag
ttctcttctttttcccttttttctcgaaaatttctctaattgggcactgtacgattttta
tttccgatttccttcttcatattattattcgatcactgctcgaaattcgctactttctaa
aaacttttcgaaaacaattagcatgtttaccagatggtgccaggagtagaagaatacggg
aaagagctggaaaacaaataaaggctgtagaagaccagggttatgaaatgatgaattttt
tttaaataaaaataaaattattgaagtttaggctggttaaaacggagtccgcgggcgaaa
atgtgtttttatcaaagtgtgaaattttaaaatttcacactttgataacccagcaaagaa
gaggaatggttccagaccaagccgaagcctgactggccatcgtaccccgagaggcacgga
aatggagggctgtctctgtatactctttcaatggtctagcctgcccaatgaaaaagccgt
ccggaagaagtgtggtcatcacttctacttacgtgagactccgtacttcttggccatcag
gagaaacgaggcatataggtgactaaatccaaatcaccaagcttcccccgatgtggatct
tctacgccacggagaggcgaagtacgtgtagaagaaaagagtcataccaagactctggca
accaaccctttcgacgattccggactcgtctacttgagctaatcgcatcttaaactggat
cactgagaatccagaatggagggcaaaccactatccgcgaggtttagagacaatcaacac
aacaaaacccagctaaaaaagagaaaacaagcaagatctccgtcgccggtcttcagagaa
aaccatccaacaaaacccagctaaggtttctccgcgagctttaggatagttcgctcaaca
aagcggcctaggctaagaagaaaatgccggcaaactctctccgcgagctttagcgaagat
gaactcaacaaaacccagctaagaaaggggaatggttccagacccgaaggcccggaggta
cggtaatggagggctgttatattagaggagtctctcacaatagagttaaaacattttttg
ggattcccattctattagagactagaatgaaaactagccacgctcccttctccgccaaac
aaattgagaaatgaaaaatttttccagattgttcaagatatagtacctcggctgttttcg
tcaagtctgtcacaaaggccccacaagtgctagatactacctggccaagacttgcatgaa
aacgtgtgcaagacttgtggcagcctgggccaagacttgtgaaacaaattccgcttgcct
cctcgcttgcccccttccctttccctcccttcaaaaacaaaaaaaaacatgatgataaaa
ggaagattaatttatcaaaaaacgaataaaattcacttaaaattcaaaaatacattttcc
acaaaaaatgaaactaaatttacattatttgtttttcatgaagttgccgtcgttgtcgga
agtctggggctcaggcgcttcgctccgggaagttcgacggatgacagcattgatatgaaa
ttttctttctgtaaatattgaatttttttgggaaactgttcatcaaaacttacattttct
gtgaacctgtctccggtgtcacatctttcgtttattttgagacgatttcgttctatttac
tctacctgaaagcttcaaattattttctatgtaaaaaattaaaaaatttttcaagaaaat
aattttgcggcaaaattaaaatcagaaaacgacagaaaagaaggaataattgcgaaaaat
taaaaacataagttcaaatgaaaatcaataataaagtttggtcaagacttgtggcaacca
tgtccaagacttgtagagtccccaaagtttgtgccagacttgtcatagtcttgtcctaac
cttgtgaagcgctcaaagtttgttcaagacttgtcacagccttgtgccagtcttggtgtt
catgcattttcctctcaaatcactaaaattgggccaagacttgtgggagccttgttccaa
gcttgtgaaatgtccaactcttgtgccagacttgtcagagccttgtcctagacttggaaa
actcccaaagtttgtcccagacttgacgagatcagccgagacatacaaaaggggtatgag
tgtcggagtctgacgaaaaggctggacattcagattcagaaaactaacctttttactaaa
tatccaaacgtttctgattatcctcattcgaagcaaagtaaatcggcgtctcaataaaac
aattaaccggtttacgttaatttttttcgtggccctgtaccccacttattttgaaatcaa
ttccacgtaatctcatcttacccaactctcctccaatcagttctcaaaaactctattatg
gaatataaaacgaaatttcacgcgatactcatttggatgtttctaatcgttggaggtgct
gctaaaaacctgaccgagaaacagaacaaggacaggttggagatgtgcggaaaaaacgga
aatttttgtaagttatcactatcgaattatgcatttcatttttcattttagctcatccgg
actcatatgaaccacaaccgattacagagtatccgaattggttgggaatatcgtatacca
gaaaaggtttggtgtttccagccaccatgatctcttctcggcattttttgacaacgtctc
gagtctttttgaatgagaaactccaattccaatacgacaaaaacaaaacttggagtccaa
agtgtgatatagaacaggagtaagctttgaaactttactttgtaacagaaacaaattagg
tgattcacctattgacgggttcagtagacatagttaaaacggttcggcaaccttaacgcc
tcaaaatatgatcaatgaaaaatataagtaaatgagttttcagttacacggaagtacggg
aagatatcctccagcatattgtattcaaacatcgtcttcaaaacaaagctaaagtttctc
gagcgtggattttctactgtccattcaaagatttttacaatttttatccaccaatgttcg
tggagctagagaatattttggtgaccgagtggttgtgcgttggtggaggtttggatagaa
tagacaatttcaggaaataagagttttattcagtaattacagaaccgctcatgaatccta
tggacttttacaattttcaaaacagcagtggtagtatggtacagcgaaaagtgattgtaa
gtagtgtgccgtgtcgacacgataatcgacgatttttgagtcgattatcgtatttagaaa
atcgacacaagtcgtgtcgatcgacaccatatcaatcgtctatcgtatcgatacaagtcg
acacgataatcggcgatacaaaaatcgagtcgatttgagtcgactcgataatcgatttgt
atcgactcgagtcgatacgagtcgattttgtgtcgatttttatcgataaaatcggcgatt
atcggcgatacaaaaataatgcaaacgcgctctatagaacccttttttcggagggatttt
gaaatttaatatttttgtttatttttttcagtcgtattcttttccgctcgcttctttttg
cttttttttcgcagattacaattgaaattcgggagttttgttcaaatcgcaacgttctcg
gtttaactgaaattcggcaaatttttatttatttattaataagccgcatagtatcattgg
agtgttttcagctgtttacttttcttcacgcattttttgcaacgcttccctgataaaaca
atgaattttcagagcaaaatgtcgaggtatgagctacaatcccctgcctggaggtttttt
gaaaaacaaaaaacggcggaaggaacttctgtaaaatgcagcctgtgtccggcaaatttt
agttttgcgggttcaacgactgtaatgatatcacatttaaaacaaaaacataaccgcgag
atgaaagaattcgaaaagcaaaaacagattcatccaacacgagaaaccagagtcgatcct
tctgcgatcaatgaatctctcgttctgtaagtgttttgacagagactatgaatatgataa
tctcttttcagagctttgtgcagttccaatgttccgttccgatttacgaaaaatcgatat
ttcaaagatttttgccgaaaattgaacccaaaatataaacttcaaactcctgaccaaatc
aaaaggactctggataataatgcggaagtttacagtacaaaaatcaaaaaagaaatcaaa
tcgatggaggtgtattgaaaagattccgaaaattgtttaaatgtattttgcagaagtttt
ttgtaacattggacggatggacaggaaaaaatgatactgcttccgtttatgcttttttca
tctatttcattgattcggagtttgaaaggaaaaagattgtaagtgttcattaaattaccg
acaattttcccaacttgcattacagtttttgggaattcaaaacatggaagagtctgccac
agctgaaaatgttggccttctcgtttcggaagttcttcagaactttaatatcaacttctc
gaacatgatcggtggtatctcggacgctggatcaaacttgacttgttttttgaaaaaaaa
ttatctctatcagtaagaatttttcacaacgaacgtgagatctaattaatgatctgattt
cagcttgcactgcactgctcactcgattgcattgattttgaaaactacggccgagctaca
agtgatgtcaccagtttttggcaaagtgcagaactttgccatgcggttgtcaagatcgaa
aacagatcgaaagctagtcagagagtacgtgttcacttgttcaatcatactgtggtaaga
aagtcgagaatgaaaagctcgaaaaacagctttcagattcattgaaaatagtttcgccgg
tcgcggatgcagaagaaactccagaaaagcgcccaaaagtggctgattccaatgttttca
atcaatttcttaattcaaaaattaaagctcaagaacaatgtagcatcaaggttgttcgtt
gcactttcagactaatgcatcgagtagattattttcagagccagattgcaaattacaagg
caacagtcgtttctggaagaccttccgacagttcaccacttaatttttggaaaataaatt
ctgtcagacttcctcaattggcacaattagcccggcatgttttgagccctccacaatctt
ctgctgctgtcgagcgtctcttcaggttaccaaaaataagtttattatatgtctaactaa
aagcgacttcagtaaatgtggtgacattgtcggagcctcaaaaaggaatcgactgtctgc
cagaacaataaacaacatgcttttgaattcagccttatcggccctggagttagtttctat
ttggtgataaatactagaaatgaaataatttagagagaaatcaaaagaggcagatgacga
tgacaccagtgacgaggatttcgatgagggaagctcgaaagaaaaggatctgcacgaaga
gagtggaactacgaatgaaacagacgaaacgggttctcagacgcccccttccggaactca
acttagtgatgcttagaattcgtctcaaaagcccaattgacatttcatttttaaaatagg
tcctcttttgttactcaaaataactttttttacttctttttctcttttccatctctcact
taattttaattgttcctcgagcttttttttttcataactaaagcaggatttcattaaacg
aacaattcataacacaaaaataaaaatattaaatttcaaaatccctccgaaaaaagggtt
ctatagagcgcgtttgcattatttttgtatcgccgataatcgccgattttatcgataaaa
atcgacacaaaatcgactcgtatcgactcgagtcgatacaaatcgattatcgagtcgatt
caaatcgactcgatttttgtatcgccgattatcgagtcgatttgagtcgactcgattttt
gtatcgccgattatcgtgtcgacttgtatcgatacgattttgtatcgccgataatcgtgt
cgatacaatcgtatcgataaaaatcgacacgattttttcgatttttatcgactcaatcga
ttgactcgtgtatcgacacggcacactaattgtaagaaagaaaactgtcgctctttcttt
ttcatcattatttttcattataggggaatgtaagtgaaaagaattttattccgtttgatc
gtccatatgaagactacataaatggtccagttatcagcaacatcaatgggagatggacta
tacacggtttgatggcccagggtaacatgcccaatggaggttttggctgggctattcgaa
cattgtggctcgaaagtttaatctgtgagttatcaggggcgtgtccggagagcacaatga
cggtaacaacgaaagcaacgatagttactactaaatcaaccccaacaaagactacaccaa
cgacatcgaatacaaaatcaacaaccacaatgaccagaaagatatcaactatattgtcta
caacagtcactacaccaataacatcaacaaccacaacaaagtctccgtcgacaactacaa
caactacgccgacagtagacaccactactgtaaagtcgaaaccactcatcatcacaacgt
tcgctaccaagaaaatcacgtcgaagccaatgagattgcctacaaccccggaacaaattc
atgattacggagtggaaggagatgaggaatatgacgagtacgaagagtggaagcgtcgaa
aggaagaggaagatgcgacaggatacattgattttaaccacgatctttttgtttctggag
attttcgaagtaacggaaagaagataaaactgatgatagtttttgtttttgttttttatt
ggctttgatataataaatatgagttctgggtgaagccatctcttaaatctattgttttat
gtttttttcctgcattgaaaatgctctttcaatacatttacattaaaaaaatagacttca
attatgcataacaagttctgtcactcaatcattccttttcgccgatctcaacttctttct
tgagaacgttcccttcgtagatcgtttcgataccacctttggcgtcttcgtaggcgtttt
gttgctttttatcaacttctccgcaaattttattttcctcggcgccacgtccttactctc
ttctttgggttttgaaggcattggggactcgctgaaattttggatcagttagaatacggt
aggtcatctaactttgcttttccaagaggcacattgatgatttccgtatgctgggaatcc
gatctatccggtttcatctctttgggatccttaattttccgattcggttttcgacctctc
atgatttttatcgagtcttgcctaaacttgtagctaaaaagtttgtagtttgtagtctct
cacattctatccattttttgacttttctgactatattcacttcttttcccctctttctcg
gtctcctgcaccgagtgttgtttctgtgatccggaggcggagtcgtcgcgccgagggcct
cgttctctgaaatggtctagagttttgatgaggaatctagactataatacctggatgaag
aagcccgttgtgcacacgaggagacgataaaaatggtgatgagtggaagaaggagtaggt
gttcgattagagcgttattccagattattatgagcatttctattgagaatattttgcaag
tttgggggaagattcagaaaatgaagaaaattttgaaattgaaactagagtataaaggga
aaggttacggtttcacgaaaattctttttaggaatactgagttttgagatttttccgcta
ttaatatgtataagccctaaccggtgcttttttctgacagtcctggttcttcttattccg
ctcgccaagagtttttgagtgagtataatcatgaccaggtttgcaatttttgacttttgg
gctccacgagctccaataacttttttttttgaatctggtcatgattatactctttttaaa
gctctcaataaggagaattcaggtaactaggtttcctgtctcgtaaacttagtttcagtc
acaaaaccaagcaaccaatgtttccaaataaatattttattcgttgtatatcaaaaagat
gtcacagatagcaatagcaatacaaaaaaacgaggagaaacacagaaaaaaagagaaatg
gaaagaaacatttgatgatcatgttggtatgaatagaaaaaggaaaatgtcacaggggga
acccttaaaatttcactattaaaaaacggtgggggacgtgttgtctattaaaaaagggga
aaaggcaagaaattaatctctagaaaattgtatttaaaagaatgggcgtggcttgcaaaa
atgatataatcaaaaattgttagggaagatgactgcgggtgaaaaataatctcaatgggg
gaaatgggtgacaaaaatggtatggacaaaactgttaatataacaaaaaaaaataagaga
aaaaaactgattaacgggcttaatccaatgtgaccacctcaacattattacaagtcttcg
tcccacaatcagtaagaggcggatccgaacagttgatcttgtgcaacgaagttcccactc
catacttgataaaattgtccggtacattgaaattaaccttgggagagttctctgcttctg
tccactctttcaacgcgtcctctttcttctcggccttcccaaacgccgcgttcattcgac
tggtggcactcttgccggttctctcgtccttattaaaaactattgccgcattgtcgccgt
cctgatggaagagtccgttggtgaggatgaagattaactccggtttcgttagatatttgt
gagctgaaaggaaaactattttttctgttctcccagatgtttatcccatcccaaactaca
tctgttcccttccccttgtgacctgggatacaggatggcacacacagatctcttttatta
cacagggcgatgagaactcgggtcggctgttagacacctgacccctctatgttacccgca
taaacagtattttggtggtagaaaaaaaagagagagaaggttatcgaattagaccacttt
gaaaatgtgcattttagagtaggctccgcccttttagttgactttaggaggcaaaggaaa
atgcttagcttcggaaatatttttacgataattagaacatgtgcccttttgatgcagttt
cctacttgtaaagcaaatcaaaacgttttttaaattgaggactcttctaaacgaagctta
acctcaatagcctctaccttttattcacaaacctacttccaaggcttctaatccccttct
tttcaattcttgaatcacctttcccacctgccccctctttctgcctcctttttctcaatt
tccatcaatttcttatcccctaccacacacacgcacacctccacaacatttcttgttttg
gagggtgtcgagaaaatttaatatatgacacaagggtcacaaagcagtttgtgcgaggag
attgaattgtaaattgaaatctggtttagcgataatagcgggagtgtgcttctagcaaaa
tttcgaattgcttacctccaacttcatgcaaccaatcgaacatgcagtagttctccatgg
ccaacggcaacctgggaacttttattcttctgtaggcctttcttctcttcgccaatcgaa
ttgtttgacagaatggacgatagtgtacatgattatatggggtgcagtctactgtatcat
ctgtattttctggtggtggtggacgtggtcggcgatacaccatgaacgagtctctgatgt
ctggcttcttgggtggtggtttttcgattattcggttcattttcctgcaaatttgttttt
tcgttagaagaggaaatggacaaagtcaagattattcgtggattttaaataaggatgatt
gggcggagcccaaagattgaaaagtttcaagaaaagagacgtcgcctattcaataaattt
ctgaaattagatttataagctttcaaaagaatctcgaaatttgacgtttaaaaaacgttt
tgtgacaagaaagtaaaagtgggcgtggcatagtttctgaaaacgttccccatctctttt
agctgcaatcaccaaaaccggtgattgccgaagaaccagaaaaccggaaaagtgtgtgtg
agtcagtgagccggtgcaaagaaaaaatggggcgtggcctaatcagatatctctcgccgt
ccaagagaccgcagacaggttagacacaggcgacgacgagggacggaaagtgcaataaaa
tggagaagagcgggggcaaaagagtgcgcggattgtggagtgcgtatgagacacttttgc
caggttagagaaaatgaaaaagagcatattctgtgtgtgtttctcttctcttcgtcttca
gttccaaacagccggtgttgtggtggagagagagagagagagagagagagataggaagag
agcttgatgagtcaactgttgaagacagatgaaaaggcgaataaaggacaggcatagagg
ctgaaagcgcatgcactttgggtattccgggaataaaatctatcgtaatcaaatatctag
attggaagttaaatcggaatatgaaattaaaacctagtgaaatctatatttaaaaactga
atctcagtttcattttgaaatgacaaagtggctccgtggaattgtttagtacgcctgtca
tccaataagtcacgagttcactctatctactgccacacattaacttctaaaaatctgatt
tgttcaaaaaacctcgaaaagtatagctacgtgttgacggaaaacgcaaaaacggctata
tacagaacggagaggaaatcggaatgacgggcgtcgtaaaacaagacaaatatgaacggc
cgtttcttgaaattgatgtgaagaaagaacatctgttttagaaattctcttttttggaat
cgagaccaaaaccaaaaaatcaaattcatcataaccaatcacatgatatctcgaatcatt
gatcaagatctttccagagaatttctcacatctcaaaagtcacatatcaaaaagctaatc
ttgcaatattccgattagtactttgtcagagaattggcttatctagagttgtcatcaaaa
gaacgtatcaaatttcatctgagtcacacctgcatttagatccaaaaataactaaagaca
tcaaagttcatttaagattaacacaaaatttgtagttgataatctgtctgaaattctcag
aaacacaaatctttttttggtcgaatgactcaaagggcacgtacgaagattaaatcgaga
gcgaacattttagaagttatattcagatgaatttcacgatgactcagaatgttttgatga
ttgagatgactgaaaaaaaatgatgaaatgacaaaaatataagctcctcctacaaacaat
aaaaatacatagcgaatcagcagtagaatccttgcaagaactgcatcaaaacaaaataaa
atttccagaaaagcgaatattcaaatcatgggaatatagtttgtttcacaatctcaaaaa
aaaaaacactttttggttgtgctgaatataattttggtgtacttggaaaaatggtatgca
agcatctaatctataatttaatctaatctctatttttcagcagattcgttctttaggctg
attgacatcattccctcatatcctattctgttaagatacataaagttaccttattcaaca
aaaaaagaagtgacgagttttttttgtcaaaaatgtcactaaattgttatatgaaatgct
agatattcagaaaacttgaaatcagtcacgtgaatgtcgattcaaacaaaatctgcacac
aaaagtgggcacaatagccgtacatgtcacacgctttatggtctcttttatcacatctat
tgtgaaaaccgacaaaagagaagagtgtggatgaagcaaagagatgaatgtgtttaaaat
cgactattgttctgcagagagaaagaactgagtaaacacactagtaccttccaaagggtc
aactgataaggataggaagaaaaggcatgcaaactcacaacttttgatcagagggcaatt
agatctggcagttatgaagaaaatttaatctcgagacctgcaaatttgcacctgcttatg
ctagtaagaaagggctttagctttcaagagaatcctagttcatcccgttcctaactcatt
tccttttcctctcccgagtctttccataaatctgtcaacaaacatccatctgcttccctt
cttttactacctgaataaggagtttaactagatgagaaaatgggaaatgaggtaaacgag
gtagatgattaattaagaattgctggtggcgggaggggagtggttactaattgcatgtta
gtaaagggagagatgctaaagagaaaggtagctcaaaacaagcttctttggtagaaagaa
accccaaaccacctggtttatgattgtatttatttgtttattcaattatgcttcaaaccc
ttggcaagagaaaatcgatttcaactgaaaatgatttttttttctgcacgcaaattttgc
caagtgttctgaaataatttttatatcctgttctcaactattttaagtacgacataaatt
tatatacacttatcataaagtttagaaaaagacaaaagaaaagtcagattttcaacatga
attgatgttaatgggtaaacgtcaggttatgaaggattcgaccgggggcactacaaacga
aggaatgtataatacagaaaaaagaaatagagaaccacgaagaagaatatagaaaggcac
ttcaattaaaggaatacaattcaaaagaggaagtttcagagaatcacagaaaatagagat
attgcacagaggtatgatgaaaggaaatgttggaaaatgataaagggtgagggtcatgaa
gaacgtagtggaatgaggtgagaaaaaaaaataaacatcgaaagaaaactatgaaaaaga
taaaatatgaagataaaataagctaagagaaagagttacgtggaaagcgtgtataaagag
aaaaacagaaaatgtacatacacgttgagatggtttattcttatcagcaactattgcgat
aaggagagtcacgtggacaatggaaagtcttcgagaacttttttgatgatgtgggatgag
cccacatctccacaccaacccatttcctggaacagaacacaattgatgaagcgaagaact
tcatccattgtgaagttggattctgaaattaaaggttcagaaaagactgagaggggctag
cttacgaggccagatggaaaagtggttgagggcccgcaccaccaaattatacttttcctc
ctcttctttctcgagatcttccctctgaaacatgatcttttttaaagctgtctatttatc
ctaccttctccatcaacttctctttggccttgacgaacggcctgaacaactcctcgttgc
agtattgtcggtgggagttgaggaagtcgacctgaaaaacgggcaatgtgcttttacgta
cattagagacaaattaccgtgttcgcttccaactttatgtcctccacggcccattccttc
atctcggtcatgatccttataaaggatgacgccccccagaagaatagggctgtcggtttt
cctctcgggcccttcatcgcgttctcccatgattccgtgaaaaaacgtcgactgttctcc
ggatcacgagcctcttcacggagcttccaatgagtgctcatgaacttcaatgcctcggcg
gggatggcaggagcagctcgggcattggttggtggtctccctcttcgtgccggcggagcc
ccttttggctgacgagctcgttttggtcggggctgtgtgggtggctgaggcacctgagac
actcgaggttcgttcatcatgctcctaaaattgtgctcaggagagtacggtggcgggtta
cctcgggtccatagagggttctgagcttcagaaggtcttggagcatgatgattgacttgt
ggacgctgatccatttgaggattctggcccgaagaagacaacaaggcatcaacggagaat
agaggcggccgtggaggcttgggatcacgagtgggatggggtggagcatgaatgactgac
ggttgggattgtcccggattctgaggttgagccatcggaatttgattcataagaagttga
gacattgggggctgaggcattggaagttgagccattggaaagtgagccaatgagggctga
gtcattattgaagattggcctatcggaaactgctgaggaaacatgtacatgttcggatat
ggcaacaatggttgacccaagtgattgaccggacctcttggctgctcagtttcaaacctg
aatgatctcaaaagcgtggaggtctgtatcggagtctgagctggttcaggtgcttgcaat
tgattcgtcgagctttggacattttgagtgactggaggctgtgcatggataaagaattga
ggaagatgtctaacgggtgccaacggaatatgttgaggttcaggctgcctcttttgaaca
ttttggatagccgggagttgctcaggaagaatgaaaggaaacggtacctcattttggttc
aggttctgagagctgacaggcggttgttctggttgctcagctattcgagcattaacaggc
ggcctatggagtggctcagctatctgagctctgacaagctgcacatcgaatttctcagca
acatgagttctgactggctgcacgccaattagctcagctacctgagcgctgacggacggc
tcgtcgaattgctcgatatcttgagctctgacaggaggttcagagacttgttcggcaact
tgagaattgacaagcggctcataaagtagttcagctacctgagagctgacaggcagccca
tcaaatttattcgtttcttgagcgctgataagctgctcatgaagttgatcagcctccatc
tcatcgttcactgaaactggagaccatggtggtggctcctccgacgattcggattgaacg
ggtgttccaattcgttgttctatagattcctgagccattggttgatcagttgagtgaatc
atcttgtccaattcgctcatcaaagtcggtgaccatcctggctgtccagaggctttaaac
ttttccatttcttcatacaattcgcgagccatctcacggatttgtgtaacatttgagatc
ttttcagtcgtttggctttctgaagccggctccgttgtctcttcaccgttgattgatttc
gaatcaggaatctcttcaatattatcccaacagcttccaaaatgatttctgacgtctcga
tactctttgagctcgtcttgattgaagactccattcatttcttggtccatcggtactggg
tttgaggtagcggctgcttcggcttctcctggttcagcttgcggctcctgatcaatggtg
actggaatctcttgagttgcagggtggacatactcgacttcttgatctgtgagttgtgtc
ggtgcttcgatagaaatagaagagttttcttccgtttgagaacttttttcagctgtttcc
accaacttctcggattgcctcgattccctggctctaatcatatctttatcagccatagac
ccctttggaataaaagaagacgtctgggagctcgagggacgattggctgataagtatgaa
ttggagaagctgggtgaaacagtaggagacgaattcgagaacgagggagataagttttga
tccgcaagactaatagatccggtggtgcaagagaaggagtgccgacgggttttctcggtt
ttctgttcaattacactaatcggctcgacattcttcggaagagttggttcttctagctca
tcagaagcctcagaaaattttgtttcttgaccagtcgattctgacacttcttcttgaatc
agctcttcttcaggggcctcagaagatttcgttacctggccagtcgattctgagtctttt
cttgaaatcatctcttcttcaggagcctcagaagattttgtttcttgaccagtcgattct
gagaattcttctgaaatccgctcttcttcagggccttcagaagatctcgtttcttgacca
gtcgattctgcgccttctttcgtaattagcttttcttcaggagcctcaaaggattccaat
tcttgaatgggaacaattgattcctggcttccggaagtttcctcttctgcagtcggctgt
tctttttcagtctttcgatccaaacgtgtcggctcgatgaactcttgaatgagatccggt
tcctccccaatttctcggacaatgtcatggatttcttttgcagcttcgagcacttctgat
tgaccggagtcttccgaattctcaacgatggttacaggagtggcaactcgcaatggccct
tggtccacaaggaaaatcgaaacttcatcaacttccatccggtgctcttcttggaatcct
agtccttgatcgactacagttatgggcgattcaacgaattctccttgcccaaccgagatt
tgagcttctacctgaatagaaacttttagttgggtgctaaggtttggttttttgttacct
gattgctgtggccttcagccgaatttttttcctgttgagaattcttctggactgtggagt
cgtcagttgtgtcctctttcttgctccgtcttcttctcttgtgctccggcaaactatctc
cggagttttcggctggaagagccttgcttcggcggcttctccgtggctttggagtttcct
tttcctctggattgagcatcgtttgaacttcctctacgatttttctaaaacacaaattga
ttccgtcttgggaggaaataaacttttggatttcgagactggtttccaaagaagttgccg
tggaagttgatggctcctgaaaaaattatttttttcattcaggatgactatttttggaat
agtaatttctagcagcagtattctgacaaacctcattacttgacgatgggagtgactgca
aatatatatctaacaacttgcagtcttccggctgaaattaattaatttcaaacagaaaca
ataggaattctcaccttcgatcgcagaacgatcttcctggcctcttcaatcgagaagtta
gccttctctatcaaaaacttcgcttggaaagcgggaacgtcgaggagcgtgctgcaaaaa
agattgcagacctccccggtcaatcgggagatcgtctgctcccgatcggttgtttttgga
gcgtttctcaactccacaatcttttgcatcgcctcatttgaggacatggacgattgctgc
tcctctgtgaagggctggaaatgttggttgctttactgtgtgtttattgtggaacttaca
gcaacgattgattgcccctcgaagagcatcaaagatgtgttggagaccgactaaaaataa
tatgatttttatatatttgagatcaaattatgatagccgaattgttttaatcatagataa
ttatgatagctaggtaaactttttcacaaggtcatactttgaaaaccaaaaaaatctata
tttgaaaattaattggtgtcattacaaaaaaagtttgagccagcgcataaaaatttttaa
atgtatgtaagcgttatcgtcttcacagctttcccacaagggtcacctaacgacaataaa
ctatccatcgctttttcgtagcactttttaatctacatgcattttttaaattttttttca
gatttgtgctcaggttcctccgaacacaaacccaacccaggtgcccgcatacaaaaccac
taacctggctctcttccttcttggctccgcgcctccttcttcttcttggagcatcggtct
ccactgctggcgtgtcgagcttcgccgcctgaaataaaaactaatgttgaactgaaatat
gaagatgaacagcaacaacattttacttgttgggtgttttaaaagataatagtaagttga
attaaaaatgattgcgaaatttcaaactttcactactaatgagaggcttgaatgaacttt
taaaaattaccctggatgttctcttcctcctcgcagaagctccttcctccgaagcatttg
atgtggatggtgcgaatcgatccattccttcttccagacttatttctccgttggctactt
gctgaaataagtattacttcgacgtgtggagagaaaagaaatataaggaaaacgaaagga
gattaagaaatgtattctgactttacaaaaaaaacgaattactagagcatgtcataaatt
ttaaaaaagtaagcgctcttgatacatgtcgtgccaccacttctatataattatcttcag
aaatgaagtggtgctaacacattattactctatgaattccaagaaaaagagcgaggggcg
tgttctcgatgtttcgaaaatgaaagttgaaagggggaatctagttctataacatcacaa
caaaaagaataccttggcaacttcggccactggtctaggatacaatccaatcagaaagtc
cataggtgaaaaccattcatcggtcattttctcagaaacgcctccaaatctgttggaatt
gaaacaaattatttgggggaggcactcatttttgtttattgtcgaaagatgatatgtggt
ctgtgctaactaagttttggtgtaaaatgaacttaaggtcatacacttttgaacgcaagt
tttgaaactatgtaacaaattgttagtaaatgactagtttaactaagtataaaaaaacaa
aacataacttgcaatccgttctctgagatgcatttgaatgattcagcattcacttaaata
acattgctaatgtcattcgcgtaaacaaattttaaaaaagaatagtttctgttaaaagaa
catagttgtacaatcaactttctacatggttcagaatactaacataacatttttggctgg
gttgtagtatcaccggccaaaaaaaataagaccggccgaaatatgaccggccgaaatatc
accggccaaagatttatattatgccaatctcgaaaaatgtcggttacggccgaagatccg
aaagttcttccacgtgaggtcggggagcgaaaataaaattggtacagtaagaacttttca
ctttttgtcgtgcgcctttaacgctttctattgaaaaccttaaaggcgcatgggttatgg
tctaaagttcttactgtaccaattttattttcgtggcccgacctcacgtggaagaacttg
tcggatcttcggccgtaaccgacatttttcgagattggcataatagccggccgaatgctg
aaataagaccggcccaaaatctgagtcaatgactgaaacgtgtataaagtaacggagacc
atctagagttgttcagaatgaaactagaaactctacttgatatcatagcttcgttccatt
cattattaagttgaaatctcaattagttttattggaacttttgggccggtcttattttgg
agttcggccggtgataatgttctcaagctattcggccggtgttatttcggccggttttat
ttcggccggtgttaattttcttggccggtgatactacaaccaagccacatttttcacaac
taacattcaatgtgcacgttgccaatcacagtacttactaactccaacaagtttacagat
gacccaacaaggttcggccatctggcgtaaaaggcggcacctcttttgaaaacagatgtg
ttcatactaacagaaaaaaacattttttgtagtttcgaggtcgcaggcattctagattca
acacgaaatacacttttagtacacggtttttgtggttcctcaggcagccgagtaaaccta
ttcctactaacaaagtagtaacaatatgaaacgcagctaacatagattaacatactaagc
cacatagctgagaagagtatgataattactgagttacatgtatctagaccgcgcttttga
tttggtatgaacagaaatgattcatgaattctttcaactacaatttttgtggttgaaagt
gtaaaactgctgcgaaaagagagcattctctgctacaaggaaagaaaaaagatgttggat
ggggtgaaagtataaatgtgatgaaaagatgacttattgtttcaaggcagacctctatta
aaagagcatttcgcaagacgttaatatgctacatgattcatgctatgagcaagcaaagtg
aagaagaacaggctcagatgaagagattttgtgccaatgtgcaacaataaaaagtggtga
taatggaaaaataaatctgtgagagaccaacagagaactgtttgatgatgaccgacaatt
gggaaactaaggatttttaaactcacggaatttgcagttattgaacgaataagtagaaat
acgttgatattgagatgtgtcttctgaaataatatattaaagtgacttgtaacacagaaa
aagtgtatgaatcgacagagttagagagagagaggggacacataaaacaataaaagcgac
agtgccccgtccgagaagaagaagaagaatgaaaaatgaaatggttgacggaagggagcg
agcagagaagagggcataattcgattaagacaacctcgtgaaaaggggtggagtttcgaa
acagatacggtattggaaacttgaggcaagacctaaaaaaggcacgacgtaagactaaga
agcttgatggatgaagacgtcattttccaggatggggtgcttctcatttctcattgtgag
aagacaaagtggaaggggaagagaagactaattcgaaaatgtggggccgccacggctata
catgtatgtgccctttttctgacatgatttagccccggatttatgtgtatgtgcattttg
tgttcgaggagaggatgcgttttttgatacgctgggtgggcacggtgccgagagcttgcc
cagtgaacaagcaggggtataaggattttcgaattcacgggattgtcacacgatgcttat
tgggtctatacatgggcggtggaagtgctgactagatatctgcttgcgttttcaatagat
gagcagataagctcgcgcacaatcagtacacttaagacgagcaacttgttgttactaaac
tagctgagaaaatggtcgcaatgttaccagccatgtttcagacctgaacaaagtgtccat
cccatatttcgcaaggcactacgaaatcaatgtgaaagcacgaagaaaaaagacgaaaat
cgaggaaaaccaataaaaaatggacaagatgcaggagggaatcaggaaaaaggtcgagaa
aatagaacacggggtccccctcttttggcattattataatgtatatttccttttttatgg
gatcctgctttttatattcgcaattcctaatacaagggcactattcaaatattcgtgtcc
ttgattctactttttgttttttctctctctgcccaatcacaaacataaaatgacctctgt
ccgcgtgcgaggaaaaacataacagatacgaaaaaaaaagaaactggcgaagagcagaat
gaaaaaattagaatctgtgtcgaagggaactcgaaaagacacatccagcacctgtcatga
agtggatgacagatgtatttcgccttttttaggcgtcgacggggatgagcatgagtgaca
agtttgagaggacggatgggcactggatgggcaagttgccgaactcttgtcaatttgatt
gataatgcaaaaatatgcaaaccgacctgtaaaaaaaagaaaaacttggaaaaccgccaa
ttttacgaatagaaaaacatatcgactttgcacaatacgtagcaggtcgtgtcgacattt
tatgattgcagacatcacaaatcgttcttgaatggagagtgtgagaaaccatcttttcac
ttgttccgtgctatttatactcgaaatcaattctcagaaagttcttagcgaattttatta
cgatatggatatccaatggttctttgtagtttgatccaatatcctgaaattaatcttcgc
caccattttcaacacacaaacaactttttgtttttcccaattcacaccattattttgtaa
aatttcattcaaatagtcacataaaaatgaaaattaaattattcaattcacagaagactg
tacagcacacaagaatcgttgttctcttcatgacgtcgtttttcccacgcgtaattgcat
tgtgcgggtggcgacggaaggcacgaatttgacaataacattagaaatatgtatttctgt
ataatttgaataggagaaatggaaaatgaaagtaagggatatttgaattctaaaatggga
gaagcttgacttttcagcacacataaccggaactgtttcgatatttcgaatcccacacgg
tcactattatctgatctgaaatccctaaaaatcggtatcgaatgatcgccacttcccatt
tatttctatccgaaaaaagaaacaaactccccttcttcttcataagtttcatttcccttc
tactacccccacccctacctgcgtatttccgctagtactcttctcgtttttttcttagat
gaagagtacatttttctcgtttcgtactactctattcctgtgtgtagagcaatgagtgac
aggatttttgatttggttttttggatcatggagccccttttctttctaaattctgttctg
caaaccaaactgtcaccgtccaacagttctaattaagtcgtcacataaatcaaaaaattt
atgtgtacctaggccaaccccatttaatgttatctagtttttgtgttctttttttttcga
aaaagttcccattttcaaagtttttatgtctaaaaaaacaaaaaagtttagcagcgagtg
gtttcgatccaccgacctctgggttatgggcccagcacgcttccactgcgccacgctgct
gcgtttcaccgccggtcaagagggcaacaatgagcgtggggaaaatgaggggtaggtatg
acattctgggatgacaactagaaatcggatctgaaaggggtgacgcattaggtaacaggg
acgcctggtaattaattcaaaatcaatagcttcaaatttcgaatctccactgtcttttgc
gcgttctggtttaacctagaaacattatatcagagcgttttaagacattctactttttcg
ttttctaaatcattcttttagaatattcctatttcttatattcctgggtgcacatattcc
cctttctctaatgaccgggttctctcaagttcaaaagtcgttatgtcaccttcctcacac
cacttaattacccgattcccctcgtcacttttccagatgttctccgggctccgccccctc
cctctttttcttactcttcttctttttgcccccagtttctcttacgaccccttcacttct
tgtggaggaccttatagacgaagggagctgaccggaaatggtcattttgagaggtccaaa
gggtgtgcacctgctttcttcttcttttaggcggccccttctccctattacttttgtgag
tgggcactctgaacccgactagactacctggcgattttctgatggaaatgagactttttt
tcagttttttgtggcagggttgcttttatggggataaataggtaccttcatggacatttt
taggacccctaatagaagagcaccaacgtcggtacgacctagttgactgaaagatatgca
aattttaagctgagccgtgtctcttgtatcgataccagaaaaaaattaagttataatctt
ttttgtattttttctattttcggaaaatgaatttttaaagctttgtataccactgtagtt
tatgacgaatgtattcccgtaatcatttgaagtatcgaaaagctatcaaaaaacggaatg
ttgctcaattcaagctaagcagacctttagttggccgcttcttgatttctcaactagcct
acacggtatataaaagatctcgcgtccattaaaagtgcaaactccccttggaaacgctca
aacactaacaaggaattcgaatgttcctagttttctgtgtctctattgttcgaggtggtt
ccctcataaatacctactttctttctgaatgcttccctccattccaaccccttttcttgt
tatatttcgtaatatctctactcccccgtttcttatttttttcttattctttttcaaaat
ttcagccaaaattagcctccatatatatctcctagttttattctcaattatcccggtgac
acgattcgatatggattcgccacgtggcgggatcctaggaagagctcttcgtgaagcttc
ttcaataggtgaaatgagtaggaggcgacaatcagaggatgtggatttagatccggtgag
gggtattccaagacggcatccgatacaggtgggtataatcttagaattcaatttaggagc
ttggtttgaaccttcctagtggtaaataattttttctttagtaattagccttatccagtc
atccctgaaccattttcaatagactagttctaacatacctccattttcatcaactcctgg
gtgcttccccgggtgcacctttcccctaaatagtccatcgagttcaagagacctcccaaa
agtagtttctttttttctgcgaaagaaaaaaaaatagaagaagtgcaaccaattcctctt
cttttccacatctcttcctttcaccaaacatcacatatttcctccttcttccctctcaaa
aagatactttttttcgtatctgtttgttgctaaggcctcccttcggtgggtgggttttga
cgaaaaacggatacattgagaagaagaggggaagaagaagggagggagcgcttttcaact
aaataattgaggccaaaatgttactatgaaaagaagagaaaagaacaaatgtataaggta
acgaaaagataaagcaaaaaacatttacctcaataggagtccaacctaagcgcttttggg
tctaggaaaacccaaatgagccatctgttcaccttaactgtagagcttttaaggctctga
tgtcttttttccagtttaaatagattttccagatgattccttctcaaccgggctcctcat
ctcatgtctctatagtcaatatccctggccccacaactacttcaagtatccaccaaacag
aatctcacagaacagaatccgggaggttcatcaggcaggtccacgcaaatcttctctttt
acaaaagcatgatacaggagacgtcgacaatctcgagaaatggtcagtcatggtccgcct
ccagactcgcgtgccagctcgggatctacagtaaccggttggacccgcccgaagtctgcc
gatgacgataggcaggatttcaagagaagaagaagtggtggagggggaggaatactgtca
agaggattaagagagatgaataaaatggtggaggagctggaacaggccagtgaggagcca
caaacaagacaaggaattctgggaacggcattagaggatatgaaaggggttacttatcat
aagatatttagaaggagagaggagacgcctaaggtaagagaaaatcattcacaagtaggt
ttacgtcagttatccaaatgaagtcaattgacgagttgctcaccttaaaactctaaacct
tttttcatcagtaacttttgtctatctatacttccaacctattttttcaagcgttcccgc
tctttcgacgaccaagaactgtctaatcgcgttggaatgatcgagcaacttcttcgagac
aaggacccgttggagttgaagcaactgggtcttacggtatgtcaagtttttgataacttc
cacactaaccgtaatatacccaaatttagcttttgctcgttctcggcatcgcccttccct
agttttatgtgtggccattaaactgacgcatttggcggcgaaactttcaattaattttac
ccttctggtatccctaatttcttattttatgtcctcgtaaaactgacaccctgggaggga
tagggggattgctcattttatttttttaccctagtcaggtatgccgactgaaactaaagt
tattcgaaaatctaaatctgttacccgaagagaatggtttctaggaaaggcttctagtct
agaggtatgttttaaaaacttcaaactacgaattaaatgctttcaggagctcctcaaccc
ggatggggataacgttccaactcctggccgagctgtaccacctctccgccgatcgtcgac
ccatctccagatcggaaagaactctcggatagtgttcgttccgaagcagccgagtcgaga
tagtctgacacctcctcatgccagtgggaacaccctcggcaagcctccattccgagagag
catcacttcacatgcatcgtctcatgaggaaatgtcagctgatgacttagcaatggctga
tccgcagactaagatattatactttgcgaagcgggatgagtggacgaatgttgaggtgga
gatggagacgattaagcgcagtgattttagtatggctgataatgtgagttttacgacttg
ctgcttattcaagctctttcaaagctcttcgaatcaaataatcatttttcagcacggctt
cacggcgttccttctcgctgtcaaagcaggaaaggacccgattgtcgacaaaatgattcg
gaaaggtgccagagtcgattacataaccaaagacggccgtaacgccacccacatcgccgc
aatgtattcatcggtggaaacacttgaactgatcctgaagcgatattcggaattgctaag
aaagggggcggggccaaagaaacagttggcaatccacgtggcttgtgaaagaaaatcaaa
gaaagcatttcccattgtgaaacgaatcttagaggatacagatcaaagaatggcggagga
tggagaaggatccctcccaattcatctggcattcaagttcggaaatgtcaatattgtgga
gcttcttctatcaggtccttctgatgagcaaacaaaaaaagctgatggaaacggagatac
acttctccatttggctgctagaagtggcagtctggaggcggttaggactgctatcgcggc
cggatgcgataatgcgaatgtgcagaacttggtgggaaggactccgcttcatgaggtatt
gcaaaatgggacatcggggttgaggggaaacatataagatagtgatcaactaaaatgttg
tttagctattttgcacattttttgtagttgaagactttttgatagcgtcaaaactcacct
cattctaggtagccgaagtgggtgaccagggaatgctaaaaattatgttcaaactacgcg
ccgacgcgaacattcatgataaagaagacaagacgccagtccacgtggcagccgagagag
gagacacccagatggttgagtcactcatcgataagttcggaggatccttgaaagccagga
ctcgggatggatcaactctccttcacatcgccgcatgctccggacacaccagcacagccc
tagcgtttttgaaacgaggtaagaatccgagagagttacagcaactaaaattaatttcag
gagtcccattgatgatgcctaataaaaaaggagctcttggtctccactccgcggccgctg
ctgggtttaatgaagttgtcaaaatgctcatatctcgaggaaccaatgtggatgtgcgga
ccagggataactacacagcacttcacgtggcagtccaatctggaaaggcgtctgtcgttg
agactcttttgggaagtggagccgacattcacgtgaagggcggagagttgggacagactg
ctttgcacatagcggctagtctgaatggaccggagtctcgagactgtgcgatgatgttac
tgaagagtggaggacagccagatgtcgagcagatggatggggagacatgtctacatattg
ctgctcgcaatggaaataaagagataatgaggtatccgagcgaggttactgtagatctaa
acatatttttaaggctgctcctcaatgaaaacgccgactcacaaatctgctcgaagattg
gagaaactccgttgcaagttgctgctaagtcctgcaactttgaagcagcttcgatgattc
tgaagcatctatcagagattctgtcgccagaacaactcaaagagcacgtgaatcacagga
ctgtcgacggtttcacagcacttcactatgccgcagagatcgagcaccgtcaattacact
tcccaggggaggacgcaaaattagtgaaccttctgattgattacggtggaatggttgaaa
tgccttccctaaatgcaaacgagacagctatgcatatggcggcaaggtctggaaaccaag
cggtgctgctcgccatggtcaataagattggtgcgggggcagtgcagattgtgcagaata
agcagagcaagaatggatggagtccgctgttagaagcgtgtgccaggggacatttgggag
ttgccaatattttgttaaaggcgagagctttcttttctgtttagtttccgaacttctatt
ttcagcaccacgcacgtatcgacgtttttgatgaaatgggtcgaaccgctcttcatttag
cggcttataacggtcatttatcgatagtacatcttctgcttcaacacaaggcgttcgtta
acagtaaatcaaagactggagaggctccccttcatctggcagcacagaatggtcacgtca
aggtggtcaatgttctcgtccaggatcatggagcatcattagaggctataactttggaca
atcaggtaggaaatctagactgcaaattttttctattaataattttagaccgcccttcac
ttcgcagccaagttcggacaactcgcagtgtcccaaacccttttggccttgggagccaac
ccaaatgctcgagacgacaaaggacagaccccgcttcatctggcagccgaaaatgatttc
cccgatgtggtcaagctgtttttaaaaatgagaaacaataacaatcggggagtcctgact
gccatcgatcacaacggtttcacttgtgcccacattgccgcaatgaaagtaagtagtcgt
ttcgcttcagtgagctaatctaaagtgattcagggaagtctggctgttgtcagggagttg
atgatgattgataagccaatggtgatccaagcaaagaccaagacgctcgaagcaacgacc
cttcatatggctgcagctggaggacacgctaacattgtgaagatccttctggaaaacgga
gcaaatgccgaagatgagaattcggtaagggaaatggataagaaaactaacctggaatgg
tttcagcacggaatgactgccctccatctgggtgctaaaaatggattcatttcgattctg
gaggcttttgacaagattctatggaagcgctgttctagaaaggtttgtaaattttgcatg
ctaatatagtgaaaaaaatttcagacgggtctgaatgctctgcacatagccgccttctac
ggaaactcagactttgtaaacgagatgcttaaacacgttcaagccaccgtccgttccgag
cctcctatctacaatcaccacgtcaacaaggagttctcaacggaatacggtttcactcct
cttcatttagctgctcagtccggacacgacagtttggttagaatgttgctgaatcaggga
gttcaagtggatgcaacaagtaccacgatggtaagatatctttcatgactattgctaatt
caagattccagaatgtgattccccttcatttggctgctcaacaagggcatatcgccgtgg
taggaatgctgctgtccaggtcgactcaacagcagcacgcaaaggattggagaggacgga
cgccacttcatctggctgctcagaacggtcactatgagatggtctcattattaatcgctc
agggatcaaatatcaatgttatggatcaaaatggctggactggtctccactttgctactc
gtgcaggacatctcagcgtggtaaagctatttatcgactcatctgcggacccgctagctg
agacgaaagaaggaaaagtgcctctatgctttgctgcagctcacaaccacatcgagtgtc
tgaggttccttctcaagcaaaaacacgacacacatcagctgatggaggatcggaagttta
tattcgatctgatggtttgcggaaaaaccaatgaaaatgagccgcttcaagagttcattc
tccaatcgcctgctccaatcgagacggctgtcaagctatcggcactgtatcgagatatgt
cggagaaggagaaggaaagggcgaaggatctgttgaacgtggctgtcttcagtgagaata
tggctgtcgaattgctaggtaagtccattttccgaaattggaaaattttatcttcttcgt
caggaatcactgccaccgagtacaacgcggcgcttctcctcaaagcaaaagacaatcgag
ggagacctcttctagacgtgctgattgaaaatgagcaggtaccgtatcctcaacaccttt
aaaattcaaaaaggaattttcagaaagaagtggtatcctacgcttccgttcaacgttacc
tgaccgaagtctggaccgcccgtgtcgattggtcattcggaaagtttgtcgccttctcgt
tgtttgttctgatgtgtcctccggcctggttctatttctctctcccattggatagtcgta
tcggtcgggctcccattatcaaattcgtttgccacatcgtctcgcacgtctatttcacga
tccttctgactatagtggtcctgaatataacccataaaatgtaagctttaaccatgtaat
tctattgaaaacatctttttctaggtacgaagtgacatcggtagccccaaaccctgtcga
atggcttcttctcctttggctctccggtaatcttgtctcagaactatcgacagtcggtgg
aggatccggtctcggtatcgtcaaagtcctcattctggtcctctccgctatggccatagc
tgtccatgtcctcgcatttcttctgcccgccgttgtgttaacccatttggataatgatga
gaaacttcatttcgcgaggactatgttgtatctgaaaaaccagttgtttgcttttgcgct
gctattcgcgtttgttgagtacctggatttcctgactgtacatcacttgttcggaccatg
ggcaattattattcggtaaataaaaatagttactaaaataccgttaccttttttccagtg
atctaatgtacgatttggctcgtttcctggtaattctactgttgttcgttgccggtttca
ctctacacgtcacaagtatttttcaggtagcatctctttattagagtgcccacataatga
aagtactttagcccgcctaccaaccagtcgacgaagacagtgccgaactgatgcgtctcg
cttctccagaacaaaccctcgaaatgctctttttttcacttttcggactagtcgaaccgg
atagtatgccaccgcttcatttggttccagactttgcaaagatcatattaaaactacttt
tcggaatttacatgatggtcaccttgattgtgttgatcaatctgttgattgctatgatgt
ctgacacgtatcaaaggattcaggcacagtcggataaggagtggaagtttggaagagcga
ttctgattcggcagatgaacaagaggagtgccacgccgtcgccgattaatatgctaacca
agtttctaattgttgtcagggtcgcctggaggaatcgatgtgagtttaggttactcttaa
cctacgctactgaaaagcctggagcatagctttagacttaacaggtttactcgagctcgg
aattctgcacatctagcctacagcgctctgcccttctaatacagttcctctatttcagta
agatgtatgacacgaaaagctcaggatgatcttcgattcgaggagaacatcgatgcgttt
tccatgggcggtggtcaacaaggacgcgctagtcccacaatgcgtcctgatgagggagca
ggtatgataaataatgtgattcttagcctaatgatgtctagagtcgaatacctttgaact
agtcctgcagcgcttcagaacatcaattaatacactaaaaagtctaattcagtcttgaac
acaccctaaaaacaggctagaagcatgcgaaaactgtccgaaatcagtgttaagatctct
gaaagctattgattaggcctgaaaaaggtctaactcagcctaggactttcttgggcgtca
ttgtcttccatcctgcattgtagtgattctaaatcttctaaatctgcttctatccgtcaa
gcgcatggtagtccgaactgaacaatattatttttcatttgagtcaagattttgggttaa
ctaaccttggtcatctcgtttcaaccagcttgctattctagtcggcagcttaatccactc
atccgaccatcatgtttgctctgaccatcttgatgactgacctcccacgagtcccacgat
cctcgtcgctgaacctatcatcctagtcgttgtcccaccatcctcgtgttgggaggttcg
gagacgtggagggatctaaagagatttaaatttgagggaaacgagagtgaagaaacttac
ccattattatgccgagtcctctgcccgatgcgccgagccttccgtcagtgtgctgacccg
accatcctagtcgctgtcccagtcactgtcccggttgctgatttccaagatcctggtcgc
tgtcccaccatcctcgtgttgggaggtttggagacgtggagggatctgaaaagatttgaa
tttgagggaaacgagagtgaagaaacttacccattattatgccgagtcctctgcccaatg
cgccgagccttccatcagtgtagctgacccgaccatcctagtcgctgtcccagtcgctgt
cccggttgctgacccctagagtgtacttcttagccacctggtcgcccagagtgttgcctc
ttctacgccacgaagaggcgaagtacgtgtagaagaaaccgaacttagtgccgcttcacg
ctaccgaaacaggctggctccataaagttaagccgcacaggactacccgattggcggagc
aacggagaggacctggtgctcatcgggctagtcccgacttgcacagctcgaaggaatgtc
attgccgcttcaagagatactcgaaacaggctgagctttgagaaaacgaatcttagtgcc
gcttcacgctgccgaaacaggctggctcaatggggtaagtgccggtcaggagtagcccga
ctagctgagcgaggaccgaaagcttagtgccgcttcacgctaccgaaacaggctggggtt
ctctgaggacaaaactacaccgctcgggactacccgactggcgaaaacgaaagagaaccc
gatgaatgagggaaatctcgccttatataggcaaaaggggcggggcttggtggttcgcgc
actggggtaggtcaaatggagaacaatagacatcgtcacgtttctgagtgtgtctcctcg
ctctccacactctctagtttggattttcttcgcctatgcaggtggcccgtcattcccagg
agaatctatactgtttattcccaggagaaaagatcaaactaacgattccgatggaaattt
tcgaatattttcgaacatcatggggttttgagattttgaagcctcattagagatcaaaaa
gcgctttttgataatcgcaacttcgaaaatacccgagaaatgaaaaaaagatcaaatcga
aaaaagtgtaaacaaaaaaagttgagtctgcaagtggggcattttttggacacgttttgg
acaatcgaaaaattatctacgcctcatatgtacttcccatttccaaaggaaaaccgagca
gaaaaatagttttaattctaacttcaaaaattcagagatgggcggtcaacaagccgaatt
gggtcgttcagccgattggaacatcgagacagtaatcgattggcggaagatcgtttccat
gtattatcaagcgaacggaaaactggacgacgggcggaacttggatctcgatgtgaatgc
ccatgtcattccagctattaattgaattcgcagattttcaaaaattttaactggtttcat
tacggtttcttttccattatttttcgctatcccagtgattctttccccttttttcctctg
tctttctgttatggtttttgattttgaaacattttttaataaacttctttatatattgac
gtggcctttagaaaccacgtgggaacaattcaaacttgccgccatttttgaaacttcaat
tacaattttatcttttttgtcttaaaaatgtgcgaaaccgaagagtgtgattatggacaa
ttatatttcctagccgctgaaatggaaaaggagcctgtcaaagacagtttcctggcggat
tactgtaggttgacctgagactctctctctccctcctcctctctctccatgagactctcc
caacctattcacgattttattttgaaagctctcaatgagttgaatccgaaaacctagttt
caatagccaatcttcagttctccacccggaacaagactttttcatccgttttttcgcggt
tttcttgctagccgctcaagcacttactttgatggttactatactatagtaagtttccaa
tgagactttcgagataaaaaagtgtttaaagcattccgagttctctggatatattcatcg
accatatgaagcttcggatgacccattgaaaaaagccaaaagaggaaaaatatataaaaa
cacaagggattatctaattgatgtaatatcaatttttccaacatctgagttcttattcag
tcagttttcagaacctgaacgctccagaatcatatttcgtcacgactagagaatccgata
tcatgaaagtgttcataaaacattggcaattcaacgataggcaacgattgaaaaagttta
gaaagcgggaggaagaaaagacaaaagcgtggctgaacgaaaagaaagaagaaagaatag
ttcagaagagagaggtggagaagcaattgaggaagaagaacttgaacatttataatgaaa
aaatggaaaatgtgatgaagagaatcaagaagaaaaagcaggaggaggataaggtgaaaa
tgagaaggttggcagaattcgagaaaatgtttccggatttggtcaagaagaaagagtaag
ttagggtgatgagattttgatgtcaaaactatgagaatcatacccggaacccttgatgac
cttcagaaaattttttcagacgatcgaagaaaaaagcatcagttaaaaaaacaaaaaggt
gagcttcaaaggaaaatgaatctaattttttatttcaaacttcagattaccagaagaaaa
aaagaaaaaagtggaaatacctatgaagcttgaaaaggtcaaatcggctcctaggccatc
cactgacaaggctgctgtgccctcgatgagaccattgagaacgccgtaagtaactcttgg
agagctctcgtctaggtattcagaatcagctggccgagagcttggaaacgagtataatga
agactaggtcctgaaaattgtgaatttgggcttcaagagcttcggaagtgcaagcctgag
ttctcagaacatagtcatcttttcgctcattcaaataaagctgaattcaagtttcataat
ttccagcgccgcagggaagacgccgatttcagtggacaccagaaaaaagtgctctaatag
aaggaaaccatcggcagcacctctggacgaagccaagactcaaactttttcgtttaatga
gaagaaatcagtaggaaaagatccgaaaacgatgttggaagtgaaaacggcactggaaaa
agagaaaaagaagaagacaaagacgataagtccacagaagacacaaggaactcaagagga
ttcacctaccaaggtcagcctagttatgctaggagaacgctgaattttttcctcgttctc
ccacatgaatataatcccattagagtaaaagaaattttgttttcagccaagagtatccag
ataccgtacacctgcatcaagtttccagcaaaccgctctgaaggggcaggaagaagagtt
gacaagtaaaatgatgaaaaagaagaacataagtaagaagataaggaaaaaaccaaaata
ctgaaacgagctacatgactcggtatacctacgttttagtaggtcttttttttgaaaaaa
tgaaaaattgaattattgaacagttcttttacataaacaaaaaatatgaaaattaatact
gcacatgaatgagactgtaggaacatggaaagagtgtgtttggagggggcaaatgtgaca
atacttactgttaaactcatgatatcttcgttggtaggggccacggaaaacagtgagaag
aatgaatagagggaaacaacatagaacaaacaacaagaatacgaaaataatgagcatctt
gaaaaacagggaggatcgagaaagaaatttaaaatttaacttgaatcttcgacaagtctt
tgagtacctccatgtcgttcttctcctccggattctgatagatcacttttccgtcgcgat
gataagcaattgtgtagaccgctttgaggaagaacaacccacaatccggaaatcttttcg
agttggcgaagaagttgtcaaggagatggacagctccacgaacgacgatcatgtcctttt
gacggagctggtactcttctgggctcgatttcttgagttcttcacggaagttttcgattt
tctgaaatgaaattgctatttttgtagttcaatgtcaataaaggtacctcgattatcaac
cgtgccacttgtggatagatctcgatttttcctagatcgaaatcattgaagtgagcgtcg
actcggagaccgcgctctctggtagcccagtccttaacactacggttcgcttcgtcttcc
aaaagcgagtgttggaattggaaagaacattcgatctgaaaattttgtattttaaataac
accaaaatctaagagaacaaaagagaaataacattttctgtttcctcacctcaattgtat
tctccttgacctcttctccatatcggcaccgtcctatctcaatcctcttcgtcggcttca
catggtcaatatggaacactttggtggcgtacgcggtcttgaatgtggctcttcttccat
cttgcaccaaagggtctcctaattgttgcaacaagaattcgcagtgtctggttttcgttc
ttctcacacgattgtcgttgaggttgtacgtgaaccattcgccgagctgaaaagaaagaa
ttgaatctatagtttgaataggccgatctcacttgaagaagaggattcatcgagagcttc
ttcgatttccctgagccaaacacttgaggagtctcatacagttcctgattgtaaatcttc
cactgggtcagtcccgtcagtggcgaccaaagaagggcgatcattctctgtgatcctttt
atgtttttgttgaaaaaagggttcttgaactcatgatgaatacatattccggtggtatga
gtctcgaacaaggcctttttcactcggtttgtgctctgaaattgtttttttttgcaattt
gaaagaggactccaactacttgtcatataatttcgaattctaagaaaaaattctcagcca
aaaacttacgattaactcctccggacagagttcgtaaatcggagctacatctgccagttt
ttccatgatccacggctgcaaaaaaatcaataaattgagatactcctactattctgttac
cgccattctccaatatcccttcttagtctcctccggttccttgtcgagccattggactgc
acggatcacttcgaaaaacttgccatcacttgacggtgcgtacttgacgacgacctctcc
aacttcgtcgctttggaaatttctgtggtagacgctattcgggtctctgattagttggag
gtgtggtgaccagacgagtccttggtatttgtcaaaaacggctttggaaagagccgagag
attgggtcctgtgatgagaagttggatgaagacgtcatcgtcctctgaccatacattaaa
atatggaaggattgagtagctactattataagaattctggaaatacagtaatttgttgag
acgaaggagcccattatctcactttattgaagatctccagccagtcaccgagcctcacgc
tgactcttggaaggaatggaagctcgatgagcttatatgcctttgtgaatacccttattt
tggagtattggatctcgcaaacaaatccgacgttattcatggtgttcatggtgtagttcg
aagagatggaatgtcaattaactgaaaatgcaatttagaaatattgattagaaattaaga
aaaacattttaggcccgttcagcagagaagacaactaatcctataaaaaaatggtcgact
acgcaatatcccattagagggctcgaagagtgatgagcgctatacagcacacgttcagtg
tcattttggagcgttgttgttactcttttcctggggtatttcgcaacacaagggtagtgt
gatttattaaagttcttttgattaacaaacaagaaagatatgaaacccaaaattgcacat
gaataaggatgtggggacatggaaacggtgggggcaagtgaaatacagtaagaatcttac
tgtaagatgtcaacatgaagcaaaaattttgcatgaacacgaaataggagattcgttggg
gaccaggggtaacagtaagaagaaagaataaagggacacaacataaaaccgaaaatgtaa
catgaacacgaaatgggggaggaacgatgtttggagagtcaaatgggacaacactgcggt
cagggacattcaaataaaattattactgtcacactcatgacaacttcgtcggtgggggcc
acggaaaacagtgagaagaatgaatgaaggaaaactacatagaacaaacaacaagaatac
gaagaaggaggagcaatgagaatctcgaaaaccagaaatgatcgagaaagagaattaaaa
tttaacttgaattgtcgccaagtctttgagtacctccatgtcgttcttctcctccggact
ctgatagatcacttttccgtcgcgctgataacatatggtgtagattcttttgaggtagaa
caacccgtttttcggaaaactcttggagttgatgtagaacctggggaggcgactgacatc
gccgcgaacaataatcatatctttctgacgaatcttgaattcctctgggttcgattcctt
aagattatcctggaagttttcgattttctgaaatgaaattgccatttttgtagtatatag
tttctagaggtacctcaattatcgaccgtgccacttgtggatagatctcgatttttccta
gatcgaaatcgttgaagtgagcgtcgactcggagaccgcgctctctggtagcccagtcct
taacactccggttcgcttcgtcttccaagaacgagtgtttgaattggaatgtgcattcta
tctggaaattaaaaatccaaataaaacaacgttttccattcccccacctcgatattatgc
tccgtgagtttttctccgttctttcccttagtttcatacacaatccgtctcgtcggcttg
accggatttatagggaccacattggtgacggacgcctgattgaacgtaatctccttctcc
tcgcggtgcctccaagcttcctctccgacttcagctctcttctccttccgttgctttttt
ttcactccacccgtacgctggtcgttgaagctgtacgtgaaccattcgccgagctgtaga
aaaccaaatgaacttgtagtttttaaatggaactcacttggagaagcggatctttggagc
acgctgtatccgtatagtcttctactattgccgtgtccgcgcggtcttggtctggcctct
cgtccaccttctcaggagcttcgaacgcttcccgaacgtggatgttccaacgactcaatc
ctgtcattggcgaccacataactgcaaccttaggattcgaaccagtgtttgtcgccaaat
aacacggatttcggaaatcgtgatgaatacatataccggtcgcacaatcctccgtggcaa
cttttttgagatttgtggactgaaatcgattttctttatttgaaaaagaacttcaatttt
aatcatatcaagccagttttctagcaacttagattaatttccaaaggaaattattaacaa
aatatccattcagatcagaatttgaattagtcctctttaaaatactaatgtgttaaaact
tacacacatatcctttggaaccagatcgtagaccggagctctatctgtcagtgtttccat
taaccacggctgcaaaatatcattgaatatggaacacttcccctattctgttaccgccat
tttcagataccgcttcttggtctcatccggctctccgtcgagccatttaaccgctcggat
cacttcgaaaaacttgccatcacttgacggtgcgtacttcacgacaacctctccaacttc
gcctcttttgaaatacctattgtagacgcaattcgggtctctgatcagttggaggtgtgg
tgaccagacgagtcctttgtatttatcggcaacggctttgggaagaccatgatggggtcc
tgtgatgagaagctggacgaagatttctccgtcttctgacgagactttgaagaatggaag
atccatgattgcagcagggacatagctttcctggaaattgagctaatcgaaacgcgatga
caatcagttatctcactttggagtagatctccaaccaatccccgagttccggagcgacta
ccgggaggtatggaagttcgatgaccttataggcttttgtgtaaacgtgaattgtggttt
gaaaaacgtcacaaacaaagccgatgtcggatgtgtcgggtgtgggcacacttggcatgg
tgtactgtaattaagtaaattaagagagagcggatcttcacccctttgtcgggtaagaaa
ggaaaggggacagtgggagagtacggtaggattcaagattaaaaaacatttctcacgcaa
tctgaatcacgaaaccgagtaaagatagaaaaaagatagtaaaactctgcacgattttcc
tcttaaaacctcatattttcgaatctttcatttataaaaacgggataaaatgggtttgtg
tggaggacaaagggaaaacgaaaaagaaaacgagaccaataatgtttgagagtctctttt
agataagaggaggggaaaaatctgttgtgttacatgaaaaattggtgtggggggaaaaag
aaaaaaagagaaccagtattacattgattagataagataattggggcagcaggaggggaa
taaaaaacaatagaaatatttaaaaagagtccaatctttgatcatcctcattggtgggcc
tccgaacctcatcggcggcttcgtcctcgtctgaatccgacattgccagatcgttgagaa
cctgtccgactgctagattgtcgtctgtccacatcgaattggtatcgtaatctgaaacaa
gagacattattccagaaatctctaaaagagcaaacctccagcatccatcatatccatatc
catgtcttcctcttcgtctgtgggatgctcgtctgtcggatgctcatcggtcggattctc
atccaccggtggctcttcctgatgatcatccccagcttctccagaatccagaacacgtgg
attgatattcctctcaagttccgtcaacagttgccgattcgtctgcacaagatcggtggc
agtttgaacgatagctctggcaatatctgtatatgtactgacggctccgttgaaggttat
tgaattgtccaaaaggagttggatgtctctcatgaacgactctgtcgtattgtattccag
attcttgttcttcttctcgatgagcccgagatcgatgggttcggcgacgcggaggtagta
ggccgggaacttcttggcgtccacttttgtgtggaatggcgcggatttcggaacgttttt
gcatttttgaatgacttctccgagaaggaagctgaacccgatgcagtcgttctcttcgag
gagcggattgatttgtttttcgagttgaatgaatcgattctcgtgctcgatcattcgttt
tccggctagttggagcatctggaagacgacaaaggtaaggttttctaaaaaaaaaagaac
atacctgcttggcagtgacagtcagcatattgttatctccattgtagagtctcgagttgt
cgaacatcaacttgacgtcatccaaaaagtcttttctcatcacatacttattcgaggcta
tctttgttttaatctcttgtagagaaatcggctctttgatgatatcatagtagtctttga
cttttttcgagttgaccggcgtcaagaacgcgtctgatcccggtatcattttgagttcgt
tgacgatttcggtgagcagtgtgcctatgagaaccttcggatcagcacgagcacgtacgg
attgtttgacagggccgtggagataatcctcttctggcatcaccgaagcgcgacgtttcg
agctgccaaccgacgagttgcggccaccgcggatctgaaaatgggctgatgagtagggag
tcctcgaagaatctcttaccgctccaggttgattagaagaccgcgacgtctgcgagtacc
gatcgtcatcgtcgtgatccgaagctaggctggtgccgaattcgagattgagctcctgtc
gttcacgaacagccgcatccgccttcttcgcctgcttgattttgagcttcttctcgcggt
tcatatcttttcggatttctgagaagttaaccttgaatttcacttttgttccgtcgacct
gcaatatacaaagactaaaatgattctgagtctcagtaaggatacctgtatatgtctcgt
gtccggagccggtgtcgattgagcagtggaagcgatcgacgtgttcgccgactcatcctc
ctctttcaacggcgtcagcggctcttttccgtagagcggacaattccgattcgttttcat
gtgtccgtacgcgtggcacgcactgcaccgcatcttctgaagattcggattcggcggctt
ctccttcttcaccgccggcgtcttcgtcaccttatgcgccgccttctcctcattcttctt
cattcgacgtatctgatcctgaagtcgtcgcttcttctttcgcttctcctccttgtattg
ttcgtccatctgagcgtacacctggatgaacgtgtcatctctggtcattcgaatacgagt
gtaggcttcgatcagctgaggtctcgtgacaacttcgatccgcgttacttcttttccgtc
ggggcctttcatcgtccgatagattttcagttgctgattcgcagtgattcccgagatctt
cgatgccgacatggccacgtcttcaccgaactgggaggcgcttttcttctcctctgccgt
catctctccctcctttcgctctcccttctgcaccgtatctccatgaatcattcgtttcag
atcctctcgctctttctcttccgtctcgaagtcaatcttcgctttttcagacaacgagat
gttctttttgcccttgttcgcctccagcatactctccaatcgagatgctaactcttcgtt
atctgaatccgcatccgttgaatcgtcatcggtggagatcggctccgtgttggcgagtgt
ctggttttgaaggtcgaagatgcgttggcagtgcttacggtatttctcctgcatgtcagc
tgaactaaagcgagtgttgccacgtgcgaaacgagccattccggataccactaaaactgg
ggaaagggttagtgacttttctgtaacagacaaaacgtactctctccatccttggtcgct
ttggccgcctgcgtcgacagtgttcgtatcacatcaatgatctcccatctcgtgagcgca
ttgatctcctcctctttcacgccgtatcctctgcatatctgtttcgcttctttcaacggc
aactttctcaaatccgcgtttgttccggtgaccaacttcttcggcaccggcgttgcgttc
tcatctttgtgtggcttctgtgacactcgaacgtaggagaatccctggccacatccagtc
ggatcggcgattccagtctgatccagaaggcatttctcccgttgggaagcgaggaaggcg
cgggtggtgttccatggagcgcatttgatttcgtcttcaatggtgacttcgtcatcggat
ccttcgtcgttttccggtgtgaaaaagtacttctctccgtatccagcgtctttgagtctc
tgttcggcagccatcatactgtactgtgcacaacacatctctggggtcaccattgaaagg
acctcttctttggatggaagtcggaattcgggttttagtgaccagaatgcttcggatccg
tttctggtgaacgtggaacacattttgagccgttttcgtatgttactttcagcgtagtgc
gggaacgcattccgtacgtcttccatcttcagacgacgtggattgtgctcagaagcccag
aagagacgatagatgaaggcgaagaggaagtctcggacaaaaacagtggctcttttggaa
ttaggggagggaacttcgaatagagggcattgctgaccggcaacgaagagaacgggaagt
gggcggatgaaccactgattctggcttcggatgagcaagaaatccgtggttggcttcttg
tgaagatagatcggtgctcggtacagattgttttcaatgctttgaagcgattgtccaggt
tgcaactgtccgaggaacggtatctgatgggagaacgccatttctccgaaatcaaacgtc
ggttccgagtcgtttccctgacgccgcttgaagtagttcttcattttcgacgccattcca
ggctgggacagtatcaccggatgctcttcactgtactcaaccatcaccagcgtctcatct
tttccagtcaggtccgttatttctctcatatagaacacctctccacctccctgcgcttgt
cgcatcgcttcacgctgcgcggcgacacgttgctggtgacgaagcggcgtctgaatctgc
tggaatcgattcggttgccagtgtttgacgattcttctggtaaacggagttcggtgccag
taacgaagacggaaagcagatggatgagtggggaagaactgtgtggcaatgttggtggct
ggagtggagtgttgtatcagcatcgaattacttgagagcgtcttcgccgacgtcttcggt
acatagtagtcgtcgtttgatagattgaacggatcgttgtctgtgaactgtcccatcgtg
ctctccatctgctcgtcctcctcttgcttctgacgttgctggacttgacccagaatcatc
tttgatttcttgttatactctttgcgatgatgatcagagtgacgaccgtcctcatcaatc
cgccgatcttccggcataccatagatcaacggatcgtcttggaagtcaaccagaaagtcg
attggttctggaaaacactcggctatcagaaactacacgaatctctcaatctcacctaga
ttagtgggcatcgcatccgcatcccaaattacgttctcctcccaaggaagaatatccaaa
tcgcatggagtcgatgggaaaatcgagtgtgacggggtgggcagaatcagcgaatcaggg
ccagtcagattgatcggtgccgattttccatcgaacatctgctcgaacgcgttgttgttt
gctgtagctggtgggtttttagtacagaatatctaaacggttttccttaccagcatacac
aaaatgctcatatgttctggtgtattgcgtggcaatccatccgcatcctcttccattaga
aaactcttccagaagcttttcttttacctcttcaccatccagaatcacgtcattctccca
ttcaatgacctgatagggttgaagaacgtcttctgaggtggaggcctcgcaattcttgtc
caccacttctaccattttctctgtagtttgtgcggatgacgtggattcctcttgaaactt
ccgcttcccgccaggcggttttgcagccggtttctgaacttcttaatctagatttctgaa
tttctcctcttccctaccttcaacttgaatccataattcaccgcttgactcgtagacgga
agattcatcatatcataccaaatcttggctggtccagttctccacggctgcactaccgta
ccctcctcgttccgctgtgccatcttctcctcctccgtcagaatcggcttcttcattctc
tgctcctcatcagcagccaacatcacacgtggcaccttatcaatgatattgagcttaagt
cttttgactccattctcaatcacatcctcttgatcatctgtctgcgacgtctcctgaact
gttggagcgtcttgtttccgggattgaaggtgtttggagaaggttcgcgacgcgtaccaa
atctccgcccgggaagagtgctttatgttttgggcgaagagccgtgagaaccggagcgtc
ttattaggtttgaaatctttaaaaaagattcgtggatcaatatcatctaaatctggatgc
agaatattcgccagtggggtatcgtctcgaagcgatggcttgatgaatggttccatgtct
tccagacgaaccggatcgccgatatactcttctggaggctcctcctcctcttttatcggc
tcttctttgatctcagctagagggtatgctgaaaatgaacagaatggtcttgcaaatctt
ctaaaacccgcttacactcattcttggcagccggatgattcagatagtattctgataggt
tcgcgtacggatcatcgacttccatctggctcgatttttccgttttatacccgttgtgat
gttgggagtggccattcatcactgaaaatgaattttcaagaagaaaaaggaaaaaatctg
aataaaggtcacgataaaaatcgaaaaaaggtatgaaagtgtcagaaaaacacgagtgtt
cctggataaccccaagagactatcaattatcatatgatcaattttattacgatggggtaa
cgatttcacacgaaaatgggtcaaaaaaggcaaaattgtgtcgaaaagtgaagaaagata
cccaaaaagagagatgataaagtgccaaaaaactgagattcaattattctgaaattgttg
attatcatataatctggtgagaattatgagaagaaagtcgagatgaagtggaaaagagat
acaatcataggaaaaaaaagacgacaggtcaaaagtacatagaaaaatgagattttacac
gaaacatgggacaagaactgatgggggtaagaaaaagagaactagttgtgaaattgatcg
aaaaattgatcaaagtaagcaattgtgaacttaagctcgaggaatttcaaaatggggtat
tttagtggcaaatttacagtgagtcttcgttagaattaaattctgtgctgctgaagctgt
cccatgagttgacccaactcgggactcgattgaagaccagagacgtctgttgacatatct
tggagatactcgaattctgcgagtgcattccgttcgttcttgccgaatctgtaagagatg
aatcatgaaaaaggtgaaagagagcaataaaaaaacaataacaggagaatggtttcttgg
ctaggcttaaaaagaaaataaaccttttgaagtgtttttcatgaatcttggttcttggcg
gattatacttgacgagctctccctttttcttcaactgtcgattaataatactcaatcgct
cctcttctgagctatctgatgaggcatcgtcgtccggattaatcgagttacgctggaaat
tcgaaggttttgataaaagagccccaggaaactaaccttcaaccaagaattagttctaga
gtacttcttcgactcatagactggcttttcttttggcgcaacaactggctccatggccag
gctaacagtatcagcaccgcctttcatcagatctgaatccgagtgagctcttttgatttt
cttggaactgcgagcagtttccacttcgaacggagaagataactcgagttcttctgccgc
atcctcttcctcactcatctcctcgtcttcctcgatactttctattgagttacggaatac
tctgacctcatcctgggcatcaatgtcatcttccaaggattgtggattattctgaaagtc
tttcgaggaggaagaagatccaaagatcgacgtcatcataaacattgagctttgatgcat
gttattctgatgatgatctgggaaacagagtgcttctccggcaccttcagaagacatctc
cattgtgacatcggcgacgttataggttggaatcagaagagaggaattgttcagtgagtc
atcgtgaatgcttctagacttttcgagtttttcaattcgtgcgttggcttcctggagcat
ttttagaacgtcgcacttcattttcttctctacttcgatattttgtttgagttccgagta
cttgtgacggaggcgatcatgcgactttctggaagattttttttagtgaagtttgcagtt
tttagcctatacctgatctgataattctcattcgacaaatcatcgatcgtatcagtcatc
atattcttctcctctttccatcgggcgttcattttctgcattttcgtctttaacattgca
acttcgctctttttctctcgatatttctccttcagctcctccttctcctgatctgagtcg
tcctgttggctcatactcatatcgtactgttgtctggccatcatgttacgaattgcctgg
tcatcgacaagttcagagcgccgatttctgaacaaaaagacatttttaatagcaattgat
aaaatgaataattttttgaatgaaaatttcatgaaaaagttaatttttcacaaattgtaa
ttgaaaaaatcaaaaacttacaaaaccgagtcatctttcacttttctcgagctatttctg
aaaattctatcttccaaaggagctcccgggcatgacattggaccttaaaatcgatatttc
aagttgaagtcatcacaaatcgctaccttttgtagtttttggttttgtaataactgcata
cggacttttcagtcgtaagtcgattttttgtggctccccggcgtaaattgtttcattaaa
tgtaggttttttcgtttttagtgatccgtttgcaaaagttacttcctgaaaatgaagaag
ttcgagttttttgaaaattttcgattgttaccgggacattttccttattattgtgtttct
tgctcggttttagcatccgtatgatggatgccattttgaattcctgtgaaaattgattta
taattgtatttctaagtatttaattcatgaaatccacgggaagcttgaaagaggaagaga
aattcaaatatggagggaaacccaattgagtgtgtgagtgctcgtcttatacggcaatca
atacgcaaacacagcattactaggaagagcgtgcagaagaggagacgcagacacatttct
gacgccgcgatgtttgaatgcagttttctctagggaaaattttcagccaaggcttctgaa
attactcatttttcagggattccctctccccaaaatgtcaattgcatatggattcgaccc
aaacgtctcgccgatctacgacgatgagaacgatttgatgcattcagtgcatttcagctc
agctgacactcctaggagcttccggaagagtagcgaatcggaagatgggtgtatctcgaa
tctcaaccgatttatctggagatttccacaaattccatcaacaatgtgcaccaggaacat
cgaaagcacctgatttgacagaagagtatgtagagaattctgaagatgtacttgggggga
gatgaagaacaagtggttgctgattctcgagaagtagaagaggatgaagacgaagtagtc
ccagagtccgttggatatctagagagaacgttcatcgtgctcagcgctggatgctgatat
catttatcgaaaaaactaaaagtgaggctaacacaaaataaaagctacaaaaatttttct
tttcaggaaatgggcgcggaactccagaaaaccgtcgattctcgaaccacacatatcgtt
gtggatcgttatgcagatgaaacgcttgtcggaaatgccatgtctcgaacccctaaacct
ccctaatggtagacatcaaatggatccaagggtcaagagaaaggaatcgtttgactgttg
agaagatttatacgagatcgaactagcgtatcactgtgaatgtaaagaagatagataatc
ctggatgcacagagcagagagagagcgcggttactatggatcggtcgatccatcttatta
tggcggccaaaatgctcacaatcgaactgttttcactgaagatcaggacaatggtagaag
acgtgaatattctactatgacagaggaaaatgatgcttcgagaagaagtgtaaccccttt
tgttaacagagaaaagtaagaagactatctgaaacttactagttagtattaaaaaaacgt
tttcagtcccggaaaaagcctgttggtcgtccaactcgttcaagtattgaacccgagaat
tcacatagtggtcatgatcgctgcgaagaaaaaaggggattccgaatacatcagaaagaa
gtcgaataatcgcagactcgaaaagatcattttggaaataaaagtatcttttcattctac
gtttcaattgaaattcactgttccaggaagaaatcgacagcaaagtttacgacgatcctc
gcttgaaaaagtatgatatagacaccaaatgtattgttacaaaagctctggtctaacacg
ctactcgtaccatcaaccatcaaaacaaattggtagcacttagttcgatggaaatatact
cacaggatcataaatcggagaacgctctaacacagaaccacaactccatcatttaatgaa
acgaaaaaaagattccgttgtttttgttttggattgcggagcaagctacacaatatacaa
ataacgaaatagtacgggtacgcttttctgtacgaactctcgctgggaataagttctcga
tactaaatggtaatttatcttttttcaggctaaccggccgcttaactgagatgatcatcc
ctcagcgtgaaaaaacatccaaataaaaagcattgtggacaagatgactggtgtatctgc
aatggagcggtaagtaatcccattttacctacgttctaacaaaagttcattttcagaata
ctaattcggatgtgatagtggaatgcgaagaagattgtccacgcgaatggttccattgtg
tcggttttacagaatcatctgtaaacgaatggaagtgtcttaactgcagttcacttccag
aacaatcattctccaccctatggcataataaaaaactttcttgttttcattttaatcggt
aatttagtggtgattgttgatcaaaatgagtctctcgcccaagtgcgatcatcattttaa
cacacattttcttcatgacaagcatttcaagtcgtcttttcgcaattgaaataaatattc
ccgcgatttcctactaatacctaattgtttgataaacgcatctagatagaatataagtta
aataacacgttcttcttcgcctgagcaattcagcacaactattcttccagaacacccacg
cagtgacagttagagcacctagagctttcccagtttaccagtttattagagtaggaaagc
tcttgatgtcattgacctgccgctttacttttgttttctgaactttaagcggaagttcgt
tgaatagacggagagactgctttcgacaaaaacctagctagcttaaatagagaagagaga
agtgggagagaatgagaagagctccgtttccagattccgcaataacagatagaccagagg
agactgaagcctccgtccttagagtgcctacccaaaattacaagaatggggattcagatg
agaatgataaaggcagtggtgactagaagccgaagcttctgtatatgtcggtcccttatc
atatagaaaagatgaaggaggaggacctagtgaaaagaggaattccgtcaccagacttca
tgataaggaccgagtggccagaaggaagccggagcttctatcactaaacgaccatgcccg
aatcaacagaatggattcagaaaaaagagaatgatgtgggtaataatgactagagaccgt
agtctctgtatattgtcccgcccacatcatagaagacctaaggttaagctagagagaaga
gatgaaggaggaggacctagtgaaaagaggaattccgtcaccagacttcatgataaggac
cgagtggccagaaggaagccggagcttctatcactaaacgaccatgcccgaatcaacaga
atggattcagaaaaaagagaatgatgtgggtaataatgactagagaccgtagtctctgta
tattgtcccgcccacatcatagaagacctaaggttaagctagagagaagagatgaaggag
gaggacctagtgaaaagaggaattccgtcaccagacttcatgataaggaccgagtggcca
gaaggaagccggagcttctatcactaaacgaccatgcccgaatcaacagaatggattcag
aaaaaagagaatgatgtgggtaataatgactagagaccgtagtctctgtatattgtcccg
cccacatcatagaagacctaaggtcaagctagagagaagagaggaaggaggaggaggagg
agtcccgcccacatcagaagaactaaggtctaaggggcagatgatgaacgataataatgc
atagaaactgagaaaaaaatacatttgtgaatcatttattgatcgccatcctctcctctc
cgcccggtccttattgctcacgtcccattccctgtcgttgttgttgtcattgtccttgtt
tgctgaccctatcgtcgtccgtcgtccatcttcctccgcctgtaacatgattataaaaaa
ccgaaatgtttttgtcgttgtgtaccttacatccaccgaagagattctgatcgccccctc
tggtctgtgatgttgctagcgatctgaaagcattcggatatttctacagatggaatgcaa
ttcttaccgtttcacatcacttcgtcttgatccttccaggcgtcgctggtcgccctgaaa
aaaggatctgaaccagaaacataattagagcgattacctttcgtttttggttaaaaatat
ctttcacgaagacaggccaacttgattccacatctttggcgatctttgcattcttcacag
cagatcgcatcgttcattatccagtcaccattcgccattgccctttcaattgctcaatcc
attgtcccctgcttctccgcgttgaacgacccgtttgccgtcatttctcgctgctcactt
cattgaagctgttcttgtttgtcgtttgaaactgcttgacagccacgattctggaaattt
tgggcaaagagagcacacataaagtcttaaccttgcctatatttattcaaaaactatcca
ttccattgtcctgtctgactccgcattgaacattccgtccgatatctttcattgcctctg
attgtgctgcagcttctcccgacgtttcccttgaagtttgcttcttgatctgttgcagct
tttctcgacatctcccttgtcgtttgaaactgcttgccagccacgtttctggaaaacgca
ggcaaagagagcacaatcgaggacttaaccttacctatatttattcaaaaactatccatt
ccattgtgttttgcttctccgcgatgaacgatccgtccgatgcctttcattcctactgat
tttgttgctgtttttgccgacgtttaccttgttgttcaatactgcttggcagccacaatt
ctggaaaatttaggcaaagagagcacacccgaaagctgaatcttacctatatttattcag
aaactgtcaataccacgcctttcacgaggtcgggctagctttttttcacatcttcgccgc
agattatatcgtcccttatccattaatcgtttgacactcttcctttgaaaactgttcatt
ccattgacccttgttttcttcgctttgaaccacccactcgatgcgcttcattgcttctgt
ttttgttgcagctgttcgccatgtttcgcttttccagactgcttggcagccacgactctg
aaaaatttaggcaaagagagcacgaataaggtcttaaccgtacctatatttattcaaaaa
ctttaaattcccttgtcttttgcttgtcctcgttgaacgatccgtccgatgcccctcatt
gcttttgatttcgttgcagccgctcccgacgattcgcttgtcgttcgaaactgcttggca
gctacgattctgggaaatctaggcaaagagagcacaccggaaagataaatcttacctata
ctctcaaaaacattcctgtcgtgtccctcgttggtccgatgttgccaattgattctcctg
actttgatgttttcatgaagtgacctgagataaaaatatatgcggaagaagacagagaca
aatcgattacacgagaaaatattggaaaaattttcaagtagcgcgaatgcgaaaatgaag
agatatatttcaaaaaacagcgagcgcgtgaaaaattcgaaaaagcaacacagcagggaa
aatctgaaaaacgcggcgaagttgataaccgaccgctgacgacgtcgcaaaacaaaataa
tgaagagaaatgcgacacgaaaacaacaactgaccattgaaacaaagcgaaaaccgaaat
ttgccacgaggcgcccagaatggggtcaaaatgttgccacgttgcgatcaaaaatttatt
ggttactgtaatattctggcgagtctaaaattctttttttttatcatattattgtttttc
aaatatgaattgcaataaaaaaaaatgaaaaatttaaatatagaatttttcaaaccgttt
taaaagatttataaacaaaaatatttataaacaagcccaaaatttttaattttaaaagtt
taaaaaataactcaattgagtttgtgagtgctcgtcttatacggcgatcgatacgcaaac
acggcgttactaagaagagcgtgcagaagaggagacgcagacacatttctgacgccgcga
ggtttgaattcagttttctctagagaacattttcagccaaggcttctgaaattacttatt
tttcagggattccctctccccaaaatgtcaattgcatatggatttgacccgaacgtctcg
ccgatctacgacgatgagaacgatttgatgcattcagtgcatttcagctcagctgacact
cctagagcttccggaagagtagcgaatcggacgatgggtgtatctcgaatctctaccggt
ttatccggagatttccacgaattccatcaacaatgtgcaccaggaacctcgaaaacacct
gatttgacagaagattatgtagagaattctgaagatgtacttgggggagatgaagaagaa
gtggttgctgattctcgagaagtagaagaggatgaagacgaagtagtcccagagtccgtt
ggatatctagagggaacgttcatcgtgctcagcgctggatgctgtctcccgattcgatat
catttatcgaaaaaactaaaagtgaggctaacacaaaataaaagctacaaaaatttttct
tttcaggaaatgggcgcggaactccagaaaaccgtcgattctcgaaccactcatatcgtt
gtggatcgttatgcagatgaaacgcttgtcggaattgccatgtcccgaacccctcaacct
cccttaatggtagacatcaaatggattcaagagtgcctggatcaccgaaagaaatgcgag
gaaaacgattattcaatgacggggctgcgatatttgaggcagacgtgtagaagactgtcg
agtttccgagaaccaactcctttcgatgatttagaagagacgttttgggaggatatggag
aatccggcaccgacggatccagctaaactgttagaagagattcggaagttgtccgaaaga
atggatgcactcttgaattgtatttcgaataaactgtaattttaaaatgagtaaaaaaca
tgttttcagatgttcctgtcatccgattcgagtatcattcaccggattgtcccagtaaga
ttatcaaattcaaaaattaagaaacatctttctttcagctcgccaacgcccggaacctcc
tccacctcgaccaaatcctactaaattgacaccagaagccttccaaaaccttctaacctc
tatatcctcgaagacaacaatccggagacgccgttctttcaccggtttcattttagagca
tcgaaatcccttcgacgacgtcatcaatgtgcaaaaagctaataaagatgtcagagagac
atgggaaaagccagaaaatcagaagaaaagcgataaaaaacaagagaagaggaaaaaggc
gccacagaagacggtgaatgatatgaaaaagacaatggcgacggatttgacagtaataag
gaatacgctaggccgaaacgccgacataaaccgggcgagaacccccagaaaagctccacg
gccgcagaaaaagccggcgagtcgaacgaaaatggagccagttcgtgccgacgattcaga
tattcaatcagctcttgcctcgctaacaatttcgggacaaagtcaacgagaatcgattga
aattatagaagacacctcgaaaagacgtgctccgctagtgccaactaaatcaaacgtgat
taataacctacagaagcgaatagaagaggatgacgacttcatttccgacgtctccgcgtt
cattcttaatcggaaaaaccaatcgagaaggatgcgagcgacggaagaagaagcggaaga
gatgaaaaatcaagtggtcttcacagggtttaataaagagtgagcaacacggctttgtag
cttttctagcatcaaaaccccaaatttccagctccgctatcgaaaaaaagctgaaaagta
tcgttcgccgattcaaattgaacttctccactgaaatcgacgaatcccggaccctgtgcg
tcatctcgaaccacggaaaacgaacgctggttgtgctaaaagcgatttgttgcaatgttc
cgatagtcaaaccgcaatgggtgtgtgtgtcttttggtccactaagtgtatcttcctccc
caaaaaagaagaagaagaagtccattacgaaaagaaaacgagacacaacccattattctg
tttattttgtgtctttgtgtcttctctcttttcttcaggattttcttctcaacgtctcca
aaacaaacaaattcagaattattccagctcgaagaatcgttcgaagactctcagcttctt
cccatcgacgactacatttatgatgagtggctccttgttaaaaacaacagaattttcgag
catttccatctgaagatgtggatttctccggattgcacacctcaatccacggagctcgct
tggatgattcagaagtgtggtggaaaagtgagagaaatacatgcccttctaataaagtta
catcgtttacagatcactcgacacctccacaaatcagatcttgtcatcgcccctaacaca
ttcgtgatgccagaaatccacgtgggcttggaatcggccacacccctttttatcatcgac
tcggtttcgatggctgcattgcagaattatttggattacgtggaatagaattgcatgatt
tgttttattatttggcattcagtgcatatatttattgaatttaactaaagttttatcaaa
taatttttgttttcaaacatttaagtggtttcgagccaatttacttcttgatttgcattg
ccctcctccacttgctctcaaatccccagtggcctagaagttcgcggctcggccagcgcc
ggtcttggcgaccttcaatgctctttttggtgctccttgtttcatggaaaactggtttca
tttttagaaatcgatttttagattaaaaataaaaagataactctattctatcaaaaatta
aaggaaacaacggttttctaaaaaaaatcattttcctgccctcagcaataaattcagaca
cttctccaccccattccaccaatccgtaacgatgttcttgacccagagctataacataaa
aatgtatcatcaattagcacagaatctccttctgccttccccaaggaaaatggtgtaaca
tttcaatgatagcgcaatttgatccgttttgtttcaatctctctcgtttgctcatttcac
tcatcttcagagggtgatgagtggtgatgagtgaccactggtcagcttttcttttgatgt
attccaccgcatcccccttatcataatctttatgatttttccttaacaaagaatcagaag
ttttgcatattcagacccaatgtaaaaatgcagcgagccgccaaatatctatatattatc
ggtggatgtgctctggcttcggaacgagagcctattcgcaccattgagcgaatccacgtg
gaaaaactggcgaacaagtaggtgagaaatttttattcaccaccattcaaataaaacccc
atcttttagccctcctagcgtcaaaatcatctcaagaaactacgcagagcttgctcttcc
acgccgatcgccgtcatgctttctaaccgaaaatcgacagaatattctgatttctggagg
atgcacggcaccaaatgagcacactgacacgatggaaattctgagaatcactgaggaaaa
cggagaaagtcagttgctagcggaaaaactggaaatcggtgcgagttgttctggtttcga
tgtagaaactagctcagtgagttctatagtttgtagccttttacaagtcgcaatttcagc
cccaaaaaccaattttcggcggatttgaagctcacagttgtctcgacaaagttcaagtag
tcacagaatccacgtggaaatgcgaaaaactagcgaaaaaactgccgaaaatcaagaatt
cgacggttttagaagtgaaacgtgaagaatttctaatgtttggcggatgggaagatgagc
aaaggaccagcaaagcgattcgaaggtttttgaatgaaaatattgaaaaaacgctaattt
ccagtattttcagaattaaattcaacgagaatttcacggattactcggtggatttcgctg
gattcttaccgtatccagtggaaggtacactacaaactagaactccctaaagacccgaat
ttcaggtcactcttgtactagaatcgggtcttctgttcttttaatcggcggatttgatgg
atgttttgtgatcgacacaattataaaatacgatttggaaaccaaaaaatcagaggtttt
ggtgaaataaaatgcgcctcggtgctgattttctattttcaggttatccctacgaaatta
cgagaaaaacgagaaaaccacgtgtcggctgtgctctctgacaagtatctagtggtggca
ggtggctggaactccagaaaagctctcgatgacgtagaagttttctgtatcaaagaaggc
gccgagctcgagagatgccacgtggaaggatccttgttgacagctagaaatcgaccgact
ggagtacccttataattttttgtgtgaaaaataaaattgataagccggttattgtagttt
gtgctcttttacattctgggtctcttcccgggtttcttatctattcatttctcttatttt
gatcgggtagaaacctgtctgaaagtgttcagatgctcaaaaatggacggtgaagtgccg
acaacgtctagaggagccgatgatgtgtaagctatttttagaattaaaaaaacaatatca
tttttgcagcacaaaccgaatcccatcacattttctcgtcgagcttacctcactggatga
gttggcatttccggcgaagtcgacgaaacgggttaaggtgagatctagaaaagttttcaa
gaaaaacaaaagtttttagtacacttgcgtggcgagcacatcgaaatgtctgtgcctcgg
aacatctactggatcagtgtacatcttctccagatacgcggcaaagtcaagatccagagc
cagctcgccggtgcctgtgcaggtgttcacgacgagagatggacagattagcacggtaaa
tagaaaaaaataaatttgtcagagtacaaaaatcataaacaattctcaaataaacaaaag
aaaaaatgattcgatatgtaatattgataaagaaaccggattatctgttcttcgttgaat
gggtgagaagttgtaataagatagaccatatgatcaatgttttctttttcttctttccga
aaaatcaatttcctcttccagatctccgttagccctagcgaagagctgatggctattgga
ggcgacagtggacgggtgtcgatagctcaattgaacaacggacaaccacctacactagtc
tattcgacacctggagacgccaggtctccggatagagtcacagcgctttcctggtctcca
gacctcaaaacagtgtattctggacactcatctggatccttgcattgtcatcggctcacg
agtcgttccgtttttcgtgccgcccatcagaaattgacgaagttcgatggagaaatcgtc
caattagacactctccaatcccacgtgctagttgccacgtcacttgccgctcatctattc
gacgtggataaaggaacgcttcaatcggttggggagaagttgagaagcacgcatgcacca
ctgggagcgtgttatgtacaggatagtgatactggtggaagcgcgttcattatcgccgcg
agacccaatggaagactgtgggaagcgaatctggtgggcgtggtttataagtaagttctt
tcttaaaacaattgtttcctctactcccttcttccagaacccatcaataccgtcaatgcg
ctcaaattccacgtgcaccgcccatctccttccgctcgccttttcccatcgatccatctg
aattcgagggcctccacccgaagaaccaagacgtctcactccacaaaatccacgttatcc
gtatagaaaacggccggcttttcgtcgtctccacatctggctctcgaatatgtgtcgtcg
aaatggagacgtcgagtgtgatcgtcgtagctgaactggagcacgagattctcgatgttt
ctacgtgtgccaacgatgtttttgtgttgttagcggattcgaagggattaaggaagttta
gtgtatttgagagagcgaaaagtgtggaaaagttaaattttaaaggatttttcggacagg
taagcctatttttccaactgaaaatcggaattccggattccagagtgctcaatcaatcct
cttctgcactccacacttccaatttccaactcctctcatccagaagaccattgaagggct
tgcgacgatgtcaaggaaaaaagagacggagagactacaaactacacttcagaagatact
agacgatcggaaagcatctcaatcgatgtatgataatatgggagagctagagaggaggga
atctttgaaggtgaaaaagaaggaagaggagataatcgaggaggaagtgatcgtctcgaa
gaaaatggcttctggagtacatcgagtcctacaaactgttcaatgcagtggatacgatga
tgacttctcttttgccacgccgcaagctcttcgagaaagatccagaagctctccttgtgg
accagacacaccgatctccccaccaatcgagaaacgcgcctcggagccatcgtcactgga
actggagttctggaggaagaatgggactcctgatgtggctgaagaagacattctccatag
agcccgacagattctagaagattctgaaaagcttatggagaaagagtccctgaggacact
acttcagttagaaggcgtcaagaaagacgagatccggtttacgcctacagtaaccatagg
aaacgcggcaaaggcactagctgagctggcactagctgttccagtagacctgtcaacgat
ctggaatcgaaaagtggaggaggaggaagtgaagacgacctcaaagaagccaaccattgt
gaaagtggttcgtccgggagtccgaagtcagccgctgaagaaggagaaaccagtggctac
agtatccccaagatccgccactgatgacgtggatgacctggaggtcaacaatgtgatgcc
gatttcggaagagatgcggaggaagcaagacgaaatgtggctggatctccgactatcaca
catcaagaaacgtcagttttccagtttgtaagcctcctaccttctatttttcagaatccc
aacctccggaaaccgttccaaaatcagacacagactacacgctaaccacagaatcctccg
gaacaccatcgggagtctggacgaatccgctggatgaggaagagaccccgaccacctcca
cagcatcttccactctggaactgaactgtgccacgtgtggaatgcatcgatcatgggcgg
ccacatcgcttttgatggctgtctgcagtggcgccgaggttctcaaagatgaattccgaa
ggcatggagccatccctcaaagccacgtggactggtcacggcttctttgccacgtggcgg
agaaaactgaggatctgacggctatctgcccgcgatgcgagatgtctctgagctcggtag
agcgagtttgcgtggagggatggagaacaacgtgtggaatggttgaggatggcgtccgac
ccaactatgagcggatcttcgaacgatgtatcaactcgtcgcgagagaagctagagacta
tcatttccggagagacaaacgcacgaatcgagcagaaagcctcgcccacttttgaattct
acgagacgaaaatcaagccgacgttgggatcagaagtcgagattaccgagcagaatgatc
cgattcctcctccaccttcttccatgaaactagatcctgccacttcaggattcctccgat
ggattcaggcggtaccgatgaaaaccatcattgctctagctgtcttcaccatcggaaaga
aggcggttctcgatattatcagtgaaaatgacaagtggatcgcccggaaactgaagccag
ctgactggtgctcgattgtggtgatgggaacgagggagacggtcctcaaggatttactca
gtgccaaggttgtagtttgtagtcgcttcccacctcatcagcttcttttcagacgatcat
atcggtccttgactcggttggatgctcgggatgggtggcaccaaggaagaagaagttgtc
gcgaaggatgtcaccagtaacaaatgccacgccgattaccagctggattgtggataccaa
tgggtaacatgactacaacctgcaaaactataatcatttttcagaaaatgtccaatgtgt
actctccccatcaaaatgatcgtcgggggcaccgatcgtggcgtcgtctcgtacttctgt
ggccacgtgttccataaaatgtgcctcgccggcagattcacctccggatgcatcgcctgt
cgtgtcaaagctcgtcgagcagcccgtaccggctcatctgccacgtcatcgccaaccgcc
tctccaatcatgtcgccacgtcatcagcgattaggatgatactcacttttctcataacct
cacacaaaatggccttaaaacctgttaaatgatgcttgtaaaccttaacttcccccgcct
tttcaccccccctctacacgtcacttgtcaatagggcgcgtttgctgctaattgtttttc
ctatggtattttctcgctaatttttgtacatttccgggtttttttctttgcttttatgag
atttcctatgttttatttaattgaaattgaaattattagatgaatattattgaaattatc
aacttttttaaattaaggaatttccgtatttttcgtttttcctatattttcgggaattct
taggcttttaaatgtatcaaaattcaaagcaaaccccgattaaacttgcagatctctaga
taaatggctctttcattctacgcgcttctcgaggccgctcttctcgtcctcaacggaatc
gccatcctccatcgtgagaggtttctgaaaaaggtagccggaaacgctgaaaaaataaaa
gttgatttggaagttgctgattttagtgaaaaagtccttaaaataattttttgaagtttt
ccatgagcaatccacgtatccatccggaatctgaaaaaattctgaaaatcccattttcca
gtatggcctcggcgccccatcccattcattcgacggctccaattcagtcaaggatcaact
cgtctcgctgattttcgccgtgcaaacggttatgcgaagtgagtagcaagtgcgctctgc
cagactcccctctaacaacacacgaggaaagagagaaagaccccttgttgtgggttattg
attctgcaggaaaagcgtggattcttaccttgtgattagcttttcctgatataaaattcc
ttcatcctgttcctcatcctatcttttcagtgcccctcattgccatcaacatagtggtga
tcgtgttcaagctcattcttggctgaaaccacctcccacacggacattacctcctaaatc
atttctgtgttatctatatatattatctgactatattctcttttttttcaaacaaaaaag
aaatctatttaatcgttctattcacactataaacagaatggcaggcgctgagccttcttc
atctggcacttttataattggtggcactacaattggtggggcaaacagcaaaaaacccag
tgatgcgttgtcattggattactgtacttttagagttccttatgaggatttgaatatacg
gtatcggcagggacagaaggttcgtctttttttattttgactttagacatagggtaactt
tcaattaatgataactcgtttcagaatagagctatcgagaagtcatcagttagaaaaatg
tagagcttgttaagctgagcaagtcttcagttgactatcttttaatatcttcatcagaaa
tcgaattataaaattttttttttgaaggattcacttttttggctgaagtcagaccaaact
ttctataactcctttcccagtgaagatagaaaaaagttgtcaactgataggttgctcagc
ttaaaacactaaacattttttctgttaacatctttttgatatctctcaccgtaatcgagt
tataaagtctgaaagttccaagaaactttgacaggcagatgactttcagcagctaaactt
caaaggcctgtaactccgttcccgtgaaagacgtcgaaaaactggtcactacaaagttgc
tcagcttagaatattgcacattttattaattaacaacttcttgctagctgtactccaaac
tgagatatacctattttcagaaactagacttggccgctcatctaacctccaaagcagcga
atctcctaactaaaaaggtgcatggatcaaatgaaccaatttctcaagatgctctccgca
agaactttgatattcttttaaagcaagttcaagatgcaaaagaagcatttgctaattcaa
tggacgcttgtatagagtacagtgacaaaatatcattccgatgtgataaactggaagagg
agtttacggacgatgaaagagctgccaatatggaaattgatgcggagagggcggagaaat
cgcgattcggaagatacatcgcgtggcatttattgagatgcggaatgatagaatcggcga
aaaggctaatcgaagagctcggtttggatggcatgatggacgttgagatattcgagagga
tctatgaagtggagcaggctatccatgcacggaacactaaaccgtgtatcgaatggtgtg
aattcaatcggagtcgattgaaaaggattggatctcggatggaaattgtcgccaggcagc
aggatgtggttactttcattgaggagggaaatgtgatcgatgcagttaattatgtgaagt
cttatgtgaccccgattacgaaaaaaaagtttgctggagatttgactaaggtgagggtta
tcaagaaaaaataaaattttaggctgagcaactgtccagttgaccacattttcatatctc
ggaaaggaacggcggatatatgcttttgaagttgagtacctgtttcattttcgaagtacg
atagctcagctcttattaaagtaatcaaaaagagatcaactacaaaactgctcagcttaa
aatgctctacatttttctagttcacaacttttctctatctccacaaccctccaatttaca
gctaatgggagccatcgtctgccctatcgaagagtctcgcatccgcaacccagaatacca
cgcccccgatcgttaccagcaatgtgcacagctctttgtcaaagaagcctatagactcta
cggcttcgagagcagctccgcaatggaacaactcattcaaatgggtctagccacccaaaa
gacgccgtgttgcaaacccgacttggaaaccccactgaacaagcagaagtgtatggtgtg
ccgcccggatatgtaccctcttgccgaaggtcttccgtacgcccacgtggataactcacg
aatactgtgttcgatgaccggaacagttgttgacgatgatgagaacattccattcctgtt
tccatcgggacacgtgttcgggttgaaggcaattaacaagctccggcgacctgaaaataa
gattttcgatccgattcataaacaaatgatggatgagtcggaagctttaagattatattt
cttgtaacctctattataagagcactttctcctatgtatatatttcctcatttcgccacg
tgttttttccacgtctcgccattttttaaaaactctccaaatgaaatttatacttatttt
ttcctattttccttctgaatttcggaatttcctatgataatatcgaatttttcttttttt
cagaattcttaaaaacctgatttcagaaatggaaataaaaccggagttgattttcatagg
gattctaatccttgtccctgcccaatggttcctttcgccttcggacaccggacacttgaa
atatcatttgaatgggttgtagtttgtagtctctatgtagtttattgtctcctaattgca
gtttgctcttctcgtttaaacaatatcttcctgcgttcatgactccttcgccgaggaagg
ctacagatgaagaggcagcagagagcaaggatatggaggcggagatgagttcagaggcga
cgggggcatatggaagtgagtgcttttctattggaggattatgaaaaatggcacagtttg
attttaagtggtatagttgagcaatggtggtttgaaacttgaaatccgctagagcgtcaa
tggcagaaattaaaaagtttcagttgttttaagatagaaaaggcaaaaataatcaccaaa
cctctgaaatttccagtgggccaatatactcggcagcgtgctccagaagtccagttccga
gttggcgatgttgttctccacgagaaatacgagatccgtggagtcatcatcggatgggat
ccacatgcgatggcaccggaggatagactgaaagaggctcgtaaggaaaatgaggtatgg
tttttgaaacgtgtttttctacagaatctatcagaatatatttaacttcagaagtgctca
gcattaaatttcgcgcattttactaatttttaatttaatgatatctccaactatagcccc
aatacttccagcacttatccacgcaacccaactacgctatcctaatcgacacaagagacc
gcctgactccacaaatgtcatacgtggttcaagaaagccttgttttggataaaggaacta
tctggcatccattattggagaaattctttgatggatacgatgaggatcgtcaaaagtgag
cagtttttgagtctagtcttcataatttatttgattttaggtacgtgatgcgtccggtct
acaagaaatggtatcccgatgactaaattattattgaattctcattttctgtgttgtgtt
ttcttcttacttgttttcttctggtcaatttcctcgtggaagctttatttggggtatgaa
ttgtttttctcatcggaagtcttttctagagcctagcctctgagtgccgagtttcacggg
tggcgcagggtgcctatttcaattactagacctattaatttcaggtttattattaaaaat
taaataaatactcaggtgttaggcatttcgacttctagttgttgagccagcatcataaga
ctcgccatgaagtcctgatcacattgttctttgggtgactggtgacgctttggagttttc
ttctagaaaaaaaaaaacaaaattaataataacggacatccggacaaaccttcttcaatc
cacacggattgcacacgactcgattctgctcgtcccgtcgccacgtcaccgactcctccg
cattgcaattcgcgcatcgaatggcctcttcgatcggagtcgtcgactcttcctcgacta
ctgtaaccgcctttctcttccgattcgtcgtcttctttggctcctcctccgatccctctt
tcaccgccttctcgagatgctcaattcgcgattgaagcgcctgaatgtgttggaagacgg
ccataaacgccatcgacgtctcgttcttgttcctttcgcattcaccacaactctcctttg
gctctttgaggtcggctgacatttcggggcgctgaaaaacaagaaattgtgcaaaaaaaa
acattgaaaaccaggcaaaaacttgaagaaaacaaaaagaaattgcgaaaaatgaataaa
aaacattggaatgcaggtttgccgctaagggtagatcaaaaacttggattccgggttgta
gatcaaaaatcgaatttttgtaggtcaatcatgttttttcttgttccttctcatattttt
ctccaatgaacccaaaaaaaagaacttcgttccgaatagtgacccacttctttgttatca
gacactagaaaatcccgtgaaggtcattctaggctccgcccactgtcctttctcaattat
tttttatttcgattcacttgtattctttcttcatggcatccgagtgatagggaagccttt
tcaactgatttttctgaaattatttgatttttaactgaaaactatggtctcgtagataat
cgctgtgtcatatggttagtttctattctatgagcctagctctaggtataaattgaaatt
taaaatccctgttatttttcaggaatgttataatacagtggctaccacactggcagagaa
catgagcggaaatggaataaattaggaccgtttgaaagatgaaaagaagatgttcattta
gatggattgttggaaatgtgagaagtggtagacaatgactggaataccgaacatacattt
ttaatgttttgtactatttttcatcaataaaatgtccgactttttgactatttcactgca
gaaaactttaaatttgaaaatatagctattaattgttagttgacacattctcaataattt
tgacaactggaaaggtggatttagtggacagcttagatctctttgtacattagctaacct
taaatggctctagctccttataatccgaaatctaattaaaaagcctaccacacatggact
acaatatccatgactaccttctcaaacatcaaactcttcatagtaacatgagaaaagggc
agcataattagaagtgtcgcgtggtgttgtgtacattcacgtacacctatataagtttcg
ctccgcgtgagaaaacatttccttttaccacccattttccacttctcgaagcttgaaaaa
atgccacgtggaattccgaagatacccagaaaaaaacctcaaactccgaagcaagtgtgg
ggtaagttcccagttgaagagcaccaaggggcagttctaaacgaggaggcgatggctcgc
atcttcaaagcgcccatgaatgtcatacgctatttgcaaaataaggttacggtaagagtt
attttttggatttgttttcaagaataatttttgaagagcctgactgaggagcgagctaga
gtcgcaaaaatcaacgagcaactgatcaccgaggtacgatcagcgaagttggttgcggct
gcggtaagtgaccgtttaggtttaggcttactttcggaactttccagagcccacctcccg
atcatcaacagcttcttgagatgaaccgcgcgctgattgcagagaaccaacgactctcta
ctcaggtctacatggccaatcaattggcaacggttggtatctctttccaattcattatta
atgggtttttcttaggaaaaagttaacgacttcaacgttctctcacagggaagtgaactt
caaatgcaggagaatctaaagttgaaactggccctccagcaacaggctcaagcgattcgg
agacttcagaatcgaagaaactcgggaagtggtccttcggaggaagagaatctcgttgta
ttggaataattcttcaactctctttgtctctaatatctacaacattattcaaacagttct
atctcagttttgatacctctagttgacactttcttgatacctcaactagcaacttcaata
atctgctttttgtgtatagagttattcccaataaatataaatcttccattcaaaaaatgc
tcactttctaagaacacttagctttgaaggctactctaaccagtaattttcgcttcgtaa
tgtcacaaaaatcacgaagaaagcgaaatgtgaacacactttcagacggaagattatggg
cttgataggataaacaaaaatcatttcctcagctctattctaatcgattagaaattttta
ctgtttttccacattgttttacactctgcgttcaataaccacgctacgaaagtgtatcta
gacaccttaagctccgtatttcttcgccgccacccatattaatccagattggacaattct
taagatatattcctattaccaattcttccttgtttgggctcttgctctagtcaaacagct
tcctggttctcctatcgatcttgtgatagcttcctcattatcatcttaccctttatctaa
catctcttctcacatgatcacaaatttgttatttagtattatttctctttcacatttctc
gtgatactgacattttctttttcttgattagcattctccaggggaacggaggtgtctacg
atctgatacgaaaccggaactagaaccaaagatgtgttgggtttgagactctcttactca
ccgatagagttttctagaaggtgtcaaaagatcagagaaagagtacatgagtacaggagg
agagagagaaagatagatctgagtcaaaaaatccttcaattgtaacttttcaatatcagt
ccccttgaagctatgcttatcctatgctctgcttcatcttttcctctgtatttgtttatt
aatgatccttaaaattaagacatttgacgagcgaaagatgagatagaaaaataagaggtg
ggaaattagaaatcggaagaaacaaaagagatcgaaagaaatggatcagagagtatgtca
gaggtattcatgggggcgttgacgacattagtctaaagcggatccaggctaaggaagtca
tctggaggagtatataaagtgaggtcaaatagagaggttagaagcgaagaatatgatcga
aatcatcggagatgttgtcgaattcggacatcgaggtgccacgagtcattgcgtcggagt
tgccagatgtccttgggagttctgaaaaatttaacttagttgagagactcttgtccgagc
ttcaccttcagtctcatcattgagcatcgaagcagcctcctcgtattccaacgggtcccg
gttactgtacgcctcgacagttgagctgtcctggagcgcttcgaacgcatcgaagacagg
gcgagacgtttcctgtgtggccggctcagcggcctcctggagagtcttcacctcgtcatc
aactaatggcgcactccccggattagcatctgtcaaatagccagctgctctgagcgagag
ctcattcaaggagctcgagagttgattggcctcctcccaagctttgtcaatgagtgggat
ccggcctccagtggtttgtctcagctgaaccatgaggttctcgaggacgactgcctgcat
gagcgagtcatggatgagagtttccgctgtcttctccggatagaacaatgggattccaag
tttctcggctgaaatttcaattcaaacttattttagacaccatgacagggaactcaccga
aataagtcgatggagtatttgccatacggttgcatttgccgcagaactcgctttcaaaat
cgttggtggcattgttgaagatgacatggacgaccttctgatgaacttcattataggtga
ccaagactcgtttgcggagtctctcgcagtctcgtccatacatcacccggtcgtgggtga
tgttctcatccggatagtgacgtctcatgagccaagtgtattggaaagccttctgacacg
aagaagttctctgacttgtcacctcgttgcgagctctcatgacgaagcagatgccggcga
gatactgcactccatccgagttcagataggtggcctggacacggtcattgatcaactgat
gagtgagcagcttgtgtcttgctggttgatcgatcgggtagaaatcgaaactgttgttcc
cgacaagaaagttctccgcggcaaccgagacactcaacgcgttgaccgggacgattggcg
caaagacctgaccgaagccggtggcaaaattgatcatggtctggccgatgacgtagtcgc
ggtctttgaacgggtagttctcgccggtcacactgaacccgaatctttggatgttcttga
aatcgttggccaaacccaatgactcccagaagcgaggacagatcatgacagggtgatcga
tatgctcccctgctggcggctcaagccagctgatcgaagtttgagtatgatgattacagg
tgaccggaggctcaggcgccactctcgccggctccctggcccgtctaggcatcgagaaaa
tgggcatgatcggtagggaaggaagagaaaaacgaagttgttgcgatggaggaacaaaaa
tgagcatacaattgtgggcgtgagcttaattagagatagagagacacagacggggtatca
aattaaagtcttgtgaagttttttgagcgaagagagaagatgtggcgtaaacaggtatga
tcatcccgccggggattctcggtcaggcgctttcatatgtagagaagaatgagcaagtac
aagttgagtaatggaggagatagtgagataaagagagaggtagagaattttgagtgatct
gaaatgttctgaaaatgaaaaatggctaaaagatacagcgataaatttgaaaataagaaa
aacaggcataacgcaaaagcaaaaaagaagatccgaatcttgagcttatgggaaatggcg
atactgtgactaatcccattacacttttcttataaaccgatttttaatgattactcaatg
tttcgcttttcaaaattcggatttttattcagaaaaagtcaaggaaagtcgatatcaacg
gtacccatcaaccaatgataatagtcatcccacaagagcgcgaacgcgattcgatgaccg
gtttgatgaggtagagatagctggaatcttagcgattttttccgggctttgggagtaaaa
aacttacaaaaataggcagggaaagctcagaagttataaaactcgaaagggaagaacggg
ttgaagtctacgtcccaaactggtatcacgaagccctcggcctcttcgtattcttcaagg
gtcagatgtacgtagtggaaaatgtagaagaagaactggaaactctgttttgtcgaggag
tagaagaatacccattacccagagtccaatgaacggctcgaagcaagtccagaagtgcca
gcagaacaataaaacgaagtagagaggatccatcttaacataaatcactgtgtactcctc
tttgacaaaacgtgttttgtttttctataagtttctatcgtaaaaaagaaaaggagtgca
aaaagtgtgaagcaagcggaaaaagctgcgttaacatataattagagtgttgacaacact
cgtgtgaaccaatagtccacactgcgtcgtttgcaaaaatgtatttctagttcagagcct
gagaaaaaaaaacacagaaatgtctatttttattgatgtttccttggtgacgtcaactgg
ttcttgagaaataaaaaatgagaaaaaaagaaaaaatttatccgaatctcaaaaaaagag
tcaagactgattccgtctccgcctcctctcccgtctcgccttggctctccgatgacgttc
caatctccaatccagaatctcgccatcaggatcctcccatccgttggcgaagtggaatgt
gaaccagaatgtgaagaagactgtctgaaaatgtggaaatttggattaaggtgttggtga
agaaaagaaaggacaactttgcgctaccagatcgcaatttcaagatgagcgttatttcac
aatacttcttctttctatctctcacacaaactaaaatacaacaaaaacaacttacccaaa
atccgaagactgcggaaaagaacgagatgatgtccatatttctggaaagaaaccaattgt
tattcgttagaaaaatgaaagcagaatataaatttttgtcgatcgtcgactaataatttg
tggttgttagacagagagccgacaaaaaacaaccgagacgagtcgtctgtggggaggaac
gcttcgctagatcgataagcggtagccatagtaaacgggttttagagtgggggtctctga
ctagctgagaagctattcggtcagaacactcgagtttggcagatttatagctgaagtcta
gaaagaccttttcttactgaagaaatatctgatttatgtctggagtacaagaaagtgata
gtgaaagagtcaagaagacttggaatgataagagaagaggagtttgtacttggataatgg
ttaattttctaatccggatcgttccaataggtttattgttaacccgaatctagttgaaac
aacagctctttgcagataagcttacagataacacagagtaccagttgcgctctctctaat
taccttaaaccctttaataatcattcccccctggtcactcaaactttggcatatcattgt
acgttcaccaactagttactgttatcaaccgtctccggtaatcggacagcttagagccac
acattttaaaacagaagaggatgtgatcttttaaaactttattttcacaagtaaccaaaa
aaaaaattgagtttatatgtaatttggttaaaacatgtgtccgccaccgagttgatattg
gtagatctcgatgacgtcgtcgtcggccaagccgagagtctccggagtgtcctcgtctgt
gacacgacgtgcgtcgaacaccattctgcaatagaatctttagctcattgaaacggaacc
atcatgatttacctcaatgattcggcataaaggccgagacgattggcgaacgcgatcttg
agtttggacatttgagcagtggtcttgagacggaccaagattacatcgttcatttgagag
agaaccttgaggtccacgtatttgctcggttgagttggttctgttgcttcagtatcttca
gcatcttcagtatcttcagtattttcagtatcttcagtagcttcagtagcttcagtagct
tcagtagcttcagtagcttcagtaggttcagtagctttagtagcttcagtagctttagtt
gcttcagtagcttcagtagctttctccgacatgttcgatttttttagatgcaactttgag
aagaaggtctaaaatgaaagaatatgagtagggtatatgtggaagcggggttgctatggt
tattagagccgaaaggaagagagtgcaaaaaggaagacgagagaataagagacgcccgaa
aaggtacatcgagaaggagaggagaaggcctttttcaacgacacagcatattcatggcga
agggaaggggaaggagggtaattaaaccgctggaaaaaggcatttcttcgattgaatggg
aaagacagaggggcaagagtgaatcatcctggaaacgattcttggggaattgttttgttt
gttatacttagctaaaaattttgaggaagagtacatgtaggggagagtttgaagagcggc
ctgaaagctagaaactaaaggtaagttttaagattcatctaacggtttaggctaaagatt
tgagttcagtatgaatgaatagacttatattaaaggattagtctaaaggttcagactctg
attaaaaaaattaggcttctgaattgttatggttaggagttcgttatcagaaactttatc
tttactcaaacatccaatgatgcgttttctagacctaactgttctcaagctaatcatata
tcttaaaagagtcagaaactctggagatatcttaaaaagctgtgtgtcagaaaacgggtg
ccccgcctttcttgcgtgccagcctggaaccaaaagacacgacaaggtacgttttattaa
tcttcaaatataaaaaagtgcatgattacaaaacggagaaaagtagtataaattattagt
cgagaaatgagagctgcgaatcaaaaaatcacacgacttcatgcgcgtctcctctttttg
cccaacttcagctccttgagacgtctctttctctcctccgcgaaatccacctcgacgggc
gctggagaccactcggagatgcgttgtgcaagaataggaattgacacgaggatgacgacg
gataatatgtagactgccatgaaggcggcgaaagcttgccagttcgagtattctttggga
atcatctggaagaagaacgtatcgcgtcaaagattaaggttggagcggagggtagaacgt
tatcagtttaattgacactatgttagtaactgtgcaaattaaaaatagaagatggctatg
aacttcagagaaactagaaaaatctggaatcgaacacttcatcttcaggctcgattgtgg
ttgatctgtgagctgataacatgaaaatggctagaacttgttatgagctcaactaattga
cgggtagtaggaggcagagaaggagcgagttgttgttgctatagaagcgaagagtcgatg
taactaatcactgggacctatgacgaatggattacaaattaacatgtgatatgtacataa
ttcggtggtagaattttaatcttgaaatagaatccacataactaaaacattgacgtgata
gtaatacgtcaagacatggttcccacgggggacacggcccccatactagtatgaagaagg
gagagaagtttgaggtttagactttagatagggaattgagattctgaagttagaacaact
acgaagcaagtacgacttcaagaacagcagacaaagatatggaacgcagagagtcataaa
tcaagatgtttttgtagtattcagctatcagacggattgtatagtggctatttttctcga
gtgttcagttataatttatttggaaataactatgaaaaacgtctgaaaaagctggaactt
tagtagaagcttgaaatcgtatcatcggaggaataaaagaaagcttcctccatttatgat
tcctatgtgctatgtttgttcccatccctcccaaattcccgacgttctctgattttattg
ccttgacgttcccacagcctagggctttttcatttttcaacgatttgaatataccaacag
acatctgaacagaatttcacgaacaaaagtttgctcgtcagatcgagctggaataattat
acactcttcaatgacgatatcttaaaaaatattcagggtgtcataaataaatttatcata
gttgaaaacgaaacagatttgcttgacgaaaactaaaaaagaacacaaaaggtgtctagc
ggcgtccacgacggagtggagatcttctgatcttcacagcccatgcctgaaacaacaaaa
agaatagtcagaactctttttgacaacacttaccaatatagagtacatggtgaccatcgc
agagaacgctgtcaatatcaagcaaatcaagttggccggaccgttggttttgtagaaatc
tcgttgatagagcttccagaaaacgagtaaacagattgcgatttggatgcagtgcattag
tacacgctcacacaaatgatgtgaaaacgagggctattgggttgttaggggtgatagagt
atgatagggaggcgcgtattctaattgaaggttgggcgggaagaattgattatttctgat
gagattcttcttccggatccgttttcacatcatctgggatcatgtagagatactgaaaag
agaacatgtggcttttgaacggttcaaaaggtctaagccgtctggtaactcttgagttta
ggcttctttcacttctcaccaaaaacctcaccatagcaatgccaactgtaaacagagaaa
tacaaatcgggaaaaagtcgctctgatggaggcaattagtcaccgcctccttctcctttt
cttcagcagaattctcacttggcaacatgaattggaaaagagtgccgcgagaaaattctc
acattatatggtgagagtagtcacgagaaattgtgtgaatttgaattataggttgcaaaa
aaacacataacaaaatgccaccgaattttgacaaaatgagggactgagttaggcattttc
agaatttgatcgattggaaagcaaaatgcccaagttttggtcttacactgacttaagttc
aacttaattacaacaaaaaccagcataagaagtttcttcattcatttgttaactgagttt
atgaattatgatcgtatacgttaagttaaaaagtcttcatgaagtttcgaagcattgcac
attacatgataaaattaaaacagtacacattcaacgaatctgtccgagagaaatcatgat
gaacgtgtacttctcgacttcctccccattctctagtcttcgacgtcttcgttgtggcct
cggatagcgttggtcataccattgaagatatagtttctggaatgttcaaaattttaaaaa
cattttaatttttttaaaactattttctttatgatcaactagtggtcacatatgaacata
ccgcaatacaccaaatgagagctatgataagaactacattcatgagcgcttcatcaagtc
ggatttgaacagctttcatggtcacggggctctgaagtagtggagtaagtagagtgatac
tctaaaccacctgaagataattattggttggcatctccaaggggtggaggactaggcaag
aaacatgtagagagaaactctcacgctagatactctaactaacgaaacaacttgaaatcg
atgttttgttcggataaaggaatagagtctgaaacttcgagagccttattgactcataat
acaaccggagctcaaataggcacctgatatttgcctggtcagatgccattagtccctagc
gacgacctattttgaaaagtatcatttgatacatgttgatttgtgattcatagctcttgt
attagatgattcatgaaaagtattaacataattcaaatttatttcgaattcaacacaacc
aaaaaggtttagatcaatcggactcaatatcatcgactccagggtttccagcatcccgag
ctccagctccaacagctccagcagcaccatcagcttcctgatctccatctccattttgtc
cagcttcatttgctctagcagcttcccgattctgcccctccagccgattgaggtagtaga
ttaagtcgatgatcaagtacgccagctgaaacattcatttgtttaattatcttaatctga
agaatatcttacataaatcgttgacattggtacaaccaagaaaaatgtccagtgcaacac
cacaaagataaacttgaacattgcttctgaaaaatcgaaaagatttgatttgttggcaaa
tagaaagaagaatagagtcataaaacgtgcgttactgaagcgaaaaagaatggcgaatga
tatatggagaggtgtgtgacttggtatacataccatgacaaaagagagagttggagctta
attatcggattagagatggtgttaatcagaagaaatggttgtttgaactcaacacatcaa
atgaaagagttcattgggagccaggattgatgagtaacttaccgaatggtccggactatg
acgtcaaacttcattaagggcttacgtaatgatagctgggaaaagagcaacgtgcccagg
tattgctcaggacttgccaagatattggtccgcttttatgcaagtcttgccaggtatgtt
caggtcatctgcacaattaactttcttttatttaatcattagaaagcatttcaacagcaa
aaacatttatttccaaaacaggtgataaaacaggcagaatccaatttaatcataattagc
cacttcctcctcatcaggcaccatcggatcattgttgttcacatcctcctcttcttcttc
ctccggaatatcctccaactcccggtaaccatcatactcttgctcctcgtcttcctcttc
attctgataaaactgattgaaacggtggatcagtggttggatgagatgcgcgaaggcaag
gacgagcatctgcaacttctcttttataaaggcattcaataaaatatacttgccgttaat
aaaatgatagctgcggcgataaccatggtttctgacgtcgtcctcggaaaaaagaagtca
ggtgcgttttgattcaacacggactaattagaagagctttccattgacgtaaaagagata
attgaaaagtgcaatgatgataatgatgacggatgatggagcagtgagcaaacaagaaga
gttgtgaatttgagcctgaaaggttggataagtttgggaggatgcggatgctctggaaaa
tccgaacggaagcgtagaaacgttgaaacagaatgagcaagtttcagacatttagggatt
tcaaaatcaacatgaaagctaaaatggtttctgcagaaaaagcgttaggacagaacgttg
taagcaactgcattaattcagagacttttcgaatcgatacaaaatctaaacaatgtgtcg
aagatggatggagcacaattgaatcttttacttttttctttaatcatgttttggaacaat
gttgctcttttggcgaacactgatcaacgtttgaaataatgtatcacgcgagcatacttt
cctttcattcttttcttcaaagcattatacttgaaatgctctccctctctttcgaacttt
ttctcgtaatcaaaacctgtttttcatctgaaaattctgaaaatcttgaaaacacgaaac
aagctatcacatcaacatgtttattgctctttgttaatatgcaagacaataaacggcaaa
gaattatcgatcattgctcagcagcagcaggagcagcaggagcctcgcgtggagctctgc
gatactctctcacgtggatgtatcttccatgttgctcatccccgaagtcattggagacag
ttctccagactgtgtttgtgcgatgagagacacgatcacgacgaagttgaaagaagtagt
agcagatgaccatacggtacaaagcgtagacagtcgagatgatctggaagtgctcttctg
ttggagggaaaaggttacgaagagcttaccgcgaagacagcgaccaagattatgacagcg
ttttgaagagagatagccgccatttcgtctgcgccgaaggagtcaagtggcgttcagaag
acgaatgaagcgggaagagaagaagagtctcggttagagatcgagagagagagccgaccg
acacacaaaaaaaaactaataacagattgcgtgatggagaatgttaactccccaattaga
gagcattgggaataccgagaagcagacaaggctgacgtggcgcgattctaagaacctgaa
tggtgtctttttcttctgaatgcgaaaaacaacagtgttgatcatttattgaagatcaca
aaattcacattgacacaatcatcacagaggaaaagatcatgggtagattggaagctctgc
gctagcctgacggaactctctgaggtgtacccactcgaagcgacgcgagtcctcgtagcg
ggtggcacggtcctggaacattggacggaagacttcgaagctgctgatctcgcgacgatc
gtcggcgaaatgcttcttgagagcgtagcgagcgacgaagaacgcgatgatgcaggcctg
aaattcagaagataagaattcatctccggactaggaagggcttaccatgaagacaagaga
aacgatgagaagaatcatgattcacgaagaagtggagaaagggagctctctgaaaacaga
tgtgtatagtggggagaagaaaaaaaaagaagaagaaaaaagaagaagaaactgactaga
atgatctgaaaaagaagaataagaagacagagacagcggctgggctagagaacgcgtctt
cggggagctctgacgtaaggagctaatgagtgagaggcgggattgaaggtgtgtcttgaa
gattcttctagaaatcggtgattcggatcccagagggccgaaagtggatagcacttcatc
tggtcttacggtagcgtgacattgaagattaatctggaagatccgtcattcttggtcgta
ctttttctgggcgatgacgttaatctattttaaaaaagtggaagacggaattcaggttcc
tgtttgatgagtgatttctatgatatccgggaagtcatttttcaagttgttatgaacaaa
aaaaacgtttatcaaactttatttcaaagcaaatccaaaagagacggcgaaaccggaaca
cctggcgccacctcttgttgctcatccgacgcatcttgacgcttcccctttctcatcagt
ttacgcagtttgtgaagagccaacgcaatgataatcaagatagtgattgtctgaaatatc
tgcctccttgaattgtctgcaatagaagggcagaaagaggtaaaattttttttgatctat
ctggatcttctaagcatttaccgtgatcaatggaataagaaggattgagtagtctttcat
ttttgcagagaatcttttagtcaggcggttagaagtgactagaaaaacaaaattttccaa
ataagcactttattgagtctcaaaaatatcacgagttagaggaatcaaaaattggtctct
gctgagccattagctgggcctgcatgacgatcatccggatggtcgctgaagatctcgcgg
tagcgacgattcatacgatccatgttcattagagtgtagaactgttggaccgctttgtag
acggctaagaaaatggcgaggagctgaaagaagtggaattactggaatccacgtagaagg
aaacggaaacttaccgccagaacagagacaatgacagcgatgatgttctcgattggaaac
attctggaagaattgaatgaaaagttgaaaaggaaaaatagcgcggagggggtggagtca
gaaaaggaataataagaagcgagcgaataacagactaataggcgccttcgcgagaggttt
gttattcaggttttctcgaaaacaactgggatactgtaggagaaaaatagggttgctttg
aagcaatttatcattgttcaggaaaaagatacaaagaagttgttaactaacagaatactc
agtttaacatgggctatattttgtcgatttacaaacttttgtaactcaaacggaaaatga
gttatgaaggctcaaagtgacagaaaactttaatgtttagctcagcacactatcatgttc
tcaataaattgaaaaacattcataagcgttttcatttaaggagacaagtttcttacaagg
aagatctaaaatccttataaaagcagagcccaggtacgagaaaatgcttgttttccagaa
tcttctcgtaggcgtgtttaccttatctctcttgtttttagccgcggccctcttatgatt
acaaccttcctatcaattttttcccgttctgctatacgaaattctgctatggattactcg
ctgatcctgaatgttacattggctttctttgtcatttttgtggtaagctttaactcctga
gacttttttgaattctctatcctaggctttcgtattcttcctctgcgttgcaaaatgtat
ggtccaactctacgacaacggatatggggacacaggacgcaacggtacggctatcttcac
gaccttaactagctgtatcactgccagacaacgacgtcgggataacgaagagcttatcag
aattcatttggaggcgttagccgagataagaagtcatcgggatagaagaatgcaggcaac
tgtaacagctgtatgaataaacattgtgaatgattcaagtttctatgagtgacaaagtac
gttaggcggatgaagagggcatgttgtcctagcgacgcatatgttacggagggcttaatc
agcctatttgataggaaagaaaaggacataaaaagcaatctgaaaagtcggaagatgtag
ttttagctatcctaaactataaagccaaaccaggaaaccagtatcctgcttttgcaactt
cagatatagttagtcaggctgcactagctgtagttactttagcgttagttgcgttagctt
cagcctatttaaattagctttagttaacttagctgcagctaccacagcttgagccgcaga
ggcactagttacgtttactaacttagaacagaactagccaagaactaaaaaccttgaaaa
gctgcgcaatcagctgaaccacgctaagtctctatctctctctccttcttaaagagcccc
caagaaatgtcaagctgaactattataaactgctcatttcttccgtttcttgctcttggc
tcctggcaacgtggattttgtgacttcctgtttcatagagtttatgcttgtacgctatag
actgatcccaaagggatggtcccagacaataacaactgacgtctgtatacctgaacttca
tgttttgtgcttgaaagactacacaatttcataacaggaggttatatatttattgaggaa
gagtagttgaaaatgaatcgaaatcatgagaatgatttaaaggaagacctctccttcctc
tgagccgctgacgacttgatcagtgatgaccttcttgccacgtttctcgaagacgcaagt
gaacttgcggaacacgagcaagatgagcacgacggcgatgagtagctgaagtatcaagaa
ttagctatagggaccaccaggaagtcaagcttaccccgatgatgaaagccaaggctggaa
cgatagtgtcgatgtggtccatcatgatgaagcgaagagcagaagtgggcgacgacgcga
ccagaacgagaaaaaaaaatgaaagaggggcaacgacgacaaaaaaagaagaaacgagac
agagcgaatggcgagacacgcataaagcctgttattacaagaggcagagagagaacggat
gactaagtcgacgcaaaaaacgggcgggacgacggcttctaccaatcgaagtcggcgcct
gggtcatccctatcggctccgacgagatgcaggaagtaatttgtgaggaggtctttgaaa
tagctcaggttacggtgctccttccagtttgaatagcagcatttgatggtttctatcaac
gcaatgaataggatggcaacctgaaactgaacatcagaggggctcttgtattagagacac
ttacaatcacaaatatcagcaaataggagaagaattcaagggcaagagcgatatattggt
tgctcggcattcctgggaaactgagtatgtgtgtagatgtcgggaaaaaggacaaagtga
taggcacgtgatacttctaattgaggggttggcaaggggggagagagcaaagtgtaaaga
gggaaacaaagctgaacaagttgttagtataaaatgaaataaaagtgctaaaagagtttg
tactttttagtttcttcaatttttaagttttcttgagaaatagctaaaggtttttatcat
tatcaactgcaagaaagctatcatcatcgatgtatgaaagcttctgatagatagaaactt
tacattttatctttgttcatcttccttttggaagacaacctaaaatgttttcggaatcct
ggttctcaaaaaatacaaatatctttcaaagacgttggttcagtacaagaagcggttgat
tccggttttcactaggccaggcaagctacagtgagctgaagcagatgattttctctaaaa
cagtgatccgtattaatcaacaataactaaaaactccagaatttcaacaaaacgttatgc
aaacttggtcaatccactcattctttctgctcccatcacataaatctatacaagtcgtaa
attacttttttgacattccacttttcgaaatctgcaaagtttgcatgtcaagcgtcaaag
ttatacttgaaacacattacgatcgtttttaatccgaggtctaattagtctgaataggtg
acgactaatgaatcagatgtctgtgtgtcacatttcgaagtaatcttcttattagtaatt
tgatcttttcatactcattggaagcatatacagagtaaaattaacaatttattggaaaag
aaatccaagaattaacgtcttttaattttcatttgatcctccatctccttgagatgacgc
tggtaccgacgaatgcgttggatgcgtgtcgcgattcttctttcttgttggtgaactttt
ataatgaggctctggaaaaaaatacttttttttcaaaactaagcctaaaaactaaccaaa
agagcaatgagaagcaggaagaagacgtattccactagtagaaacatgtttcgaattgat
ctgcctctttcgagtttcgaaaatcgagatccaaaggtggtaattaagtgtaaacaactt
ttcgaagaaaaaaagataattacatagatttcaggtatactgtagagcacgcttcacgta
cttgattccccactggagagtttacgtcggcgtcacatgatatttttctctagaataaca
agtcggcgacgataacaagaaaaattgatactctggagagacagataatgctatgttttt
gatagaaaatggtaaattcttgagaatcacgaggagtttgagtcaagggaggaagtggat
agacacggaagtctgtaactgattctcggaactatagcgtgggtgtcgggggatgcttca
tgtgttatagtcggagggacctgtggaaaagtgaagagggatggtgtatgaatctcagtt
ttaatacagatgagaagaagtgttgaactagagaactaactgttactgacaagctctgca
caaatccaaaagcccatgtagccttctttccataaatttcatcaagagcccacgaccact
tttgaatcttcccactaaaacataaaaactttatgtctgagacgtttttcaaaataactt
caaattcaaaatgcgttttttgaattcttcgctgctcttcttttttcttccttctttttt
atcccagaaattgatgaaaatcaatggagaagtaagaggcaaaccagattcgaatcgtac
tatgtctaatgaagagtgcattgattcatgtctgaaagattcgacctgcattttgataga
atacaattccgcaagtgatcattgctttcaatgggaatctatcaagtaccctcttaatcc
aatagaagtggtggaaacagaaccggagacagagaactttgtgcttttcaaggtaactga
ttcagaaactctctttttgatttttctttctaaggcacgtttcccggacgaaatttgtcc
gacatctcttgatctattcaacataactataagcttgttagataaaaatatttcctggac
aaaaactgatgaagggtggcgtttgggcttttgtaaagatggttggaagagattcaatag
aaaacttctgcctgtatgcatcaaagctgtactaattcacaaaggagtctccaagtcaga
tgcagaatcaatgtgtaccagtatggatgcgaaattgataggattcgaaacgttcggaga
agcagattctatgtggggtatgtattaattgcgttgttagactttttacagaatttccag
aacaattggatgatgatgaactggacattctcttttggcttgatggcgtaacagagacat
cagtaggtgctaatctatcaatgaaaaaataacctctcaggtttccacgtactcgattac
attgaaaaactctggaaacgtgtcggaagacaaaaccaaggaatcagagtaagttgagtc
ttttcgaattcattctaaatgtgcgatttcagaagcagaaattgtaggggggttaaatat
gtgcccgaatcaggaactatgctaactgatgtatcttgcaatgcgactaatacaggagga
gcattttgtggatatgggctattcgatattaattatattgaataatcgatatatatgtat
gtaattattttgataccatgtttttttctgattaattaattcattatgattaaagatcat
ctaagctaccaatctaaacacaaaaaatctaaatttctcaaccgaaaatagcacgttgtg
tgcaatccataaattttatcgagagagaccactcttgaaacttcccactaaaacatagac
attttatgtctgagacttcttttaaattcaaagatgcattgtttcactttattcctgctc
ttctctcttattccttcgttgttaacagagagtataataaaaatctatggggaagtatcg
agcctaaaagcagatgtaaacggcactatgtccaacgaagaatgtatcgattcatgtctg
aatgactccgcttgtgttttattacaatataattctatcaatgatgaatgctttcaatgg
aatacttcgcttcacctccaatttcttcttctgcaagaatccggaccagagagtcattat
tatgtgatgtttaaggtaatcgatttaggaaatctagtttcgagtttttttaaaggtgga
tctaccgaatgacacttgtcctgcatctctcgacaatgttaacctttattttttcaccga
tatctattacatttcctggataaaaacatattttggatggcaagccggctactgcaggga
tggctggaggagactcattagatcaacacctacttgcattaaagcggttccaatgctttt
tggaacctccaagccagaagcagaggccaaatgtaatagtataggtgcaaagttgatagg
tgtggaaacggaaaatgaagtgaattggatgtggggtatgcttaaactgctttttgtgta
ataaatcattctgaatgtttcagaacaagtgaagcaaaatgcaagtggacaaaaatccct
atattggcttgatggtgaaagagttggagtcgagagaacggttcgtagcacatcccatca
attgagcgtaatctgtttcttagaaattcacatattcgaatattatgacatataataatg
ataaattgctttcaaacacatccatcgctgaattgagtattactacaactccgaatggac
aaatgtgagtttcgcttatcacttccattcaaaatattatttcagttacgaaaattgttt
gactatttattatgaagtaggagtgacgactctaataaatgatgtgcaatgctcatataa
aggtgtatctggagcattttgtgggcatgggcttatcttgaattagtttaaccttcaaaa
gttgttgaatcattatttgattaccagaaaactagactacaagttaaactttactcctag
ccatttgaacttactttgctcatactaaagttttgtctcatgtatccataaaatttgtct
gagaaaaggaaaaataaatgtcaatgttttatatgccaccatccttttttctgctccatt
tacgttcagaaaatgcatcttttgatatttttcctatttttctcctcatattcttgcttt
ttcccaaaacaggattttgtgatgataaatggagaagttcgaaataatgctaattattcg
agtacaacttcatcaaacgaagattgcatttctaaatgtcagaataatgtcagttgtatt
gtcatggaatataattccgtcagtggtctttgtcgtcaatgggaatacggtgttttcgct
attgaagcaactgtgatgaaaactacaccggaaagtgggagtttcgtgctttttaaggta
cctttgttctattttagctaaccctaatagtcatgatttcaagacaattcttccaaatga
cacttgtccggaatctcttgacgcaatcaatattacttttgtttcttatttttttattct
ggtttatgttccgtggacaaaagtggatggaggatggactattggcatttgcccagatgg
ttttaagagatttaacagaccgttccggtatgtttgcataaaagcggttcccatggctta
tggagtctccaagttagatgcacaagccatgtgtgcaagtatcaatgcaaacttgatagg
tgtggattcagaagcagaagcaacttggatgtggggtgagctcttgactccagaaatttc
ctatatcatttatacacagagtatgttaagcaaacagctacaggagacacaaataggtac
tggatgggtggggaaagagctgtaaccttttcaaaaacggttagtgagactatctctaac
aatagttgatcctattttctagaattttaaatacgaggatggaataacaattaatacagc
cccactgatgaatggatcgatatcagatctcagtattactgaaagtggaatagtcaatga
gaattctaccgagtaagtgattaatagcaattttgtgagtgttcttgtgtttcagctttg
aaaactgtttgaacatacgttacgagaatggtgtgacaacaaaaattgatgacgttgctt
gctcattcactggtgttagtggagcgttttgtggattttaaatgatttgtgataaaaaaa
attatttactagtagtttatgaacaatacataacataaaaactcggattatagattttat
gtaaaatggaatgaactgagaagaaatacagccaatttttattaaattttaaaaatctta
cccagaagctttaatcaatcagcattcaaccatccacatgttctgttgaatgatatattc
ttgaaaaaaaaaatgaaataaatatgcatacatgcattatgctatactttctgttcaata
tactgaaattaaggctctatactaatttagaggtcccatgggagtttggaggtcgcatag
gatttcggaggtcccatgtgagtttagtggtcccaagggattttaatggtcccataagag
tttggaggtcccatacttgggtttgagtacagcatgtctaaattttatcattttttcata
attaatgatatttttcgtcttttttctagttttcatctacttcctatatatagacagtaa
tttatccaaatcaaatttttcaccgttactgtggaggagactgcgtcatctccatccttt
ttttattaggtttttgcgtttgttcatcatgaacgaaatcattaatgtatgtgaaccttc
ttctcgtttacaaataattgaactacttcattttttaccaccagaatacggttcgggctt
ataactgttccatcagggtatgtatcagtagagccccacaccaacagtacgtcatattct
gagatgtctcctggtcatgggtaccagaaagtgtgatccggcatcaatcagagcattccg
ccagttcctgtcacgactagaaaatgattcgatggcatctttcctagtttcctaacggtg
aaaatttgattcggataaattactgtctatatataggaagtagatgaaaactagaaaaaa
gacgaaaaacatcattaattatgaaaaaatgataaaatttagacatgatgtactgaaacc
caagtatgggacctccaaactcttatgggaccattaaaatcccttgggaccactaaactc
acatgggacctccgaaatcctatgggacctccaaactcccatgggacctctaaactagta
tagagccgaaattaactgaatcaccaaaatctggtctaacaagaaatgcggctctgatta
atctgaactttcgatctcattcaaaccaaacttcagacaattccctgtctccatggcatt
tcccatgaaaaccctcacaaatcactcaaaaccaaacgactttggtttgaattcaaaagt
tcaaaaaagaagttcattgaaaaaacaacatcaattcaatttataaccgcaaaaagctcc
aatgtatccagcgatacatctgacatcattgatagagtggtctgtggttgtgcttgcaaa
gttggtaacagtcagacagtcttcagcgacacctgctctgaacagttttatttcaatttg
atgttagacaagaaaaaatacccgtttctatagctaatcaaagcattgtctgcagtaaat
gcttcatttcctgttgtaaacccatcggtccatatgtagttctgaaatttgacttagaat
tgatatagccttaagaaacatacatcacaattagcttttccatcacaactacgctgacca
tctatccagaagaaatagtcggttttggcaggataaagaagttttatttgacctaaaaac
aatagccgagaggagaacacagaacaaccgaacttttcatccattgactctcggccaccg
attccactccgacaagaaccgagttagtcccgttgcaaaatgaaattgcataatctctaa
gctgataagatttgaaaggtgcaattttcatgcaaacagatatgccattggaacgatcaa
aacgcttccagccatccctgcacccaggatagctccatccaaaggaggtaggtatccagg
taatagaatctgttggagaagctgttggaaaagtgaaaaccatgttcaaggaatcatagg
atagtgggcaactcgaaagagacacctggaacctgtaacatttttggtttattgagaatc
ttgctcaccttaaaataaatcgtgccacctgactctgttttttccacaaatattgttttc
ggattatctagataactataaattttacaatcttcatccatggaaaccatgaaacaagaa
tccatgaaataacagacacgaacacagtcttctgttattcgtccaattgaactatcaacg
acttccccataaaactcaattagcttcatttcacatagtataggaggaataagtaacaaa
ataagcattgagtgaaagcttagcgaaaaattagaaaaagacaagaagcgaagtgctgct
tggtttcccactctcctggctacaaaatcaaaaactttgaaaagccattgagcccgtctg
gtgtctagaacaatctatagccacaaaatactccattgaattttcttgcacagaccacat
cgttaatcgaaacgctcgacggagagttgctgacaatcagacagtcttccttgatcgaat
tggaactgaaaacaaaattagattgggtcatacaaagttagatgagtactctctcgtgta
gctaatgaaagcagtttgctctgtgattgcagagtttccagtggtgaagccatccgtcca
ggcgtaattctgtaataagaattatagtgatatcatgaagcaatgcctaatcataagcga
aactgaaaacatacatcacatctctcggctcccgtacaattgtgttggccatcgatccaa
aacaagtattttccggtatcggtgtcgtaacgatgaatcagttcatctgaatacgattct
gatagaagattacataggagaaaccgacttctcatccattgcacttcggccaccgaatcc
actccgaccagaaccgagttgatttcgttgcaagtggaaatggcatattctctagtctga
ggagtagggaaggcaatactcttcatgcaaacagatatgccattagaacgatcaaaacga
ttccagtcatccgggcatccggggaaactccaaccatcggaggtggatatccacgtgtaa
gaatcagttgttgcggaggtgaaagtcatattcaaggaagaagaatttgcaggacagctg
tctttagggagattaaccttaaactaggttttccgaactgttacggaaatgtgggatacc
ttaaaataaacagtgctacctgaccatgttctaaccactgatagcgtatttgggttatct
agatagctatgaattctgcagacgtcaccaaaagaaataagaatacaagaatccataaaa
taacagacacgaacacagtcttcagttacgttcccaactgaactatcatcagtgactttt
ccgtaaaactctattagcttcatttcacatagtatagaaggaatgagcaagagtaaccag
aaaaacatatttaaaatggaagaagtaaaggaaaatgcagaaataaaagaaagcagaaaa
agaaagcagaaataaagccaaaacgataaaaactttatttcaaaagtttataaccacaaa
cgaatctcagaatcttgtctgcgtttccagagcatcgaatatcattaatattgacatctc
tgttgtacccgaggtctccgatacagtactccggttcattttcttctgtcacttatgaag
cccaaacgtttgactgaactagtgcatcctgtctattgaaaacacatgaagttgaggaat
aagcattttgaataaatttcatatattttgatgtcagattttgtgacacatttgtggcta
ccaagttgaatgaagtgcttttctctttgcttgacagctctatgcttgacagatacatca
tgtgtgtaacgactcgacactttttaaaagtagtttggcctcacatcaatgttagttttc
gtactctctctactaatccgtattgtttttgcctacctaatgataaaagtgccagcaaca
gttctcgatgaaccttctggaaagccactggatatttcgacgtgcatggacgattgttta
gcggatagcgattgttttttggtatattcaaagggaaatggagagtgtgttagtcttacg
gtagggaccccacaccaggttagcctgacaagcgatgggcggtttgtggcttttaaggtg
agcaatctagtagctttagcaagtctaagcgaactgttttcaaattgactcacccacaac
ctcttgccccgcatctctccaagatatcactttttcaataaacatatctgggtttaccta
ttgctgggaaaccaatttcaccaactggacattcaatggatgtagatgcggatggactcg
atttgatagagatgtgtctgtttgtatgaaaataattgatcagaaggcaccaacatatga
taacgcaaaaaaaggatgcgtggatcaaggagctgtgttgaccggattggcaaatgttat
agagtcacagtggatctatagtaagctgtacaataagctttgtttataatcagtcgaaaa
gtttctagggcacttacaatcagtgacaagatcttactacactggtttttggatagatgg
ggtccggaagtgtccgaccggggttcagtgcaaggtttgcccttcagtgtgctcatgtaa
tttgataaaaatttagacgtttgtatggagcgacaactacaccacatcggacgctgctct
cgtggaagccaacgcggagctgttctctacttacgatacaagcgaccttgaaaactgtct
aacagtggctaacgttccgaattctttgcagactatcaatgattgtaattgtttctcaca
agcggttgtcaacatgttatatggatatgtttgtggttatcagcttaaatgaagattttt
tgttcataggcactttcgttcgttataactcatgaatcaatcatttatttgcaacagttg
tatgttttatttattaatgaaagtatacattcaacatttttcggagcaaaactaaaaata
agagatggaaagtggtagttattggaaacgaatctttgtgtccacgatagctatctctac
tcagaaatatacgcacatacgtatcctctattacaggaagcaaaaccgcatggcacatcg
ttgatatatttactcgggtggtccggcatgtcggcaatagtgagacagccttcactagtt
tcagtgtcgccactgaaaaacaatgtagttaatggaatttcgaaaatcatttttcaactt
tggcatagacttcaaattggcatttgaaggactcaaagcctcatcggtatttgtgtagcc
atcttcccatttgaatatctgaaatttattgttagtcgaagaattggtaaaccccactaa
ccgcgcaactggattcatctggacagtttctcactccatttatccacactccgagatatt
cttccccagttggatctgaaattagtcgtgttccagggatttaaagaggaactaggtttt
ttgatacggtcacctaggtcgctgcaaccgggatctcctactatacgagtccagtattgt
ttaatccattccgcctcttctacggaagcaactcctgttagaaaagtggtaaagccaatc
gtttctttatatgagatacaagaatcgatagcttcttgtttggttgattcaaatgttgaa
aaggtcctcatacagatgactagattgtcttctctctgaaaccttctccatgtttccaaa
catcctttaaagttccatccgttttctactcgattccatgctactgtagatgcatattga
cttttatatgtgataaccagatcatcaaaggaagctgggcagctatcaacatccgttttg
aatgccacgtaacttctttcatctacttctgacactgtaatcgactgatttgagagacta
taatggaagcattctcctgatgaatctagataagccaaatagcaacgagatacggaataa
cattcgtcaaaacaagtgagactgtcttcgtatggagtagaataagtagactgatcaact
ttcccgaatattttcaccattttcagagaatcaatagaatttgggaggagaagtaagaag
agaatccacattttctttggaatgaaagaagaaatgtcgtaaatgtttctgtcgttggac
ctttggaattcggagagagcaaacttcgaaaaagttgtagcaaaaaagtcaaaaattcaa
gtgcaaccattaattcatttttgaagaggatttcttgctttttatggaagacttgacatt
ttttctttgaagttgctttttggaagaatgtgctctgtcgaaaaactggaaaaacgcgtc
cgaacatagtttcaaacacaacatttagttctaaactgatctctctacattgacactatg
tacaccgttgacagaagaaaaaaaatcaaaaaaaaattttgattaaaaatgctcagctta
agattttctttcaagctatacaaaatctatcacagtttatcattattccatgttatcttt
ttgactaatctcaaaaaattaaatgacatgtttgacaggtataacttgataaggatctat
ctatctggacaaaggcacaaagaaaactccacattaacctttttgtgacacaccaccatc
tccacttcttgttgataaacaaacagataaggggcaaatgttacaagttgtcacataaaa
ggatgtcaattagcagatataatcagtacaatatgttcccagatacgtatattgtaaaga
gctcgatatccttctcagaacaaaacccttttctcatgataagtgtcccaaagatacgta
tcttccaatatcttctccctatcatctcaacccaacagatgtttgtccttccaaatggtc
cttcgtcgtgttccatcccgtgttcttctctcctcttctcctccttgcctttcctgcttc
tttgcacctcctccctctagccgtgtgcgggtgaccgctctttccatctctccgtccatc
gctctcgctttccggggacctcgtgcgtgcgcacccctcgccttcttatttgttgctgcc
ttgctggctgcccttattttatatatatgagtgagaaaagttgtatttctagaggaagtt
ggatagtcagagttataggcagggtaggagagagagagagagagagagagagagagagag
agagagagagaaagaaatggagaacagctggtaaacaagtgtgtgtcaagatttagaaat
ttccattttcgtatagttgcgttattgattccgtctgcccgccccacacccttaattatt
attttcctctttcttccaatcaacttgcttccaggtatgctcatgagcaccccatcggca
ctactctccggtgacgtcctccaggggcctgtacgcctgggcaagactatgtggaagttg
aagaaaatggcgaagggctacccagtgacccgtcttccgcacgtgccaaaagtccttaga
ggagccggtgacttcgaaattcttgccgggtacggtaaccacgtggcagtcacccgctcc
gccgataaaattgaggcgagcggggactgcattgacaaaattcgcctcttcgttatgaat
gacttcgaggggtggccgaatcttgcgcagattccacgtgacacggtggctgtcaccata
gcaaccacaggattccgcgttggcgtcaactgccacgacatccagctggctgataagcac
aagacggcggttggacagtttacgtggcgtaaactgtctagcgccgtgcaggttgtctat
ttcactgataagacgaacaatgagtttctcgccgggttgatttactatcttaccccaagc
aatgagatcagcacttgtctcactgaagacatggagcttctcaccatcgaaatcgataag
aaagagccattcccgctgtcggaccgcaaaaagaacccgcatttcaagtcttctaatcag
tacggacggtactgtagcagggcccagaagcgggtgctggtttgggctggcaagatggat
ggtcagattgtgcaccgcgtttacaacccgctcaccggactctatactactgaggggtgc
attgagtgcgcgcaagactataagaactacgtttggaaggagccaggcgagaagacaaac
gatgtcgttgtgctcaagagaaatattgatattgaacgtaagaggagactaggttgcctt
aacaacaaaattgatttcagcaatgtacctgaatcgctacgatgttaagccgaagacagt
gtatcacattccttcaaagaaagtggtgcccaagtgtgacaatgtgaatcttcagaccgc
caaactgtgtaatgttacgttaagtaagtcagctaggtgaaaaccttttaaacagcagct
tccagatattaaacccatcaagatggaggatgtcaaagaaatcaaacttgtcgagaagat
cgcagaagtaaaaataagcgatgctaagccaaccgaaccccaagctccgaagaaagaggc
agtggaaccaaataaagaagatccgaaggcagacgtttcaaaagaggaggtgccaaaagc
agagacgcctgaagccccagaaccaaaagccaagatcatcgctccggaaactccagaatc
gtcggacgatgagttcgataaggtcgatgatctcgcggacttcgacgccacttcaattca
ttaaaccatttgtatattgatcccaattttgtacctcactgtccataaaaacctttcatt
tgttctcactgtaaaaatctctcactcttttttattctctggaataaacattatctgaat
atgaatttttctggatattaagtggatataaagaaatatacgtctctcaacgggtgctct
tcgagtcagttaatcaggaccattcaaattgtaagagcccagatgagaagctcaaagaat
gagcgttctcttaattcagcttggtcagtaggttttttctttcataggtattaaggaggt
gtcgtctctacccacattgcaacgtgcaccgaggtccacacaaacgctttctgtctcctc
ccgcataatctacctgttcactagcctaaccgttcctctttctctccatctctctcgtac
acactctcgggccttatgcaactgttcgacggccacccacacaccggtcctctctctctc
tctctctctctctctctctctctctctctctttccccgcgcagaatgacctctagagcag
atggtcctcatacccaccattctccccatttctttcccttttgcacgctctttctccttt
ctcaaaccaaaaaatctttcagaaaatgatcttggctaaccattatcatcgcgtgcgtgc
caacaatggctatcaggagacatatcacccgcacaacccgaaaatcctccaaaaaactgt
cgacttcaaagcttacagcaacaaagactcttcggtggcggtgacccttgctactggcac
cgaggccttcagtcaaacttcatggagcatcatcaacaaattctactcgcagcgttacgt
tcatctcaaagaggatgctgccggcctggagagagttccaaagaactttgtcgctttttc
aatgaccacattcgatttcaaaatcggtgctcattgccacgacttcgtgctccgcgaaaa
gcacgcaggtgtcaaaggccacatgacttacaaaagattgactaaaaccgtgcaagccgc
ttacttcaaccacgaaaatggtatccagtacctggcaggtgtcacctattattctgtacc
aagcgagagcaaggccgactaccactgcgcagatcgacacatgatggttcaagagttcgt
gcgcgcaaagcatttcacaaatgtcaaccgtggacttcgtaagtattatatcgactacaa
aaaatacggacgctattgtgaggctgtcggaagacgcgtcgtggtttacgccggaaaacc
ggatggacagatttgccacgtggattttgacccggtgactttgagaaccaccaacaatgg
atgtgcaaattgtggaaaagacttcaagaattacaaattcgagacaaagaagaagaagca
ggtggagaagcaaggtgagagatgatactgtagatattaaaactatatgattctttaggt
gtagtgacagaagacgggttcgatacgctgccagaggttaccgagtcgaaggatgacgat
ttcgataaacttgaagatgcgaaggaagctaaggacgcagcaccggccaagtaatcgaac
ctagaaccttccatcctgacttcattctgacctgccactaactcgaaatttttgaaccca
ccctcctgtctttccttttttgtaaaacacgcttatcgtatccaaaactgttcaatgatc
cttctttgtcatcatttcctaagatcagtccctctggtacctatatcattgatcttttgt
aataatgaattaattgtcatcatttctgaacttttgaacatcatataaaagaaatctgaa
tcgcatttagattcacaccatgttagcaattacagtatctctattctatctggtactccc
agtttctccgctgaacgttctggtctactctccagcatttgctgggagtcacacgaattt
catggctcgactggcagacactctcactgaagcaaatcacagtgtaacattcttcatgcc
gattttcgatgagaccaggaaggatcaacttggagtgaagcttacgaaagacgtgattat
attagtaaggatagttatcgatgccattctattagattccaatttcagaatgatcctcac
caagaaaccttcactattgacaacatcactgaaacattctggcatatcaacgtgaattcc
aacaccggtcaccatctgttcgaacctctccgcaagcaaactgtctcagcttgtcggaat
atatttcaaagcaaggagcttattgagaagctcgcagctaaaaaattcgatgtggcaata
gctgaaccagtaatgtcatgtggattggctctgttccgacacctgggcatcgagaaagtg
gtgatgtcgagctcatgtccaaactacgacaacgtgctcgatgcgatgggcgagccggcg
gagactagctactggccatctattttttcagaagcttccggagatcaaatgagtttttcg
gagagaatcgaaaattacgacatgtatcatgttatggtgaagatttataatgccatgcag
gatgatgaaatcaaaatggtcagaagtatcattggagaagacttccctggttggagacag
ctgattgccgatgcctcgttgcactttaccaactccattccctatcttgacttcccgagg
gcttccatccaaaaaaccgttgatatcggaggtattactgtagacatcgaagcaatcaaa
ccactttcttcaaaatgggacgatattctgaataagagacccaaaaatatgttcctctca
tttggatcacttgcaaagtcttgtgaaatgccaatggaattcaagaaaaacttactggaa
gtttttcgatccgagccagatgtcacgttcatctggaagtatgagtcagaagacgtggag
ttcgggaaaggcgtggaaaacgtggaatttgtgaaatgggctccccagacatcgcttttg
agtaattaccaagttgttagctagaatatacattttaaaatttcagatgacgacagagtc
aacgccttccttggtcatggaggccttggaagcacttacgagacaacattccttggaaag
ccttctattatggtgccaatcttttttgatcaaactagaaacagtcatatgctaagacga
ctggaaacctccatcactcttcataaaagggatattggtgactttaaaaaactaaaatca
gcattccacgaaattctacacaataaaaaatacgcggtgaatgccgctaaagtggctcag
gtcgtccgggaccagcctttgacaccgaaacaaattcttgtgaagtatgtggaatttgtt
ggaaagtaataaacttattgagatcgggaatagctttgaaaaaactgtttccagatacgg
tccattccaccacatgactccatacggtttgaagatgccctggtatcaaagatactcata
tgatgtttatgttttcaaatttttcatgtatctatttccaattctaattggttcagttgt
ggttaagtatatttttggtattttaactattcggattgtgaaacgaaaagaataaagaca
tttttttgctttaatggatgtgaaaaaaacatggtttttatcaaaacttcagagttcctc
ttccaaccagttttttttgccctacaagttattatcttatcttttcttcccgtttctcga
cttttttgatctctcatatctttctgtgataaatttcgaataaagatcaatgtcttgata
tgtattatgtaccgagatcaaaagaaatatggggactatgtgagaaaatgaaaaacaagc
atacgtcaaatggtacctgagtacgttaaaccatgacgaatagactttaggcatggaagc
ggaatttaaattatgtaattgaggtttttcacacatgcagctttcagatgcgctcagttc
agttgaaaaaaccattttggcattatatcctacccagatcacatgaattttgattttcga
cctttaatgagaatcaatcatgggattatgtaccttctaggctccacctggctctttaat
ccccgcctttcattaaagtgcgcccaacctatctacgcgtattaatatttccgccatttg
tagcaatgtgagttcgaattgtcatggcaaccaggagtcggatacatttcactcgtgata
tccattcatccggaatatgctttcgttttgtttttttattttaaatttcgaagttatttc
tcagaataacaactttcatcaattgtttttagagtccaatagagcgcagatgaccgattg
tgtgccagaaccatttgaacgtgtcaaggacatgtctagaaccgagggagtcaagcaggc
ggatctacaaagtatacctcacactccaaaaatcaagaaaatgggggaagagtcaccaga
agaggtaaaggaaaagccatttgatccgactaccctaccattcgaatacttggcctgcct
gacacctgagcaatgcaaagctatctgtcagccactgtcagttttttgtgagcacggtaa
gcgcaagggggtattagagctaatttgaaaattttcagacctcccagatcctaaaacctt
ttctgtgatgactgaaactgaagatgtgtttacaccggaagttctggaaattctagagaa
aggtaggagagtcttggagattcaaaagagttattgttccagatcgtcaagtggcttcgt
caagggttcagattgatctagaaaaactcagtcttgaaggtgagagtctagcttgtaaat
ccggtttcttcaaacctcttgtgtcaaaaaataacagtttttgtttcagaaaatgcactc
aaggaagacgagcctaaatcgactaccagtgataagtgattatacattaatttgtgaaaa
gcaaaaataaatttgtagttgataagttccaaaagcttcacaaaaattaaaacatactaa
aaacagagaataagatcggactcctaagattcagaaagaaaatcacacgttttataggtc
cattagttttcttatgactgggaaaagccaggtttcaattcttttcgctgccggatttct
gaaatttgctaaaaagaagaaatattgaaacatgagaatatttattcgcaacacttcata
atttaatctctcccctctctcaacttgtacccacaaactgctcctttcacattatttgcc
acaccggtacagggagcaggcatcaaataacctgattcggcgttcgtgagcgataaacac
ttatccgttatatctttgtcaagacaatcaaaatcggtgccggctaacatcagaatttca
gttgaattagttaatccgtcactgaattctattttgttctgtaatataaagacatggtac
aatatcgaaagaaaaaggctcaccctgtctacaaacgagtcaatcattagacattcggta
tagacacgagtcccatcgatgaacacagtgctgttggtacccattaatgtaagcatatcc
actgtaaatgatttgtactcatctcagacacattccacaattcacctctcaaatcaacgc
cttcgttaacattgttcagacccattagcttgtacccttccgcagtacacagcgcagccg
cctgctccttcgaaacgaccgtatcgcttgtcgttatcttcatacaaaccaccaccctca
agtcgactcgatgaaatctgcggaaccctggcttacacacgtctgactgagttgttgtcg
cctcatcttcggcgggctcctgcgttgagtgcttgaagtcgacggcacaaccggcatcga
ccagcaagggaagggaaagaagtagaatgagtcgaatcattgagaattggaggagacaag
caacgagtgggtttttatataaagggaagacatattttatgggaatggcgacgtttcaga
tgataaaatattggaatatcttagaggaagtggtttttttcaactcgtggggtaggcagg
gggataaggaagattcaagagaattcatctaaaaaggtagaattgcgaagaaacccgtct
cattttcatggaataatctaaatgtaagacaatttcaatattaattaaggatttgtttcg
atcggagctctagtcttaagggtaggcgtttagcttcagtgatctggcttcttggagcct
tttacatcgaaaaaatcaaatgtttgtttcagataatgcaccaaaaccagaagagtctga
attgactgtcagtgataagtgataaccttagagactaatttgttaagggcataagtaaat
ttgttgttgataagttccgaaaggtttgcaaatgcttgaacatactaaaagagcatctta
aaaataatacgcatctgttaagtttcagaaaccctccctaaaagttttatgagtttagta
gattcattataattggcaaaatacagttttctttttttctctgttgctagatttctgaaa
tttgctgaaaaaacaagaaaagtggtacaaagaaaatcgagctcatattcgccagtaatc
ttccgaaaagcttcagagaaccttctgaacttccaaacccccctctcttataataataac
ttgaaacatgaaaatatttattcgcgaaaaaaagaaacatgaaaatatttattcgaattt
gtcactaaacggccattcttctattttcaattcgtatccacacattgctcctttcacatt
atctaccacaccggtacacggagcaggccacacaacagatgtcggggcgttcgtgtaata
catacacttataatcttttttaaaggtgtcctttccagcacaatcgaaaccgatgctggc
ctgggccagaacttcatttgaatcagttaatccgtcactgtataccattttgttctgtaa
aataagcgcatggtacgatatcgaaggaatgaacttactctctctgcatacgtgccatcc
atattacattcagtataggcacgggtcccatcaatgaacacactgacgttggctttaatt
actgcttgcatttcctctgtaaatgatttttgcttatctcagacaatttccacaactcac
ggctcattgtccaggcctcgtccatcgagttcagacccattagcttgtacccttccgcag
tgcacaacgcagccgcctgatccttcgaaacggctgtatcgctcattattgccttcagac
agaccgcatgcccgttgactctatcgaatctccagaaatctggcttacactcttctgttc
gataccgcatatcgaccgctcttttcattgttgtcccatggtctccaggttcctgcgttg
ctccctggtctccaggttccagcgttgagtgcttcaagtcgacggcgcaaccggcatcga
cgagcagaggaagggaaagaagcaggatgagttggatcattgagaaatggaggagacaag
caaaaaatgggtttttaaataaagaaaaacatattctgtgggaatagcaacgctttagat
gataaaaaatcggaatatcttgaaggaagtgaattatttcaactcgtgagataggcaggg
aaataaggaagattcaagagaacttatctgaagaaaatgggtcagggtcttgctgattca
aaaaaaaacacttttccttttcataaaataagctaattttaagacaattctacagagaaa
aaacacaaagtcaaatttttctaaaagttgcaaagcccattctaaattgaatattgtgga
tgagatcttgctcattcgattaagcacatttttctctttaaaatagctgtttcaaaaggt
atttatcaattttaatcctcttaataaaacaattctttctgaaaaaaaatcagatttttc
tcgacatactctcgatcattccatagacaaggttatcaggttgagtcaaaattattgtac
cacatgttctgttttgcctagaatctttgagaagctatcgaattgcttcatgtttttttt
cacatcggttgtcagttgggtgtccattgttgtgatacagaatatactgacagatattcg
gaagaaacgaaaaaatcatgacttgaatttttttcgaaagtggtacaataattttgactc
aacctgatacattctatgaaagatcaaaagacaaactaccgaaacttccagattcattct
gaataatcagaatttcccgctatcctgctcattagatagagcttatttttctctataaag
tacgagttcattgttttccgtaaatttcgccctcttatttacccgatccctctcctcctc
caaaaaattgcatccattagtctattcagattgtattccgtcaatccatttgacgtcctt
ttctctctccgttttttcattcccaaataaaacgttcaaataaatcttgcgtctaatccc
gtttgctctctctctctctttcccttttctcccatttaatttatcttgttgttgccctct
ttttcgtcctttcctcctctttttttgcgtctccggcggtcgaatctaacatgctgcgtc
tccgattttcgaaaatctattggttctctttgtttcgatttttgggagtcactcaatgac
tttgtttttaaagtgagcaaggtcgttttcattttgttctcaaaatatattttttcaaac
agttataactccgtttccttctgcccataagtttgtacatccagatctcagttctcattc
gagataaaaaaagatgccaacttacagtctatttaacttattatgagcaatactttttta
gttgacaccttcttcatatctcttctaggaatcgaatttgcacatcacaaagcagaatta
actgtgcgcaacacttcaaacccctgtatctcagcttctgtttgagctaaccaaaaattt
ccaactaacaaaatgttcattttaacattagcaatattccatcagttgacatttttttga
tatttctattttgaatcgagttatttccattttaaaattcttcaaaacactggtctgtca
taatgacatcataatgacgtcattttaaagtgagcaaaactagtttgtgacttggaccct
gtttagtttgatggaataggccacgcccctttctggagtcatacacacacagaacagtac
gcttcttccaagaagtttctcgaacgcatgcctgcgtctctatttccgaccgcaatcagt
catttttcctcagggtctttctctctctccctctctttctctttctctctctctctctct
ctctctctctctctctctctctctctctctctctctctctctctctctctctctctctct
ctctctctctctctctctcactctccttttccaggatgccaccccaccccccgacgattc
aatcgatatccttacgttcttctagattcttccattgttcctcatgtctgcgtctccccg
tgcgccaactcttcgcgccccgcaatcgcaaaggttctctccgggtacagctgtttgcgt
cttctcactctccctctccttctctctctctctcacacgcatgactcatcatgaccgaaa
aacacatgcgcttttactgtgttgtcacatgagtccccgggttatgtgcccttctgttag
aggcactttttttctctatcacctctctcgtgtactgttgtgttctccattttctccaac
tgtttactctttttgtgtttccccaccagcccgacagttcgtctcatttcactctctttc
tcttgtttatggttttgggcgacatacacacacgaaacgttttggttttttgaaaattga
ctttttagaggatgctttagattacgttagttcagaatagatatacaaatgtcattcagt
tcagattaggcaatatttcataaaatgacaatatttttgattcgcgttttagcgataatc
aatgatgaatgtttgtagtctgctcactgactatcagtttttctaagtctgatttttgtg
atattcaactgtgtacccctctcggataaatgccaaatcaattaccaattgttcgtgtac
tcgagattccttgtgctcatttccaaaaaaaccagggtcacacccatttcccccttgttt
cgaaaatatacgtttcggttaccgctctctccagctgataacacctacttctcggtaccc
ccgatattgacttacatgactaacactgactatatttactcttccatgcctctcccgcct
tcctctcttatttcattttttcttcttctggcgctgaccgcaaatcatcattttttttcg
ttgcaggttgctcacactagattagtctagttgtacagagacgactcccggtaggacctg
ttccatatttttctctgtttcaaaagattatttcaggttcttcaggtccacgtggaccct
aaccaaacaaaagtttatggacagaatcagcaccatggatcaacgctttggagtggccac
cccgtacgcccacgacaaatcgtttcatcaatccggtccgctgacccactacccgactaa
ctacatgccaccaccgaacttcgtgccaactggaacatgcgactttgctgaggatccgta
cgctttccaagttcttgatcaccattctgacgctgagatccatcgcacagatgagttctt
tgctcgcggtgatcaggtgaagcaagaagcagcggatgatgaagacgatactcctccgcc
aactacaagacgctctgctagaggagctcgcaagcggtaccaagagttcgatgacccgga
ttacgatccggattacgaagaggaggcattcaagtcgaaacaaaagcgggtccgtgagca
atcagcctcatctgccaccagctatcaatcggaggaagctcttcagcaattcgttccaaa
gaccaaagccagaaagtaccgattgattgccgaggaagagaaaggcgaagagtaccgttt
gaaacgtcaacgcaacaacgacgcggttcgcaagtcgagacaaaagaagcaggagaaaga
gaagaagaacgagctgggatatcagcagtgcaagaagagaatcctgcaactggaatcaga
gttgtcagcggttcaacaggagcgcgcgagggatcaagagataattcgcgatctcttggc
aacaaggtatcgcttcatgagttgccactcctaacgttttctatttcagatccaacgctc
caggagcacaccattctgatggcttcaatcaaggtgcatccacttcagctgctcatcaat
aaattgttttaaatagtcaatacctatgtcacccatcatccccaaatctaagtctatttt
tcaaaactaagtctataatcagactctcaggttaatcctgagcctaagcctaaggtctaa
cctcaaggcctaagcttcagcatcagcctgaggtgagattctcaggttaatgttaagcct
aggcctaagactaagtcctgaccggtctaagcttcagcctgagcctaaacattccaaatt
gtaccactttaattgttcccatctagtcagtcagcagatccgtcccatccccatcttaac
catgttccccttgttattctatgttccctatttgaattctcggtccgggtttcagctttt
gattttaaaaaattcaaattctaagctctccagacccaaaacttgtccgttatgtcccat
atttgaacttcatttgttgtcccctatcgtgattcccaaaacggctgtcgatcagcatcc
atcaattcttgtcccccctacccacttccttgtctctataatattatttcttcaccccca
tcatgaaatctctaattccattctcttcttctcaaaaatctccttttcacatcaaaaacc
cagcattaacttgttacggtttccctccccaatcagcccatcacctttccaattgaaccc
atccccacccaaatcttcccagtgatcatcccaccgtgtgcctttcccccgcgtttcgat
ctgcttttcatgattgaacttgtttcttgctcccccgactttttttcctgcaaaactttt
tttagacaccaataaatctagttttcagaattctttttcttgctgtttcttcaggttcag
atataaattttaaaaatgctcatatctgagctcccattctagatgttaaaaagttgtcaa
ctactgaattgctcagcttattatgggctacatttcattagttgacaccttctcgacatg
tctactcccaattgagataatcgactccaatgattcagtgttcaacgacttctaggtgtt
gacgtcatcggaactcaaaaaccttgttcaaaaagagtaaacgggagttgttttcgagaa
gaattcctatcacatgcttaattccccagatacacttaccctctaatcaagccttactca
catcttcgagacgcgtcgtctccatagaaaccgacgagatgttttcgaaaattactctta
actcctcacaaacttctttttcttctttcatttttcttctttctttttttgcttctaaaa
acttctcgtttttcaggcatgccggacggaaagaaatcaggtccgacggaccacccagtg
actaaggagccacattctccatctattctcaaacacatggatatcttccaaatcatgccg
ctgaaccgtaaccctcgccacgttggggtttgtgccgccaagcccggaacagctagagtc
agtatgacggctctagacttcgtttggcgtctacttaaaaagaatttgaggccatcgcct
aaagagtccgagcgtctcttgctcatgctctctccgaatactctggctgtcgggtttcca
cttcccggcttcaccattggcccagatttccacgagttcatgccgaaggtaacaaatcca
gatgaacccttttactggacataccaaatgatctcggacaacatccagtcgttcacgttc
cactgcaaaggtgtcgacttccttgccggtctctactactatccaccccgcaagggtcac
aatttgtggattgataacgactgttgtctctttgcctacacaatcactgctcgcgaacat
tacccacccaagaacagaaacctaatcatgagcaagatccagaataatgtgtacggaaga
tattgcaatagagttggtcgtcgtgttctcgtcaatggcaacggtggctacaacgttcat
tgtgaatatgactaccactcaactactgagagatgtgtccattgcctcgagtgccttgtc
gacttgcactcctacaaatggatcgatccggatcatgacgatcgcttcgttcagcgtatt
ctcaacttgacttgtgcttacatggagagcgaggagccgactatcctcgttttcgatcgc
actacaggaagccttcttgatgcttccaaatggccaaagatgactgagatagaggagttc
cttgaggcaaacccaaattgcaatgtgcacattaacagtgctctcgttgctcagattgct
ttggatgggaagttcagtgaccgcatgggcgggaatccaaagttcatggaacatgtggca
gaggcaaatctcattgatatgcgcacaccaagagagctcatggctcctcctccacccgct
atcaccttcgacgacctgggcctcgctagtcttaatctgagtaagccatcattttcatta
gtcaccatatatatactagagagttgcagatgcgccagctacttcaacgtcttctgaatc
gttcactcaactcaatccttcgacttccgacgacattgagtacatctccgattgctaact
cttttaaaagtgcacccccttgtttttcgaaaattccggaattacaaaaattcgtcgctt
tctgacttgaatacgattttcttcttcttctctcctctcattgtatcctcaaaagtgcat
cctcccagatctcgactccataatctccattttctcctattttctttcccccaccacacc
taatctcctcgcttctcccccttcacatgaaacacaaaaacacttgttcttcccacaccc
cccgttttttcacagtcactatggcaacttttgggaatggaagttacgtaaagaactacg
tttgaacttatataatgtgagaatgtttgacacacttttttctttcgattggttccttac
ttttttttcatggagaactacctttcatcaataaatatttgtgcaaaaaagtttacgggt
caattttccatgctctttcagaaacctctaattaaaaaatatggagatagaagcttagct
attgttgggacagatatctcggttccggaaatagctataaaataacagtcatttacaaaa
atgtagagattaaattggtctatgttttataattcaacaaattttatctgttaagattag
ctagatgtgagcgtttgaaactaagctaatgagcacttacctcaaagttgcttgtttttc
tatgaaacatatctcagtttttttcaaaaaaagatatcaaattgttgtcaactagcaaat
tgctcattataaaattttatatttatttttctcaatcatcctcttcattctacttccatc
gacttcctggttattccagaatgttgcacctatttgcattgacgcccaccgagaaacaaa
gactcgataagctacaaaatccagtgactcgaaaaccaactgaacatgatattctgaagt
atgcgaacaattttcaaacagtcctatccacaaaagacaccccaatcgttggcgtcgctc
tagggcatgaggatcttcatctggtggatccacggagtgtggccatgattcagaacctaa
tcggagttttgtataatgtgtcgcctcttggaatgcaaaagatccgcgcgagcattccgc
cgaacactgttgccgtctccttcgttccccacaactttcgcgtcggtgatggaattcatc
gcttctatccgaaccccgatgtaaagtgcaccgacaagtatgcctatatgaactatcagg
tgttaagtccaaacgtccaagcgtgttatttctatgtcaatggcgtagattaccttgctg
gtatcacctattacttaatggataagagtctgaagcagaagaagaggcagatgtcggggg
acgggatactgatgtcatttacgatgcgatccaaggaaccttacccgttacgggacagga
agactatcatgagagatctcacttacgggcggtactgcaagtcagtcgatcgtcgtgttt
tggtcgatgtgaattttgagaaagtgatccacgtgttgttctgtcccgaccgaaaagctt
tgatttctcgcccgtgcctcgaatgccaatcggatcatctcacttacaaatgggtggatc
gtgagtttgtttcagccaactttagagagtttccggtttcagctagcacaaaactcccgc
aggagcttcccgacgaaggtctcttcattctcaagtcttctattaaaatgggcggtctgg
agccgagttgcctggtgtatcaccgggaaaccggaaagctgttgccgcaatccaggtggc
caaaagtcacaatgctcgccagctttctcgacgagaatccggattataatgtgcatatta
atagtgctctgcaggcacgcgtcgtcttggattatcattataaccatcggattggcggta
atcccgaggaggtggaagaggtgcaggaggaggtggtcggtgatctgattgatattcaca
ctgctagaggtattaagaaaaagctttgataaaaattaagataattttcagatgaggatc
cagggcctaatgatccagttgagttggtctatgcaaaattgcaagcctggggattgagta
accttaatctgggtaagagcgagatatctgaatcccgatattttcaaatttctcttcaga
tacctctgacgtggctccgactggattgatggcagagtcctcttcaactccatcgccagt
gtattatccggtggaagatgttacagattgctgaactattttttatctaaatttgtattt
ttcttgatttttccccgatgacttctaaccctttttttataacggccccttctgttcacc
tctccaataaatctaccttctctcttattgatctagatagtacaagccactcgctgacgc
atctaacgagatctatctgcaccaaatccctctccatatcgtacgcactatttcccttgg
cgggaaaaatcgctggctgcgcagaagacatggacggaccagatcttttgtcctttacac
ttggcagggttctcttattcgtcatttgtatccaactctccatcttaggttgctcgccta
gatggttgttggattttctatggtttcttttctattattgactttttctagaccttttag
tcgtttcaccctcttcccctttctctatcttactctttaaattccttcagatcgttcatc
atgactgttctctcgaccatcgtcaatgggatcagcgaagtcgtcgacacttgcctcaaa
gtctacgaaatgaacaagggctacaaggtgacccaaatcccatcgttcccaaagtccatg
gagctcgccgaaagctctacagtcaaaacggattcaaaaggaaacgattgtatcagatta
atcctggccgacgagtccttcgatcaagtcaaccccaaaagtctcgagtttatgagagaa
acgatgagaatgtacttcacccgctacaatagcattcttgaattgcttgaggaaccattc
ccgagcaacaccattgccatttcgtttggagcagcacacttcaatgtcggcgactcgtgc
gcaaagttcaaccctcgagacggggctcaaggatccacatcataccagaaaatgtctgcc
aacctcttggtcacctacttcaataaggacgatatcaactttctggctggctacacctat
tttccttccctttatggagaaggaagatgttttctggacgacatagaagggatcgccacg
gcgaacggatcgatccaggcgtatcctgtggatgatagagcggcgagactgaagcaacac
aaggtttacggacggttctgttcattggctaagaaacgagtattggtggatgctaatgga
aagtatgtcagacacagggaattcgatcatgtttggaactgttacaaatatgcggtgtgc
caggagtgtattgttgattcggttacctacaactcgaagaaggatccagaaatcgacacc
ccagccaaaatcgctaagcaactacaagagctcgccgacaatggaaccgagatcagcgga
actgtaaaggtgtttgataccaagggagatctcttcacatcggataaaagaattgtggat
ctcaaaaagtttttgaaagagaatcctagcttcaatgttcattcgaagcacgcgctggtt
gctagtatggttcttggagaagaattcaaggatagaattggtggggagccggtcccggta
gcggaggaagccgacgttgctaagccagttgaagtagcggaggaagctaagctacctgag
ccagttgaagaatccaaagaagctgaagtagctgagccagctgaacatgcccagccaatc
caagaagaagtgtctgataaagaagaatccgatgactccgaagctccagagaactccgag
cgcgagatcgactcggatttcgatgcagagattgttaactgactttttcaataactgttt
gtcataatgctttccgttattacttttcatctgtctatctttttacgtgtatacctttca
aagtctaaatacatatcttatgatgcttcatgtcaaaaattttgcaaactttccaaaaat
aaacttgatatttcaattatccaaaccccaatgtttactatgagcaatgcctttcaagcc
cttcaatataaaggcactctcgtatctctctactcaatctttgtaccatctctcttggat
ctattcaatagagtactgacccgcctaacgacacctgtctatttgccccgattacgtttc
tgccccaacagccgctcgtcaccctctccatacacgattccctgtggtgaaaaatggctg
gctgagcggaaagatgggacggaccagatcatttgtactcttctcgcgcacaccttctcc
cattggtcatttgtatctggcagcctcttccagatggttgacctagatggtattgaatgc
tttcacgtcttacttcttgtagaaaaattttttatggctattctaaggtagcaatttttg
tgcactttgattaagaatagaacctagacttgtagaacaattttttaaagtagaagcaaa
acatatattcaattaagtttatcttggtggttagttgagttaattgaaaataactgaaca
ttgtcaactgataaattgtatttttcgataggatgaacattttatcactttttccttgtt
ttttctatagattgagatacttttttgcatattacaattaaatcgatagctggtcttctg
tccaattctttcaaagagcctcgggaagacagatggcgggtccacgggcttcccaggact
cctcttgcgaggaggtgcatacagtatcttctattcccctttctctctctctctctctct
ctctctctctctctctcatatgaacactctaaattccttcagatcattcatcatgccggt
actctccaccctcgcaaatggaatcaccgaagcagtcgacacgtgtgttaaaatctacga
aatgaaaaaaggatacaaaatgacacgggtcccacctttcccaaaagtcatgaagcacac
cgactccttcaaggtcgtcacagattctaaagaaggacgtcgactcggtctaaccctggc
caacgagtcattcgataaagtttgtccggaaagcctcgagtggattagaaagtcgctgaa
agaatggttcgcctgtttgcccgagatgttagcattccttgaggagccgctcccgagcaa
caccatcgcagtgtcgtatggagaaagcagcttcgatgttggcgactcgtgcgccaaatt
ccgagaattcaaaggcgcccaaggatccctgtcctaccagaagctatcacctaacctcgt
ggtcacctatttcaataaggatgacattagttttctggctggcatcacatacttcccttg
cctcaatggaaaagcaaagtgttttgagaacgatggagccttgatcaacacggcgttcac
atcaatcgaaacgtatccactgaaggatagaatgaagaatcaaagaataaagaagtacaa
ggtgtacgggcggttctgttcgttggccaagaagagagttttggtggatgctagtggaaa
atatgtaaaacacaaggaatacaatcacttttggaactcctattcgttcactgcatgcga
agagtgcctcgtcgattcggtgacttataagtggaagaaggatccagaagtagacccctc
cgccgaaatcgctaagcaactccaagagctcgccgatcaaggaacagagatcagtggaac
tgtggaggtgttcgacaccaaagaaaatatccattcgtcagaaaaacgaattgtagacct
taaatttttcttgaaggcaaacccgagttttaatgttcattcgaaatacgcgaagattgc
tatgatggttcttggagaagagttcaaggatagaattggaggtgaaccggtagctgaagt
tgaagtagcagagaaaaccgagacagctgaggttgctgaggaagcaacggaatcagtcca
agtggcagtgcaagatgttgttgctgagctagttgaaacagttaacgtagctgagggagc
tgaaccaatcaaagaagtggagcaagccgaggctgataaaccagtcgaaattgctgaacc
agctgtagtagctgacgcagctgagccagtcaagcccgcccatgaaggtaatgctattaa
atgcttctctataaaactaatcatgctaaattcagaactgcgtacatgtggaggctcacc
gacgccatccgactcggagatagagaggctcgtcgaagccaaggcttcagaagaaaacaa
cgtttcgaacgaggaagaaacttccgatgagtccgacgattccgaaaactccgatatttc
cgatgctaacaacatttcggatgaggaagattcctccgatgactccgaagagtctgagga
ttccgattcttcggatgacgaggatttcgagcgcttcgaagatgcgtcagccgagtttga
ctcggatgttgatgcggagatcatcaactaattctgccatgctctatgctttttccataa
taacttttcatttttctaccattttctttcctcccatcgtctttcattattcaaatacat
atttaatgttgctcaatgtaaaaaaatttcaagctttccgaaaatgaatactcttttctt
aaatcaattttctgtttttttgaatcatggtttctgcccaaaccgcttttacttctctaa
aaaccttaatataccttctctcttggacccagatgatctaatgaacagacgttctcctgc
cgaacggcacctactcattcgcaccaaagacgtttctcccccacgggccgttcgtcactc
tctccgtacccaacgcactatttcatgtgatcgttgaccgagcagaaggacgagacggac
cagaccatttgtttctctcgcgcactcttccttttcttatttacattatatccagcagtc
tctcgcagatggttggcctagatgttaattattgtttcatacttttacgagttcttgcgc
ctcttggctctcttattttaattttctgctttaaatctaataccataaagtaacatttaa
tttaggaaaccagttagaagccgccaattgtttaactagaaacaaaactcatattgaacc
aagtttgttccaatttctagttaagctactgggaagttacctaccagaaaaagatagccc
ttggaaagttgaaaattattattgtttgacaacttatttgtattttttctatgaactgaa
ctacactgctttgaagcacattgcctgggccttatctgttttaaaacctgtttttatata
gtttgttataagggctaagtttttctgaagagttttttgaataaaataataatatttaat
acttttgccccttacgaataaatcaatagcgagtcctctctccctcacttctccctctcg
gttgcccgcgcagctggcgcactattaagggtcaacgggcctcccaagactctccagggg
tcttgtgaggtactaatatcttttattcctctttctctctctctctctctctctctctct
ctctctctctctctctctccttcatctgaacacaaaaaacattttttcagaccgtgcacc
atgccagtgctctccaccatcgtaaatgggatcaccgaggcagtggacacttgtgtcaaa
accataaaaatgaagaaaggatacaaaatgacccgaattccagccttccccaaagttatg
ggacaagctgaaagtttcgaagttgtcacatctactaaaggaggacgacgactcggtcta
accctggccaacgagtcgttcgataaagtttgcccggaaagccttgatttcatcagacag
cgattgagattctggttcgccaagtacgacggcatcatggagtaccttgagaagccattc
ccaaaaaacactattgctgtatcgtatggagacgcctatttccaagtcggcgactcatgc
gcaaagttcaaggaagtcaacggtgcagaaggatggctgtcctaccagaaagtgtcaccc
aacttcctcgtcacctattttaacaaggatgatataagcttcctggctgggattacttat
ttcccttctctttatggaaaagcaaagtgttatcgaagtgatagagccgggatctacgtg
gcaaccggatcaattgagtcgtatcctttggatgatagaacaaagtgtgaacgaatgacg
aaattgaagatttacgggcggttttgttcgctggccaagaagagagttctggtcgatgct
agtagaaagtacgtgagacacgtggaattcgatcctatttggaaaatttacaagtataca
gagtgccaagagtgcattgtcgattcagtgacctacaagtggaagaaaactccagaagtc
gatccctccatcaaaatcgccaagcaactccaagatctcgccgataatggaactgagatc
agcggaactgtgaaggtgttcgacaccaagggatgtctctttactccggaaaaacggatt
gtggaccttgagaagtttttggaagagaatccaagtttcaatgttcattcgaagcacgcg
tttattgctaagatggttcttggagaagaattcaaggatcgaattggtggggagccggca
gaagaagtcgaggacgccgaggaatccaaaccaacaactgttatcaaagcaacagagtca
ctccaagtaaccgaagctgcaaaaccagtggaggtagctgagattgccgagccagagaaa
agagctatttcggatgacgaagctgagccaaccaagcaagaaggtaagacccacaaagtt
tttccaacaaaaacactacgatttcagcattccgtacttgcggcggctcaccgacgccat
ccgattcggagatcgagagactcatccaagcaaagtcttcagaggaaaacaacgtctctg
atgaagaagaatcttccgatgagtccgaggattccgaaaactccgatacttccgatgctg
aggatttcgagcgctgtgaagagacatcggctgagtttgactcagaggtcgatgcggaga
ttgtaaattaattatttctgtgatattctttgtttctaaattatttttcatctatctatc
atttccctttccgccatacttttcactttccacaatccaactacacttctccaagttatt
ttatgtcaaacaatttccaaaaataaaactgccatttatgaaaaaaaactgctcatccta
aggtcgcctggttacgattttacatcaccaacaacccaacttgcccattcattcagatac
aacagacattctctagatacactgacccttcctaacggcacctgtctacttgtaccgaag
agcagttcatcgtcctctacatactacgtactatttcgttgaggcgggaaatccactgac
tgagcagaaggcagggacggaccagaccattcgctctattcactcgggaggtcccttcca
ttattcatttgtatctagtagcctcacgcagatgggtgacccagatggttttgctggttt
cttattcttgctctatgttttaggtctaggtctttttcctaaattgatgaagcttttcct
tttatttattttccctttagaatgatagtttactagttagttgatcttgtttaaaaaatt
tgcaatgaaggtttgatgagttggaggtcctagttgaactactaaagaatttcaaattaa
taaaaacgtagttcttaacatgctttcaccgtaaggatattaatttccaaattctcttga
atttggctaccagtttccctcacaaccaaatcaatagatttacatctgcctctttctggc
ctacaaaaacaaccatctggtgtcctctggttaataaggctgtcttccacccttgtcatc
actcaagactcatctctttttctccttttcttctcataattccttaatatctttcaggat
catcatgacagcaattcctgtcgtgatcaaaagccttttcgtggcctacgacgcatactg
caaaaaatgcgaaatgaacgagggctacaaaatgacgcaaattccagtcttcccaaaagt
tatggaaaacaccgaaagtttcaaagtaatggcgggttcaaacggtgatcgtatgctcgg
attaaccctcgataacgagtcaaactctcgagtgtgctatgaaagtctcgagtttataag
aaaatggctgaaaggctggttcgtatcctacgacgagatgttggcgcagcttgaggagcc
attccccgagaacaccattgcagtttcttttggagccaagagcttccaaattggcaactc
gtgtgcagagttctacgaaaacaaaaggactcaaggatccttttcttaccaaaaaatatc
gcccaatgtcatggtcacctatttcaataaggatgagatcaattttctggctggcttcac
ctactttcctgttctccgtgatgcggcaagatgctttgggaacgacagagccgcacttta
tatggcaatcccatcaatcgagtcgttccctcttcgagatagggcgaagacgattgaatt
aaataaggcctacggacggtactgttcggtggccaagaaaagagtggtagtggaagctaa
aggaaaatacccaatgcatttggaatacgacgccttgtatggtactttctcgtatataat
gtgcgaagagtgtcttgtcgattcggtgacctacaagtggaaggacccttcagaagctga
ctcgtctgtcgaaattgctcagaaacttcaagagctcgccgataacggaactggaaccgt
ggaggtgttccataccagagggtctctcagttcgtcagaaaaacggattgtggatctcaa
agagtttttggaagcgaatcccagcttcaatgttcattcgaagcacgcgttgattgctaa
aatagttctgggcgaggagttcaaggatcgaattggtggggagccggtagagcaagctga
accaactgaggttgccaaggtggcaccggagccaactgaagttgctaaaacaaaaggtaa
attatattctgtttatctttacaaaacatttttgatttcagcaatgtgcggatgtggcat
ggcaactgactcgaagaaagagacacttaccaaacaaaaagacagctctatcaccgaatt
ctccgattccgaagcttccgaagcgtccgaagactccaaggaagcgccagctgagttcga
ctcggatgtcgatgcggtgatcgtcaactaattcattttctcaaatcccttctcgagtaa
acactcttttcaaacaaaaacttttaatctgccatccatgattttttgtcttcgtattcc
tttttttctaatccatgttacttcatgtcaaaaaactctcaagctttccaaaaataaaat
tcccatttctcaatcatcctcttcttctcattcaagtggcttcgttaccctggacgacac
gccgctcttgttttcatcgtttggctcttcctaccaaactgcgtctctagtctatagatt
ttttgcatagcaacgtcacgagatagggaagagagaactaacgaaaacctattatcaggc
ggaagaacggggggcacagacaagctatcagtagatagttctttctaagaagtgggggtt
gcactccaaagtcagaggattcggtagacataatctagtgtctacgatagaaaatttaga
ttaacgatacaaaacaaggaaacagtttttgtctgacctatctcgaggtctttgctatct
agttgaactgaagcttggtcctaaagctggagccttagccagagaatgaagcctgaatct
gaggatgaagcctaagcctaaggacaaagaataaaataaacataaggatgaagcttaacc
ccaagggtgtagtcaaagctaattaatgaagactaagcctgactatgatattgaaaccat
agcctaagcttctagcctaaggctcatcgggctaggggtcaaaccttaagctataagtga
ggccagagccaaagggctaaacttagaccgcccttttccggctttccatcaaaacttcca
cggtaaacacccatgctctgcgagtaaaccccttctcagtaccttcccatactcttctga
ccttcttctgtctcttctgactattgttatctcctcttggctcttacccttttgtttttc
atatctttctgatcgagacgagcacgagaccccgtctctccaatttgtctaatcccctct
actatgatcctccccgctcccttttctagtgatcctctgtttctaggggaaaagaagcag
agcgaaggggagccggttcctggcacgggccgtgttatcatgaggaaacggattagattc
tcacgttgtgtgtttctttcgatttcacacgcctcgttgttcttttctagttgactgctt
ctgtcagccatagatcgttgtacaaggcacgcccctcttggctccgagtaggggaggggc
gtggccttggcgcttcgttacatttcgtttgtattcattcgacaacttcattcattctag
aatgtcgcttctctctcgaatgctctgctggccctatgtccgctttgagaacgaggagcc
ggctccctacaactcaccattctgctaccctactcgccgcccggatgctgagagatacca
gtaccaacaggatctcgatctctatcccataaccgattcttactttgtttccgagtacac
ccagtacatcacttcgcgtatgatccttcaccatccgtccggacaaaagctcatctctat
ttgtctcggacctgaaggagccgatttcgcccaaccgcaatatctccggcgcgtcgaggc
agcaatgataaagtggagtagagggtatgacggagtgcttccggcggtgaacgcggccat
cggtcttccgaagaacaccatttcggtgtcgatcgccgagagaaagttcagttgcggtga
tgatccccacgtgttcatctataacaaccccaagccaagagacacatttctaacttatca
aatgcttcgcgatggcttccaaatcactcatttcaatcatgttcgggaggtttctgtgcc
agctggcagtgtgttctttgtgcagtcaaatgggaagaagcacgaattggagaagaagga
gatcacaatgagtatcacgtcgacagcgtgtgagaatggttaccgttgggttcgcacgat
tgtcgatgagaaggctatgagtgagttgatggaaaagggattaggctaataagtttcttt
tagagtggccaactcgttcctatttggttgagccggtgagccaagcagtgaaaggtgagt
tgctaggtactacaggctacgcctacgctctccggcctaatatcaaccttaactttccag
cttacatccatcaaatcatcaagggataccccaagacagatgctccttatctcccagaca
tcctggccaaaatcgtggcttctgaaaagatcaagaccactaacggtcgcccagtgttcg
gattcaagacagccactaaaggagctgtcctagccaacccactgtgccttgagatgatcg
aaggccgtcttttgggttggttcaagcaggtttctgctgtcaaggagtaccttgatcata
acccgctgcctcggaacactgtagcagtgtcgatggctcttaacaatttcaagttggggc
cggattgcaatgacttctggccaggggagcttaaggagttgccagccggagcttactttg
tctatcagaagctctcggagaatcttcaagccacattctataatgacaatggggtcgagt
tcttggctggtctctgctattaccccgagaccgggggacatccagaacttgtcgagaacg
atagagctctgatctatctcgctttggcctccgccgactattggccaagaaagaagcgag
agaagtgccgtacgttcaagcatcagcaaaagtacggtagatactgtactaaagccggga
gaagggtcgtcgtcgaagccgattctcagtatggagtgggccgtcatttcgactacgatc
atctcgagatgaagtttgttcatgtctcgtgtgacgagtgtttgaaagattttcttgagg
gagaaggtgggagagagaagataatgatcctttttaattaatatcatttagatacccacc
aaatgagagtcgtgttgaagaaggacaccgattcagtagtgtaccaaccagttttgaata
cagttgcagaggaagacgatgaggatagcaagaagaataattgattctttctacagccca
tattttctttagaatagtttttctttcaagtaaatctatttaacctagaaaatttttaag
aggcttctttagatctcttctcttccagtctatttttctgattttttacttaataaagat
tcttaaattttcatataaaactaaaataaaactttgcgaaaagggttaaaatatcaaaaa
atgagttaaatcggcgacagaaacttgaaaatcgcgagtaggatgaggacgacgataacc
aggacgaacgccatcacaaacttccacttctgacctttccgacgcatttcgacagccgat
ttcacgttccgctcgccttctcgggcgtattctcctgccgcgcacacgctcgtctcgatt
cggtcgatggtttcgcctggaaaatcgattctggactcagattttgaatatattgacttt
tctctaggaaattaatggtttttggacagaaaataggtttttcaaatgttttctaaaata
ttttaaacgctcctaaccttgttgctgcaccaaattatgcaaatcctcgaagagctcctc
aacctcttgaatctgtttctccataatcctcaaatcggtggctctcgtctgcacatcgtt
acacaacgccttcttctgctccacacccaactgaatactccgcgtcaacccgagaagact
tccgttctcgatcacctcgtcgatcttctcgtctgacacttgaatgtcttgttttcggag
ataggcggccacttttcgccctgctcgctgcttgtacgacgtctgatcttcgttgaattt
cgtcattatcgagcggaacgagtcgagcagagagcggacctggagaaattgagatggatg
ggctccgaacgtaactcagcgccctaacagagctaaaagtgaatatctgctttttttaaa
ttgctgtttagagcaatcgaaagaagcttggtagtcattttagcgctgttagggcgaaca
agcgttagaagcggaacagtttatgaaaagtcatgaaaatcgtaattttagctacgaaaa
ctagagttttctgcatttttaatcatgaaaatcagtgtttttgtcattttaaactatgaa
aacagtacgttcccgcgtataaattacgaaaactagtgttttttgcatttttagtcttga
ataccggcctttgctgctttttcgtcgtcaaaactagtacctgctcatgacgagctcttc
cagttccaacattgctctgcggatatttctccaactccgccgacgcctcgctgagccgtt
tccgaaccactctcgcttgcttgatgaactgatcgctgtgctcgttgactcgccgacact
tcgcctgatccgtgtaccctgcggcaagcgattcttcctgaaaagaataactttttcaat
taaaagaagtcgattaacctgttccaatcgaattgcctctcgatccctgttcaacatcat
caaaacgtgacgaatcgagtcgacgctttggagaaagtgctccagggagccgtttgtggt
gttctgaaaaaaaaaacgctatttttcggaaaacaaacaaacaaggttaaaatatactct
tgacaagtcttctgcggatcctcttccctcctccattcccgataactgctgcatttcgta
gagacgatcgcgagtgctcattctaaaagagataagaataaattagtgaacaataaataa
caatctaaaactatgagcgttttgcaacaatttatcagcaaaaaatctaattttagcaga
aaacactagtttttgaacgaaaaaaaaagaaaataaattaagaatacaaatgttaaaggc
gcaaacggtaagtttttacactgggtctcgccacgaaagcataaattttaacggaattca
gggttttttcaggctgaaacacagaatttatttaactcaagtttttgatgaataaacaaa
tgaaaaaatatgaaaaatcgcaaatactctacacactattcctgctgttccgtgccttct
cctgttcccccgcttccctattgtcatcgctgtctacactgaccggtgacatgcgggggt
atagctcagtggtagagcgctcccttagcatgggagagggctggggttcaattccccata
cctccagaatctttttttccgatgtttagaataaatgttttatttgtcaaaaaaacgggt
tttcattagagaaaataggtcgtagaggtagcgagtcgtctgaaatattcatttatgaaa
ctcaaaatgttctcaaaaaactaaccacaacaaaatagccgactcctacaaatatcacag
ttccattcataaagcactccaaatttttttgctcctgggttttcggaataaatgattcag
atgatttcatccagttttctagggagaacatgatagactatgctagaaaacaatccgagg
aatctgaagtcatattctttttggatgggttactgtagttctgattaccctggatacgct
gataagatctagtagttcttgatcccagttgtagtatgtaggaaacctaaaacacctgct
ttttgagaaatcataagaagaatcacgtttttgacttgtccgagaggattacacggttga
gaagaggtgaaaacaagagttaatggtatcccattgaaaaacaaaaaatatttttttgtc
gaaatgtcatatgctaattttgttattttgagtatgaatttcgagttttcaaaaacaata
attttatttcaaaaataccaaaataaggcaacgaaggtattgctttttaaaaagccacgt
aactccgttatatttaatcctgtcaaaaaatcgttaactagtaaaatgctcagcttaaaa
tgttctacatttttctagttaacattttctattaccttccatggtaatctggttactcac
cttgttttcaactacaaattccacaatacagcattttcaaaagtactgtgctctaaaacc
tctataactcgtttatctcaaacgctatcaaaaactagtcaactactaaaatgctcagct
taaaatgctcttcatttttttagttgaccttttcccgctatctctttccagaatcgagtt
actcaccccgttctccaccacaaaaaacgccgttggaataagtagaaacggaagacacgt
gtagaaaagttcgttataatcggtgtacatcaaaaaatgatctgaaataggcgcgtgaaa
aagaagagaatgagagagagagcgagtaaacaatccggttataataatctctttggttac
cgagagacgaagggttgttgttccaattaggctttcacctggaggcggcacgaagtctaa
tgataagtcaggtgtcttattacgaatttctatatcttctttattttcctgagagctttc
tgaataatactgatacaacgaaaaagaggaaaaggatatgctcataattacagtaatcac
actacaatttcgatgagttcacaaacagcgaatagtaattagggggtggtaattcgtcga
tccgtgagattaaatccgtccgaactgcaccgaatacggtagaatattctggcgggtctc
caggtgtcaccggattctcgtcttccgaattttcatcagaagaggaagatgattccatgg
gtggagctgaaggagtgattgatggaaggagaggaggatgatgtcgacgacggccgcgag
gagagatgaatcttttcactccgggacctggaagaagactgtagaaaaagattggaagaa
aaaatgtaatatttgaaaatttttgaattttcacaaaaattgtagtaaaaacttttttaa
agcgatgtatctcggcttttaatagagcaatcaagaagttttcaactattaaaatgctca
gcttaaaataatctacaatttgttaattgacaacttttctatagctattacgctaagtga
gatagcggcgtttgaaaaacaaaacattctatgaatttaaccagaggtagtttatacccg
tgtatagagaccctcaaagtttccaatttcagaaatcctgaaaaacttcaaaaattggtg
cctcacaatctcaaaacccgatgatttccattaaaaaatatttggatttgaattgttatt
ttgatcttttctcctgggaataaacagtatagattctcctgggaatgacgggccacctgc
ataggcgaagaaaatccataactagagagtgtggaaagcgaggagacacactcagaaacg
ggtagatctctattgttctccatttgacctaccccagtgcgcgaaccaccaagccccgcc
ccttttgcctatataaggcctagatttcagtcattcttcggggttttctgtcgttttttg
gccaatcgggtagtccttagaggtttaggttttgctcgagaacccccagcctgtttccca
acgcgtgaagcggcatttaagtgtccggtcctcgctccgccaatcaggcagtcctgagcg
gcctaactttcccatggagccagcctgtttcctcagtgtgaagcggcactaagattcgtc
ctctccaaaaagctcaagcctagatttcgggaatagcctgaagcggcaccacattccatc
gagctgtctgtttctgggaatagcctgaagcgacgtaagtgtcctctccgttgctccgcc
aatcaggcagtcctgtgcggcctaactttcctatggagccagcctgtttcctcagtgtga
agcggcactaagttcgaccttctacacgtacttcgcctctccgcggcgtagaagaggcaa
cactctgggcgaccaggtggctaagaagtacactctaggggtttttagtgactgcagaac
aacaaggatggctgggacagcgaccgggacagcgaccaggatcgtgggaacagctcgaag
ggctcggcacaataacaagtaagtttctagactcccgtttccctcaaatttcaatctttt
ccggctcctccacatctccgaacctcacaacacgaggatggtggtacagcgaccgggaca
gcgactaggatcgtgggaacagctcgaagggctcggcacaataacaagtaagtttctaga
ctcccgtttccctcaaatttcaatcttttccggctcctccacatctccgaacctcacaac
acgaggatggtggtacagcgaccgggacagcgaccaggatcgtgggaacagctcgaaggg
ctcggcacaataacaagtaagtttctagactcccgtttccctcaaatttcaatcttttcc
ggctcctccacatctccgaacctcacaacacgaggatggtggtacagcgaccgggacagc
gactgggacaacgactaggatggttgggtcgacgaccctgatagacgctctgcgaccagg
acagcatctgaagcgtgggcacagagcctcgggcggaaggctcggcacaataatgggtaa
gtttctagactcctgtttttctcaaatttcaattttcacgctcctccacgtcacgtttag
gatggtcgggtcaacgatcctgatgggctcggcacaacactgggtaagtttcaagactcc
cggtttcctctaatttaaatcttttcaggctcctgcacatctccgaacatcacaacacta
ggatggacagcgaccaggatggtcggttcagcgacgaggatcgtgggactcggaggccag
tcatcaagatggtttggtcagaacaaacagaatggtcggatgagtggatgccgagacaac
gactaggatggctgggacagcgaccaggacagcgcccaaaggtggacacagagcggaggg
ctcggcacattaatgggtaagtttctagactcccccctttttcctcaatttttaatttat
tcgggatcttccacgtctccaaaccccacaacacgaggatggtaggacaacgaccaggat
aacgactaggatggtcgggtcaacgatcctgatgggatcggcacaacgctgggtaagttt
ccaaattcttgatctcctcaatattttcaggctcctccacgtctctgaacctcccaacac
gacgactgattatttcgagagccagggaagaaggtaggagacgggtccacacggatacta
gggaaccctctggatttagctataagaatcatatgattcgatagtttacagtaatcttaa
acccattcgagtttcaatttttgcttaatagcttcttaaaagcggacgaacaattttttc
ttcaaatgaagcaactttttatcgttttagaaacattattgattttcctaggtcaatatg
aaaaagtgaaattttcaaaaaaaaaaagagaaaacaggcaactctacctgtaaatagaaa
atctgtgcccatattttgagcattaattgttgagttttttcaggatttgtgggagtagtc
tttactttgaggatctctatacacgggtttaaactacccctggctaaatttatagaatca
tttttaaagaaaccttctttgtaagttacatacgtttgtaaccatttttctaagcgatgt
gtctcagttcccaaaaaagcgctgccaactaacaaaacattgctcattataatgtttcag
aatcacatgaaacccaccaatcaaatcgaaaatcagttcctccggcagatctccaaagaa
ccatggctcattgggtatccttaaatagatacagattccggcaagacacgtgcaccttcg
attatggaaaaacgtggcctgtaccctgccagtgaccattttataagtataatggaattc
cgaaagaatcgtggggcacggacaatagggagccggtggcctgcacaagaactcatggta
tcgggatccagtgacagagcaccacgtgggaatgcatactgctacagtagtctccggaac
gtggatattcgggttctcgagaagtttccggaggagtcgttgaaccctttgcctatcgtg
attatagatttgggcttttttcctggaacttgatagccgatagttctgacaaccgccgaa
gaaggtgtgagtaggggttcgaatggaatgtagacccgggatcttttcgaattgatatag
gatgtttggtgttttccgctctcggcggaatttcagttgttggtagacttggtgaaggat
ctggaattttttcaatgttgagaaaattatttttttgaaacttgtgttttaaaaatacac
ataactcagttctttcgcaagatacagaaaagttttaaactaatggaatgctcagcttaa
aataggctacattttaataattgataattatttttagggatcacgctaagtgtgatagcg
gcgtttgaaaaaccttaggaattttttaacgcttttaaattttaagctaccgtatctcgt
ttagcgtaaaacctatcaaaaatttgtaaactattaaaatgtttagcttaaaatatacta
cattttatcagttaaaaactttttgatagctgttaaggtaaacgagatgcgaaggtttga
agctgcgtggaggagtgccgtaaggcaacgcgcattgagtacccctaactttgatctact
gtatctcactaagcgtaagagctatgaaaaagtcatcaactaatgaaatgctcagcttaa
aataaactgtaatttgtcagtcaaacattttttgattcgatcactagttcacaagatata
ggtcctcaaacagcatctcgttttaagtttcggaaggaacacagttgattttcaattttt
cctatttcaggatagctaaatagctcatagctatcacccctatatttatctctcgatcca
aaaacccgtttatcaaccaaaaaatgcaatgaatcacctggggaattcaattcgtatcta
ttatttactctgaataccccgtctgattgtgttatatcaaaaaatagtagtctattgacg
taaacgaatacaatctagacatcgcttcttcataatcgttcaaaattcaaaaaaaagtat
aattccgttgcggggaatcgaaccccggccttatgggtgagagccataaatcctaaccac
tagaccacaacggacgacgggaaccaggtggcgcaatggcgtagataacaaagtgtaaga
agtacactcttaataattggcatagttaaaagaagagactcaccaaataaataataaaca
ttgtgactcctagaaatatatgaaaacatgtgatttccaccgatgcaactatcattctgc
aagaaaaaaaaacaaaaatgggtttgaagaatccgggaaaaaagtggggaagaaaggtca
acaacatcaaaaactcgtcggcgggtcggtcggggggagcagcaaaaaaaattcggcctt
ttttgcgggggcctcttttgcatatcactccggctgctcttgtcccaagggcaaagagca
cataacaaagggcgggatggagatgagagtatttgaaattgaggatgaaaaaagaaacaa
ggagagaatagtcgtatcccgagaagcgaaaaaaaaacccgcttcccgaatttagtgaca
gacagaagggcctgaagagtaggaatatgaataggggaggaggaggagaataaatctttt
ttcctcttctcgccttttttacttcttcttcttcttctttttcttcttcttctttttttc
atcctccgccgccgccttcaccacttatatcggctctggggctaaatctgattttgatat
cactcttcggattagtgatgaatcggattaggggtgatggaaaaagaagagtgggacgaa
gagatagacgaagcaaaaattgagtgccggacgtccggaaaaagactaaatgcggattaa
aaaattagttggggggaaggttacggtggcttattgagtgaacgaagagatcggagttgg
ggagttgggaagtgtgaagtgtggagggtggagtgggttgtaacaatgtgacacagggta
ctcaggaactcggagaaaagtgattagcgatctgaataatgagttcatgaagagagtatt
attcatttgaatgacaattgttacccaatccagaagtcagctcgtgtccggatggtttta
[truncated: 82,275,920 more chars]
