# Supplementary material for: Selfing is the safest sex for Caenorhabditis tropicalis
Source: eLife. 2021 Jan 11;10:e62587. doi: 10.7554/eLife.62587 (PMC7853720; doi:10.7554/eLife.62587)
Supplement: Supplementary file 2. [file elife-62587-supp2.zip › NIC58.gff3]

##gff-version 3.1.25
I	AUGUSTUS	gene	10480536	10481817	0.75	+	.	ID=NIC58.g20877;
I	AUGUSTUS	mRNA	10480536	10481817	0.75	+	.	ID=NIC58.g20877.t1;Parent=NIC58.g20877;
I	AUGUSTUS	start_codon	10480536	10480538	.	+	0	ID=NIC58.g20877.t1.start1;Parent=NIC58.g20877.t1;
I	AUGUSTUS	CDS	10480536	10480630	0.8	+	0	ID=NIC58.g20877.t1.CDS1;Parent=NIC58.g20877.t1;
I	AUGUSTUS	exon	10480536	10480630	.	+	.	ID=NIC58.g20877.t1.exon1;Parent=NIC58.g20877.t1;
I	AUGUSTUS	intron	10480631	10480674	0.84	+	.	ID=NIC58.g20877.t1.intron1;Parent=NIC58.g20877.t1;
I	AUGUSTUS	CDS	10480675	10480899	0.99	+	1	ID=NIC58.g20877.t1.CDS2;Parent=NIC58.g20877.t1;
I	AUGUSTUS	exon	10480675	10480899	.	+	.	ID=NIC58.g20877.t1.exon2;Parent=NIC58.g20877.t1;
I	AUGUSTUS	intron	10480900	10480983	1	+	.	ID=NIC58.g20877.t1.intron2;Parent=NIC58.g20877.t1;
I	AUGUSTUS	CDS	10480984	10481568	0.95	+	1	ID=NIC58.g20877.t1.CDS3;Parent=NIC58.g20877.t1;
I	AUGUSTUS	exon	10480984	10481568	.	+	.	ID=NIC58.g20877.t1.exon3;Parent=NIC58.g20877.t1;
I	AUGUSTUS	intron	10481569	10481645	0.99	+	.	ID=NIC58.g20877.t1.intron3;Parent=NIC58.g20877.t1;
I	AUGUSTUS	CDS	10481646	10481817	0.99	+	1	ID=NIC58.g20877.t1.CDS4;Parent=NIC58.g20877.t1;
I	AUGUSTUS	exon	10481646	10481817	.	+	.	ID=NIC58.g20877.t1.exon4;Parent=NIC58.g20877.t1;
I	AUGUSTUS	stop_codon	10481815	10481817	.	+	0	ID=NIC58.g20877.t1.stop1;Parent=NIC58.g20877.t1;
V	AUGUSTUS	gene	8823452	8824123	1	-	.	ID=NIC58.g2669;
V	AUGUSTUS	mRNA	8823452	8824123	1	-	.	ID=NIC58.g2669.t1;Parent=NIC58.g2669;
V	AUGUSTUS	stop_codon	8823452	8823454	.	-	0	ID=NIC58.g2669.t1.stop1;Parent=NIC58.g2669.t1;
V	AUGUSTUS	CDS	8823452	8823724	1	-	0	ID=NIC58.g2669.t1.CDS1;Parent=NIC58.g2669.t1;
V	AUGUSTUS	exon	8823452	8823724	.	-	.	ID=NIC58.g2669.t1.exon1;Parent=NIC58.g2669.t1;
V	AUGUSTUS	intron	8823725	8823771	1	-	.	ID=NIC58.g2669.t1.intron1;Parent=NIC58.g2669.t1;
V	AUGUSTUS	CDS	8823772	8824053	1	-	0	ID=NIC58.g2669.t1.CDS2;Parent=NIC58.g2669.t1;
V	AUGUSTUS	exon	8823772	8824053	.	-	.	ID=NIC58.g2669.t1.exon2;Parent=NIC58.g2669.t1;
V	AUGUSTUS	intron	8824054	8824102	1	-	.	ID=NIC58.g2669.t1.intron2;Parent=NIC58.g2669.t1;
V	AUGUSTUS	CDS	8824103	8824123	1	-	0	ID=NIC58.g2669.t1.CDS3;Parent=NIC58.g2669.t1;
V	AUGUSTUS	exon	8824103	8824123	.	-	.	ID=NIC58.g2669.t1.exon3;Parent=NIC58.g2669.t1;
V	AUGUSTUS	start_codon	8824121	8824123	.	-	0	ID=NIC58.g2669.t1.start1;Parent=NIC58.g2669.t1;
II	AUGUSTUS	gene	8056558	8058662	2	-	.	ID=NIC58.g7122;
II	AUGUSTUS	mRNA	8056558	8058662	1	-	.	ID=NIC58.g7122.t2;Parent=NIC58.g7122;
II	AUGUSTUS	stop_codon	8056558	8056560	.	-	0	ID=NIC58.g7122.t2.stop1;Parent=NIC58.g7122.t2;
II	AUGUSTUS	CDS	8056558	8056953	1	-	0	ID=NIC58.g7122.t2.CDS1;Parent=NIC58.g7122.t2;
II	AUGUSTUS	exon	8056558	8056953	.	-	.	ID=NIC58.g7122.t2.exon1;Parent=NIC58.g7122.t2;
II	AUGUSTUS	intron	8056954	8056997	1	-	.	ID=NIC58.g7122.t2.intron1;Parent=NIC58.g7122.t2;
II	AUGUSTUS	CDS	8056998	8057270	1	-	0	ID=NIC58.g7122.t2.CDS2;Parent=NIC58.g7122.t2;
II	AUGUSTUS	exon	8056998	8057270	.	-	.	ID=NIC58.g7122.t2.exon2;Parent=NIC58.g7122.t2;
II	AUGUSTUS	intron	8057271	8057316	1	-	.	ID=NIC58.g7122.t2.intron2;Parent=NIC58.g7122.t2;
II	AUGUSTUS	CDS	8057317	8057795	1	-	2	ID=NIC58.g7122.t2.CDS3;Parent=NIC58.g7122.t2;
II	AUGUSTUS	exon	8057317	8057795	.	-	.	ID=NIC58.g7122.t2.exon3;Parent=NIC58.g7122.t2;
II	AUGUSTUS	intron	8057796	8057842	1	-	.	ID=NIC58.g7122.t2.intron3;Parent=NIC58.g7122.t2;
II	AUGUSTUS	CDS	8057843	8057939	1	-	0	ID=NIC58.g7122.t2.CDS4;Parent=NIC58.g7122.t2;
II	AUGUSTUS	exon	8057843	8057939	.	-	.	ID=NIC58.g7122.t2.exon4;Parent=NIC58.g7122.t2;
II	AUGUSTUS	intron	8057940	8058025	1	-	.	ID=NIC58.g7122.t2.intron4;Parent=NIC58.g7122.t2;
II	AUGUSTUS	CDS	8058026	8058151	1	-	0	ID=NIC58.g7122.t2.CDS5;Parent=NIC58.g7122.t2;
II	AUGUSTUS	exon	8058026	8058151	.	-	.	ID=NIC58.g7122.t2.exon5;Parent=NIC58.g7122.t2;
II	AUGUSTUS	intron	8058152	8058359	1	-	.	ID=NIC58.g7122.t2.intron5;Parent=NIC58.g7122.t2;
II	AUGUSTUS	CDS	8058360	8058542	1	-	0	ID=NIC58.g7122.t2.CDS6;Parent=NIC58.g7122.t2;
II	AUGUSTUS	exon	8058360	8058542	.	-	.	ID=NIC58.g7122.t2.exon6;Parent=NIC58.g7122.t2;
II	AUGUSTUS	intron	8058543	8058593	1	-	.	ID=NIC58.g7122.t2.intron6;Parent=NIC58.g7122.t2;
II	AUGUSTUS	CDS	8058594	8058662	1	-	0	ID=NIC58.g7122.t2.CDS7;Parent=NIC58.g7122.t2;
II	AUGUSTUS	exon	8058594	8058662	.	-	.	ID=NIC58.g7122.t2.exon7;Parent=NIC58.g7122.t2;
II	AUGUSTUS	start_codon	8058660	8058662	.	-	0	ID=NIC58.g7122.t2.start1;Parent=NIC58.g7122.t2;
II	AUGUSTUS	gene	7025676	7032154	3.49	-	.	ID=NIC58.g6849;
II	AUGUSTUS	mRNA	7025676	7032154	0.97	-	.	ID=NIC58.g6849.t1;Parent=NIC58.g6849;
II	AUGUSTUS	stop_codon	7025676	7025678	.	-	0	ID=NIC58.g6849.t1.stop1;Parent=NIC58.g6849.t1;
II	AUGUSTUS	CDS	7025676	7025803	1	-	2	ID=NIC58.g6849.t1.CDS1;Parent=NIC58.g6849.t1;
II	AUGUSTUS	exon	7025676	7025803	.	-	.	ID=NIC58.g6849.t1.exon1;Parent=NIC58.g6849.t1;
II	AUGUSTUS	intron	7025804	7025849	1	-	.	ID=NIC58.g6849.t1.intron1;Parent=NIC58.g6849.t1;
II	AUGUSTUS	CDS	7025850	7026033	1	-	0	ID=NIC58.g6849.t1.CDS2;Parent=NIC58.g6849.t1;
II	AUGUSTUS	exon	7025850	7026033	.	-	.	ID=NIC58.g6849.t1.exon2;Parent=NIC58.g6849.t1;
II	AUGUSTUS	intron	7026034	7026077	1	-	.	ID=NIC58.g6849.t1.intron2;Parent=NIC58.g6849.t1;
II	AUGUSTUS	CDS	7026078	7026185	1	-	0	ID=NIC58.g6849.t1.CDS3;Parent=NIC58.g6849.t1;
II	AUGUSTUS	exon	7026078	7026185	.	-	.	ID=NIC58.g6849.t1.exon3;Parent=NIC58.g6849.t1;
II	AUGUSTUS	intron	7026186	7026309	1	-	.	ID=NIC58.g6849.t1.intron3;Parent=NIC58.g6849.t1;
II	AUGUSTUS	CDS	7026310	7026372	1	-	0	ID=NIC58.g6849.t1.CDS4;Parent=NIC58.g6849.t1;
II	AUGUSTUS	exon	7026310	7026372	.	-	.	ID=NIC58.g6849.t1.exon4;Parent=NIC58.g6849.t1;
II	AUGUSTUS	intron	7026373	7026415	1	-	.	ID=NIC58.g6849.t1.intron4;Parent=NIC58.g6849.t1;
II	AUGUSTUS	CDS	7026416	7026542	1	-	1	ID=NIC58.g6849.t1.CDS5;Parent=NIC58.g6849.t1;
II	AUGUSTUS	exon	7026416	7026542	.	-	.	ID=NIC58.g6849.t1.exon5;Parent=NIC58.g6849.t1;
II	AUGUSTUS	intron	7026543	7026650	1	-	.	ID=NIC58.g6849.t1.intron5;Parent=NIC58.g6849.t1;
II	AUGUSTUS	CDS	7026651	7026695	1	-	1	ID=NIC58.g6849.t1.CDS6;Parent=NIC58.g6849.t1;
II	AUGUSTUS	exon	7026651	7026695	.	-	.	ID=NIC58.g6849.t1.exon6;Parent=NIC58.g6849.t1;
II	AUGUSTUS	intron	7026696	7027099	1	-	.	ID=NIC58.g6849.t1.intron6;Parent=NIC58.g6849.t1;
II	AUGUSTUS	CDS	7027100	7027336	1	-	1	ID=NIC58.g6849.t1.CDS7;Parent=NIC58.g6849.t1;
II	AUGUSTUS	exon	7027100	7027336	.	-	.	ID=NIC58.g6849.t1.exon7;Parent=NIC58.g6849.t1;
II	AUGUSTUS	intron	7027337	7027388	1	-	.	ID=NIC58.g6849.t1.intron7;Parent=NIC58.g6849.t1;
II	AUGUSTUS	CDS	7027389	7028027	1	-	1	ID=NIC58.g6849.t1.CDS8;Parent=NIC58.g6849.t1;
II	AUGUSTUS	exon	7027389	7028027	.	-	.	ID=NIC58.g6849.t1.exon8;Parent=NIC58.g6849.t1;
II	AUGUSTUS	intron	7028028	7028542	1	-	.	ID=NIC58.g6849.t1.intron8;Parent=NIC58.g6849.t1;
II	AUGUSTUS	CDS	7028543	7028644	1	-	1	ID=NIC58.g6849.t1.CDS9;Parent=NIC58.g6849.t1;
II	AUGUSTUS	exon	7028543	7028644	.	-	.	ID=NIC58.g6849.t1.exon9;Parent=NIC58.g6849.t1;
II	AUGUSTUS	intron	7028645	7028688	1	-	.	ID=NIC58.g6849.t1.intron9;Parent=NIC58.g6849.t1;
II	AUGUSTUS	CDS	7028689	7028905	1	-	2	ID=NIC58.g6849.t1.CDS10;Parent=NIC58.g6849.t1;
II	AUGUSTUS	exon	7028689	7028905	.	-	.	ID=NIC58.g6849.t1.exon10;Parent=NIC58.g6849.t1;
II	AUGUSTUS	intron	7028906	7028961	1	-	.	ID=NIC58.g6849.t1.intron10;Parent=NIC58.g6849.t1;
II	AUGUSTUS	CDS	7028962	7029124	1	-	0	ID=NIC58.g6849.t1.CDS11;Parent=NIC58.g6849.t1;
II	AUGUSTUS	exon	7028962	7029124	.	-	.	ID=NIC58.g6849.t1.exon11;Parent=NIC58.g6849.t1;
II	AUGUSTUS	intron	7029125	7029170	1	-	.	ID=NIC58.g6849.t1.intron11;Parent=NIC58.g6849.t1;
II	AUGUSTUS	CDS	7029171	7029304	1	-	2	ID=NIC58.g6849.t1.CDS12;Parent=NIC58.g6849.t1;
II	AUGUSTUS	exon	7029171	7029304	.	-	.	ID=NIC58.g6849.t1.exon12;Parent=NIC58.g6849.t1;
II	AUGUSTUS	intron	7029305	7029350	1	-	.	ID=NIC58.g6849.t1.intron12;Parent=NIC58.g6849.t1;
II	AUGUSTUS	CDS	7029351	7029482	1	-	2	ID=NIC58.g6849.t1.CDS13;Parent=NIC58.g6849.t1;
II	AUGUSTUS	exon	7029351	7029482	.	-	.	ID=NIC58.g6849.t1.exon13;Parent=NIC58.g6849.t1;
II	AUGUSTUS	intron	7029483	7029529	1	-	.	ID=NIC58.g6849.t1.intron13;Parent=NIC58.g6849.t1;
II	AUGUSTUS	CDS	7029530	7029649	1	-	2	ID=NIC58.g6849.t1.CDS14;Parent=NIC58.g6849.t1;
II	AUGUSTUS	exon	7029530	7029649	.	-	.	ID=NIC58.g6849.t1.exon14;Parent=NIC58.g6849.t1;
II	AUGUSTUS	intron	7029650	7029696	1	-	.	ID=NIC58.g6849.t1.intron14;Parent=NIC58.g6849.t1;
II	AUGUSTUS	CDS	7029697	7029842	1	-	1	ID=NIC58.g6849.t1.CDS15;Parent=NIC58.g6849.t1;
II	AUGUSTUS	exon	7029697	7029842	.	-	.	ID=NIC58.g6849.t1.exon15;Parent=NIC58.g6849.t1;
II	AUGUSTUS	intron	7029843	7031919	1	-	.	ID=NIC58.g6849.t1.intron15;Parent=NIC58.g6849.t1;
II	AUGUSTUS	CDS	7031920	7031976	1	-	1	ID=NIC58.g6849.t1.CDS16;Parent=NIC58.g6849.t1;
II	AUGUSTUS	exon	7031920	7031976	.	-	.	ID=NIC58.g6849.t1.exon16;Parent=NIC58.g6849.t1;
II	AUGUSTUS	intron	7031977	7032029	1	-	.	ID=NIC58.g6849.t1.intron16;Parent=NIC58.g6849.t1;
II	AUGUSTUS	CDS	7032030	7032154	0.97	-	0	ID=NIC58.g6849.t1.CDS17;Parent=NIC58.g6849.t1;
II	AUGUSTUS	exon	7032030	7032154	.	-	.	ID=NIC58.g6849.t1.exon17;Parent=NIC58.g6849.t1;
II	AUGUSTUS	start_codon	7032152	7032154	.	-	0	ID=NIC58.g6849.t1.start1;Parent=NIC58.g6849.t1;
II	AUGUSTUS	gene	6805074	6808798	2	+	.	ID=NIC58.g6784;
II	AUGUSTUS	mRNA	6805074	6808798	1	+	.	ID=NIC58.g6784.t1;Parent=NIC58.g6784;
II	AUGUSTUS	start_codon	6805074	6805076	.	+	0	ID=NIC58.g6784.t1.start1;Parent=NIC58.g6784.t1;
II	AUGUSTUS	CDS	6805074	6805115	1	+	0	ID=NIC58.g6784.t1.CDS1;Parent=NIC58.g6784.t1;
II	AUGUSTUS	exon	6805074	6805115	.	+	.	ID=NIC58.g6784.t1.exon1;Parent=NIC58.g6784.t1;
II	AUGUSTUS	intron	6805116	6805161	1	+	.	ID=NIC58.g6784.t1.intron1;Parent=NIC58.g6784.t1;
II	AUGUSTUS	CDS	6805162	6805319	1	+	0	ID=NIC58.g6784.t1.CDS2;Parent=NIC58.g6784.t1;
II	AUGUSTUS	exon	6805162	6805319	.	+	.	ID=NIC58.g6784.t1.exon2;Parent=NIC58.g6784.t1;
II	AUGUSTUS	intron	6805320	6805405	1	+	.	ID=NIC58.g6784.t1.intron2;Parent=NIC58.g6784.t1;
II	AUGUSTUS	CDS	6805406	6805612	1	+	1	ID=NIC58.g6784.t1.CDS3;Parent=NIC58.g6784.t1;
II	AUGUSTUS	exon	6805406	6805612	.	+	.	ID=NIC58.g6784.t1.exon3;Parent=NIC58.g6784.t1;
II	AUGUSTUS	intron	6805613	6805678	1	+	.	ID=NIC58.g6784.t1.intron3;Parent=NIC58.g6784.t1;
II	AUGUSTUS	CDS	6805679	6805740	1	+	1	ID=NIC58.g6784.t1.CDS4;Parent=NIC58.g6784.t1;
II	AUGUSTUS	exon	6805679	6805740	.	+	.	ID=NIC58.g6784.t1.exon4;Parent=NIC58.g6784.t1;
II	AUGUSTUS	intron	6805741	6805829	1	+	.	ID=NIC58.g6784.t1.intron4;Parent=NIC58.g6784.t1;
II	AUGUSTUS	CDS	6805830	6805895	1	+	2	ID=NIC58.g6784.t1.CDS5;Parent=NIC58.g6784.t1;
II	AUGUSTUS	exon	6805830	6805895	.	+	.	ID=NIC58.g6784.t1.exon5;Parent=NIC58.g6784.t1;
II	AUGUSTUS	intron	6805896	6806018	1	+	.	ID=NIC58.g6784.t1.intron5;Parent=NIC58.g6784.t1;
II	AUGUSTUS	CDS	6806019	6806092	1	+	2	ID=NIC58.g6784.t1.CDS6;Parent=NIC58.g6784.t1;
II	AUGUSTUS	exon	6806019	6806092	.	+	.	ID=NIC58.g6784.t1.exon6;Parent=NIC58.g6784.t1;
II	AUGUSTUS	intron	6806093	6806137	1	+	.	ID=NIC58.g6784.t1.intron6;Parent=NIC58.g6784.t1;
II	AUGUSTUS	CDS	6806138	6806244	1	+	0	ID=NIC58.g6784.t1.CDS7;Parent=NIC58.g6784.t1;
II	AUGUSTUS	exon	6806138	6806244	.	+	.	ID=NIC58.g6784.t1.exon7;Parent=NIC58.g6784.t1;
II	AUGUSTUS	intron	6806245	6806286	1	+	.	ID=NIC58.g6784.t1.intron7;Parent=NIC58.g6784.t1;
II	AUGUSTUS	CDS	6806287	6806394	1	+	1	ID=NIC58.g6784.t1.CDS8;Parent=NIC58.g6784.t1;
II	AUGUSTUS	exon	6806287	6806394	.	+	.	ID=NIC58.g6784.t1.exon8;Parent=NIC58.g6784.t1;
II	AUGUSTUS	intron	6806395	6806444	1	+	.	ID=NIC58.g6784.t1.intron8;Parent=NIC58.g6784.t1;
II	AUGUSTUS	CDS	6806445	6806569	1	+	1	ID=NIC58.g6784.t1.CDS9;Parent=NIC58.g6784.t1;
II	AUGUSTUS	exon	6806445	6806569	.	+	.	ID=NIC58.g6784.t1.exon9;Parent=NIC58.g6784.t1;
II	AUGUSTUS	intron	6806570	6806614	1	+	.	ID=NIC58.g6784.t1.intron9;Parent=NIC58.g6784.t1;
II	AUGUSTUS	CDS	6806615	6806947	1	+	2	ID=NIC58.g6784.t1.CDS10;Parent=NIC58.g6784.t1;
II	AUGUSTUS	exon	6806615	6806947	.	+	.	ID=NIC58.g6784.t1.exon10;Parent=NIC58.g6784.t1;
II	AUGUSTUS	intron	6806948	6806993	1	+	.	ID=NIC58.g6784.t1.intron10;Parent=NIC58.g6784.t1;
II	AUGUSTUS	CDS	6806994	6807184	1	+	2	ID=NIC58.g6784.t1.CDS11;Parent=NIC58.g6784.t1;
II	AUGUSTUS	exon	6806994	6807184	.	+	.	ID=NIC58.g6784.t1.exon11;Parent=NIC58.g6784.t1;
II	AUGUSTUS	intron	6807185	6807234	1	+	.	ID=NIC58.g6784.t1.intron11;Parent=NIC58.g6784.t1;
II	AUGUSTUS	CDS	6807235	6807417	1	+	0	ID=NIC58.g6784.t1.CDS12;Parent=NIC58.g6784.t1;
II	AUGUSTUS	exon	6807235	6807417	.	+	.	ID=NIC58.g6784.t1.exon12;Parent=NIC58.g6784.t1;
II	AUGUSTUS	intron	6807418	6807465	1	+	.	ID=NIC58.g6784.t1.intron12;Parent=NIC58.g6784.t1;
II	AUGUSTUS	CDS	6807466	6807571	1	+	0	ID=NIC58.g6784.t1.CDS13;Parent=NIC58.g6784.t1;
II	AUGUSTUS	exon	6807466	6807571	.	+	.	ID=NIC58.g6784.t1.exon13;Parent=NIC58.g6784.t1;
II	AUGUSTUS	intron	6807572	6807614	1	+	.	ID=NIC58.g6784.t1.intron13;Parent=NIC58.g6784.t1;
II	AUGUSTUS	CDS	6807615	6807910	1	+	2	ID=NIC58.g6784.t1.CDS14;Parent=NIC58.g6784.t1;
II	AUGUSTUS	exon	6807615	6807910	.	+	.	ID=NIC58.g6784.t1.exon14;Parent=NIC58.g6784.t1;
II	AUGUSTUS	intron	6807911	6807956	1	+	.	ID=NIC58.g6784.t1.intron14;Parent=NIC58.g6784.t1;
II	AUGUSTUS	CDS	6807957	6808180	1	+	0	ID=NIC58.g6784.t1.CDS15;Parent=NIC58.g6784.t1;
II	AUGUSTUS	exon	6807957	6808180	.	+	.	ID=NIC58.g6784.t1.exon15;Parent=NIC58.g6784.t1;
II	AUGUSTUS	intron	6808181	6808227	1	+	.	ID=NIC58.g6784.t1.intron15;Parent=NIC58.g6784.t1;
II	AUGUSTUS	CDS	6808228	6808798	1	+	1	ID=NIC58.g6784.t1.CDS16;Parent=NIC58.g6784.t1;
II	AUGUSTUS	exon	6808228	6808798	.	+	.	ID=NIC58.g6784.t1.exon16;Parent=NIC58.g6784.t1;
II	AUGUSTUS	stop_codon	6808796	6808798	.	+	0	ID=NIC58.g6784.t1.stop1;Parent=NIC58.g6784.t1;
I	AUGUSTUS	gene	930751	943611	0.25	-	.	ID=NIC58.g18221;
I	AUGUSTUS	mRNA	930751	943611	0.25	-	.	ID=NIC58.g18221.t1;Parent=NIC58.g18221;
I	AUGUSTUS	stop_codon	930751	930753	.	-	0	ID=NIC58.g18221.t1.stop1;Parent=NIC58.g18221.t1;
I	AUGUSTUS	CDS	930751	930978	0.83	-	0	ID=NIC58.g18221.t1.CDS1;Parent=NIC58.g18221.t1;
I	AUGUSTUS	exon	930751	930978	.	-	.	ID=NIC58.g18221.t1.exon1;Parent=NIC58.g18221.t1;
I	AUGUSTUS	intron	930979	931021	1	-	.	ID=NIC58.g18221.t1.intron1;Parent=NIC58.g18221.t1;
I	AUGUSTUS	CDS	931022	931406	1	-	1	ID=NIC58.g18221.t1.CDS2;Parent=NIC58.g18221.t1;
I	AUGUSTUS	exon	931022	931406	.	-	.	ID=NIC58.g18221.t1.exon2;Parent=NIC58.g18221.t1;
I	AUGUSTUS	intron	931407	931562	1	-	.	ID=NIC58.g18221.t1.intron2;Parent=NIC58.g18221.t1;
I	AUGUSTUS	CDS	931563	931666	1	-	0	ID=NIC58.g18221.t1.CDS3;Parent=NIC58.g18221.t1;
I	AUGUSTUS	exon	931563	931666	.	-	.	ID=NIC58.g18221.t1.exon3;Parent=NIC58.g18221.t1;
I	AUGUSTUS	intron	931667	931713	1	-	.	ID=NIC58.g18221.t1.intron3;Parent=NIC58.g18221.t1;
I	AUGUSTUS	CDS	931714	932033	1	-	2	ID=NIC58.g18221.t1.CDS4;Parent=NIC58.g18221.t1;
I	AUGUSTUS	exon	931714	932033	.	-	.	ID=NIC58.g18221.t1.exon4;Parent=NIC58.g18221.t1;
I	AUGUSTUS	intron	932034	932075	1	-	.	ID=NIC58.g18221.t1.intron4;Parent=NIC58.g18221.t1;
I	AUGUSTUS	CDS	932076	932273	1	-	2	ID=NIC58.g18221.t1.CDS5;Parent=NIC58.g18221.t1;
I	AUGUSTUS	exon	932076	932273	.	-	.	ID=NIC58.g18221.t1.exon5;Parent=NIC58.g18221.t1;
I	AUGUSTUS	intron	932274	932755	1	-	.	ID=NIC58.g18221.t1.intron5;Parent=NIC58.g18221.t1;
I	AUGUSTUS	CDS	932756	932856	1	-	1	ID=NIC58.g18221.t1.CDS6;Parent=NIC58.g18221.t1;
I	AUGUSTUS	exon	932756	932856	.	-	.	ID=NIC58.g18221.t1.exon6;Parent=NIC58.g18221.t1;
I	AUGUSTUS	intron	932857	932898	1	-	.	ID=NIC58.g18221.t1.intron6;Parent=NIC58.g18221.t1;
I	AUGUSTUS	CDS	932899	934570	1	-	2	ID=NIC58.g18221.t1.CDS7;Parent=NIC58.g18221.t1;
I	AUGUSTUS	exon	932899	934570	.	-	.	ID=NIC58.g18221.t1.exon7;Parent=NIC58.g18221.t1;
I	AUGUSTUS	intron	934571	934640	1	-	.	ID=NIC58.g18221.t1.intron7;Parent=NIC58.g18221.t1;
I	AUGUSTUS	CDS	934641	935111	1	-	2	ID=NIC58.g18221.t1.CDS8;Parent=NIC58.g18221.t1;
I	AUGUSTUS	exon	934641	935111	.	-	.	ID=NIC58.g18221.t1.exon8;Parent=NIC58.g18221.t1;
I	AUGUSTUS	intron	935112	935156	1	-	.	ID=NIC58.g18221.t1.intron8;Parent=NIC58.g18221.t1;
I	AUGUSTUS	CDS	935157	935232	1	-	0	ID=NIC58.g18221.t1.CDS9;Parent=NIC58.g18221.t1;
I	AUGUSTUS	exon	935157	935232	.	-	.	ID=NIC58.g18221.t1.exon9;Parent=NIC58.g18221.t1;
I	AUGUSTUS	intron	935233	935954	0.96	-	.	ID=NIC58.g18221.t1.intron9;Parent=NIC58.g18221.t1;
I	AUGUSTUS	CDS	935955	936272	0.96	-	0	ID=NIC58.g18221.t1.CDS10;Parent=NIC58.g18221.t1;
I	AUGUSTUS	exon	935955	936272	.	-	.	ID=NIC58.g18221.t1.exon10;Parent=NIC58.g18221.t1;
I	AUGUSTUS	intron	936273	936706	1	-	.	ID=NIC58.g18221.t1.intron10;Parent=NIC58.g18221.t1;
I	AUGUSTUS	CDS	936707	936967	1	-	0	ID=NIC58.g18221.t1.CDS11;Parent=NIC58.g18221.t1;
I	AUGUSTUS	exon	936707	936967	.	-	.	ID=NIC58.g18221.t1.exon11;Parent=NIC58.g18221.t1;
I	AUGUSTUS	intron	936968	937011	1	-	.	ID=NIC58.g18221.t1.intron11;Parent=NIC58.g18221.t1;
I	AUGUSTUS	CDS	937012	937158	1	-	0	ID=NIC58.g18221.t1.CDS12;Parent=NIC58.g18221.t1;
I	AUGUSTUS	exon	937012	937158	.	-	.	ID=NIC58.g18221.t1.exon12;Parent=NIC58.g18221.t1;
I	AUGUSTUS	intron	937159	937533	1	-	.	ID=NIC58.g18221.t1.intron12;Parent=NIC58.g18221.t1;
I	AUGUSTUS	CDS	937534	937844	1	-	2	ID=NIC58.g18221.t1.CDS13;Parent=NIC58.g18221.t1;
I	AUGUSTUS	exon	937534	937844	.	-	.	ID=NIC58.g18221.t1.exon13;Parent=NIC58.g18221.t1;
I	AUGUSTUS	intron	937845	937893	1	-	.	ID=NIC58.g18221.t1.intron13;Parent=NIC58.g18221.t1;
I	AUGUSTUS	CDS	937894	938450	1	-	1	ID=NIC58.g18221.t1.CDS14;Parent=NIC58.g18221.t1;
I	AUGUSTUS	exon	937894	938450	.	-	.	ID=NIC58.g18221.t1.exon14;Parent=NIC58.g18221.t1;
I	AUGUSTUS	intron	938451	939180	1	-	.	ID=NIC58.g18221.t1.intron14;Parent=NIC58.g18221.t1;
I	AUGUSTUS	CDS	939181	939375	1	-	1	ID=NIC58.g18221.t1.CDS15;Parent=NIC58.g18221.t1;
I	AUGUSTUS	exon	939181	939375	.	-	.	ID=NIC58.g18221.t1.exon15;Parent=NIC58.g18221.t1;
I	AUGUSTUS	intron	939376	939420	1	-	.	ID=NIC58.g18221.t1.intron15;Parent=NIC58.g18221.t1;
I	AUGUSTUS	CDS	939421	939765	0.93	-	1	ID=NIC58.g18221.t1.CDS16;Parent=NIC58.g18221.t1;
I	AUGUSTUS	exon	939421	939765	.	-	.	ID=NIC58.g18221.t1.exon16;Parent=NIC58.g18221.t1;
I	AUGUSTUS	intron	939766	940961	0.93	-	.	ID=NIC58.g18221.t1.intron16;Parent=NIC58.g18221.t1;
I	AUGUSTUS	CDS	940962	941153	1	-	1	ID=NIC58.g18221.t1.CDS17;Parent=NIC58.g18221.t1;
I	AUGUSTUS	exon	940962	941153	.	-	.	ID=NIC58.g18221.t1.exon17;Parent=NIC58.g18221.t1;
I	AUGUSTUS	intron	941154	941209	0.96	-	.	ID=NIC58.g18221.t1.intron17;Parent=NIC58.g18221.t1;
I	AUGUSTUS	CDS	941210	941470	0.35	-	1	ID=NIC58.g18221.t1.CDS18;Parent=NIC58.g18221.t1;
I	AUGUSTUS	exon	941210	941470	.	-	.	ID=NIC58.g18221.t1.exon18;Parent=NIC58.g18221.t1;
I	AUGUSTUS	intron	941471	942528	0.33	-	.	ID=NIC58.g18221.t1.intron18;Parent=NIC58.g18221.t1;
I	AUGUSTUS	CDS	942529	942726	0.71	-	1	ID=NIC58.g18221.t1.CDS19;Parent=NIC58.g18221.t1;
I	AUGUSTUS	exon	942529	942726	.	-	.	ID=NIC58.g18221.t1.exon19;Parent=NIC58.g18221.t1;
I	AUGUSTUS	intron	942727	942770	1	-	.	ID=NIC58.g18221.t1.intron19;Parent=NIC58.g18221.t1;
I	AUGUSTUS	CDS	942771	943496	1	-	1	ID=NIC58.g18221.t1.CDS20;Parent=NIC58.g18221.t1;
I	AUGUSTUS	exon	942771	943496	.	-	.	ID=NIC58.g18221.t1.exon20;Parent=NIC58.g18221.t1;
I	AUGUSTUS	intron	943497	943540	1	-	.	ID=NIC58.g18221.t1.intron20;Parent=NIC58.g18221.t1;
I	AUGUSTUS	CDS	943541	943611	1	-	0	ID=NIC58.g18221.t1.CDS21;Parent=NIC58.g18221.t1;
I	AUGUSTUS	exon	943541	943611	.	-	.	ID=NIC58.g18221.t1.exon21;Parent=NIC58.g18221.t1;
I	AUGUSTUS	start_codon	943609	943611	.	-	0	ID=NIC58.g18221.t1.start1;Parent=NIC58.g18221.t1;
II	AUGUSTUS	gene	10345523	10348084	0.77	-	.	ID=NIC58.g7753;
II	AUGUSTUS	mRNA	10345523	10348084	0.77	-	.	ID=NIC58.g7753.t1;Parent=NIC58.g7753;
II	AUGUSTUS	stop_codon	10345523	10345525	.	-	0	ID=NIC58.g7753.t1.stop1;Parent=NIC58.g7753.t1;
II	AUGUSTUS	CDS	10345523	10345582	1	-	0	ID=NIC58.g7753.t1.CDS1;Parent=NIC58.g7753.t1;
II	AUGUSTUS	exon	10345523	10345582	.	-	.	ID=NIC58.g7753.t1.exon1;Parent=NIC58.g7753.t1;
II	AUGUSTUS	intron	10345583	10345629	1	-	.	ID=NIC58.g7753.t1.intron1;Parent=NIC58.g7753.t1;
II	AUGUSTUS	CDS	10345630	10346236	1	-	1	ID=NIC58.g7753.t1.CDS2;Parent=NIC58.g7753.t1;
II	AUGUSTUS	exon	10345630	10346236	.	-	.	ID=NIC58.g7753.t1.exon2;Parent=NIC58.g7753.t1;
II	AUGUSTUS	intron	10346237	10346746	1	-	.	ID=NIC58.g7753.t1.intron2;Parent=NIC58.g7753.t1;
II	AUGUSTUS	CDS	10346747	10347869	0.78	-	2	ID=NIC58.g7753.t1.CDS3;Parent=NIC58.g7753.t1;
II	AUGUSTUS	exon	10346747	10347869	.	-	.	ID=NIC58.g7753.t1.exon3;Parent=NIC58.g7753.t1;
II	AUGUSTUS	intron	10347870	10348023	0.97	-	.	ID=NIC58.g7753.t1.intron3;Parent=NIC58.g7753.t1;
II	AUGUSTUS	CDS	10348024	10348084	0.97	-	0	ID=NIC58.g7753.t1.CDS4;Parent=NIC58.g7753.t1;
II	AUGUSTUS	exon	10348024	10348084	.	-	.	ID=NIC58.g7753.t1.exon4;Parent=NIC58.g7753.t1;
II	AUGUSTUS	start_codon	10348082	10348084	.	-	0	ID=NIC58.g7753.t1.start1;Parent=NIC58.g7753.t1;
IV	AUGUSTUS	gene	2646841	2656223	0.33	-	.	ID=NIC58.g11652;
IV	AUGUSTUS	mRNA	2646841	2656223	0.33	-	.	ID=NIC58.g11652.t1;Parent=NIC58.g11652;
IV	AUGUSTUS	stop_codon	2646841	2646843	.	-	0	ID=NIC58.g11652.t1.stop1;Parent=NIC58.g11652.t1;
IV	AUGUSTUS	CDS	2646841	2647182	1	-	0	ID=NIC58.g11652.t1.CDS1;Parent=NIC58.g11652.t1;
IV	AUGUSTUS	exon	2646841	2647182	.	-	.	ID=NIC58.g11652.t1.exon1;Parent=NIC58.g11652.t1;
IV	AUGUSTUS	intron	2647183	2647227	1	-	.	ID=NIC58.g11652.t1.intron1;Parent=NIC58.g11652.t1;
IV	AUGUSTUS	CDS	2647228	2647388	1	-	2	ID=NIC58.g11652.t1.CDS2;Parent=NIC58.g11652.t1;
IV	AUGUSTUS	exon	2647228	2647388	.	-	.	ID=NIC58.g11652.t1.exon2;Parent=NIC58.g11652.t1;
IV	AUGUSTUS	intron	2647389	2648617	1	-	.	ID=NIC58.g11652.t1.intron2;Parent=NIC58.g11652.t1;
IV	AUGUSTUS	CDS	2648618	2648790	1	-	1	ID=NIC58.g11652.t1.CDS3;Parent=NIC58.g11652.t1;
IV	AUGUSTUS	exon	2648618	2648790	.	-	.	ID=NIC58.g11652.t1.exon3;Parent=NIC58.g11652.t1;
IV	AUGUSTUS	intron	2648791	2648832	1	-	.	ID=NIC58.g11652.t1.intron3;Parent=NIC58.g11652.t1;
IV	AUGUSTUS	CDS	2648833	2648956	1	-	2	ID=NIC58.g11652.t1.CDS4;Parent=NIC58.g11652.t1;
IV	AUGUSTUS	exon	2648833	2648956	.	-	.	ID=NIC58.g11652.t1.exon4;Parent=NIC58.g11652.t1;
IV	AUGUSTUS	intron	2648957	2650298	1	-	.	ID=NIC58.g11652.t1.intron4;Parent=NIC58.g11652.t1;
IV	AUGUSTUS	CDS	2650299	2650598	1	-	2	ID=NIC58.g11652.t1.CDS5;Parent=NIC58.g11652.t1;
IV	AUGUSTUS	exon	2650299	2650598	.	-	.	ID=NIC58.g11652.t1.exon5;Parent=NIC58.g11652.t1;
IV	AUGUSTUS	intron	2650599	2651167	1	-	.	ID=NIC58.g11652.t1.intron5;Parent=NIC58.g11652.t1;
IV	AUGUSTUS	CDS	2651168	2651220	1	-	1	ID=NIC58.g11652.t1.CDS6;Parent=NIC58.g11652.t1;
IV	AUGUSTUS	exon	2651168	2651220	.	-	.	ID=NIC58.g11652.t1.exon6;Parent=NIC58.g11652.t1;
IV	AUGUSTUS	intron	2651221	2651266	1	-	.	ID=NIC58.g11652.t1.intron6;Parent=NIC58.g11652.t1;
IV	AUGUSTUS	CDS	2651267	2651485	1	-	1	ID=NIC58.g11652.t1.CDS7;Parent=NIC58.g11652.t1;
IV	AUGUSTUS	exon	2651267	2651485	.	-	.	ID=NIC58.g11652.t1.exon7;Parent=NIC58.g11652.t1;
IV	AUGUSTUS	intron	2651486	2653067	1	-	.	ID=NIC58.g11652.t1.intron7;Parent=NIC58.g11652.t1;
IV	AUGUSTUS	CDS	2653068	2655000	0.96	-	2	ID=NIC58.g11652.t1.CDS8;Parent=NIC58.g11652.t1;
IV	AUGUSTUS	exon	2653068	2655000	.	-	.	ID=NIC58.g11652.t1.exon8;Parent=NIC58.g11652.t1;
IV	AUGUSTUS	intron	2655001	2656079	0.61	-	.	ID=NIC58.g11652.t1.intron8;Parent=NIC58.g11652.t1;
IV	AUGUSTUS	CDS	2656080	2656121	0.65	-	2	ID=NIC58.g11652.t1.CDS9;Parent=NIC58.g11652.t1;
IV	AUGUSTUS	exon	2656080	2656121	.	-	.	ID=NIC58.g11652.t1.exon9;Parent=NIC58.g11652.t1;
IV	AUGUSTUS	intron	2656122	2656168	0.61	-	.	ID=NIC58.g11652.t1.intron9;Parent=NIC58.g11652.t1;
IV	AUGUSTUS	CDS	2656169	2656223	0.38	-	0	ID=NIC58.g11652.t1.CDS10;Parent=NIC58.g11652.t1;
IV	AUGUSTUS	exon	2656169	2656223	.	-	.	ID=NIC58.g11652.t1.exon10;Parent=NIC58.g11652.t1;
IV	AUGUSTUS	start_codon	2656221	2656223	.	-	0	ID=NIC58.g11652.t1.start1;Parent=NIC58.g11652.t1;
I	AUGUSTUS	gene	615018	626846	2	-	.	ID=NIC58.g18144;
I	AUGUSTUS	mRNA	615018	626846	1	-	.	ID=NIC58.g18144.t2;Parent=NIC58.g18144;
I	AUGUSTUS	stop_codon	615018	615020	.	-	0	ID=NIC58.g18144.t2.stop1;Parent=NIC58.g18144.t2;
I	AUGUSTUS	CDS	615018	615252	1	-	1	ID=NIC58.g18144.t2.CDS1;Parent=NIC58.g18144.t2;
I	AUGUSTUS	exon	615018	615252	.	-	.	ID=NIC58.g18144.t2.exon1;Parent=NIC58.g18144.t2;
I	AUGUSTUS	intron	615253	615765	1	-	.	ID=NIC58.g18144.t2.intron1;Parent=NIC58.g18144.t2;
I	AUGUSTUS	CDS	615766	616255	1	-	2	ID=NIC58.g18144.t2.CDS2;Parent=NIC58.g18144.t2;
I	AUGUSTUS	exon	615766	616255	.	-	.	ID=NIC58.g18144.t2.exon2;Parent=NIC58.g18144.t2;
I	AUGUSTUS	intron	616256	616660	1	-	.	ID=NIC58.g18144.t2.intron2;Parent=NIC58.g18144.t2;
I	AUGUSTUS	CDS	616661	616884	1	-	1	ID=NIC58.g18144.t2.CDS3;Parent=NIC58.g18144.t2;
I	AUGUSTUS	exon	616661	616884	.	-	.	ID=NIC58.g18144.t2.exon3;Parent=NIC58.g18144.t2;
I	AUGUSTUS	intron	616885	616939	1	-	.	ID=NIC58.g18144.t2.intron3;Parent=NIC58.g18144.t2;
I	AUGUSTUS	CDS	616940	617064	1	-	0	ID=NIC58.g18144.t2.CDS4;Parent=NIC58.g18144.t2;
I	AUGUSTUS	exon	616940	617064	.	-	.	ID=NIC58.g18144.t2.exon4;Parent=NIC58.g18144.t2;
I	AUGUSTUS	intron	617065	617109	1	-	.	ID=NIC58.g18144.t2.intron4;Parent=NIC58.g18144.t2;
I	AUGUSTUS	CDS	617110	617333	1	-	2	ID=NIC58.g18144.t2.CDS5;Parent=NIC58.g18144.t2;
I	AUGUSTUS	exon	617110	617333	.	-	.	ID=NIC58.g18144.t2.exon5;Parent=NIC58.g18144.t2;
I	AUGUSTUS	intron	617334	617378	1	-	.	ID=NIC58.g18144.t2.intron5;Parent=NIC58.g18144.t2;
I	AUGUSTUS	CDS	617379	618759	1	-	0	ID=NIC58.g18144.t2.CDS6;Parent=NIC58.g18144.t2;
I	AUGUSTUS	exon	617379	618759	.	-	.	ID=NIC58.g18144.t2.exon6;Parent=NIC58.g18144.t2;
I	AUGUSTUS	intron	618760	618806	1	-	.	ID=NIC58.g18144.t2.intron6;Parent=NIC58.g18144.t2;
I	AUGUSTUS	CDS	618807	619072	1	-	2	ID=NIC58.g18144.t2.CDS7;Parent=NIC58.g18144.t2;
I	AUGUSTUS	exon	618807	619072	.	-	.	ID=NIC58.g18144.t2.exon7;Parent=NIC58.g18144.t2;
I	AUGUSTUS	intron	619073	619118	1	-	.	ID=NIC58.g18144.t2.intron7;Parent=NIC58.g18144.t2;
I	AUGUSTUS	CDS	619119	619359	1	-	0	ID=NIC58.g18144.t2.CDS8;Parent=NIC58.g18144.t2;
I	AUGUSTUS	exon	619119	619359	.	-	.	ID=NIC58.g18144.t2.exon8;Parent=NIC58.g18144.t2;
I	AUGUSTUS	intron	619360	619598	1	-	.	ID=NIC58.g18144.t2.intron8;Parent=NIC58.g18144.t2;
I	AUGUSTUS	CDS	619599	619859	1	-	0	ID=NIC58.g18144.t2.CDS9;Parent=NIC58.g18144.t2;
I	AUGUSTUS	exon	619599	619859	.	-	.	ID=NIC58.g18144.t2.exon9;Parent=NIC58.g18144.t2;
I	AUGUSTUS	intron	619860	620012	1	-	.	ID=NIC58.g18144.t2.intron9;Parent=NIC58.g18144.t2;
I	AUGUSTUS	CDS	620013	620166	1	-	1	ID=NIC58.g18144.t2.CDS10;Parent=NIC58.g18144.t2;
I	AUGUSTUS	exon	620013	620166	.	-	.	ID=NIC58.g18144.t2.exon10;Parent=NIC58.g18144.t2;
I	AUGUSTUS	intron	620167	620212	1	-	.	ID=NIC58.g18144.t2.intron10;Parent=NIC58.g18144.t2;
I	AUGUSTUS	CDS	620213	620328	1	-	0	ID=NIC58.g18144.t2.CDS11;Parent=NIC58.g18144.t2;
I	AUGUSTUS	exon	620213	620328	.	-	.	ID=NIC58.g18144.t2.exon11;Parent=NIC58.g18144.t2;
I	AUGUSTUS	intron	620329	620374	1	-	.	ID=NIC58.g18144.t2.intron11;Parent=NIC58.g18144.t2;
I	AUGUSTUS	CDS	620375	620524	1	-	0	ID=NIC58.g18144.t2.CDS12;Parent=NIC58.g18144.t2;
I	AUGUSTUS	exon	620375	620524	.	-	.	ID=NIC58.g18144.t2.exon12;Parent=NIC58.g18144.t2;
I	AUGUSTUS	intron	620525	620592	1	-	.	ID=NIC58.g18144.t2.intron12;Parent=NIC58.g18144.t2;
I	AUGUSTUS	CDS	620593	620766	1	-	0	ID=NIC58.g18144.t2.CDS13;Parent=NIC58.g18144.t2;
I	AUGUSTUS	exon	620593	620766	.	-	.	ID=NIC58.g18144.t2.exon13;Parent=NIC58.g18144.t2;
I	AUGUSTUS	intron	620767	621296	1	-	.	ID=NIC58.g18144.t2.intron13;Parent=NIC58.g18144.t2;
I	AUGUSTUS	CDS	621297	621741	1	-	1	ID=NIC58.g18144.t2.CDS14;Parent=NIC58.g18144.t2;
I	AUGUSTUS	exon	621297	621741	.	-	.	ID=NIC58.g18144.t2.exon14;Parent=NIC58.g18144.t2;
I	AUGUSTUS	intron	621742	622312	1	-	.	ID=NIC58.g18144.t2.intron14;Parent=NIC58.g18144.t2;
I	AUGUSTUS	CDS	622313	622466	1	-	2	ID=NIC58.g18144.t2.CDS15;Parent=NIC58.g18144.t2;
I	AUGUSTUS	exon	622313	622466	.	-	.	ID=NIC58.g18144.t2.exon15;Parent=NIC58.g18144.t2;
I	AUGUSTUS	intron	622467	622510	1	-	.	ID=NIC58.g18144.t2.intron15;Parent=NIC58.g18144.t2;
I	AUGUSTUS	CDS	622511	622869	1	-	1	ID=NIC58.g18144.t2.CDS16;Parent=NIC58.g18144.t2;
I	AUGUSTUS	exon	622511	622869	.	-	.	ID=NIC58.g18144.t2.exon16;Parent=NIC58.g18144.t2;
I	AUGUSTUS	intron	622870	623069	1	-	.	ID=NIC58.g18144.t2.intron16;Parent=NIC58.g18144.t2;
I	AUGUSTUS	CDS	623070	623712	1	-	2	ID=NIC58.g18144.t2.CDS17;Parent=NIC58.g18144.t2;
I	AUGUSTUS	exon	623070	623712	.	-	.	ID=NIC58.g18144.t2.exon17;Parent=NIC58.g18144.t2;
I	AUGUSTUS	intron	623713	624383	1	-	.	ID=NIC58.g18144.t2.intron17;Parent=NIC58.g18144.t2;
I	AUGUSTUS	CDS	624384	624979	1	-	1	ID=NIC58.g18144.t2.CDS18;Parent=NIC58.g18144.t2;
I	AUGUSTUS	exon	624384	624979	.	-	.	ID=NIC58.g18144.t2.exon18;Parent=NIC58.g18144.t2;
I	AUGUSTUS	intron	624980	625603	1	-	.	ID=NIC58.g18144.t2.intron18;Parent=NIC58.g18144.t2;
I	AUGUSTUS	CDS	625604	625776	1	-	0	ID=NIC58.g18144.t2.CDS19;Parent=NIC58.g18144.t2;
I	AUGUSTUS	exon	625604	625776	.	-	.	ID=NIC58.g18144.t2.exon19;Parent=NIC58.g18144.t2;
I	AUGUSTUS	intron	625777	625978	1	-	.	ID=NIC58.g18144.t2.intron19;Parent=NIC58.g18144.t2;
I	AUGUSTUS	CDS	625979	626095	1	-	0	ID=NIC58.g18144.t2.CDS20;Parent=NIC58.g18144.t2;
I	AUGUSTUS	exon	625979	626095	.	-	.	ID=NIC58.g18144.t2.exon20;Parent=NIC58.g18144.t2;
I	AUGUSTUS	intron	626096	626140	1	-	.	ID=NIC58.g18144.t2.intron20;Parent=NIC58.g18144.t2;
I	AUGUSTUS	CDS	626141	626225	1	-	1	ID=NIC58.g18144.t2.CDS21;Parent=NIC58.g18144.t2;
I	AUGUSTUS	exon	626141	626225	.	-	.	ID=NIC58.g18144.t2.exon21;Parent=NIC58.g18144.t2;
I	AUGUSTUS	intron	626226	626724	1	-	.	ID=NIC58.g18144.t2.intron21;Parent=NIC58.g18144.t2;
I	AUGUSTUS	CDS	626725	626846	1	-	0	ID=NIC58.g18144.t2.CDS22;Parent=NIC58.g18144.t2;
I	AUGUSTUS	exon	626725	626846	.	-	.	ID=NIC58.g18144.t2.exon22;Parent=NIC58.g18144.t2;
I	AUGUSTUS	start_codon	626844	626846	.	-	0	ID=NIC58.g18144.t2.start1;Parent=NIC58.g18144.t2;
II	AUGUSTUS	gene	12394357	12396693	0.94	-	.	ID=NIC58.g8167;
II	AUGUSTUS	mRNA	12394357	12396693	0.94	-	.	ID=NIC58.g8167.t1;Parent=NIC58.g8167;
II	AUGUSTUS	stop_codon	12394357	12394359	.	-	0	ID=NIC58.g8167.t1.stop1;Parent=NIC58.g8167.t1;
II	AUGUSTUS	CDS	12394357	12394624	1	-	1	ID=NIC58.g8167.t1.CDS1;Parent=NIC58.g8167.t1;
II	AUGUSTUS	exon	12394357	12394624	.	-	.	ID=NIC58.g8167.t1.exon1;Parent=NIC58.g8167.t1;
II	AUGUSTUS	intron	12394625	12394666	1	-	.	ID=NIC58.g8167.t1.intron1;Parent=NIC58.g8167.t1;
II	AUGUSTUS	CDS	12394667	12395055	1	-	0	ID=NIC58.g8167.t1.CDS2;Parent=NIC58.g8167.t1;
II	AUGUSTUS	exon	12394667	12395055	.	-	.	ID=NIC58.g8167.t1.exon2;Parent=NIC58.g8167.t1;
II	AUGUSTUS	intron	12395056	12395099	1	-	.	ID=NIC58.g8167.t1.intron2;Parent=NIC58.g8167.t1;
II	AUGUSTUS	CDS	12395100	12395175	1	-	1	ID=NIC58.g8167.t1.CDS3;Parent=NIC58.g8167.t1;
II	AUGUSTUS	exon	12395100	12395175	.	-	.	ID=NIC58.g8167.t1.exon3;Parent=NIC58.g8167.t1;
II	AUGUSTUS	intron	12395176	12395218	1	-	.	ID=NIC58.g8167.t1.intron3;Parent=NIC58.g8167.t1;
II	AUGUSTUS	CDS	12395219	12395300	1	-	2	ID=NIC58.g8167.t1.CDS4;Parent=NIC58.g8167.t1;
II	AUGUSTUS	exon	12395219	12395300	.	-	.	ID=NIC58.g8167.t1.exon4;Parent=NIC58.g8167.t1;
II	AUGUSTUS	intron	12395301	12395340	1	-	.	ID=NIC58.g8167.t1.intron4;Parent=NIC58.g8167.t1;
II	AUGUSTUS	CDS	12395341	12395630	1	-	1	ID=NIC58.g8167.t1.CDS5;Parent=NIC58.g8167.t1;
II	AUGUSTUS	exon	12395341	12395630	.	-	.	ID=NIC58.g8167.t1.exon5;Parent=NIC58.g8167.t1;
II	AUGUSTUS	intron	12395631	12395669	1	-	.	ID=NIC58.g8167.t1.intron5;Parent=NIC58.g8167.t1;
II	AUGUSTUS	CDS	12395670	12395842	1	-	0	ID=NIC58.g8167.t1.CDS6;Parent=NIC58.g8167.t1;
II	AUGUSTUS	exon	12395670	12395842	.	-	.	ID=NIC58.g8167.t1.exon6;Parent=NIC58.g8167.t1;
II	AUGUSTUS	intron	12395843	12395893	1	-	.	ID=NIC58.g8167.t1.intron6;Parent=NIC58.g8167.t1;
II	AUGUSTUS	CDS	12395894	12396349	1	-	0	ID=NIC58.g8167.t1.CDS7;Parent=NIC58.g8167.t1;
II	AUGUSTUS	exon	12395894	12396349	.	-	.	ID=NIC58.g8167.t1.exon7;Parent=NIC58.g8167.t1;
II	AUGUSTUS	intron	12396350	12396399	1	-	.	ID=NIC58.g8167.t1.intron7;Parent=NIC58.g8167.t1;
II	AUGUSTUS	CDS	12396400	12396502	1	-	1	ID=NIC58.g8167.t1.CDS8;Parent=NIC58.g8167.t1;
II	AUGUSTUS	exon	12396400	12396502	.	-	.	ID=NIC58.g8167.t1.exon8;Parent=NIC58.g8167.t1;
II	AUGUSTUS	intron	12396503	12396553	1	-	.	ID=NIC58.g8167.t1.intron8;Parent=NIC58.g8167.t1;
II	AUGUSTUS	CDS	12396554	12396693	0.94	-	0	ID=NIC58.g8167.t1.CDS9;Parent=NIC58.g8167.t1;
II	AUGUSTUS	exon	12396554	12396693	.	-	.	ID=NIC58.g8167.t1.exon9;Parent=NIC58.g8167.t1;
II	AUGUSTUS	start_codon	12396691	12396693	.	-	0	ID=NIC58.g8167.t1.start1;Parent=NIC58.g8167.t1;
V	AUGUSTUS	gene	12109867	12110570	0.79	-	.	ID=NIC58.g3766;
V	AUGUSTUS	mRNA	12109867	12110570	0.79	-	.	ID=NIC58.g3766.t1;Parent=NIC58.g3766;
V	AUGUSTUS	stop_codon	12109867	12109869	.	-	0	ID=NIC58.g3766.t1.stop1;Parent=NIC58.g3766.t1;
V	AUGUSTUS	CDS	12109867	12110046	0.79	-	0	ID=NIC58.g3766.t1.CDS1;Parent=NIC58.g3766.t1;
V	AUGUSTUS	exon	12109867	12110046	.	-	.	ID=NIC58.g3766.t1.exon1;Parent=NIC58.g3766.t1;
V	AUGUSTUS	intron	12110047	12110090	1	-	.	ID=NIC58.g3766.t1.intron1;Parent=NIC58.g3766.t1;
V	AUGUSTUS	CDS	12110091	12110570	1	-	0	ID=NIC58.g3766.t1.CDS2;Parent=NIC58.g3766.t1;
V	AUGUSTUS	exon	12110091	12110570	.	-	.	ID=NIC58.g3766.t1.exon2;Parent=NIC58.g3766.t1;
V	AUGUSTUS	start_codon	12110568	12110570	.	-	0	ID=NIC58.g3766.t1.start1;Parent=NIC58.g3766.t1;
III	AUGUSTUS	gene	7543943	7545976	1	+	.	ID=NIC58.g10178;
III	AUGUSTUS	mRNA	7543943	7545976	1	+	.	ID=NIC58.g10178.t1;Parent=NIC58.g10178;
III	AUGUSTUS	start_codon	7543943	7543945	.	+	0	ID=NIC58.g10178.t1.start1;Parent=NIC58.g10178.t1;
III	AUGUSTUS	CDS	7543943	7544033	1	+	0	ID=NIC58.g10178.t1.CDS1;Parent=NIC58.g10178.t1;
III	AUGUSTUS	exon	7543943	7544033	.	+	.	ID=NIC58.g10178.t1.exon1;Parent=NIC58.g10178.t1;
III	AUGUSTUS	intron	7544034	7544086	1	+	.	ID=NIC58.g10178.t1.intron1;Parent=NIC58.g10178.t1;
III	AUGUSTUS	CDS	7544087	7544267	1	+	2	ID=NIC58.g10178.t1.CDS2;Parent=NIC58.g10178.t1;
III	AUGUSTUS	exon	7544087	7544267	.	+	.	ID=NIC58.g10178.t1.exon2;Parent=NIC58.g10178.t1;
III	AUGUSTUS	intron	7544268	7544314	1	+	.	ID=NIC58.g10178.t1.intron2;Parent=NIC58.g10178.t1;
III	AUGUSTUS	CDS	7544315	7544634	1	+	1	ID=NIC58.g10178.t1.CDS3;Parent=NIC58.g10178.t1;
III	AUGUSTUS	exon	7544315	7544634	.	+	.	ID=NIC58.g10178.t1.exon3;Parent=NIC58.g10178.t1;
III	AUGUSTUS	intron	7544635	7544682	1	+	.	ID=NIC58.g10178.t1.intron3;Parent=NIC58.g10178.t1;
III	AUGUSTUS	CDS	7544683	7544862	1	+	2	ID=NIC58.g10178.t1.CDS4;Parent=NIC58.g10178.t1;
III	AUGUSTUS	exon	7544683	7544862	.	+	.	ID=NIC58.g10178.t1.exon4;Parent=NIC58.g10178.t1;
III	AUGUSTUS	intron	7544863	7544908	1	+	.	ID=NIC58.g10178.t1.intron4;Parent=NIC58.g10178.t1;
III	AUGUSTUS	CDS	7544909	7545088	1	+	2	ID=NIC58.g10178.t1.CDS5;Parent=NIC58.g10178.t1;
III	AUGUSTUS	exon	7544909	7545088	.	+	.	ID=NIC58.g10178.t1.exon5;Parent=NIC58.g10178.t1;
III	AUGUSTUS	intron	7545089	7545134	1	+	.	ID=NIC58.g10178.t1.intron5;Parent=NIC58.g10178.t1;
III	AUGUSTUS	CDS	7545135	7545360	1	+	2	ID=NIC58.g10178.t1.CDS6;Parent=NIC58.g10178.t1;
III	AUGUSTUS	exon	7545135	7545360	.	+	.	ID=NIC58.g10178.t1.exon6;Parent=NIC58.g10178.t1;
III	AUGUSTUS	intron	7545361	7545408	1	+	.	ID=NIC58.g10178.t1.intron6;Parent=NIC58.g10178.t1;
III	AUGUSTUS	CDS	7545409	7545976	1	+	1	ID=NIC58.g10178.t1.CDS7;Parent=NIC58.g10178.t1;
III	AUGUSTUS	exon	7545409	7545976	.	+	.	ID=NIC58.g10178.t1.exon7;Parent=NIC58.g10178.t1;
III	AUGUSTUS	stop_codon	7545974	7545976	.	+	0	ID=NIC58.g10178.t1.stop1;Parent=NIC58.g10178.t1;
III	AUGUSTUS	gene	11672448	11675618	1	-	.	ID=NIC58.g11148;
III	AUGUSTUS	mRNA	11672448	11675618	1	-	.	ID=NIC58.g11148.t1;Parent=NIC58.g11148;
III	AUGUSTUS	stop_codon	11672448	11672450	.	-	0	ID=NIC58.g11148.t1.stop1;Parent=NIC58.g11148.t1;
III	AUGUSTUS	CDS	11672448	11672648	1	-	0	ID=NIC58.g11148.t1.CDS1;Parent=NIC58.g11148.t1;
III	AUGUSTUS	exon	11672448	11672648	.	-	.	ID=NIC58.g11148.t1.exon1;Parent=NIC58.g11148.t1;
III	AUGUSTUS	intron	11672649	11672697	1	-	.	ID=NIC58.g11148.t1.intron1;Parent=NIC58.g11148.t1;
III	AUGUSTUS	CDS	11672698	11672820	1	-	0	ID=NIC58.g11148.t1.CDS2;Parent=NIC58.g11148.t1;
III	AUGUSTUS	exon	11672698	11672820	.	-	.	ID=NIC58.g11148.t1.exon2;Parent=NIC58.g11148.t1;
III	AUGUSTUS	intron	11672821	11672953	1	-	.	ID=NIC58.g11148.t1.intron2;Parent=NIC58.g11148.t1;
III	AUGUSTUS	CDS	11672954	11673087	1	-	2	ID=NIC58.g11148.t1.CDS3;Parent=NIC58.g11148.t1;
III	AUGUSTUS	exon	11672954	11673087	.	-	.	ID=NIC58.g11148.t1.exon3;Parent=NIC58.g11148.t1;
III	AUGUSTUS	intron	11673088	11673173	1	-	.	ID=NIC58.g11148.t1.intron3;Parent=NIC58.g11148.t1;
III	AUGUSTUS	CDS	11673174	11673442	1	-	1	ID=NIC58.g11148.t1.CDS4;Parent=NIC58.g11148.t1;
III	AUGUSTUS	exon	11673174	11673442	.	-	.	ID=NIC58.g11148.t1.exon4;Parent=NIC58.g11148.t1;
III	AUGUSTUS	intron	11673443	11673579	1	-	.	ID=NIC58.g11148.t1.intron4;Parent=NIC58.g11148.t1;
III	AUGUSTUS	CDS	11673580	11673921	1	-	1	ID=NIC58.g11148.t1.CDS5;Parent=NIC58.g11148.t1;
III	AUGUSTUS	exon	11673580	11673921	.	-	.	ID=NIC58.g11148.t1.exon5;Parent=NIC58.g11148.t1;
III	AUGUSTUS	intron	11673922	11674101	1	-	.	ID=NIC58.g11148.t1.intron5;Parent=NIC58.g11148.t1;
III	AUGUSTUS	CDS	11674102	11674509	1	-	1	ID=NIC58.g11148.t1.CDS6;Parent=NIC58.g11148.t1;
III	AUGUSTUS	exon	11674102	11674509	.	-	.	ID=NIC58.g11148.t1.exon6;Parent=NIC58.g11148.t1;
III	AUGUSTUS	intron	11674510	11674571	1	-	.	ID=NIC58.g11148.t1.intron6;Parent=NIC58.g11148.t1;
III	AUGUSTUS	CDS	11674572	11674852	1	-	0	ID=NIC58.g11148.t1.CDS7;Parent=NIC58.g11148.t1;
III	AUGUSTUS	exon	11674572	11674852	.	-	.	ID=NIC58.g11148.t1.exon7;Parent=NIC58.g11148.t1;
III	AUGUSTUS	intron	11674853	11674899	1	-	.	ID=NIC58.g11148.t1.intron7;Parent=NIC58.g11148.t1;
III	AUGUSTUS	CDS	11674900	11675001	1	-	0	ID=NIC58.g11148.t1.CDS8;Parent=NIC58.g11148.t1;
III	AUGUSTUS	exon	11674900	11675001	.	-	.	ID=NIC58.g11148.t1.exon8;Parent=NIC58.g11148.t1;
III	AUGUSTUS	intron	11675002	11675106	1	-	.	ID=NIC58.g11148.t1.intron8;Parent=NIC58.g11148.t1;
III	AUGUSTUS	CDS	11675107	11675257	1	-	1	ID=NIC58.g11148.t1.CDS9;Parent=NIC58.g11148.t1;
III	AUGUSTUS	exon	11675107	11675257	.	-	.	ID=NIC58.g11148.t1.exon9;Parent=NIC58.g11148.t1;
III	AUGUSTUS	intron	11675258	11675505	1	-	.	ID=NIC58.g11148.t1.intron9;Parent=NIC58.g11148.t1;
III	AUGUSTUS	CDS	11675506	11675618	1	-	0	ID=NIC58.g11148.t1.CDS10;Parent=NIC58.g11148.t1;
III	AUGUSTUS	exon	11675506	11675618	.	-	.	ID=NIC58.g11148.t1.exon10;Parent=NIC58.g11148.t1;
III	AUGUSTUS	start_codon	11675616	11675618	.	-	0	ID=NIC58.g11148.t1.start1;Parent=NIC58.g11148.t1;
IV	AUGUSTUS	gene	860243	863299	0.82	+	.	ID=NIC58.g11379;
IV	AUGUSTUS	mRNA	860243	863299	0.82	+	.	ID=NIC58.g11379.t1;Parent=NIC58.g11379;
IV	AUGUSTUS	start_codon	860243	860245	.	+	0	ID=NIC58.g11379.t1.start1;Parent=NIC58.g11379.t1;
IV	AUGUSTUS	CDS	860243	860312	1	+	0	ID=NIC58.g11379.t1.CDS1;Parent=NIC58.g11379.t1;
IV	AUGUSTUS	exon	860243	860312	.	+	.	ID=NIC58.g11379.t1.exon1;Parent=NIC58.g11379.t1;
IV	AUGUSTUS	intron	860313	860478	1	+	.	ID=NIC58.g11379.t1.intron1;Parent=NIC58.g11379.t1;
IV	AUGUSTUS	CDS	860479	860700	1	+	2	ID=NIC58.g11379.t1.CDS2;Parent=NIC58.g11379.t1;
IV	AUGUSTUS	exon	860479	860700	.	+	.	ID=NIC58.g11379.t1.exon2;Parent=NIC58.g11379.t1;
IV	AUGUSTUS	intron	860701	860814	1	+	.	ID=NIC58.g11379.t1.intron2;Parent=NIC58.g11379.t1;
IV	AUGUSTUS	CDS	860815	860956	1	+	2	ID=NIC58.g11379.t1.CDS3;Parent=NIC58.g11379.t1;
IV	AUGUSTUS	exon	860815	860956	.	+	.	ID=NIC58.g11379.t1.exon3;Parent=NIC58.g11379.t1;
IV	AUGUSTUS	intron	860957	861004	1	+	.	ID=NIC58.g11379.t1.intron3;Parent=NIC58.g11379.t1;
IV	AUGUSTUS	CDS	861005	861278	1	+	1	ID=NIC58.g11379.t1.CDS4;Parent=NIC58.g11379.t1;
IV	AUGUSTUS	exon	861005	861278	.	+	.	ID=NIC58.g11379.t1.exon4;Parent=NIC58.g11379.t1;
IV	AUGUSTUS	intron	861279	862075	1	+	.	ID=NIC58.g11379.t1.intron4;Parent=NIC58.g11379.t1;
IV	AUGUSTUS	CDS	862076	862339	1	+	0	ID=NIC58.g11379.t1.CDS5;Parent=NIC58.g11379.t1;
IV	AUGUSTUS	exon	862076	862339	.	+	.	ID=NIC58.g11379.t1.exon5;Parent=NIC58.g11379.t1;
IV	AUGUSTUS	intron	862340	862379	1	+	.	ID=NIC58.g11379.t1.intron5;Parent=NIC58.g11379.t1;
IV	AUGUSTUS	CDS	862380	862683	0.82	+	0	ID=NIC58.g11379.t1.CDS6;Parent=NIC58.g11379.t1;
IV	AUGUSTUS	exon	862380	862683	.	+	.	ID=NIC58.g11379.t1.exon6;Parent=NIC58.g11379.t1;
IV	AUGUSTUS	intron	862684	862727	0.82	+	.	ID=NIC58.g11379.t1.intron6;Parent=NIC58.g11379.t1;
IV	AUGUSTUS	CDS	862728	862928	0.82	+	2	ID=NIC58.g11379.t1.CDS7;Parent=NIC58.g11379.t1;
IV	AUGUSTUS	exon	862728	862928	.	+	.	ID=NIC58.g11379.t1.exon7;Parent=NIC58.g11379.t1;
IV	AUGUSTUS	intron	862929	863234	1	+	.	ID=NIC58.g11379.t1.intron7;Parent=NIC58.g11379.t1;
IV	AUGUSTUS	CDS	863235	863299	0.82	+	2	ID=NIC58.g11379.t1.CDS8;Parent=NIC58.g11379.t1;
IV	AUGUSTUS	exon	863235	863299	.	+	.	ID=NIC58.g11379.t1.exon8;Parent=NIC58.g11379.t1;
IV	AUGUSTUS	stop_codon	863297	863299	.	+	0	ID=NIC58.g11379.t1.stop1;Parent=NIC58.g11379.t1;
I	AUGUSTUS	gene	8724478	8726771	1	-	.	ID=NIC58.g20490;
I	AUGUSTUS	mRNA	8724478	8726771	1	-	.	ID=NIC58.g20490.t1;Parent=NIC58.g20490;
I	AUGUSTUS	stop_codon	8724478	8724480	.	-	0	ID=NIC58.g20490.t1.stop1;Parent=NIC58.g20490.t1;
I	AUGUSTUS	CDS	8724478	8724954	1	-	0	ID=NIC58.g20490.t1.CDS1;Parent=NIC58.g20490.t1;
I	AUGUSTUS	exon	8724478	8724954	.	-	.	ID=NIC58.g20490.t1.exon1;Parent=NIC58.g20490.t1;
I	AUGUSTUS	intron	8724955	8726117	1	-	.	ID=NIC58.g20490.t1.intron1;Parent=NIC58.g20490.t1;
I	AUGUSTUS	CDS	8726118	8726604	1	-	1	ID=NIC58.g20490.t1.CDS2;Parent=NIC58.g20490.t1;
I	AUGUSTUS	exon	8726118	8726604	.	-	.	ID=NIC58.g20490.t1.exon2;Parent=NIC58.g20490.t1;
I	AUGUSTUS	intron	8726605	8726697	1	-	.	ID=NIC58.g20490.t1.intron2;Parent=NIC58.g20490.t1;
I	AUGUSTUS	CDS	8726698	8726771	1	-	0	ID=NIC58.g20490.t1.CDS3;Parent=NIC58.g20490.t1;
I	AUGUSTUS	exon	8726698	8726771	.	-	.	ID=NIC58.g20490.t1.exon3;Parent=NIC58.g20490.t1;
I	AUGUSTUS	start_codon	8726769	8726771	.	-	0	ID=NIC58.g20490.t1.start1;Parent=NIC58.g20490.t1;
X	AUGUSTUS	gene	2244565	2245516	0.99	+	.	ID=NIC58.g14770;
X	AUGUSTUS	mRNA	2244565	2245516	0.99	+	.	ID=NIC58.g14770.t1;Parent=NIC58.g14770;
X	AUGUSTUS	start_codon	2244565	2244567	.	+	0	ID=NIC58.g14770.t1.start1;Parent=NIC58.g14770.t1;
X	AUGUSTUS	CDS	2244565	2244652	0.99	+	0	ID=NIC58.g14770.t1.CDS1;Parent=NIC58.g14770.t1;
X	AUGUSTUS	exon	2244565	2244652	.	+	.	ID=NIC58.g14770.t1.exon1;Parent=NIC58.g14770.t1;
X	AUGUSTUS	intron	2244653	2244713	1	+	.	ID=NIC58.g14770.t1.intron1;Parent=NIC58.g14770.t1;
X	AUGUSTUS	CDS	2244714	2244926	1	+	2	ID=NIC58.g14770.t1.CDS2;Parent=NIC58.g14770.t1;
X	AUGUSTUS	exon	2244714	2244926	.	+	.	ID=NIC58.g14770.t1.exon2;Parent=NIC58.g14770.t1;
X	AUGUSTUS	intron	2244927	2244975	1	+	.	ID=NIC58.g14770.t1.intron2;Parent=NIC58.g14770.t1;
X	AUGUSTUS	CDS	2244976	2245169	1	+	2	ID=NIC58.g14770.t1.CDS3;Parent=NIC58.g14770.t1;
X	AUGUSTUS	exon	2244976	2245169	.	+	.	ID=NIC58.g14770.t1.exon3;Parent=NIC58.g14770.t1;
X	AUGUSTUS	intron	2245170	2245297	1	+	.	ID=NIC58.g14770.t1.intron3;Parent=NIC58.g14770.t1;
X	AUGUSTUS	CDS	2245298	2245465	1	+	0	ID=NIC58.g14770.t1.CDS4;Parent=NIC58.g14770.t1;
X	AUGUSTUS	exon	2245298	2245465	.	+	.	ID=NIC58.g14770.t1.exon4;Parent=NIC58.g14770.t1;
X	AUGUSTUS	intron	2245466	2245510	1	+	.	ID=NIC58.g14770.t1.intron4;Parent=NIC58.g14770.t1;
X	AUGUSTUS	CDS	2245511	2245516	1	+	0	ID=NIC58.g14770.t1.CDS5;Parent=NIC58.g14770.t1;
X	AUGUSTUS	exon	2245511	2245516	.	+	.	ID=NIC58.g14770.t1.exon5;Parent=NIC58.g14770.t1;
X	AUGUSTUS	stop_codon	2245514	2245516	.	+	0	ID=NIC58.g14770.t1.stop1;Parent=NIC58.g14770.t1;
IV	AUGUSTUS	gene	7628597	7631627	0.15	+	.	ID=NIC58.g12858;
IV	AUGUSTUS	mRNA	7628597	7631627	0.15	+	.	ID=NIC58.g12858.t1;Parent=NIC58.g12858;
IV	AUGUSTUS	start_codon	7628597	7628599	.	+	0	ID=NIC58.g12858.t1.start1;Parent=NIC58.g12858.t1;
IV	AUGUSTUS	CDS	7628597	7628819	0.5	+	0	ID=NIC58.g12858.t1.CDS1;Parent=NIC58.g12858.t1;
IV	AUGUSTUS	exon	7628597	7628819	.	+	.	ID=NIC58.g12858.t1.exon1;Parent=NIC58.g12858.t1;
IV	AUGUSTUS	intron	7628820	7628877	1	+	.	ID=NIC58.g12858.t1.intron1;Parent=NIC58.g12858.t1;
IV	AUGUSTUS	CDS	7628878	7629008	1	+	2	ID=NIC58.g12858.t1.CDS2;Parent=NIC58.g12858.t1;
IV	AUGUSTUS	exon	7628878	7629008	.	+	.	ID=NIC58.g12858.t1.exon2;Parent=NIC58.g12858.t1;
IV	AUGUSTUS	intron	7629009	7629060	1	+	.	ID=NIC58.g12858.t1.intron2;Parent=NIC58.g12858.t1;
IV	AUGUSTUS	CDS	7629061	7629130	1	+	0	ID=NIC58.g12858.t1.CDS3;Parent=NIC58.g12858.t1;
IV	AUGUSTUS	exon	7629061	7629130	.	+	.	ID=NIC58.g12858.t1.exon3;Parent=NIC58.g12858.t1;
IV	AUGUSTUS	intron	7629131	7629176	1	+	.	ID=NIC58.g12858.t1.intron3;Parent=NIC58.g12858.t1;
IV	AUGUSTUS	CDS	7629177	7629325	1	+	2	ID=NIC58.g12858.t1.CDS4;Parent=NIC58.g12858.t1;
IV	AUGUSTUS	exon	7629177	7629325	.	+	.	ID=NIC58.g12858.t1.exon4;Parent=NIC58.g12858.t1;
IV	AUGUSTUS	intron	7629326	7629374	1	+	.	ID=NIC58.g12858.t1.intron4;Parent=NIC58.g12858.t1;
IV	AUGUSTUS	CDS	7629375	7629618	1	+	0	ID=NIC58.g12858.t1.CDS5;Parent=NIC58.g12858.t1;
IV	AUGUSTUS	exon	7629375	7629618	.	+	.	ID=NIC58.g12858.t1.exon5;Parent=NIC58.g12858.t1;
IV	AUGUSTUS	intron	7629619	7629662	1	+	.	ID=NIC58.g12858.t1.intron5;Parent=NIC58.g12858.t1;
IV	AUGUSTUS	CDS	7629663	7629856	1	+	2	ID=NIC58.g12858.t1.CDS6;Parent=NIC58.g12858.t1;
IV	AUGUSTUS	exon	7629663	7629856	.	+	.	ID=NIC58.g12858.t1.exon6;Parent=NIC58.g12858.t1;
IV	AUGUSTUS	intron	7629857	7629904	1	+	.	ID=NIC58.g12858.t1.intron6;Parent=NIC58.g12858.t1;
IV	AUGUSTUS	CDS	7629905	7630027	1	+	0	ID=NIC58.g12858.t1.CDS7;Parent=NIC58.g12858.t1;
IV	AUGUSTUS	exon	7629905	7630027	.	+	.	ID=NIC58.g12858.t1.exon7;Parent=NIC58.g12858.t1;
IV	AUGUSTUS	intron	7630028	7630071	1	+	.	ID=NIC58.g12858.t1.intron7;Parent=NIC58.g12858.t1;
IV	AUGUSTUS	CDS	7630072	7630191	1	+	0	ID=NIC58.g12858.t1.CDS8;Parent=NIC58.g12858.t1;
IV	AUGUSTUS	exon	7630072	7630191	.	+	.	ID=NIC58.g12858.t1.exon8;Parent=NIC58.g12858.t1;
IV	AUGUSTUS	intron	7630192	7630236	1	+	.	ID=NIC58.g12858.t1.intron8;Parent=NIC58.g12858.t1;
IV	AUGUSTUS	CDS	7630237	7630367	1	+	0	ID=NIC58.g12858.t1.CDS9;Parent=NIC58.g12858.t1;
IV	AUGUSTUS	exon	7630237	7630367	.	+	.	ID=NIC58.g12858.t1.exon9;Parent=NIC58.g12858.t1;
IV	AUGUSTUS	intron	7630368	7630414	1	+	.	ID=NIC58.g12858.t1.intron9;Parent=NIC58.g12858.t1;
IV	AUGUSTUS	CDS	7630415	7630544	0.34	+	1	ID=NIC58.g12858.t1.CDS10;Parent=NIC58.g12858.t1;
IV	AUGUSTUS	exon	7630415	7630544	.	+	.	ID=NIC58.g12858.t1.exon10;Parent=NIC58.g12858.t1;
IV	AUGUSTUS	intron	7630545	7630921	0.32	+	.	ID=NIC58.g12858.t1.intron10;Parent=NIC58.g12858.t1;
IV	AUGUSTUS	CDS	7630922	7631035	0.65	+	0	ID=NIC58.g12858.t1.CDS11;Parent=NIC58.g12858.t1;
IV	AUGUSTUS	exon	7630922	7631035	.	+	.	ID=NIC58.g12858.t1.exon11;Parent=NIC58.g12858.t1;
IV	AUGUSTUS	intron	7631036	7631078	0.91	+	.	ID=NIC58.g12858.t1.intron11;Parent=NIC58.g12858.t1;
IV	AUGUSTUS	CDS	7631079	7631213	1	+	0	ID=NIC58.g12858.t1.CDS12;Parent=NIC58.g12858.t1;
IV	AUGUSTUS	exon	7631079	7631213	.	+	.	ID=NIC58.g12858.t1.exon12;Parent=NIC58.g12858.t1;
IV	AUGUSTUS	intron	7631214	7631257	1	+	.	ID=NIC58.g12858.t1.intron12;Parent=NIC58.g12858.t1;
IV	AUGUSTUS	CDS	7631258	7631466	1	+	0	ID=NIC58.g12858.t1.CDS13;Parent=NIC58.g12858.t1;
IV	AUGUSTUS	exon	7631258	7631466	.	+	.	ID=NIC58.g12858.t1.exon13;Parent=NIC58.g12858.t1;
IV	AUGUSTUS	intron	7631467	7631509	1	+	.	ID=NIC58.g12858.t1.intron13;Parent=NIC58.g12858.t1;
IV	AUGUSTUS	CDS	7631510	7631627	0.9	+	1	ID=NIC58.g12858.t1.CDS14;Parent=NIC58.g12858.t1;
IV	AUGUSTUS	exon	7631510	7631627	.	+	.	ID=NIC58.g12858.t1.exon14;Parent=NIC58.g12858.t1;
IV	AUGUSTUS	stop_codon	7631625	7631627	.	+	0	ID=NIC58.g12858.t1.stop1;Parent=NIC58.g12858.t1;
III	AUGUSTUS	gene	9506548	9507249	0.9	-	.	ID=NIC58.g10656;
III	AUGUSTUS	mRNA	9506548	9507249	0.9	-	.	ID=NIC58.g10656.t1;Parent=NIC58.g10656;
III	AUGUSTUS	stop_codon	9506548	9506550	.	-	0	ID=NIC58.g10656.t1.stop1;Parent=NIC58.g10656.t1;
III	AUGUSTUS	CDS	9506548	9506850	0.93	-	0	ID=NIC58.g10656.t1.CDS1;Parent=NIC58.g10656.t1;
III	AUGUSTUS	exon	9506548	9506850	.	-	.	ID=NIC58.g10656.t1.exon1;Parent=NIC58.g10656.t1;
III	AUGUSTUS	intron	9506851	9506892	0.93	-	.	ID=NIC58.g10656.t1.intron1;Parent=NIC58.g10656.t1;
III	AUGUSTUS	CDS	9506893	9507249	0.9	-	0	ID=NIC58.g10656.t1.CDS2;Parent=NIC58.g10656.t1;
III	AUGUSTUS	exon	9506893	9507249	.	-	.	ID=NIC58.g10656.t1.exon2;Parent=NIC58.g10656.t1;
III	AUGUSTUS	start_codon	9507247	9507249	.	-	0	ID=NIC58.g10656.t1.start1;Parent=NIC58.g10656.t1;
III	AUGUSTUS	gene	1903248	1906766	0.99	-	.	ID=NIC58.g8623;
III	AUGUSTUS	mRNA	1903248	1906766	0.99	-	.	ID=NIC58.g8623.t1;Parent=NIC58.g8623;
III	AUGUSTUS	stop_codon	1903248	1903250	.	-	0	ID=NIC58.g8623.t1.stop1;Parent=NIC58.g8623.t1;
III	AUGUSTUS	CDS	1903248	1903418	1	-	0	ID=NIC58.g8623.t1.CDS1;Parent=NIC58.g8623.t1;
III	AUGUSTUS	exon	1903248	1903418	.	-	.	ID=NIC58.g8623.t1.exon1;Parent=NIC58.g8623.t1;
III	AUGUSTUS	intron	1903419	1903557	1	-	.	ID=NIC58.g8623.t1.intron1;Parent=NIC58.g8623.t1;
III	AUGUSTUS	CDS	1903558	1903867	0.99	-	1	ID=NIC58.g8623.t1.CDS2;Parent=NIC58.g8623.t1;
III	AUGUSTUS	exon	1903558	1903867	.	-	.	ID=NIC58.g8623.t1.exon2;Parent=NIC58.g8623.t1;
III	AUGUSTUS	intron	1903868	1904397	1	-	.	ID=NIC58.g8623.t1.intron2;Parent=NIC58.g8623.t1;
III	AUGUSTUS	CDS	1904398	1905414	1	-	1	ID=NIC58.g8623.t1.CDS3;Parent=NIC58.g8623.t1;
III	AUGUSTUS	exon	1904398	1905414	.	-	.	ID=NIC58.g8623.t1.exon3;Parent=NIC58.g8623.t1;
III	AUGUSTUS	intron	1905415	1905677	1	-	.	ID=NIC58.g8623.t1.intron3;Parent=NIC58.g8623.t1;
III	AUGUSTUS	CDS	1905678	1906045	1	-	0	ID=NIC58.g8623.t1.CDS4;Parent=NIC58.g8623.t1;
III	AUGUSTUS	exon	1905678	1906045	.	-	.	ID=NIC58.g8623.t1.exon4;Parent=NIC58.g8623.t1;
III	AUGUSTUS	intron	1906046	1906436	1	-	.	ID=NIC58.g8623.t1.intron4;Parent=NIC58.g8623.t1;
III	AUGUSTUS	CDS	1906437	1906766	1	-	0	ID=NIC58.g8623.t1.CDS5;Parent=NIC58.g8623.t1;
III	AUGUSTUS	exon	1906437	1906766	.	-	.	ID=NIC58.g8623.t1.exon5;Parent=NIC58.g8623.t1;
III	AUGUSTUS	start_codon	1906764	1906766	.	-	0	ID=NIC58.g8623.t1.start1;Parent=NIC58.g8623.t1;
II	AUGUSTUS	gene	7772917	7774491	0.63	-	.	ID=NIC58.g7032;
II	AUGUSTUS	mRNA	7772917	7774491	0.63	-	.	ID=NIC58.g7032.t1;Parent=NIC58.g7032;
II	AUGUSTUS	stop_codon	7772917	7772919	.	-	0	ID=NIC58.g7032.t1.stop1;Parent=NIC58.g7032.t1;
II	AUGUSTUS	CDS	7772917	7772976	0.8	-	0	ID=NIC58.g7032.t1.CDS1;Parent=NIC58.g7032.t1;
II	AUGUSTUS	exon	7772917	7772976	.	-	.	ID=NIC58.g7032.t1.exon1;Parent=NIC58.g7032.t1;
II	AUGUSTUS	intron	7772977	7773021	0.8	-	.	ID=NIC58.g7032.t1.intron1;Parent=NIC58.g7032.t1;
II	AUGUSTUS	CDS	7773022	7773513	0.8	-	0	ID=NIC58.g7032.t1.CDS2;Parent=NIC58.g7032.t1;
II	AUGUSTUS	exon	7773022	7773513	.	-	.	ID=NIC58.g7032.t1.exon2;Parent=NIC58.g7032.t1;
II	AUGUSTUS	intron	7773514	7773556	0.8	-	.	ID=NIC58.g7032.t1.intron2;Parent=NIC58.g7032.t1;
II	AUGUSTUS	CDS	7773557	7773901	0.8	-	0	ID=NIC58.g7032.t1.CDS3;Parent=NIC58.g7032.t1;
II	AUGUSTUS	exon	7773557	7773901	.	-	.	ID=NIC58.g7032.t1.exon3;Parent=NIC58.g7032.t1;
II	AUGUSTUS	intron	7773902	7773951	0.8	-	.	ID=NIC58.g7032.t1.intron3;Parent=NIC58.g7032.t1;
II	AUGUSTUS	CDS	7773952	7774421	0.63	-	2	ID=NIC58.g7032.t1.CDS4;Parent=NIC58.g7032.t1;
II	AUGUSTUS	exon	7773952	7774421	.	-	.	ID=NIC58.g7032.t1.exon4;Parent=NIC58.g7032.t1;
II	AUGUSTUS	intron	7774422	7774466	0.63	-	.	ID=NIC58.g7032.t1.intron4;Parent=NIC58.g7032.t1;
II	AUGUSTUS	CDS	7774467	7774491	0.63	-	0	ID=NIC58.g7032.t1.CDS5;Parent=NIC58.g7032.t1;
II	AUGUSTUS	exon	7774467	7774491	.	-	.	ID=NIC58.g7032.t1.exon5;Parent=NIC58.g7032.t1;
II	AUGUSTUS	start_codon	7774489	7774491	.	-	0	ID=NIC58.g7032.t1.start1;Parent=NIC58.g7032.t1;
IV	AUGUSTUS	gene	4040624	4041560	0.95	-	.	ID=NIC58.g11907;
IV	AUGUSTUS	mRNA	4040624	4041560	0.95	-	.	ID=NIC58.g11907.t1;Parent=NIC58.g11907;
IV	AUGUSTUS	stop_codon	4040624	4040626	.	-	0	ID=NIC58.g11907.t1.stop1;Parent=NIC58.g11907.t1;
IV	AUGUSTUS	CDS	4040624	4040773	1	-	0	ID=NIC58.g11907.t1.CDS1;Parent=NIC58.g11907.t1;
IV	AUGUSTUS	exon	4040624	4040773	.	-	.	ID=NIC58.g11907.t1.exon1;Parent=NIC58.g11907.t1;
IV	AUGUSTUS	intron	4040774	4040817	1	-	.	ID=NIC58.g11907.t1.intron1;Parent=NIC58.g11907.t1;
IV	AUGUSTUS	CDS	4040818	4040924	1	-	2	ID=NIC58.g11907.t1.CDS2;Parent=NIC58.g11907.t1;
IV	AUGUSTUS	exon	4040818	4040924	.	-	.	ID=NIC58.g11907.t1.exon2;Parent=NIC58.g11907.t1;
IV	AUGUSTUS	intron	4040925	4040971	1	-	.	ID=NIC58.g11907.t1.intron2;Parent=NIC58.g11907.t1;
IV	AUGUSTUS	CDS	4040972	4041197	1	-	0	ID=NIC58.g11907.t1.CDS3;Parent=NIC58.g11907.t1;
IV	AUGUSTUS	exon	4040972	4041197	.	-	.	ID=NIC58.g11907.t1.exon3;Parent=NIC58.g11907.t1;
IV	AUGUSTUS	intron	4041198	4041273	1	-	.	ID=NIC58.g11907.t1.intron3;Parent=NIC58.g11907.t1;
IV	AUGUSTUS	CDS	4041274	4041471	1	-	0	ID=NIC58.g11907.t1.CDS4;Parent=NIC58.g11907.t1;
IV	AUGUSTUS	exon	4041274	4041471	.	-	.	ID=NIC58.g11907.t1.exon4;Parent=NIC58.g11907.t1;
IV	AUGUSTUS	intron	4041472	4041521	1	-	.	ID=NIC58.g11907.t1.intron4;Parent=NIC58.g11907.t1;
IV	AUGUSTUS	CDS	4041522	4041560	0.95	-	0	ID=NIC58.g11907.t1.CDS5;Parent=NIC58.g11907.t1;
IV	AUGUSTUS	exon	4041522	4041560	.	-	.	ID=NIC58.g11907.t1.exon5;Parent=NIC58.g11907.t1;
IV	AUGUSTUS	start_codon	4041558	4041560	.	-	0	ID=NIC58.g11907.t1.start1;Parent=NIC58.g11907.t1;
I	AUGUSTUS	gene	3342798	3353892	2	+	.	ID=NIC58.g18950;
I	AUGUSTUS	mRNA	3342798	3353892	1	+	.	ID=NIC58.g18950.t1;Parent=NIC58.g18950;
I	AUGUSTUS	start_codon	3342798	3342800	.	+	0	ID=NIC58.g18950.t1.start1;Parent=NIC58.g18950.t1;
I	AUGUSTUS	CDS	3342798	3342874	1	+	0	ID=NIC58.g18950.t1.CDS1;Parent=NIC58.g18950.t1;
I	AUGUSTUS	exon	3342798	3342874	.	+	.	ID=NIC58.g18950.t1.exon1;Parent=NIC58.g18950.t1;
I	AUGUSTUS	intron	3342875	3344299	1	+	.	ID=NIC58.g18950.t1.intron1;Parent=NIC58.g18950.t1;
I	AUGUSTUS	CDS	3344300	3344384	1	+	1	ID=NIC58.g18950.t1.CDS2;Parent=NIC58.g18950.t1;
I	AUGUSTUS	exon	3344300	3344384	.	+	.	ID=NIC58.g18950.t1.exon2;Parent=NIC58.g18950.t1;
I	AUGUSTUS	intron	3344385	3351483	1	+	.	ID=NIC58.g18950.t1.intron2;Parent=NIC58.g18950.t1;
I	AUGUSTUS	CDS	3351484	3351585	1	+	0	ID=NIC58.g18950.t1.CDS3;Parent=NIC58.g18950.t1;
I	AUGUSTUS	exon	3351484	3351585	.	+	.	ID=NIC58.g18950.t1.exon3;Parent=NIC58.g18950.t1;
I	AUGUSTUS	intron	3351586	3351628	1	+	.	ID=NIC58.g18950.t1.intron3;Parent=NIC58.g18950.t1;
I	AUGUSTUS	CDS	3351629	3351921	1	+	0	ID=NIC58.g18950.t1.CDS4;Parent=NIC58.g18950.t1;
I	AUGUSTUS	exon	3351629	3351921	.	+	.	ID=NIC58.g18950.t1.exon4;Parent=NIC58.g18950.t1;
I	AUGUSTUS	intron	3351922	3353486	1	+	.	ID=NIC58.g18950.t1.intron4;Parent=NIC58.g18950.t1;
I	AUGUSTUS	CDS	3353487	3353590	1	+	1	ID=NIC58.g18950.t1.CDS5;Parent=NIC58.g18950.t1;
I	AUGUSTUS	exon	3353487	3353590	.	+	.	ID=NIC58.g18950.t1.exon5;Parent=NIC58.g18950.t1;
I	AUGUSTUS	intron	3353591	3353635	1	+	.	ID=NIC58.g18950.t1.intron5;Parent=NIC58.g18950.t1;
I	AUGUSTUS	CDS	3353636	3353892	1	+	2	ID=NIC58.g18950.t1.CDS6;Parent=NIC58.g18950.t1;
I	AUGUSTUS	exon	3353636	3353892	.	+	.	ID=NIC58.g18950.t1.exon6;Parent=NIC58.g18950.t1;
I	AUGUSTUS	stop_codon	3353890	3353892	.	+	0	ID=NIC58.g18950.t1.stop1;Parent=NIC58.g18950.t1;
V	AUGUSTUS	gene	3897529	3898342	1	+	.	ID=NIC58.g1245;
V	AUGUSTUS	mRNA	3897529	3898342	1	+	.	ID=NIC58.g1245.t1;Parent=NIC58.g1245;
V	AUGUSTUS	start_codon	3897529	3897531	.	+	0	ID=NIC58.g1245.t1.start1;Parent=NIC58.g1245.t1;
V	AUGUSTUS	CDS	3897529	3897591	1	+	0	ID=NIC58.g1245.t1.CDS1;Parent=NIC58.g1245.t1;
V	AUGUSTUS	exon	3897529	3897591	.	+	.	ID=NIC58.g1245.t1.exon1;Parent=NIC58.g1245.t1;
V	AUGUSTUS	intron	3897592	3897631	1	+	.	ID=NIC58.g1245.t1.intron1;Parent=NIC58.g1245.t1;
V	AUGUSTUS	CDS	3897632	3897962	1	+	0	ID=NIC58.g1245.t1.CDS2;Parent=NIC58.g1245.t1;
V	AUGUSTUS	exon	3897632	3897962	.	+	.	ID=NIC58.g1245.t1.exon2;Parent=NIC58.g1245.t1;
V	AUGUSTUS	intron	3897963	3898007	1	+	.	ID=NIC58.g1245.t1.intron2;Parent=NIC58.g1245.t1;
V	AUGUSTUS	CDS	3898008	3898141	1	+	2	ID=NIC58.g1245.t1.CDS3;Parent=NIC58.g1245.t1;
V	AUGUSTUS	exon	3898008	3898141	.	+	.	ID=NIC58.g1245.t1.exon3;Parent=NIC58.g1245.t1;
V	AUGUSTUS	intron	3898142	3898186	1	+	.	ID=NIC58.g1245.t1.intron3;Parent=NIC58.g1245.t1;
V	AUGUSTUS	CDS	3898187	3898342	1	+	0	ID=NIC58.g1245.t1.CDS4;Parent=NIC58.g1245.t1;
V	AUGUSTUS	exon	3898187	3898342	.	+	.	ID=NIC58.g1245.t1.exon4;Parent=NIC58.g1245.t1;
V	AUGUSTUS	stop_codon	3898340	3898342	.	+	0	ID=NIC58.g1245.t1.stop1;Parent=NIC58.g1245.t1;
III	AUGUSTUS	gene	1033165	1035759	0.91	+	.	ID=NIC58.g8453;
III	AUGUSTUS	mRNA	1033165	1035759	0.91	+	.	ID=NIC58.g8453.t1;Parent=NIC58.g8453;
III	AUGUSTUS	start_codon	1033165	1033167	.	+	0	ID=NIC58.g8453.t1.start1;Parent=NIC58.g8453.t1;
III	AUGUSTUS	CDS	1033165	1033254	0.91	+	0	ID=NIC58.g8453.t1.CDS1;Parent=NIC58.g8453.t1;
III	AUGUSTUS	exon	1033165	1033254	.	+	.	ID=NIC58.g8453.t1.exon1;Parent=NIC58.g8453.t1;
III	AUGUSTUS	intron	1033255	1034380	1	+	.	ID=NIC58.g8453.t1.intron1;Parent=NIC58.g8453.t1;
III	AUGUSTUS	CDS	1034381	1034643	1	+	0	ID=NIC58.g8453.t1.CDS2;Parent=NIC58.g8453.t1;
III	AUGUSTUS	exon	1034381	1034643	.	+	.	ID=NIC58.g8453.t1.exon2;Parent=NIC58.g8453.t1;
III	AUGUSTUS	intron	1034644	1035563	1	+	.	ID=NIC58.g8453.t1.intron2;Parent=NIC58.g8453.t1;
III	AUGUSTUS	CDS	1035564	1035759	1	+	1	ID=NIC58.g8453.t1.CDS3;Parent=NIC58.g8453.t1;
III	AUGUSTUS	exon	1035564	1035759	.	+	.	ID=NIC58.g8453.t1.exon3;Parent=NIC58.g8453.t1;
III	AUGUSTUS	stop_codon	1035757	1035759	.	+	0	ID=NIC58.g8453.t1.stop1;Parent=NIC58.g8453.t1;
I	AUGUSTUS	gene	5406160	5410694	1.99	-	.	ID=NIC58.g19570;
I	AUGUSTUS	mRNA	5406160	5410694	0.99	-	.	ID=NIC58.g19570.t2;Parent=NIC58.g19570;
I	AUGUSTUS	stop_codon	5406160	5406162	.	-	0	ID=NIC58.g19570.t2.stop1;Parent=NIC58.g19570.t2;
I	AUGUSTUS	CDS	5406160	5406237	0.99	-	0	ID=NIC58.g19570.t2.CDS1;Parent=NIC58.g19570.t2;
I	AUGUSTUS	exon	5406160	5406237	.	-	.	ID=NIC58.g19570.t2.exon1;Parent=NIC58.g19570.t2;
I	AUGUSTUS	intron	5406238	5406290	1	-	.	ID=NIC58.g19570.t2.intron1;Parent=NIC58.g19570.t2;
I	AUGUSTUS	CDS	5406291	5406356	1	-	0	ID=NIC58.g19570.t2.CDS2;Parent=NIC58.g19570.t2;
I	AUGUSTUS	exon	5406291	5406356	.	-	.	ID=NIC58.g19570.t2.exon2;Parent=NIC58.g19570.t2;
I	AUGUSTUS	intron	5406357	5406409	1	-	.	ID=NIC58.g19570.t2.intron2;Parent=NIC58.g19570.t2;
I	AUGUSTUS	CDS	5406410	5406889	1	-	0	ID=NIC58.g19570.t2.CDS3;Parent=NIC58.g19570.t2;
I	AUGUSTUS	exon	5406410	5406889	.	-	.	ID=NIC58.g19570.t2.exon3;Parent=NIC58.g19570.t2;
I	AUGUSTUS	intron	5406890	5407037	1	-	.	ID=NIC58.g19570.t2.intron3;Parent=NIC58.g19570.t2;
I	AUGUSTUS	CDS	5407038	5407387	1	-	2	ID=NIC58.g19570.t2.CDS4;Parent=NIC58.g19570.t2;
I	AUGUSTUS	exon	5407038	5407387	.	-	.	ID=NIC58.g19570.t2.exon4;Parent=NIC58.g19570.t2;
I	AUGUSTUS	intron	5407388	5407429	1	-	.	ID=NIC58.g19570.t2.intron4;Parent=NIC58.g19570.t2;
I	AUGUSTUS	CDS	5407430	5408268	1	-	1	ID=NIC58.g19570.t2.CDS5;Parent=NIC58.g19570.t2;
I	AUGUSTUS	exon	5407430	5408268	.	-	.	ID=NIC58.g19570.t2.exon5;Parent=NIC58.g19570.t2;
I	AUGUSTUS	intron	5408269	5408321	1	-	.	ID=NIC58.g19570.t2.intron5;Parent=NIC58.g19570.t2;
I	AUGUSTUS	CDS	5408322	5408501	1	-	1	ID=NIC58.g19570.t2.CDS6;Parent=NIC58.g19570.t2;
I	AUGUSTUS	exon	5408322	5408501	.	-	.	ID=NIC58.g19570.t2.exon6;Parent=NIC58.g19570.t2;
I	AUGUSTUS	intron	5408502	5408549	1	-	.	ID=NIC58.g19570.t2.intron6;Parent=NIC58.g19570.t2;
I	AUGUSTUS	CDS	5408550	5408782	1	-	0	ID=NIC58.g19570.t2.CDS7;Parent=NIC58.g19570.t2;
I	AUGUSTUS	exon	5408550	5408782	.	-	.	ID=NIC58.g19570.t2.exon7;Parent=NIC58.g19570.t2;
I	AUGUSTUS	intron	5408783	5408851	1	-	.	ID=NIC58.g19570.t2.intron7;Parent=NIC58.g19570.t2;
I	AUGUSTUS	CDS	5408852	5409136	1	-	0	ID=NIC58.g19570.t2.CDS8;Parent=NIC58.g19570.t2;
I	AUGUSTUS	exon	5408852	5409136	.	-	.	ID=NIC58.g19570.t2.exon8;Parent=NIC58.g19570.t2;
I	AUGUSTUS	intron	5409137	5409184	1	-	.	ID=NIC58.g19570.t2.intron8;Parent=NIC58.g19570.t2;
I	AUGUSTUS	CDS	5409185	5409382	1	-	0	ID=NIC58.g19570.t2.CDS9;Parent=NIC58.g19570.t2;
I	AUGUSTUS	exon	5409185	5409382	.	-	.	ID=NIC58.g19570.t2.exon9;Parent=NIC58.g19570.t2;
I	AUGUSTUS	intron	5409383	5409457	1	-	.	ID=NIC58.g19570.t2.intron9;Parent=NIC58.g19570.t2;
I	AUGUSTUS	CDS	5409458	5409604	1	-	0	ID=NIC58.g19570.t2.CDS10;Parent=NIC58.g19570.t2;
I	AUGUSTUS	exon	5409458	5409604	.	-	.	ID=NIC58.g19570.t2.exon10;Parent=NIC58.g19570.t2;
I	AUGUSTUS	intron	5409605	5409917	1	-	.	ID=NIC58.g19570.t2.intron10;Parent=NIC58.g19570.t2;
I	AUGUSTUS	CDS	5409918	5410020	1	-	1	ID=NIC58.g19570.t2.CDS11;Parent=NIC58.g19570.t2;
I	AUGUSTUS	exon	5409918	5410020	.	-	.	ID=NIC58.g19570.t2.exon11;Parent=NIC58.g19570.t2;
I	AUGUSTUS	intron	5410021	5410128	1	-	.	ID=NIC58.g19570.t2.intron11;Parent=NIC58.g19570.t2;
I	AUGUSTUS	CDS	5410129	5410208	1	-	0	ID=NIC58.g19570.t2.CDS12;Parent=NIC58.g19570.t2;
I	AUGUSTUS	exon	5410129	5410208	.	-	.	ID=NIC58.g19570.t2.exon12;Parent=NIC58.g19570.t2;
I	AUGUSTUS	intron	5410209	5410254	1	-	.	ID=NIC58.g19570.t2.intron12;Parent=NIC58.g19570.t2;
I	AUGUSTUS	CDS	5410255	5410333	1	-	1	ID=NIC58.g19570.t2.CDS13;Parent=NIC58.g19570.t2;
I	AUGUSTUS	exon	5410255	5410333	.	-	.	ID=NIC58.g19570.t2.exon13;Parent=NIC58.g19570.t2;
I	AUGUSTUS	intron	5410334	5410381	1	-	.	ID=NIC58.g19570.t2.intron13;Parent=NIC58.g19570.t2;
I	AUGUSTUS	CDS	5410382	5410491	1	-	0	ID=NIC58.g19570.t2.CDS14;Parent=NIC58.g19570.t2;
I	AUGUSTUS	exon	5410382	5410491	.	-	.	ID=NIC58.g19570.t2.exon14;Parent=NIC58.g19570.t2;
I	AUGUSTUS	intron	5410492	5410547	1	-	.	ID=NIC58.g19570.t2.intron14;Parent=NIC58.g19570.t2;
I	AUGUSTUS	CDS	5410548	5410694	1	-	0	ID=NIC58.g19570.t2.CDS15;Parent=NIC58.g19570.t2;
I	AUGUSTUS	exon	5410548	5410694	.	-	.	ID=NIC58.g19570.t2.exon15;Parent=NIC58.g19570.t2;
I	AUGUSTUS	start_codon	5410692	5410694	.	-	0	ID=NIC58.g19570.t2.start1;Parent=NIC58.g19570.t2;
X	AUGUSTUS	gene	2507439	2510113	1	+	.	ID=NIC58.g14842;
X	AUGUSTUS	mRNA	2507439	2510113	1	+	.	ID=NIC58.g14842.t1;Parent=NIC58.g14842;
X	AUGUSTUS	start_codon	2507439	2507441	.	+	0	ID=NIC58.g14842.t1.start1;Parent=NIC58.g14842.t1;
X	AUGUSTUS	CDS	2507439	2507505	1	+	0	ID=NIC58.g14842.t1.CDS1;Parent=NIC58.g14842.t1;
X	AUGUSTUS	exon	2507439	2507505	.	+	.	ID=NIC58.g14842.t1.exon1;Parent=NIC58.g14842.t1;
X	AUGUSTUS	intron	2507506	2507552	1	+	.	ID=NIC58.g14842.t1.intron1;Parent=NIC58.g14842.t1;
X	AUGUSTUS	CDS	2507553	2507665	1	+	2	ID=NIC58.g14842.t1.CDS2;Parent=NIC58.g14842.t1;
X	AUGUSTUS	exon	2507553	2507665	.	+	.	ID=NIC58.g14842.t1.exon2;Parent=NIC58.g14842.t1;
X	AUGUSTUS	intron	2507666	2509293	1	+	.	ID=NIC58.g14842.t1.intron2;Parent=NIC58.g14842.t1;
X	AUGUSTUS	CDS	2509294	2509404	1	+	0	ID=NIC58.g14842.t1.CDS3;Parent=NIC58.g14842.t1;
X	AUGUSTUS	exon	2509294	2509404	.	+	.	ID=NIC58.g14842.t1.exon3;Parent=NIC58.g14842.t1;
X	AUGUSTUS	intron	2509405	2509485	1	+	.	ID=NIC58.g14842.t1.intron3;Parent=NIC58.g14842.t1;
X	AUGUSTUS	CDS	2509486	2509646	1	+	0	ID=NIC58.g14842.t1.CDS4;Parent=NIC58.g14842.t1;
X	AUGUSTUS	exon	2509486	2509646	.	+	.	ID=NIC58.g14842.t1.exon4;Parent=NIC58.g14842.t1;
X	AUGUSTUS	intron	2509647	2509689	1	+	.	ID=NIC58.g14842.t1.intron4;Parent=NIC58.g14842.t1;
X	AUGUSTUS	CDS	2509690	2509896	1	+	1	ID=NIC58.g14842.t1.CDS5;Parent=NIC58.g14842.t1;
X	AUGUSTUS	exon	2509690	2509896	.	+	.	ID=NIC58.g14842.t1.exon5;Parent=NIC58.g14842.t1;
X	AUGUSTUS	intron	2509897	2509943	1	+	.	ID=NIC58.g14842.t1.intron5;Parent=NIC58.g14842.t1;
X	AUGUSTUS	CDS	2509944	2510021	1	+	1	ID=NIC58.g14842.t1.CDS6;Parent=NIC58.g14842.t1;
X	AUGUSTUS	exon	2509944	2510021	.	+	.	ID=NIC58.g14842.t1.exon6;Parent=NIC58.g14842.t1;
X	AUGUSTUS	intron	2510022	2510073	1	+	.	ID=NIC58.g14842.t1.intron6;Parent=NIC58.g14842.t1;
X	AUGUSTUS	CDS	2510074	2510113	1	+	1	ID=NIC58.g14842.t1.CDS7;Parent=NIC58.g14842.t1;
X	AUGUSTUS	exon	2510074	2510113	.	+	.	ID=NIC58.g14842.t1.exon7;Parent=NIC58.g14842.t1;
X	AUGUSTUS	stop_codon	2510111	2510113	.	+	0	ID=NIC58.g14842.t1.stop1;Parent=NIC58.g14842.t1;
III	AUGUSTUS	gene	2923263	2938110	0.15	-	.	ID=NIC58.g8861;
III	AUGUSTUS	mRNA	2923263	2938110	0.06	-	.	ID=NIC58.g8861.t1;Parent=NIC58.g8861;
III	AUGUSTUS	stop_codon	2923263	2923265	.	-	0	ID=NIC58.g8861.t1.stop1;Parent=NIC58.g8861.t1;
III	AUGUSTUS	CDS	2923263	2923289	1	-	0	ID=NIC58.g8861.t1.CDS1;Parent=NIC58.g8861.t1;
III	AUGUSTUS	exon	2923263	2923289	.	-	.	ID=NIC58.g8861.t1.exon1;Parent=NIC58.g8861.t1;
III	AUGUSTUS	intron	2923290	2923336	1	-	.	ID=NIC58.g8861.t1.intron1;Parent=NIC58.g8861.t1;
III	AUGUSTUS	CDS	2923337	2923418	1	-	1	ID=NIC58.g8861.t1.CDS2;Parent=NIC58.g8861.t1;
III	AUGUSTUS	exon	2923337	2923418	.	-	.	ID=NIC58.g8861.t1.exon2;Parent=NIC58.g8861.t1;
III	AUGUSTUS	intron	2923419	2923467	1	-	.	ID=NIC58.g8861.t1.intron2;Parent=NIC58.g8861.t1;
III	AUGUSTUS	CDS	2923468	2923626	1	-	1	ID=NIC58.g8861.t1.CDS3;Parent=NIC58.g8861.t1;
III	AUGUSTUS	exon	2923468	2923626	.	-	.	ID=NIC58.g8861.t1.exon3;Parent=NIC58.g8861.t1;
III	AUGUSTUS	intron	2923627	2923672	1	-	.	ID=NIC58.g8861.t1.intron3;Parent=NIC58.g8861.t1;
III	AUGUSTUS	CDS	2923673	2924118	1	-	0	ID=NIC58.g8861.t1.CDS4;Parent=NIC58.g8861.t1;
III	AUGUSTUS	exon	2923673	2924118	.	-	.	ID=NIC58.g8861.t1.exon4;Parent=NIC58.g8861.t1;
III	AUGUSTUS	intron	2924119	2924264	1	-	.	ID=NIC58.g8861.t1.intron4;Parent=NIC58.g8861.t1;
III	AUGUSTUS	CDS	2924265	2924441	1	-	0	ID=NIC58.g8861.t1.CDS5;Parent=NIC58.g8861.t1;
III	AUGUSTUS	exon	2924265	2924441	.	-	.	ID=NIC58.g8861.t1.exon5;Parent=NIC58.g8861.t1;
III	AUGUSTUS	intron	2924442	2924553	1	-	.	ID=NIC58.g8861.t1.intron5;Parent=NIC58.g8861.t1;
III	AUGUSTUS	CDS	2924554	2924752	1	-	1	ID=NIC58.g8861.t1.CDS6;Parent=NIC58.g8861.t1;
III	AUGUSTUS	exon	2924554	2924752	.	-	.	ID=NIC58.g8861.t1.exon6;Parent=NIC58.g8861.t1;
III	AUGUSTUS	intron	2924753	2924799	1	-	.	ID=NIC58.g8861.t1.intron6;Parent=NIC58.g8861.t1;
III	AUGUSTUS	CDS	2924800	2925423	1	-	1	ID=NIC58.g8861.t1.CDS7;Parent=NIC58.g8861.t1;
III	AUGUSTUS	exon	2924800	2925423	.	-	.	ID=NIC58.g8861.t1.exon7;Parent=NIC58.g8861.t1;
III	AUGUSTUS	intron	2925424	2925470	1	-	.	ID=NIC58.g8861.t1.intron7;Parent=NIC58.g8861.t1;
III	AUGUSTUS	CDS	2925471	2926048	1	-	0	ID=NIC58.g8861.t1.CDS8;Parent=NIC58.g8861.t1;
III	AUGUSTUS	exon	2925471	2926048	.	-	.	ID=NIC58.g8861.t1.exon8;Parent=NIC58.g8861.t1;
III	AUGUSTUS	intron	2926049	2926096	1	-	.	ID=NIC58.g8861.t1.intron8;Parent=NIC58.g8861.t1;
III	AUGUSTUS	CDS	2926097	2926286	1	-	1	ID=NIC58.g8861.t1.CDS9;Parent=NIC58.g8861.t1;
III	AUGUSTUS	exon	2926097	2926286	.	-	.	ID=NIC58.g8861.t1.exon9;Parent=NIC58.g8861.t1;
III	AUGUSTUS	intron	2926287	2927632	1	-	.	ID=NIC58.g8861.t1.intron9;Parent=NIC58.g8861.t1;
III	AUGUSTUS	CDS	2927633	2927683	1	-	1	ID=NIC58.g8861.t1.CDS10;Parent=NIC58.g8861.t1;
III	AUGUSTUS	exon	2927633	2927683	.	-	.	ID=NIC58.g8861.t1.exon10;Parent=NIC58.g8861.t1;
III	AUGUSTUS	intron	2927684	2929105	1	-	.	ID=NIC58.g8861.t1.intron10;Parent=NIC58.g8861.t1;
III	AUGUSTUS	CDS	2929106	2929160	1	-	2	ID=NIC58.g8861.t1.CDS11;Parent=NIC58.g8861.t1;
III	AUGUSTUS	exon	2929106	2929160	.	-	.	ID=NIC58.g8861.t1.exon11;Parent=NIC58.g8861.t1;
III	AUGUSTUS	intron	2929161	2929379	1	-	.	ID=NIC58.g8861.t1.intron11;Parent=NIC58.g8861.t1;
III	AUGUSTUS	CDS	2929380	2929542	1	-	0	ID=NIC58.g8861.t1.CDS12;Parent=NIC58.g8861.t1;
III	AUGUSTUS	exon	2929380	2929542	.	-	.	ID=NIC58.g8861.t1.exon12;Parent=NIC58.g8861.t1;
III	AUGUSTUS	intron	2929543	2929588	1	-	.	ID=NIC58.g8861.t1.intron12;Parent=NIC58.g8861.t1;
III	AUGUSTUS	CDS	2929589	2929884	1	-	2	ID=NIC58.g8861.t1.CDS13;Parent=NIC58.g8861.t1;
III	AUGUSTUS	exon	2929589	2929884	.	-	.	ID=NIC58.g8861.t1.exon13;Parent=NIC58.g8861.t1;
III	AUGUSTUS	intron	2929885	2929934	1	-	.	ID=NIC58.g8861.t1.intron13;Parent=NIC58.g8861.t1;
III	AUGUSTUS	CDS	2929935	2930366	0.32	-	2	ID=NIC58.g8861.t1.CDS14;Parent=NIC58.g8861.t1;
III	AUGUSTUS	exon	2929935	2930366	.	-	.	ID=NIC58.g8861.t1.exon14;Parent=NIC58.g8861.t1;
III	AUGUSTUS	intron	2930367	2932246	0.18	-	.	ID=NIC58.g8861.t1.intron14;Parent=NIC58.g8861.t1;
III	AUGUSTUS	CDS	2932247	2932773	0.18	-	1	ID=NIC58.g8861.t1.CDS15;Parent=NIC58.g8861.t1;
III	AUGUSTUS	exon	2932247	2932773	.	-	.	ID=NIC58.g8861.t1.exon15;Parent=NIC58.g8861.t1;
III	AUGUSTUS	intron	2932774	2933287	0.56	-	.	ID=NIC58.g8861.t1.intron15;Parent=NIC58.g8861.t1;
III	AUGUSTUS	CDS	2933288	2933536	0.47	-	1	ID=NIC58.g8861.t1.CDS16;Parent=NIC58.g8861.t1;
III	AUGUSTUS	exon	2933288	2933536	.	-	.	ID=NIC58.g8861.t1.exon16;Parent=NIC58.g8861.t1;
III	AUGUSTUS	intron	2933537	2936038	0.5	-	.	ID=NIC58.g8861.t1.intron16;Parent=NIC58.g8861.t1;
III	AUGUSTUS	CDS	2936039	2936430	0.4	-	0	ID=NIC58.g8861.t1.CDS17;Parent=NIC58.g8861.t1;
III	AUGUSTUS	exon	2936039	2936430	.	-	.	ID=NIC58.g8861.t1.exon17;Parent=NIC58.g8861.t1;
III	AUGUSTUS	intron	2936431	2937237	0.7	-	.	ID=NIC58.g8861.t1.intron17;Parent=NIC58.g8861.t1;
III	AUGUSTUS	CDS	2937238	2937322	0.89	-	1	ID=NIC58.g8861.t1.CDS18;Parent=NIC58.g8861.t1;
III	AUGUSTUS	exon	2937238	2937322	.	-	.	ID=NIC58.g8861.t1.exon18;Parent=NIC58.g8861.t1;
III	AUGUSTUS	intron	2937323	2938048	0.79	-	.	ID=NIC58.g8861.t1.intron18;Parent=NIC58.g8861.t1;
III	AUGUSTUS	CDS	2938049	2938110	0.8	-	0	ID=NIC58.g8861.t1.CDS19;Parent=NIC58.g8861.t1;
III	AUGUSTUS	exon	2938049	2938110	.	-	.	ID=NIC58.g8861.t1.exon19;Parent=NIC58.g8861.t1;
III	AUGUSTUS	start_codon	2938108	2938110	.	-	0	ID=NIC58.g8861.t1.start1;Parent=NIC58.g8861.t1;
III	AUGUSTUS	gene	3850840	3854153	2	+	.	ID=NIC58.g9110;
III	AUGUSTUS	mRNA	3850840	3854153	1	+	.	ID=NIC58.g9110.t2;Parent=NIC58.g9110;
III	AUGUSTUS	start_codon	3850840	3850842	.	+	0	ID=NIC58.g9110.t2.start1;Parent=NIC58.g9110.t2;
III	AUGUSTUS	CDS	3850840	3851811	1	+	0	ID=NIC58.g9110.t2.CDS1;Parent=NIC58.g9110.t2;
III	AUGUSTUS	exon	3850840	3851811	.	+	.	ID=NIC58.g9110.t2.exon1;Parent=NIC58.g9110.t2;
III	AUGUSTUS	intron	3851812	3851857	1	+	.	ID=NIC58.g9110.t2.intron1;Parent=NIC58.g9110.t2;
III	AUGUSTUS	CDS	3851858	3851960	1	+	0	ID=NIC58.g9110.t2.CDS2;Parent=NIC58.g9110.t2;
III	AUGUSTUS	exon	3851858	3851960	.	+	.	ID=NIC58.g9110.t2.exon2;Parent=NIC58.g9110.t2;
III	AUGUSTUS	intron	3851961	3852003	1	+	.	ID=NIC58.g9110.t2.intron2;Parent=NIC58.g9110.t2;
III	AUGUSTUS	CDS	3852004	3852127	1	+	2	ID=NIC58.g9110.t2.CDS3;Parent=NIC58.g9110.t2;
III	AUGUSTUS	exon	3852004	3852127	.	+	.	ID=NIC58.g9110.t2.exon3;Parent=NIC58.g9110.t2;
III	AUGUSTUS	intron	3852128	3852171	1	+	.	ID=NIC58.g9110.t2.intron3;Parent=NIC58.g9110.t2;
III	AUGUSTUS	CDS	3852172	3853136	1	+	1	ID=NIC58.g9110.t2.CDS4;Parent=NIC58.g9110.t2;
III	AUGUSTUS	exon	3852172	3853136	.	+	.	ID=NIC58.g9110.t2.exon4;Parent=NIC58.g9110.t2;
III	AUGUSTUS	intron	3853137	3853486	1	+	.	ID=NIC58.g9110.t2.intron4;Parent=NIC58.g9110.t2;
III	AUGUSTUS	CDS	3853487	3853609	1	+	2	ID=NIC58.g9110.t2.CDS5;Parent=NIC58.g9110.t2;
III	AUGUSTUS	exon	3853487	3853609	.	+	.	ID=NIC58.g9110.t2.exon5;Parent=NIC58.g9110.t2;
III	AUGUSTUS	intron	3853610	3853699	1	+	.	ID=NIC58.g9110.t2.intron5;Parent=NIC58.g9110.t2;
III	AUGUSTUS	CDS	3853700	3853807	1	+	2	ID=NIC58.g9110.t2.CDS6;Parent=NIC58.g9110.t2;
III	AUGUSTUS	exon	3853700	3853807	.	+	.	ID=NIC58.g9110.t2.exon6;Parent=NIC58.g9110.t2;
III	AUGUSTUS	intron	3853808	3853953	1	+	.	ID=NIC58.g9110.t2.intron6;Parent=NIC58.g9110.t2;
III	AUGUSTUS	CDS	3853954	3854153	1	+	2	ID=NIC58.g9110.t2.CDS7;Parent=NIC58.g9110.t2;
III	AUGUSTUS	exon	3853954	3854153	.	+	.	ID=NIC58.g9110.t2.exon7;Parent=NIC58.g9110.t2;
III	AUGUSTUS	stop_codon	3854151	3854153	.	+	0	ID=NIC58.g9110.t2.stop1;Parent=NIC58.g9110.t2;
X	AUGUSTUS	gene	9343969	9345934	0.98	+	.	ID=NIC58.g16314;
X	AUGUSTUS	mRNA	9343969	9345934	0.98	+	.	ID=NIC58.g16314.t1;Parent=NIC58.g16314;
X	AUGUSTUS	start_codon	9343969	9343971	.	+	0	ID=NIC58.g16314.t1.start1;Parent=NIC58.g16314.t1;
X	AUGUSTUS	CDS	9343969	9344253	0.98	+	0	ID=NIC58.g16314.t1.CDS1;Parent=NIC58.g16314.t1;
X	AUGUSTUS	exon	9343969	9344253	.	+	.	ID=NIC58.g16314.t1.exon1;Parent=NIC58.g16314.t1;
X	AUGUSTUS	intron	9344254	9344378	1	+	.	ID=NIC58.g16314.t1.intron1;Parent=NIC58.g16314.t1;
X	AUGUSTUS	CDS	9344379	9344526	1	+	0	ID=NIC58.g16314.t1.CDS2;Parent=NIC58.g16314.t1;
X	AUGUSTUS	exon	9344379	9344526	.	+	.	ID=NIC58.g16314.t1.exon2;Parent=NIC58.g16314.t1;
X	AUGUSTUS	intron	9344527	9344572	1	+	.	ID=NIC58.g16314.t1.intron2;Parent=NIC58.g16314.t1;
X	AUGUSTUS	CDS	9344573	9344703	1	+	2	ID=NIC58.g16314.t1.CDS3;Parent=NIC58.g16314.t1;
X	AUGUSTUS	exon	9344573	9344703	.	+	.	ID=NIC58.g16314.t1.exon3;Parent=NIC58.g16314.t1;
X	AUGUSTUS	intron	9344704	9344750	1	+	.	ID=NIC58.g16314.t1.intron3;Parent=NIC58.g16314.t1;
X	AUGUSTUS	CDS	9344751	9344999	1	+	0	ID=NIC58.g16314.t1.CDS4;Parent=NIC58.g16314.t1;
X	AUGUSTUS	exon	9344751	9344999	.	+	.	ID=NIC58.g16314.t1.exon4;Parent=NIC58.g16314.t1;
X	AUGUSTUS	intron	9345000	9345047	1	+	.	ID=NIC58.g16314.t1.intron4;Parent=NIC58.g16314.t1;
X	AUGUSTUS	CDS	9345048	9345410	1	+	0	ID=NIC58.g16314.t1.CDS5;Parent=NIC58.g16314.t1;
X	AUGUSTUS	exon	9345048	9345410	.	+	.	ID=NIC58.g16314.t1.exon5;Parent=NIC58.g16314.t1;
X	AUGUSTUS	intron	9345411	9345460	1	+	.	ID=NIC58.g16314.t1.intron5;Parent=NIC58.g16314.t1;
X	AUGUSTUS	CDS	9345461	9345515	1	+	0	ID=NIC58.g16314.t1.CDS6;Parent=NIC58.g16314.t1;
X	AUGUSTUS	exon	9345461	9345515	.	+	.	ID=NIC58.g16314.t1.exon6;Parent=NIC58.g16314.t1;
X	AUGUSTUS	intron	9345516	9345560	1	+	.	ID=NIC58.g16314.t1.intron6;Parent=NIC58.g16314.t1;
X	AUGUSTUS	CDS	9345561	9345774	1	+	2	ID=NIC58.g16314.t1.CDS7;Parent=NIC58.g16314.t1;
X	AUGUSTUS	exon	9345561	9345774	.	+	.	ID=NIC58.g16314.t1.exon7;Parent=NIC58.g16314.t1;
X	AUGUSTUS	intron	9345775	9345822	1	+	.	ID=NIC58.g16314.t1.intron7;Parent=NIC58.g16314.t1;
X	AUGUSTUS	CDS	9345823	9345934	1	+	1	ID=NIC58.g16314.t1.CDS8;Parent=NIC58.g16314.t1;
X	AUGUSTUS	exon	9345823	9345934	.	+	.	ID=NIC58.g16314.t1.exon8;Parent=NIC58.g16314.t1;
X	AUGUSTUS	stop_codon	9345932	9345934	.	+	0	ID=NIC58.g16314.t1.stop1;Parent=NIC58.g16314.t1;
V	AUGUSTUS	gene	2967315	2968572	0.22	+	.	ID=NIC58.g960;
V	AUGUSTUS	mRNA	2967315	2968572	0.22	+	.	ID=NIC58.g960.t1;Parent=NIC58.g960;
V	AUGUSTUS	start_codon	2967315	2967317	.	+	0	ID=NIC58.g960.t1.start1;Parent=NIC58.g960.t1;
V	AUGUSTUS	CDS	2967315	2967672	0.29	+	0	ID=NIC58.g960.t1.CDS1;Parent=NIC58.g960.t1;
V	AUGUSTUS	exon	2967315	2967672	.	+	.	ID=NIC58.g960.t1.exon1;Parent=NIC58.g960.t1;
V	AUGUSTUS	intron	2967673	2967714	1	+	.	ID=NIC58.g960.t1.intron1;Parent=NIC58.g960.t1;
V	AUGUSTUS	CDS	2967715	2967905	0.75	+	2	ID=NIC58.g960.t1.CDS2;Parent=NIC58.g960.t1;
V	AUGUSTUS	exon	2967715	2967905	.	+	.	ID=NIC58.g960.t1.exon2;Parent=NIC58.g960.t1;
V	AUGUSTUS	intron	2967906	2967948	0.75	+	.	ID=NIC58.g960.t1.intron2;Parent=NIC58.g960.t1;
V	AUGUSTUS	CDS	2967949	2968179	1	+	0	ID=NIC58.g960.t1.CDS3;Parent=NIC58.g960.t1;
V	AUGUSTUS	exon	2967949	2968179	.	+	.	ID=NIC58.g960.t1.exon3;Parent=NIC58.g960.t1;
V	AUGUSTUS	intron	2968180	2968258	1	+	.	ID=NIC58.g960.t1.intron3;Parent=NIC58.g960.t1;
V	AUGUSTUS	CDS	2968259	2968337	1	+	0	ID=NIC58.g960.t1.CDS4;Parent=NIC58.g960.t1;
V	AUGUSTUS	exon	2968259	2968337	.	+	.	ID=NIC58.g960.t1.exon4;Parent=NIC58.g960.t1;
V	AUGUSTUS	intron	2968338	2968378	1	+	.	ID=NIC58.g960.t1.intron4;Parent=NIC58.g960.t1;
V	AUGUSTUS	CDS	2968379	2968572	1	+	2	ID=NIC58.g960.t1.CDS5;Parent=NIC58.g960.t1;
V	AUGUSTUS	exon	2968379	2968572	.	+	.	ID=NIC58.g960.t1.exon5;Parent=NIC58.g960.t1;
V	AUGUSTUS	stop_codon	2968570	2968572	.	+	0	ID=NIC58.g960.t1.stop1;Parent=NIC58.g960.t1;
X	AUGUSTUS	gene	7683987	7688144	3.29	-	.	ID=NIC58.g15936;
X	AUGUSTUS	mRNA	7683987	7688144	0.88	-	.	ID=NIC58.g15936.t4;Parent=NIC58.g15936;
X	AUGUSTUS	stop_codon	7683987	7683989	.	-	0	ID=NIC58.g15936.t4.stop1;Parent=NIC58.g15936.t4;
X	AUGUSTUS	CDS	7683987	7684058	1	-	0	ID=NIC58.g15936.t4.CDS1;Parent=NIC58.g15936.t4;
X	AUGUSTUS	exon	7683987	7684058	.	-	.	ID=NIC58.g15936.t4.exon1;Parent=NIC58.g15936.t4;
X	AUGUSTUS	intron	7684059	7684108	1	-	.	ID=NIC58.g15936.t4.intron1;Parent=NIC58.g15936.t4;
X	AUGUSTUS	CDS	7684109	7684152	1	-	2	ID=NIC58.g15936.t4.CDS2;Parent=NIC58.g15936.t4;
X	AUGUSTUS	exon	7684109	7684152	.	-	.	ID=NIC58.g15936.t4.exon2;Parent=NIC58.g15936.t4;
X	AUGUSTUS	intron	7684153	7684245	1	-	.	ID=NIC58.g15936.t4.intron2;Parent=NIC58.g15936.t4;
X	AUGUSTUS	CDS	7684246	7684335	1	-	2	ID=NIC58.g15936.t4.CDS3;Parent=NIC58.g15936.t4;
X	AUGUSTUS	exon	7684246	7684335	.	-	.	ID=NIC58.g15936.t4.exon3;Parent=NIC58.g15936.t4;
X	AUGUSTUS	intron	7684336	7684418	1	-	.	ID=NIC58.g15936.t4.intron3;Parent=NIC58.g15936.t4;
X	AUGUSTUS	CDS	7684419	7684490	1	-	2	ID=NIC58.g15936.t4.CDS4;Parent=NIC58.g15936.t4;
X	AUGUSTUS	exon	7684419	7684490	.	-	.	ID=NIC58.g15936.t4.exon4;Parent=NIC58.g15936.t4;
X	AUGUSTUS	intron	7684491	7684612	1	-	.	ID=NIC58.g15936.t4.intron4;Parent=NIC58.g15936.t4;
X	AUGUSTUS	CDS	7684613	7684720	1	-	2	ID=NIC58.g15936.t4.CDS5;Parent=NIC58.g15936.t4;
X	AUGUSTUS	exon	7684613	7684720	.	-	.	ID=NIC58.g15936.t4.exon5;Parent=NIC58.g15936.t4;
X	AUGUSTUS	intron	7684721	7684765	1	-	.	ID=NIC58.g15936.t4.intron5;Parent=NIC58.g15936.t4;
X	AUGUSTUS	CDS	7684766	7685033	1	-	0	ID=NIC58.g15936.t4.CDS6;Parent=NIC58.g15936.t4;
X	AUGUSTUS	exon	7684766	7685033	.	-	.	ID=NIC58.g15936.t4.exon6;Parent=NIC58.g15936.t4;
X	AUGUSTUS	intron	7685034	7685075	1	-	.	ID=NIC58.g15936.t4.intron6;Parent=NIC58.g15936.t4;
X	AUGUSTUS	CDS	7685076	7685291	1	-	0	ID=NIC58.g15936.t4.CDS7;Parent=NIC58.g15936.t4;
X	AUGUSTUS	exon	7685076	7685291	.	-	.	ID=NIC58.g15936.t4.exon7;Parent=NIC58.g15936.t4;
X	AUGUSTUS	intron	7685292	7685334	1	-	.	ID=NIC58.g15936.t4.intron7;Parent=NIC58.g15936.t4;
X	AUGUSTUS	CDS	7685335	7685607	1	-	0	ID=NIC58.g15936.t4.CDS8;Parent=NIC58.g15936.t4;
X	AUGUSTUS	exon	7685335	7685607	.	-	.	ID=NIC58.g15936.t4.exon8;Parent=NIC58.g15936.t4;
X	AUGUSTUS	intron	7685608	7685652	1	-	.	ID=NIC58.g15936.t4.intron8;Parent=NIC58.g15936.t4;
X	AUGUSTUS	CDS	7685653	7685738	1	-	2	ID=NIC58.g15936.t4.CDS9;Parent=NIC58.g15936.t4;
X	AUGUSTUS	exon	7685653	7685738	.	-	.	ID=NIC58.g15936.t4.exon9;Parent=NIC58.g15936.t4;
X	AUGUSTUS	intron	7685739	7685783	1	-	.	ID=NIC58.g15936.t4.intron9;Parent=NIC58.g15936.t4;
X	AUGUSTUS	CDS	7685784	7685868	1	-	0	ID=NIC58.g15936.t4.CDS10;Parent=NIC58.g15936.t4;
X	AUGUSTUS	exon	7685784	7685868	.	-	.	ID=NIC58.g15936.t4.exon10;Parent=NIC58.g15936.t4;
X	AUGUSTUS	intron	7685869	7685959	1	-	.	ID=NIC58.g15936.t4.intron10;Parent=NIC58.g15936.t4;
X	AUGUSTUS	CDS	7685960	7686058	1	-	0	ID=NIC58.g15936.t4.CDS11;Parent=NIC58.g15936.t4;
X	AUGUSTUS	exon	7685960	7686058	.	-	.	ID=NIC58.g15936.t4.exon11;Parent=NIC58.g15936.t4;
X	AUGUSTUS	intron	7686059	7686169	0.97	-	.	ID=NIC58.g15936.t4.intron11;Parent=NIC58.g15936.t4;
X	AUGUSTUS	CDS	7686170	7686268	0.97	-	0	ID=NIC58.g15936.t4.CDS12;Parent=NIC58.g15936.t4;
X	AUGUSTUS	exon	7686170	7686268	.	-	.	ID=NIC58.g15936.t4.exon12;Parent=NIC58.g15936.t4;
X	AUGUSTUS	intron	7686269	7686336	1	-	.	ID=NIC58.g15936.t4.intron12;Parent=NIC58.g15936.t4;
X	AUGUSTUS	CDS	7686337	7686396	1	-	0	ID=NIC58.g15936.t4.CDS13;Parent=NIC58.g15936.t4;
X	AUGUSTUS	exon	7686337	7686396	.	-	.	ID=NIC58.g15936.t4.exon13;Parent=NIC58.g15936.t4;
X	AUGUSTUS	intron	7686397	7686443	1	-	.	ID=NIC58.g15936.t4.intron13;Parent=NIC58.g15936.t4;
X	AUGUSTUS	CDS	7686444	7686611	1	-	0	ID=NIC58.g15936.t4.CDS14;Parent=NIC58.g15936.t4;
X	AUGUSTUS	exon	7686444	7686611	.	-	.	ID=NIC58.g15936.t4.exon14;Parent=NIC58.g15936.t4;
X	AUGUSTUS	intron	7686612	7686656	1	-	.	ID=NIC58.g15936.t4.intron14;Parent=NIC58.g15936.t4;
X	AUGUSTUS	CDS	7686657	7686800	1	-	0	ID=NIC58.g15936.t4.CDS15;Parent=NIC58.g15936.t4;
X	AUGUSTUS	exon	7686657	7686800	.	-	.	ID=NIC58.g15936.t4.exon15;Parent=NIC58.g15936.t4;
X	AUGUSTUS	intron	7686801	7686846	1	-	.	ID=NIC58.g15936.t4.intron15;Parent=NIC58.g15936.t4;
X	AUGUSTUS	CDS	7686847	7686989	1	-	2	ID=NIC58.g15936.t4.CDS16;Parent=NIC58.g15936.t4;
X	AUGUSTUS	exon	7686847	7686989	.	-	.	ID=NIC58.g15936.t4.exon16;Parent=NIC58.g15936.t4;
X	AUGUSTUS	intron	7686990	7687534	1	-	.	ID=NIC58.g15936.t4.intron16;Parent=NIC58.g15936.t4;
X	AUGUSTUS	CDS	7687535	7687643	1	-	0	ID=NIC58.g15936.t4.CDS17;Parent=NIC58.g15936.t4;
X	AUGUSTUS	exon	7687535	7687643	.	-	.	ID=NIC58.g15936.t4.exon17;Parent=NIC58.g15936.t4;
X	AUGUSTUS	intron	7687644	7687693	1	-	.	ID=NIC58.g15936.t4.intron17;Parent=NIC58.g15936.t4;
X	AUGUSTUS	CDS	7687694	7687786	1	-	0	ID=NIC58.g15936.t4.CDS18;Parent=NIC58.g15936.t4;
X	AUGUSTUS	exon	7687694	7687786	.	-	.	ID=NIC58.g15936.t4.exon18;Parent=NIC58.g15936.t4;
X	AUGUSTUS	intron	7687787	7688045	1	-	.	ID=NIC58.g15936.t4.intron18;Parent=NIC58.g15936.t4;
X	AUGUSTUS	CDS	7688046	7688144	0.9	-	0	ID=NIC58.g15936.t4.CDS19;Parent=NIC58.g15936.t4;
X	AUGUSTUS	exon	7688046	7688144	.	-	.	ID=NIC58.g15936.t4.exon19;Parent=NIC58.g15936.t4;
X	AUGUSTUS	start_codon	7688142	7688144	.	-	0	ID=NIC58.g15936.t4.start1;Parent=NIC58.g15936.t4;
X	AUGUSTUS	gene	7101393	7107073	0.99	-	.	ID=NIC58.g15815;
X	AUGUSTUS	mRNA	7101393	7107073	0.99	-	.	ID=NIC58.g15815.t1;Parent=NIC58.g15815;
X	AUGUSTUS	stop_codon	7101393	7101395	.	-	0	ID=NIC58.g15815.t1.stop1;Parent=NIC58.g15815.t1;
X	AUGUSTUS	CDS	7101393	7101458	1	-	0	ID=NIC58.g15815.t1.CDS1;Parent=NIC58.g15815.t1;
X	AUGUSTUS	exon	7101393	7101458	.	-	.	ID=NIC58.g15815.t1.exon1;Parent=NIC58.g15815.t1;
X	AUGUSTUS	intron	7101459	7101602	1	-	.	ID=NIC58.g15815.t1.intron1;Parent=NIC58.g15815.t1;
X	AUGUSTUS	CDS	7101603	7101771	1	-	1	ID=NIC58.g15815.t1.CDS2;Parent=NIC58.g15815.t1;
X	AUGUSTUS	exon	7101603	7101771	.	-	.	ID=NIC58.g15815.t1.exon2;Parent=NIC58.g15815.t1;
X	AUGUSTUS	intron	7101772	7101819	1	-	.	ID=NIC58.g15815.t1.intron2;Parent=NIC58.g15815.t1;
X	AUGUSTUS	CDS	7101820	7101933	1	-	1	ID=NIC58.g15815.t1.CDS3;Parent=NIC58.g15815.t1;
X	AUGUSTUS	exon	7101820	7101933	.	-	.	ID=NIC58.g15815.t1.exon3;Parent=NIC58.g15815.t1;
X	AUGUSTUS	intron	7101934	7101978	1	-	.	ID=NIC58.g15815.t1.intron3;Parent=NIC58.g15815.t1;
X	AUGUSTUS	CDS	7101979	7102084	1	-	2	ID=NIC58.g15815.t1.CDS4;Parent=NIC58.g15815.t1;
X	AUGUSTUS	exon	7101979	7102084	.	-	.	ID=NIC58.g15815.t1.exon4;Parent=NIC58.g15815.t1;
X	AUGUSTUS	intron	7102085	7102128	1	-	.	ID=NIC58.g15815.t1.intron4;Parent=NIC58.g15815.t1;
X	AUGUSTUS	CDS	7102129	7102209	1	-	2	ID=NIC58.g15815.t1.CDS5;Parent=NIC58.g15815.t1;
X	AUGUSTUS	exon	7102129	7102209	.	-	.	ID=NIC58.g15815.t1.exon5;Parent=NIC58.g15815.t1;
X	AUGUSTUS	intron	7102210	7102755	1	-	.	ID=NIC58.g15815.t1.intron5;Parent=NIC58.g15815.t1;
X	AUGUSTUS	CDS	7102756	7102906	1	-	0	ID=NIC58.g15815.t1.CDS6;Parent=NIC58.g15815.t1;
X	AUGUSTUS	exon	7102756	7102906	.	-	.	ID=NIC58.g15815.t1.exon6;Parent=NIC58.g15815.t1;
X	AUGUSTUS	intron	7102907	7102953	1	-	.	ID=NIC58.g15815.t1.intron6;Parent=NIC58.g15815.t1;
X	AUGUSTUS	CDS	7102954	7103089	1	-	1	ID=NIC58.g15815.t1.CDS7;Parent=NIC58.g15815.t1;
X	AUGUSTUS	exon	7102954	7103089	.	-	.	ID=NIC58.g15815.t1.exon7;Parent=NIC58.g15815.t1;
X	AUGUSTUS	intron	7103090	7103135	1	-	.	ID=NIC58.g15815.t1.intron7;Parent=NIC58.g15815.t1;
X	AUGUSTUS	CDS	7103136	7103400	1	-	2	ID=NIC58.g15815.t1.CDS8;Parent=NIC58.g15815.t1;
X	AUGUSTUS	exon	7103136	7103400	.	-	.	ID=NIC58.g15815.t1.exon8;Parent=NIC58.g15815.t1;
X	AUGUSTUS	intron	7103401	7104925	1	-	.	ID=NIC58.g15815.t1.intron8;Parent=NIC58.g15815.t1;
X	AUGUSTUS	CDS	7104926	7105081	1	-	2	ID=NIC58.g15815.t1.CDS9;Parent=NIC58.g15815.t1;
X	AUGUSTUS	exon	7104926	7105081	.	-	.	ID=NIC58.g15815.t1.exon9;Parent=NIC58.g15815.t1;
X	AUGUSTUS	intron	7105082	7105387	1	-	.	ID=NIC58.g15815.t1.intron9;Parent=NIC58.g15815.t1;
X	AUGUSTUS	CDS	7105388	7105589	1	-	0	ID=NIC58.g15815.t1.CDS10;Parent=NIC58.g15815.t1;
X	AUGUSTUS	exon	7105388	7105589	.	-	.	ID=NIC58.g15815.t1.exon10;Parent=NIC58.g15815.t1;
X	AUGUSTUS	intron	7105590	7106406	1	-	.	ID=NIC58.g15815.t1.intron10;Parent=NIC58.g15815.t1;
X	AUGUSTUS	CDS	7106407	7106568	1	-	0	ID=NIC58.g15815.t1.CDS11;Parent=NIC58.g15815.t1;
X	AUGUSTUS	exon	7106407	7106568	.	-	.	ID=NIC58.g15815.t1.exon11;Parent=NIC58.g15815.t1;
X	AUGUSTUS	intron	7106569	7106614	1	-	.	ID=NIC58.g15815.t1.intron11;Parent=NIC58.g15815.t1;
X	AUGUSTUS	CDS	7106615	7106761	1	-	0	ID=NIC58.g15815.t1.CDS12;Parent=NIC58.g15815.t1;
X	AUGUSTUS	exon	7106615	7106761	.	-	.	ID=NIC58.g15815.t1.exon12;Parent=NIC58.g15815.t1;
X	AUGUSTUS	intron	7106762	7106806	1	-	.	ID=NIC58.g15815.t1.intron12;Parent=NIC58.g15815.t1;
X	AUGUSTUS	CDS	7106807	7107073	0.99	-	0	ID=NIC58.g15815.t1.CDS13;Parent=NIC58.g15815.t1;
X	AUGUSTUS	exon	7106807	7107073	.	-	.	ID=NIC58.g15815.t1.exon13;Parent=NIC58.g15815.t1;
X	AUGUSTUS	start_codon	7107071	7107073	.	-	0	ID=NIC58.g15815.t1.start1;Parent=NIC58.g15815.t1;
IV	AUGUSTUS	gene	12203524	12221419	0.99	-	.	ID=NIC58.g13852;
IV	AUGUSTUS	mRNA	12203524	12221419	0.99	-	.	ID=NIC58.g13852.t1;Parent=NIC58.g13852;
IV	AUGUSTUS	stop_codon	12203524	12203526	.	-	0	ID=NIC58.g13852.t1.stop1;Parent=NIC58.g13852.t1;
IV	AUGUSTUS	CDS	12203524	12203579	1	-	2	ID=NIC58.g13852.t1.CDS1;Parent=NIC58.g13852.t1;
IV	AUGUSTUS	exon	12203524	12203579	.	-	.	ID=NIC58.g13852.t1.exon1;Parent=NIC58.g13852.t1;
IV	AUGUSTUS	intron	12203580	12204231	1	-	.	ID=NIC58.g13852.t1.intron1;Parent=NIC58.g13852.t1;
IV	AUGUSTUS	CDS	12204232	12204474	1	-	2	ID=NIC58.g13852.t1.CDS2;Parent=NIC58.g13852.t1;
IV	AUGUSTUS	exon	12204232	12204474	.	-	.	ID=NIC58.g13852.t1.exon2;Parent=NIC58.g13852.t1;
IV	AUGUSTUS	intron	12204475	12205488	1	-	.	ID=NIC58.g13852.t1.intron2;Parent=NIC58.g13852.t1;
IV	AUGUSTUS	CDS	12205489	12206129	1	-	1	ID=NIC58.g13852.t1.CDS3;Parent=NIC58.g13852.t1;
IV	AUGUSTUS	exon	12205489	12206129	.	-	.	ID=NIC58.g13852.t1.exon3;Parent=NIC58.g13852.t1;
IV	AUGUSTUS	intron	12206130	12207099	1	-	.	ID=NIC58.g13852.t1.intron3;Parent=NIC58.g13852.t1;
IV	AUGUSTUS	CDS	12207100	12207220	1	-	2	ID=NIC58.g13852.t1.CDS4;Parent=NIC58.g13852.t1;
IV	AUGUSTUS	exon	12207100	12207220	.	-	.	ID=NIC58.g13852.t1.exon4;Parent=NIC58.g13852.t1;
IV	AUGUSTUS	intron	12207221	12207266	1	-	.	ID=NIC58.g13852.t1.intron4;Parent=NIC58.g13852.t1;
IV	AUGUSTUS	CDS	12207267	12207416	1	-	2	ID=NIC58.g13852.t1.CDS5;Parent=NIC58.g13852.t1;
IV	AUGUSTUS	exon	12207267	12207416	.	-	.	ID=NIC58.g13852.t1.exon5;Parent=NIC58.g13852.t1;
IV	AUGUSTUS	intron	12207417	12208342	1	-	.	ID=NIC58.g13852.t1.intron5;Parent=NIC58.g13852.t1;
IV	AUGUSTUS	CDS	12208343	12208846	1	-	2	ID=NIC58.g13852.t1.CDS6;Parent=NIC58.g13852.t1;
IV	AUGUSTUS	exon	12208343	12208846	.	-	.	ID=NIC58.g13852.t1.exon6;Parent=NIC58.g13852.t1;
IV	AUGUSTUS	intron	12208847	12209870	1	-	.	ID=NIC58.g13852.t1.intron6;Parent=NIC58.g13852.t1;
IV	AUGUSTUS	CDS	12209871	12210451	1	-	1	ID=NIC58.g13852.t1.CDS7;Parent=NIC58.g13852.t1;
IV	AUGUSTUS	exon	12209871	12210451	.	-	.	ID=NIC58.g13852.t1.exon7;Parent=NIC58.g13852.t1;
IV	AUGUSTUS	intron	12210452	12213529	1	-	.	ID=NIC58.g13852.t1.intron7;Parent=NIC58.g13852.t1;
IV	AUGUSTUS	CDS	12213530	12213599	1	-	2	ID=NIC58.g13852.t1.CDS8;Parent=NIC58.g13852.t1;
IV	AUGUSTUS	exon	12213530	12213599	.	-	.	ID=NIC58.g13852.t1.exon8;Parent=NIC58.g13852.t1;
IV	AUGUSTUS	intron	12213600	12213648	1	-	.	ID=NIC58.g13852.t1.intron8;Parent=NIC58.g13852.t1;
IV	AUGUSTUS	CDS	12213649	12213789	1	-	2	ID=NIC58.g13852.t1.CDS9;Parent=NIC58.g13852.t1;
IV	AUGUSTUS	exon	12213649	12213789	.	-	.	ID=NIC58.g13852.t1.exon9;Parent=NIC58.g13852.t1;
IV	AUGUSTUS	intron	12213790	12214453	1	-	.	ID=NIC58.g13852.t1.intron9;Parent=NIC58.g13852.t1;
IV	AUGUSTUS	CDS	12214454	12214544	1	-	0	ID=NIC58.g13852.t1.CDS10;Parent=NIC58.g13852.t1;
IV	AUGUSTUS	exon	12214454	12214544	.	-	.	ID=NIC58.g13852.t1.exon10;Parent=NIC58.g13852.t1;
IV	AUGUSTUS	intron	12214545	12214586	1	-	.	ID=NIC58.g13852.t1.intron10;Parent=NIC58.g13852.t1;
IV	AUGUSTUS	CDS	12214587	12214819	1	-	2	ID=NIC58.g13852.t1.CDS11;Parent=NIC58.g13852.t1;
IV	AUGUSTUS	exon	12214587	12214819	.	-	.	ID=NIC58.g13852.t1.exon11;Parent=NIC58.g13852.t1;
IV	AUGUSTUS	intron	12214820	12215598	1	-	.	ID=NIC58.g13852.t1.intron11;Parent=NIC58.g13852.t1;
IV	AUGUSTUS	CDS	12215599	12215772	1	-	2	ID=NIC58.g13852.t1.CDS12;Parent=NIC58.g13852.t1;
IV	AUGUSTUS	exon	12215599	12215772	.	-	.	ID=NIC58.g13852.t1.exon12;Parent=NIC58.g13852.t1;
IV	AUGUSTUS	intron	12215773	12215851	1	-	.	ID=NIC58.g13852.t1.intron12;Parent=NIC58.g13852.t1;
IV	AUGUSTUS	CDS	12215852	12215977	1	-	2	ID=NIC58.g13852.t1.CDS13;Parent=NIC58.g13852.t1;
IV	AUGUSTUS	exon	12215852	12215977	.	-	.	ID=NIC58.g13852.t1.exon13;Parent=NIC58.g13852.t1;
IV	AUGUSTUS	intron	12215978	12216729	1	-	.	ID=NIC58.g13852.t1.intron13;Parent=NIC58.g13852.t1;
IV	AUGUSTUS	CDS	12216730	12216969	1	-	2	ID=NIC58.g13852.t1.CDS14;Parent=NIC58.g13852.t1;
IV	AUGUSTUS	exon	12216730	12216969	.	-	.	ID=NIC58.g13852.t1.exon14;Parent=NIC58.g13852.t1;
IV	AUGUSTUS	intron	12216970	12217019	1	-	.	ID=NIC58.g13852.t1.intron14;Parent=NIC58.g13852.t1;
IV	AUGUSTUS	CDS	12217020	12217172	1	-	2	ID=NIC58.g13852.t1.CDS15;Parent=NIC58.g13852.t1;
IV	AUGUSTUS	exon	12217020	12217172	.	-	.	ID=NIC58.g13852.t1.exon15;Parent=NIC58.g13852.t1;
IV	AUGUSTUS	intron	12217173	12217935	0.99	-	.	ID=NIC58.g13852.t1.intron15;Parent=NIC58.g13852.t1;
IV	AUGUSTUS	CDS	12217936	12218239	0.99	-	0	ID=NIC58.g13852.t1.CDS16;Parent=NIC58.g13852.t1;
IV	AUGUSTUS	exon	12217936	12218239	.	-	.	ID=NIC58.g13852.t1.exon16;Parent=NIC58.g13852.t1;
IV	AUGUSTUS	intron	12218240	12219169	1	-	.	ID=NIC58.g13852.t1.intron16;Parent=NIC58.g13852.t1;
IV	AUGUSTUS	CDS	12219170	12219282	1	-	2	ID=NIC58.g13852.t1.CDS17;Parent=NIC58.g13852.t1;
IV	AUGUSTUS	exon	12219170	12219282	.	-	.	ID=NIC58.g13852.t1.exon17;Parent=NIC58.g13852.t1;
IV	AUGUSTUS	intron	12219283	12219327	1	-	.	ID=NIC58.g13852.t1.intron17;Parent=NIC58.g13852.t1;
IV	AUGUSTUS	CDS	12219328	12219437	1	-	1	ID=NIC58.g13852.t1.CDS18;Parent=NIC58.g13852.t1;
IV	AUGUSTUS	exon	12219328	12219437	.	-	.	ID=NIC58.g13852.t1.exon18;Parent=NIC58.g13852.t1;
IV	AUGUSTUS	intron	12219438	12219483	1	-	.	ID=NIC58.g13852.t1.intron18;Parent=NIC58.g13852.t1;
IV	AUGUSTUS	CDS	12219484	12219607	1	-	2	ID=NIC58.g13852.t1.CDS19;Parent=NIC58.g13852.t1;
IV	AUGUSTUS	exon	12219484	12219607	.	-	.	ID=NIC58.g13852.t1.exon19;Parent=NIC58.g13852.t1;
IV	AUGUSTUS	intron	12219608	12219652	1	-	.	ID=NIC58.g13852.t1.intron19;Parent=NIC58.g13852.t1;
IV	AUGUSTUS	CDS	12219653	12219775	1	-	2	ID=NIC58.g13852.t1.CDS20;Parent=NIC58.g13852.t1;
IV	AUGUSTUS	exon	12219653	12219775	.	-	.	ID=NIC58.g13852.t1.exon20;Parent=NIC58.g13852.t1;
IV	AUGUSTUS	intron	12219776	12221003	1	-	.	ID=NIC58.g13852.t1.intron20;Parent=NIC58.g13852.t1;
IV	AUGUSTUS	CDS	12221004	12221158	1	-	1	ID=NIC58.g13852.t1.CDS21;Parent=NIC58.g13852.t1;
IV	AUGUSTUS	exon	12221004	12221158	.	-	.	ID=NIC58.g13852.t1.exon21;Parent=NIC58.g13852.t1;
IV	AUGUSTUS	intron	12221159	12221255	1	-	.	ID=NIC58.g13852.t1.intron21;Parent=NIC58.g13852.t1;
IV	AUGUSTUS	CDS	12221256	12221419	1	-	0	ID=NIC58.g13852.t1.CDS22;Parent=NIC58.g13852.t1;
IV	AUGUSTUS	exon	12221256	12221419	.	-	.	ID=NIC58.g13852.t1.exon22;Parent=NIC58.g13852.t1;
IV	AUGUSTUS	start_codon	12221417	12221419	.	-	0	ID=NIC58.g13852.t1.start1;Parent=NIC58.g13852.t1;
V	AUGUSTUS	gene	3605812	3607636	1	-	.	ID=NIC58.g1137;
V	AUGUSTUS	mRNA	3605812	3607636	1	-	.	ID=NIC58.g1137.t1;Parent=NIC58.g1137;
V	AUGUSTUS	stop_codon	3605812	3605814	.	-	0	ID=NIC58.g1137.t1.stop1;Parent=NIC58.g1137.t1;
V	AUGUSTUS	CDS	3605812	3606006	1	-	0	ID=NIC58.g1137.t1.CDS1;Parent=NIC58.g1137.t1;
V	AUGUSTUS	exon	3605812	3606006	.	-	.	ID=NIC58.g1137.t1.exon1;Parent=NIC58.g1137.t1;
V	AUGUSTUS	intron	3606007	3606111	1	-	.	ID=NIC58.g1137.t1.intron1;Parent=NIC58.g1137.t1;
V	AUGUSTUS	CDS	3606112	3606247	1	-	1	ID=NIC58.g1137.t1.CDS2;Parent=NIC58.g1137.t1;
V	AUGUSTUS	exon	3606112	3606247	.	-	.	ID=NIC58.g1137.t1.exon2;Parent=NIC58.g1137.t1;
V	AUGUSTUS	intron	3606248	3606291	1	-	.	ID=NIC58.g1137.t1.intron2;Parent=NIC58.g1137.t1;
V	AUGUSTUS	CDS	3606292	3606463	1	-	2	ID=NIC58.g1137.t1.CDS3;Parent=NIC58.g1137.t1;
V	AUGUSTUS	exon	3606292	3606463	.	-	.	ID=NIC58.g1137.t1.exon3;Parent=NIC58.g1137.t1;
V	AUGUSTUS	intron	3606464	3606510	1	-	.	ID=NIC58.g1137.t1.intron3;Parent=NIC58.g1137.t1;
V	AUGUSTUS	CDS	3606511	3606699	1	-	2	ID=NIC58.g1137.t1.CDS4;Parent=NIC58.g1137.t1;
V	AUGUSTUS	exon	3606511	3606699	.	-	.	ID=NIC58.g1137.t1.exon4;Parent=NIC58.g1137.t1;
V	AUGUSTUS	intron	3606700	3606746	1	-	.	ID=NIC58.g1137.t1.intron4;Parent=NIC58.g1137.t1;
V	AUGUSTUS	CDS	3606747	3606880	1	-	1	ID=NIC58.g1137.t1.CDS5;Parent=NIC58.g1137.t1;
V	AUGUSTUS	exon	3606747	3606880	.	-	.	ID=NIC58.g1137.t1.exon5;Parent=NIC58.g1137.t1;
V	AUGUSTUS	intron	3606881	3606925	1	-	.	ID=NIC58.g1137.t1.intron5;Parent=NIC58.g1137.t1;
V	AUGUSTUS	CDS	3606926	3607057	1	-	1	ID=NIC58.g1137.t1.CDS6;Parent=NIC58.g1137.t1;
V	AUGUSTUS	exon	3606926	3607057	.	-	.	ID=NIC58.g1137.t1.exon6;Parent=NIC58.g1137.t1;
V	AUGUSTUS	intron	3607058	3607099	1	-	.	ID=NIC58.g1137.t1.intron6;Parent=NIC58.g1137.t1;
V	AUGUSTUS	CDS	3607100	3607196	1	-	2	ID=NIC58.g1137.t1.CDS7;Parent=NIC58.g1137.t1;
V	AUGUSTUS	exon	3607100	3607196	.	-	.	ID=NIC58.g1137.t1.exon7;Parent=NIC58.g1137.t1;
V	AUGUSTUS	intron	3607197	3607239	1	-	.	ID=NIC58.g1137.t1.intron7;Parent=NIC58.g1137.t1;
V	AUGUSTUS	CDS	3607240	3607427	1	-	1	ID=NIC58.g1137.t1.CDS8;Parent=NIC58.g1137.t1;
V	AUGUSTUS	exon	3607240	3607427	.	-	.	ID=NIC58.g1137.t1.exon8;Parent=NIC58.g1137.t1;
V	AUGUSTUS	intron	3607428	3607472	1	-	.	ID=NIC58.g1137.t1.intron8;Parent=NIC58.g1137.t1;
V	AUGUSTUS	CDS	3607473	3607636	1	-	0	ID=NIC58.g1137.t1.CDS9;Parent=NIC58.g1137.t1;
V	AUGUSTUS	exon	3607473	3607636	.	-	.	ID=NIC58.g1137.t1.exon9;Parent=NIC58.g1137.t1;
V	AUGUSTUS	start_codon	3607634	3607636	.	-	0	ID=NIC58.g1137.t1.start1;Parent=NIC58.g1137.t1;
V	AUGUSTUS	gene	13347112	13348290	0.8	+	.	ID=NIC58.g4193;
V	AUGUSTUS	mRNA	13347112	13348290	0.8	+	.	ID=NIC58.g4193.t1;Parent=NIC58.g4193;
V	AUGUSTUS	start_codon	13347112	13347114	.	+	0	ID=NIC58.g4193.t1.start1;Parent=NIC58.g4193.t1;
V	AUGUSTUS	CDS	13347112	13347121	1	+	0	ID=NIC58.g4193.t1.CDS1;Parent=NIC58.g4193.t1;
V	AUGUSTUS	exon	13347112	13347121	.	+	.	ID=NIC58.g4193.t1.exon1;Parent=NIC58.g4193.t1;
V	AUGUSTUS	intron	13347122	13347173	1	+	.	ID=NIC58.g4193.t1.intron1;Parent=NIC58.g4193.t1;
V	AUGUSTUS	CDS	13347174	13347291	1	+	2	ID=NIC58.g4193.t1.CDS2;Parent=NIC58.g4193.t1;
V	AUGUSTUS	exon	13347174	13347291	.	+	.	ID=NIC58.g4193.t1.exon2;Parent=NIC58.g4193.t1;
V	AUGUSTUS	intron	13347292	13347334	1	+	.	ID=NIC58.g4193.t1.intron2;Parent=NIC58.g4193.t1;
V	AUGUSTUS	CDS	13347335	13347593	0.8	+	1	ID=NIC58.g4193.t1.CDS3;Parent=NIC58.g4193.t1;
V	AUGUSTUS	exon	13347335	13347593	.	+	.	ID=NIC58.g4193.t1.exon3;Parent=NIC58.g4193.t1;
V	AUGUSTUS	intron	13347594	13347888	0.8	+	.	ID=NIC58.g4193.t1.intron3;Parent=NIC58.g4193.t1;
V	AUGUSTUS	CDS	13347889	13347984	1	+	0	ID=NIC58.g4193.t1.CDS4;Parent=NIC58.g4193.t1;
V	AUGUSTUS	exon	13347889	13347984	.	+	.	ID=NIC58.g4193.t1.exon4;Parent=NIC58.g4193.t1;
V	AUGUSTUS	intron	13347985	13348039	1	+	.	ID=NIC58.g4193.t1.intron4;Parent=NIC58.g4193.t1;
V	AUGUSTUS	CDS	13348040	13348180	1	+	0	ID=NIC58.g4193.t1.CDS5;Parent=NIC58.g4193.t1;
V	AUGUSTUS	exon	13348040	13348180	.	+	.	ID=NIC58.g4193.t1.exon5;Parent=NIC58.g4193.t1;
V	AUGUSTUS	intron	13348181	13348224	1	+	.	ID=NIC58.g4193.t1.intron5;Parent=NIC58.g4193.t1;
V	AUGUSTUS	CDS	13348225	13348290	1	+	0	ID=NIC58.g4193.t1.CDS6;Parent=NIC58.g4193.t1;
V	AUGUSTUS	exon	13348225	13348290	.	+	.	ID=NIC58.g4193.t1.exon6;Parent=NIC58.g4193.t1;
V	AUGUSTUS	stop_codon	13348288	13348290	.	+	0	ID=NIC58.g4193.t1.stop1;Parent=NIC58.g4193.t1;
IV	AUGUSTUS	gene	12070543	12071692	0.51	-	.	ID=NIC58.g13821;
IV	AUGUSTUS	mRNA	12070543	12071692	0.51	-	.	ID=NIC58.g13821.t1;Parent=NIC58.g13821;
IV	AUGUSTUS	stop_codon	12070543	12070545	.	-	0	ID=NIC58.g13821.t1.stop1;Parent=NIC58.g13821.t1;
IV	AUGUSTUS	CDS	12070543	12070681	0.96	-	1	ID=NIC58.g13821.t1.CDS1;Parent=NIC58.g13821.t1;
IV	AUGUSTUS	exon	12070543	12070681	.	-	.	ID=NIC58.g13821.t1.exon1;Parent=NIC58.g13821.t1;
IV	AUGUSTUS	intron	12070682	12070724	1	-	.	ID=NIC58.g13821.t1.intron1;Parent=NIC58.g13821.t1;
IV	AUGUSTUS	CDS	12070725	12071245	0.8	-	0	ID=NIC58.g13821.t1.CDS2;Parent=NIC58.g13821.t1;
IV	AUGUSTUS	exon	12070725	12071245	.	-	.	ID=NIC58.g13821.t1.exon2;Parent=NIC58.g13821.t1;
IV	AUGUSTUS	intron	12071246	12071304	1	-	.	ID=NIC58.g13821.t1.intron2;Parent=NIC58.g13821.t1;
IV	AUGUSTUS	CDS	12071305	12071593	1	-	1	ID=NIC58.g13821.t1.CDS3;Parent=NIC58.g13821.t1;
IV	AUGUSTUS	exon	12071305	12071593	.	-	.	ID=NIC58.g13821.t1.exon3;Parent=NIC58.g13821.t1;
IV	AUGUSTUS	intron	12071594	12071639	1	-	.	ID=NIC58.g13821.t1.intron3;Parent=NIC58.g13821.t1;
IV	AUGUSTUS	CDS	12071640	12071692	0.61	-	0	ID=NIC58.g13821.t1.CDS4;Parent=NIC58.g13821.t1;
IV	AUGUSTUS	exon	12071640	12071692	.	-	.	ID=NIC58.g13821.t1.exon4;Parent=NIC58.g13821.t1;
IV	AUGUSTUS	start_codon	12071690	12071692	.	-	0	ID=NIC58.g13821.t1.start1;Parent=NIC58.g13821.t1;
I	AUGUSTUS	gene	1617983	1620183	0.93	+	.	ID=NIC58.g18397;
I	AUGUSTUS	mRNA	1617983	1620183	0.93	+	.	ID=NIC58.g18397.t1;Parent=NIC58.g18397;
I	AUGUSTUS	start_codon	1617983	1617985	.	+	0	ID=NIC58.g18397.t1.start1;Parent=NIC58.g18397.t1;
I	AUGUSTUS	CDS	1617983	1618006	0.93	+	0	ID=NIC58.g18397.t1.CDS1;Parent=NIC58.g18397.t1;
I	AUGUSTUS	exon	1617983	1618006	.	+	.	ID=NIC58.g18397.t1.exon1;Parent=NIC58.g18397.t1;
I	AUGUSTUS	intron	1618007	1618047	1	+	.	ID=NIC58.g18397.t1.intron1;Parent=NIC58.g18397.t1;
I	AUGUSTUS	CDS	1618048	1618119	1	+	0	ID=NIC58.g18397.t1.CDS2;Parent=NIC58.g18397.t1;
I	AUGUSTUS	exon	1618048	1618119	.	+	.	ID=NIC58.g18397.t1.exon2;Parent=NIC58.g18397.t1;
I	AUGUSTUS	intron	1618120	1618163	1	+	.	ID=NIC58.g18397.t1.intron2;Parent=NIC58.g18397.t1;
I	AUGUSTUS	CDS	1618164	1618368	1	+	0	ID=NIC58.g18397.t1.CDS3;Parent=NIC58.g18397.t1;
I	AUGUSTUS	exon	1618164	1618368	.	+	.	ID=NIC58.g18397.t1.exon3;Parent=NIC58.g18397.t1;
I	AUGUSTUS	intron	1618369	1618411	1	+	.	ID=NIC58.g18397.t1.intron3;Parent=NIC58.g18397.t1;
I	AUGUSTUS	CDS	1618412	1619254	1	+	2	ID=NIC58.g18397.t1.CDS4;Parent=NIC58.g18397.t1;
I	AUGUSTUS	exon	1618412	1619254	.	+	.	ID=NIC58.g18397.t1.exon4;Parent=NIC58.g18397.t1;
I	AUGUSTUS	intron	1619255	1619296	1	+	.	ID=NIC58.g18397.t1.intron4;Parent=NIC58.g18397.t1;
I	AUGUSTUS	CDS	1619297	1619478	1	+	2	ID=NIC58.g18397.t1.CDS5;Parent=NIC58.g18397.t1;
I	AUGUSTUS	exon	1619297	1619478	.	+	.	ID=NIC58.g18397.t1.exon5;Parent=NIC58.g18397.t1;
I	AUGUSTUS	intron	1619479	1619835	1	+	.	ID=NIC58.g18397.t1.intron5;Parent=NIC58.g18397.t1;
I	AUGUSTUS	CDS	1619836	1620093	1	+	0	ID=NIC58.g18397.t1.CDS6;Parent=NIC58.g18397.t1;
I	AUGUSTUS	exon	1619836	1620093	.	+	.	ID=NIC58.g18397.t1.exon6;Parent=NIC58.g18397.t1;
I	AUGUSTUS	intron	1620094	1620138	1	+	.	ID=NIC58.g18397.t1.intron6;Parent=NIC58.g18397.t1;
I	AUGUSTUS	CDS	1620139	1620183	1	+	0	ID=NIC58.g18397.t1.CDS7;Parent=NIC58.g18397.t1;
I	AUGUSTUS	exon	1620139	1620183	.	+	.	ID=NIC58.g18397.t1.exon7;Parent=NIC58.g18397.t1;
I	AUGUSTUS	stop_codon	1620181	1620183	.	+	0	ID=NIC58.g18397.t1.stop1;Parent=NIC58.g18397.t1;
IV	AUGUSTUS	gene	12184816	12189836	0.92	+	.	ID=NIC58.g13847;
IV	AUGUSTUS	mRNA	12184816	12189836	0.92	+	.	ID=NIC58.g13847.t1;Parent=NIC58.g13847;
IV	AUGUSTUS	start_codon	12184816	12184818	.	+	0	ID=NIC58.g13847.t1.start1;Parent=NIC58.g13847.t1;
IV	AUGUSTUS	CDS	12184816	12184883	1	+	0	ID=NIC58.g13847.t1.CDS1;Parent=NIC58.g13847.t1;
IV	AUGUSTUS	exon	12184816	12184883	.	+	.	ID=NIC58.g13847.t1.exon1;Parent=NIC58.g13847.t1;
IV	AUGUSTUS	intron	12184884	12184930	1	+	.	ID=NIC58.g13847.t1.intron1;Parent=NIC58.g13847.t1;
IV	AUGUSTUS	CDS	12184931	12184994	1	+	1	ID=NIC58.g13847.t1.CDS2;Parent=NIC58.g13847.t1;
IV	AUGUSTUS	exon	12184931	12184994	.	+	.	ID=NIC58.g13847.t1.exon2;Parent=NIC58.g13847.t1;
IV	AUGUSTUS	intron	12184995	12185551	1	+	.	ID=NIC58.g13847.t1.intron2;Parent=NIC58.g13847.t1;
IV	AUGUSTUS	CDS	12185552	12185897	1	+	0	ID=NIC58.g13847.t1.CDS3;Parent=NIC58.g13847.t1;
IV	AUGUSTUS	exon	12185552	12185897	.	+	.	ID=NIC58.g13847.t1.exon3;Parent=NIC58.g13847.t1;
IV	AUGUSTUS	intron	12185898	12186477	1	+	.	ID=NIC58.g13847.t1.intron3;Parent=NIC58.g13847.t1;
IV	AUGUSTUS	CDS	12186478	12186949	1	+	2	ID=NIC58.g13847.t1.CDS4;Parent=NIC58.g13847.t1;
IV	AUGUSTUS	exon	12186478	12186949	.	+	.	ID=NIC58.g13847.t1.exon4;Parent=NIC58.g13847.t1;
IV	AUGUSTUS	intron	12186950	12187518	1	+	.	ID=NIC58.g13847.t1.intron4;Parent=NIC58.g13847.t1;
IV	AUGUSTUS	CDS	12187519	12187774	1	+	1	ID=NIC58.g13847.t1.CDS5;Parent=NIC58.g13847.t1;
IV	AUGUSTUS	exon	12187519	12187774	.	+	.	ID=NIC58.g13847.t1.exon5;Parent=NIC58.g13847.t1;
IV	AUGUSTUS	intron	12187775	12188525	1	+	.	ID=NIC58.g13847.t1.intron5;Parent=NIC58.g13847.t1;
IV	AUGUSTUS	CDS	12188526	12188913	0.92	+	0	ID=NIC58.g13847.t1.CDS6;Parent=NIC58.g13847.t1;
IV	AUGUSTUS	exon	12188526	12188913	.	+	.	ID=NIC58.g13847.t1.exon6;Parent=NIC58.g13847.t1;
IV	AUGUSTUS	intron	12188914	12189657	0.92	+	.	ID=NIC58.g13847.t1.intron6;Parent=NIC58.g13847.t1;
IV	AUGUSTUS	CDS	12189658	12189836	1	+	2	ID=NIC58.g13847.t1.CDS7;Parent=NIC58.g13847.t1;
IV	AUGUSTUS	exon	12189658	12189836	.	+	.	ID=NIC58.g13847.t1.exon7;Parent=NIC58.g13847.t1;
IV	AUGUSTUS	stop_codon	12189834	12189836	.	+	0	ID=NIC58.g13847.t1.stop1;Parent=NIC58.g13847.t1;
X	AUGUSTUS	gene	13158066	13171627	1	-	.	ID=NIC58.g17346;
X	AUGUSTUS	mRNA	13158066	13171627	1	-	.	ID=NIC58.g17346.t1;Parent=NIC58.g17346;
X	AUGUSTUS	stop_codon	13158066	13158068	.	-	0	ID=NIC58.g17346.t1.stop1;Parent=NIC58.g17346.t1;
X	AUGUSTUS	CDS	13158066	13158381	1	-	1	ID=NIC58.g17346.t1.CDS1;Parent=NIC58.g17346.t1;
X	AUGUSTUS	exon	13158066	13158381	.	-	.	ID=NIC58.g17346.t1.exon1;Parent=NIC58.g17346.t1;
X	AUGUSTUS	intron	13158382	13158713	1	-	.	ID=NIC58.g17346.t1.intron1;Parent=NIC58.g17346.t1;
X	AUGUSTUS	CDS	13158714	13158897	1	-	2	ID=NIC58.g17346.t1.CDS2;Parent=NIC58.g17346.t1;
X	AUGUSTUS	exon	13158714	13158897	.	-	.	ID=NIC58.g17346.t1.exon2;Parent=NIC58.g17346.t1;
X	AUGUSTUS	intron	13158898	13160603	1	-	.	ID=NIC58.g17346.t1.intron2;Parent=NIC58.g17346.t1;
X	AUGUSTUS	CDS	13160604	13160708	1	-	2	ID=NIC58.g17346.t1.CDS3;Parent=NIC58.g17346.t1;
X	AUGUSTUS	exon	13160604	13160708	.	-	.	ID=NIC58.g17346.t1.exon3;Parent=NIC58.g17346.t1;
X	AUGUSTUS	intron	13160709	13160760	1	-	.	ID=NIC58.g17346.t1.intron3;Parent=NIC58.g17346.t1;
X	AUGUSTUS	CDS	13160761	13160935	1	-	0	ID=NIC58.g17346.t1.CDS4;Parent=NIC58.g17346.t1;
X	AUGUSTUS	exon	13160761	13160935	.	-	.	ID=NIC58.g17346.t1.exon4;Parent=NIC58.g17346.t1;
X	AUGUSTUS	intron	13160936	13161370	1	-	.	ID=NIC58.g17346.t1.intron4;Parent=NIC58.g17346.t1;
X	AUGUSTUS	CDS	13161371	13161438	1	-	2	ID=NIC58.g17346.t1.CDS5;Parent=NIC58.g17346.t1;
X	AUGUSTUS	exon	13161371	13161438	.	-	.	ID=NIC58.g17346.t1.exon5;Parent=NIC58.g17346.t1;
X	AUGUSTUS	intron	13161439	13161907	1	-	.	ID=NIC58.g17346.t1.intron5;Parent=NIC58.g17346.t1;
X	AUGUSTUS	CDS	13161908	13162093	1	-	2	ID=NIC58.g17346.t1.CDS6;Parent=NIC58.g17346.t1;
X	AUGUSTUS	exon	13161908	13162093	.	-	.	ID=NIC58.g17346.t1.exon6;Parent=NIC58.g17346.t1;
X	AUGUSTUS	intron	13162094	13162369	1	-	.	ID=NIC58.g17346.t1.intron6;Parent=NIC58.g17346.t1;
X	AUGUSTUS	CDS	13162370	13162516	1	-	2	ID=NIC58.g17346.t1.CDS7;Parent=NIC58.g17346.t1;
X	AUGUSTUS	exon	13162370	13162516	.	-	.	ID=NIC58.g17346.t1.exon7;Parent=NIC58.g17346.t1;
X	AUGUSTUS	intron	13162517	13162581	1	-	.	ID=NIC58.g17346.t1.intron7;Parent=NIC58.g17346.t1;
X	AUGUSTUS	CDS	13162582	13162785	1	-	2	ID=NIC58.g17346.t1.CDS8;Parent=NIC58.g17346.t1;
X	AUGUSTUS	exon	13162582	13162785	.	-	.	ID=NIC58.g17346.t1.exon8;Parent=NIC58.g17346.t1;
X	AUGUSTUS	intron	13162786	13163342	1	-	.	ID=NIC58.g17346.t1.intron8;Parent=NIC58.g17346.t1;
X	AUGUSTUS	CDS	13163343	13163555	1	-	2	ID=NIC58.g17346.t1.CDS9;Parent=NIC58.g17346.t1;
X	AUGUSTUS	exon	13163343	13163555	.	-	.	ID=NIC58.g17346.t1.exon9;Parent=NIC58.g17346.t1;
X	AUGUSTUS	intron	13163556	13163600	1	-	.	ID=NIC58.g17346.t1.intron9;Parent=NIC58.g17346.t1;
X	AUGUSTUS	CDS	13163601	13163818	1	-	1	ID=NIC58.g17346.t1.CDS10;Parent=NIC58.g17346.t1;
X	AUGUSTUS	exon	13163601	13163818	.	-	.	ID=NIC58.g17346.t1.exon10;Parent=NIC58.g17346.t1;
X	AUGUSTUS	intron	13163819	13163865	1	-	.	ID=NIC58.g17346.t1.intron10;Parent=NIC58.g17346.t1;
X	AUGUSTUS	CDS	13163866	13163976	1	-	1	ID=NIC58.g17346.t1.CDS11;Parent=NIC58.g17346.t1;
X	AUGUSTUS	exon	13163866	13163976	.	-	.	ID=NIC58.g17346.t1.exon11;Parent=NIC58.g17346.t1;
X	AUGUSTUS	intron	13163977	13164027	1	-	.	ID=NIC58.g17346.t1.intron11;Parent=NIC58.g17346.t1;
X	AUGUSTUS	CDS	13164028	13164110	1	-	0	ID=NIC58.g17346.t1.CDS12;Parent=NIC58.g17346.t1;
X	AUGUSTUS	exon	13164028	13164110	.	-	.	ID=NIC58.g17346.t1.exon12;Parent=NIC58.g17346.t1;
X	AUGUSTUS	intron	13164111	13164153	1	-	.	ID=NIC58.g17346.t1.intron12;Parent=NIC58.g17346.t1;
X	AUGUSTUS	CDS	13164154	13164264	1	-	0	ID=NIC58.g17346.t1.CDS13;Parent=NIC58.g17346.t1;
X	AUGUSTUS	exon	13164154	13164264	.	-	.	ID=NIC58.g17346.t1.exon13;Parent=NIC58.g17346.t1;
X	AUGUSTUS	intron	13164265	13164604	1	-	.	ID=NIC58.g17346.t1.intron13;Parent=NIC58.g17346.t1;
X	AUGUSTUS	CDS	13164605	13164782	1	-	1	ID=NIC58.g17346.t1.CDS14;Parent=NIC58.g17346.t1;
X	AUGUSTUS	exon	13164605	13164782	.	-	.	ID=NIC58.g17346.t1.exon14;Parent=NIC58.g17346.t1;
X	AUGUSTUS	intron	13164783	13165273	1	-	.	ID=NIC58.g17346.t1.intron14;Parent=NIC58.g17346.t1;
X	AUGUSTUS	CDS	13165274	13165384	1	-	1	ID=NIC58.g17346.t1.CDS15;Parent=NIC58.g17346.t1;
X	AUGUSTUS	exon	13165274	13165384	.	-	.	ID=NIC58.g17346.t1.exon15;Parent=NIC58.g17346.t1;
X	AUGUSTUS	intron	13165385	13171243	1	-	.	ID=NIC58.g17346.t1.intron15;Parent=NIC58.g17346.t1;
X	AUGUSTUS	CDS	13171244	13171481	1	-	2	ID=NIC58.g17346.t1.CDS16;Parent=NIC58.g17346.t1;
X	AUGUSTUS	exon	13171244	13171481	.	-	.	ID=NIC58.g17346.t1.exon16;Parent=NIC58.g17346.t1;
X	AUGUSTUS	intron	13171482	13171575	1	-	.	ID=NIC58.g17346.t1.intron16;Parent=NIC58.g17346.t1;
X	AUGUSTUS	CDS	13171576	13171627	1	-	0	ID=NIC58.g17346.t1.CDS17;Parent=NIC58.g17346.t1;
X	AUGUSTUS	exon	13171576	13171627	.	-	.	ID=NIC58.g17346.t1.exon17;Parent=NIC58.g17346.t1;
X	AUGUSTUS	start_codon	13171625	13171627	.	-	0	ID=NIC58.g17346.t1.start1;Parent=NIC58.g17346.t1;
III	AUGUSTUS	gene	4797395	4801289	0.29	+	.	ID=NIC58.g9386;
III	AUGUSTUS	mRNA	4797395	4801289	0.29	+	.	ID=NIC58.g9386.t1;Parent=NIC58.g9386;
III	AUGUSTUS	start_codon	4797395	4797397	.	+	0	ID=NIC58.g9386.t1.start1;Parent=NIC58.g9386.t1;
III	AUGUSTUS	CDS	4797395	4797530	0.7	+	0	ID=NIC58.g9386.t1.CDS1;Parent=NIC58.g9386.t1;
III	AUGUSTUS	exon	4797395	4797530	.	+	.	ID=NIC58.g9386.t1.exon1;Parent=NIC58.g9386.t1;
III	AUGUSTUS	intron	4797531	4797574	1	+	.	ID=NIC58.g9386.t1.intron1;Parent=NIC58.g9386.t1;
III	AUGUSTUS	CDS	4797575	4797849	1	+	2	ID=NIC58.g9386.t1.CDS2;Parent=NIC58.g9386.t1;
III	AUGUSTUS	exon	4797575	4797849	.	+	.	ID=NIC58.g9386.t1.exon2;Parent=NIC58.g9386.t1;
III	AUGUSTUS	intron	4797850	4797895	1	+	.	ID=NIC58.g9386.t1.intron2;Parent=NIC58.g9386.t1;
III	AUGUSTUS	CDS	4797896	4798192	1	+	0	ID=NIC58.g9386.t1.CDS3;Parent=NIC58.g9386.t1;
III	AUGUSTUS	exon	4797896	4798192	.	+	.	ID=NIC58.g9386.t1.exon3;Parent=NIC58.g9386.t1;
III	AUGUSTUS	intron	4798193	4798241	1	+	.	ID=NIC58.g9386.t1.intron3;Parent=NIC58.g9386.t1;
III	AUGUSTUS	CDS	4798242	4798475	0.8	+	0	ID=NIC58.g9386.t1.CDS4;Parent=NIC58.g9386.t1;
III	AUGUSTUS	exon	4798242	4798475	.	+	.	ID=NIC58.g9386.t1.exon4;Parent=NIC58.g9386.t1;
III	AUGUSTUS	intron	4798476	4799576	0.79	+	.	ID=NIC58.g9386.t1.intron4;Parent=NIC58.g9386.t1;
III	AUGUSTUS	CDS	4799577	4799669	0.99	+	0	ID=NIC58.g9386.t1.CDS5;Parent=NIC58.g9386.t1;
III	AUGUSTUS	exon	4799577	4799669	.	+	.	ID=NIC58.g9386.t1.exon5;Parent=NIC58.g9386.t1;
III	AUGUSTUS	intron	4799670	4799800	0.99	+	.	ID=NIC58.g9386.t1.intron5;Parent=NIC58.g9386.t1;
III	AUGUSTUS	CDS	4799801	4799912	0.67	+	0	ID=NIC58.g9386.t1.CDS6;Parent=NIC58.g9386.t1;
III	AUGUSTUS	exon	4799801	4799912	.	+	.	ID=NIC58.g9386.t1.exon6;Parent=NIC58.g9386.t1;
III	AUGUSTUS	intron	4799913	4799958	0.67	+	.	ID=NIC58.g9386.t1.intron6;Parent=NIC58.g9386.t1;
III	AUGUSTUS	CDS	4799959	4800036	1	+	2	ID=NIC58.g9386.t1.CDS7;Parent=NIC58.g9386.t1;
III	AUGUSTUS	exon	4799959	4800036	.	+	.	ID=NIC58.g9386.t1.exon7;Parent=NIC58.g9386.t1;
III	AUGUSTUS	intron	4800037	4800079	1	+	.	ID=NIC58.g9386.t1.intron7;Parent=NIC58.g9386.t1;
III	AUGUSTUS	CDS	4800080	4800144	1	+	2	ID=NIC58.g9386.t1.CDS8;Parent=NIC58.g9386.t1;
III	AUGUSTUS	exon	4800080	4800144	.	+	.	ID=NIC58.g9386.t1.exon8;Parent=NIC58.g9386.t1;
III	AUGUSTUS	intron	4800145	4800187	1	+	.	ID=NIC58.g9386.t1.intron8;Parent=NIC58.g9386.t1;
III	AUGUSTUS	CDS	4800188	4800355	0.96	+	0	ID=NIC58.g9386.t1.CDS9;Parent=NIC58.g9386.t1;
III	AUGUSTUS	exon	4800188	4800355	.	+	.	ID=NIC58.g9386.t1.exon9;Parent=NIC58.g9386.t1;
III	AUGUSTUS	intron	4800356	4800400	0.96	+	.	ID=NIC58.g9386.t1.intron9;Parent=NIC58.g9386.t1;
III	AUGUSTUS	CDS	4800401	4800531	0.97	+	0	ID=NIC58.g9386.t1.CDS10;Parent=NIC58.g9386.t1;
III	AUGUSTUS	exon	4800401	4800531	.	+	.	ID=NIC58.g9386.t1.exon10;Parent=NIC58.g9386.t1;
III	AUGUSTUS	intron	4800532	4800577	0.97	+	.	ID=NIC58.g9386.t1.intron10;Parent=NIC58.g9386.t1;
III	AUGUSTUS	CDS	4800578	4800812	1	+	1	ID=NIC58.g9386.t1.CDS11;Parent=NIC58.g9386.t1;
III	AUGUSTUS	exon	4800578	4800812	.	+	.	ID=NIC58.g9386.t1.exon11;Parent=NIC58.g9386.t1;
III	AUGUSTUS	intron	4800813	4800861	1	+	.	ID=NIC58.g9386.t1.intron11;Parent=NIC58.g9386.t1;
III	AUGUSTUS	CDS	4800862	4801037	1	+	0	ID=NIC58.g9386.t1.CDS12;Parent=NIC58.g9386.t1;
III	AUGUSTUS	exon	4800862	4801037	.	+	.	ID=NIC58.g9386.t1.exon12;Parent=NIC58.g9386.t1;
III	AUGUSTUS	intron	4801038	4801081	1	+	.	ID=NIC58.g9386.t1.intron12;Parent=NIC58.g9386.t1;
III	AUGUSTUS	CDS	4801082	4801289	0.88	+	1	ID=NIC58.g9386.t1.CDS13;Parent=NIC58.g9386.t1;
III	AUGUSTUS	exon	4801082	4801289	.	+	.	ID=NIC58.g9386.t1.exon13;Parent=NIC58.g9386.t1;
III	AUGUSTUS	stop_codon	4801287	4801289	.	+	0	ID=NIC58.g9386.t1.stop1;Parent=NIC58.g9386.t1;
X	AUGUSTUS	gene	5531323	5531644	0.85	+	.	ID=NIC58.g15486;
X	AUGUSTUS	mRNA	5531323	5531644	0.85	+	.	ID=NIC58.g15486.t1;Parent=NIC58.g15486;
X	AUGUSTUS	CDS	5531323	5531325	0.98	+	0	ID=NIC58.g15486.t1.CDS1;Parent=NIC58.g15486.t1;
X	AUGUSTUS	exon	5531323	5531325	.	+	.	ID=NIC58.g15486.t1.exon1;Parent=NIC58.g15486.t1;
X	AUGUSTUS	start_codon	5531323	5531325	.	+	0	ID=NIC58.g15486.t1.start1;Parent=NIC58.g15486.t1;
X	AUGUSTUS	intron	5531326	5531371	0.98	+	.	ID=NIC58.g15486.t1.intron1;Parent=NIC58.g15486.t1;
X	AUGUSTUS	CDS	5531372	5531644	0.85	+	0	ID=NIC58.g15486.t1.CDS2;Parent=NIC58.g15486.t1;
X	AUGUSTUS	exon	5531372	5531644	.	+	.	ID=NIC58.g15486.t1.exon2;Parent=NIC58.g15486.t1;
X	AUGUSTUS	stop_codon	5531642	5531644	.	+	0	ID=NIC58.g15486.t1.stop1;Parent=NIC58.g15486.t1;
V	AUGUSTUS	gene	14514219	14516277	0.97	-	.	ID=NIC58.g4520;
V	AUGUSTUS	mRNA	14514219	14514615	0.77	-	.	ID=NIC58.g4520.t1;Parent=NIC58.g4520;
V	AUGUSTUS	stop_codon	14514219	14514221	.	-	0	ID=NIC58.g4520.t1.stop1;Parent=NIC58.g4520.t1;
V	AUGUSTUS	CDS	14514219	14514359	0.96	-	0	ID=NIC58.g4520.t1.CDS1;Parent=NIC58.g4520.t1;
V	AUGUSTUS	exon	14514219	14514359	.	-	.	ID=NIC58.g4520.t1.exon1;Parent=NIC58.g4520.t1;
V	AUGUSTUS	intron	14514360	14514417	0.96	-	.	ID=NIC58.g4520.t1.intron1;Parent=NIC58.g4520.t1;
V	AUGUSTUS	CDS	14514418	14514615	0.77	-	0	ID=NIC58.g4520.t1.CDS2;Parent=NIC58.g4520.t1;
V	AUGUSTUS	exon	14514418	14514615	.	-	.	ID=NIC58.g4520.t1.exon2;Parent=NIC58.g4520.t1;
V	AUGUSTUS	start_codon	14514613	14514615	.	-	0	ID=NIC58.g4520.t1.start1;Parent=NIC58.g4520.t1;
III	AUGUSTUS	gene	137493	138700	0.8	+	.	ID=NIC58.g8280;
III	AUGUSTUS	mRNA	137493	138700	0.8	+	.	ID=NIC58.g8280.t1;Parent=NIC58.g8280;
III	AUGUSTUS	start_codon	137493	137495	.	+	0	ID=NIC58.g8280.t1.start1;Parent=NIC58.g8280.t1;
III	AUGUSTUS	CDS	137493	137978	0.81	+	0	ID=NIC58.g8280.t1.CDS1;Parent=NIC58.g8280.t1;
III	AUGUSTUS	exon	137493	137978	.	+	.	ID=NIC58.g8280.t1.exon1;Parent=NIC58.g8280.t1;
III	AUGUSTUS	intron	137979	138056	1	+	.	ID=NIC58.g8280.t1.intron1;Parent=NIC58.g8280.t1;
III	AUGUSTUS	CDS	138057	138494	1	+	0	ID=NIC58.g8280.t1.CDS2;Parent=NIC58.g8280.t1;
III	AUGUSTUS	exon	138057	138494	.	+	.	ID=NIC58.g8280.t1.exon2;Parent=NIC58.g8280.t1;
III	AUGUSTUS	intron	138495	138538	1	+	.	ID=NIC58.g8280.t1.intron2;Parent=NIC58.g8280.t1;
III	AUGUSTUS	CDS	138539	138700	0.99	+	0	ID=NIC58.g8280.t1.CDS3;Parent=NIC58.g8280.t1;
III	AUGUSTUS	exon	138539	138700	.	+	.	ID=NIC58.g8280.t1.exon3;Parent=NIC58.g8280.t1;
III	AUGUSTUS	stop_codon	138698	138700	.	+	0	ID=NIC58.g8280.t1.stop1;Parent=NIC58.g8280.t1;
I	AUGUSTUS	gene	8076903	8077784	0.99	+	.	ID=NIC58.g20309;
I	AUGUSTUS	mRNA	8076903	8077784	0.99	+	.	ID=NIC58.g20309.t1;Parent=NIC58.g20309;
I	AUGUSTUS	start_codon	8076903	8076905	.	+	0	ID=NIC58.g20309.t1.start1;Parent=NIC58.g20309.t1;
I	AUGUSTUS	CDS	8076903	8076974	0.99	+	0	ID=NIC58.g20309.t1.CDS1;Parent=NIC58.g20309.t1;
I	AUGUSTUS	exon	8076903	8076974	.	+	.	ID=NIC58.g20309.t1.exon1;Parent=NIC58.g20309.t1;
I	AUGUSTUS	intron	8076975	8077036	1	+	.	ID=NIC58.g20309.t1.intron1;Parent=NIC58.g20309.t1;
I	AUGUSTUS	CDS	8077037	8077146	1	+	0	ID=NIC58.g20309.t1.CDS2;Parent=NIC58.g20309.t1;
I	AUGUSTUS	exon	8077037	8077146	.	+	.	ID=NIC58.g20309.t1.exon2;Parent=NIC58.g20309.t1;
I	AUGUSTUS	intron	8077147	8077253	1	+	.	ID=NIC58.g20309.t1.intron2;Parent=NIC58.g20309.t1;
I	AUGUSTUS	CDS	8077254	8077377	1	+	1	ID=NIC58.g20309.t1.CDS3;Parent=NIC58.g20309.t1;
I	AUGUSTUS	exon	8077254	8077377	.	+	.	ID=NIC58.g20309.t1.exon3;Parent=NIC58.g20309.t1;
I	AUGUSTUS	intron	8077378	8077421	1	+	.	ID=NIC58.g20309.t1.intron3;Parent=NIC58.g20309.t1;
I	AUGUSTUS	CDS	8077422	8077784	1	+	0	ID=NIC58.g20309.t1.CDS4;Parent=NIC58.g20309.t1;
I	AUGUSTUS	exon	8077422	8077784	.	+	.	ID=NIC58.g20309.t1.exon4;Parent=NIC58.g20309.t1;
I	AUGUSTUS	stop_codon	8077782	8077784	.	+	0	ID=NIC58.g20309.t1.stop1;Parent=NIC58.g20309.t1;
I	AUGUSTUS	gene	5028670	5032036	0.89	+	.	ID=NIC58.g19463;
I	AUGUSTUS	mRNA	5028670	5032036	0.45	+	.	ID=NIC58.g19463.t2;Parent=NIC58.g19463;
I	AUGUSTUS	start_codon	5028670	5028672	.	+	0	ID=NIC58.g19463.t2.start1;Parent=NIC58.g19463.t2;
I	AUGUSTUS	CDS	5028670	5028726	1	+	0	ID=NIC58.g19463.t2.CDS1;Parent=NIC58.g19463.t2;
I	AUGUSTUS	exon	5028670	5028726	.	+	.	ID=NIC58.g19463.t2.exon1;Parent=NIC58.g19463.t2;
I	AUGUSTUS	intron	5028727	5028773	1	+	.	ID=NIC58.g19463.t2.intron1;Parent=NIC58.g19463.t2;
I	AUGUSTUS	CDS	5028774	5028887	1	+	0	ID=NIC58.g19463.t2.CDS2;Parent=NIC58.g19463.t2;
I	AUGUSTUS	exon	5028774	5028887	.	+	.	ID=NIC58.g19463.t2.exon2;Parent=NIC58.g19463.t2;
I	AUGUSTUS	intron	5028888	5028936	1	+	.	ID=NIC58.g19463.t2.intron2;Parent=NIC58.g19463.t2;
I	AUGUSTUS	CDS	5028937	5029056	1	+	0	ID=NIC58.g19463.t2.CDS3;Parent=NIC58.g19463.t2;
I	AUGUSTUS	exon	5028937	5029056	.	+	.	ID=NIC58.g19463.t2.exon3;Parent=NIC58.g19463.t2;
I	AUGUSTUS	intron	5029057	5029099	1	+	.	ID=NIC58.g19463.t2.intron3;Parent=NIC58.g19463.t2;
I	AUGUSTUS	CDS	5029100	5029190	1	+	0	ID=NIC58.g19463.t2.CDS4;Parent=NIC58.g19463.t2;
I	AUGUSTUS	exon	5029100	5029190	.	+	.	ID=NIC58.g19463.t2.exon4;Parent=NIC58.g19463.t2;
I	AUGUSTUS	intron	5029191	5029235	1	+	.	ID=NIC58.g19463.t2.intron4;Parent=NIC58.g19463.t2;
I	AUGUSTUS	CDS	5029236	5029330	1	+	2	ID=NIC58.g19463.t2.CDS5;Parent=NIC58.g19463.t2;
I	AUGUSTUS	exon	5029236	5029330	.	+	.	ID=NIC58.g19463.t2.exon5;Parent=NIC58.g19463.t2;
I	AUGUSTUS	intron	5029331	5029373	1	+	.	ID=NIC58.g19463.t2.intron5;Parent=NIC58.g19463.t2;
I	AUGUSTUS	CDS	5029374	5029478	1	+	0	ID=NIC58.g19463.t2.CDS6;Parent=NIC58.g19463.t2;
I	AUGUSTUS	exon	5029374	5029478	.	+	.	ID=NIC58.g19463.t2.exon6;Parent=NIC58.g19463.t2;
I	AUGUSTUS	intron	5029479	5029522	1	+	.	ID=NIC58.g19463.t2.intron6;Parent=NIC58.g19463.t2;
I	AUGUSTUS	CDS	5029523	5029633	1	+	0	ID=NIC58.g19463.t2.CDS7;Parent=NIC58.g19463.t2;
I	AUGUSTUS	exon	5029523	5029633	.	+	.	ID=NIC58.g19463.t2.exon7;Parent=NIC58.g19463.t2;
I	AUGUSTUS	intron	5029634	5029678	1	+	.	ID=NIC58.g19463.t2.intron7;Parent=NIC58.g19463.t2;
I	AUGUSTUS	CDS	5029679	5029800	0.47	+	0	ID=NIC58.g19463.t2.CDS8;Parent=NIC58.g19463.t2;
I	AUGUSTUS	exon	5029679	5029800	.	+	.	ID=NIC58.g19463.t2.exon8;Parent=NIC58.g19463.t2;
I	AUGUSTUS	intron	5029801	5030206	0.47	+	.	ID=NIC58.g19463.t2.intron8;Parent=NIC58.g19463.t2;
I	AUGUSTUS	CDS	5030207	5030328	0.86	+	1	ID=NIC58.g19463.t2.CDS9;Parent=NIC58.g19463.t2;
I	AUGUSTUS	exon	5030207	5030328	.	+	.	ID=NIC58.g19463.t2.exon9;Parent=NIC58.g19463.t2;
I	AUGUSTUS	intron	5030329	5030379	1	+	.	ID=NIC58.g19463.t2.intron9;Parent=NIC58.g19463.t2;
I	AUGUSTUS	CDS	5030380	5030554	1	+	2	ID=NIC58.g19463.t2.CDS10;Parent=NIC58.g19463.t2;
I	AUGUSTUS	exon	5030380	5030554	.	+	.	ID=NIC58.g19463.t2.exon10;Parent=NIC58.g19463.t2;
I	AUGUSTUS	intron	5030555	5030608	1	+	.	ID=NIC58.g19463.t2.intron10;Parent=NIC58.g19463.t2;
I	AUGUSTUS	CDS	5030609	5030722	1	+	1	ID=NIC58.g19463.t2.CDS11;Parent=NIC58.g19463.t2;
I	AUGUSTUS	exon	5030609	5030722	.	+	.	ID=NIC58.g19463.t2.exon11;Parent=NIC58.g19463.t2;
I	AUGUSTUS	intron	5030723	5031391	0.92	+	.	ID=NIC58.g19463.t2.intron11;Parent=NIC58.g19463.t2;
I	AUGUSTUS	CDS	5031392	5031542	1	+	1	ID=NIC58.g19463.t2.CDS12;Parent=NIC58.g19463.t2;
I	AUGUSTUS	exon	5031392	5031542	.	+	.	ID=NIC58.g19463.t2.exon12;Parent=NIC58.g19463.t2;
I	AUGUSTUS	intron	5031543	5031590	1	+	.	ID=NIC58.g19463.t2.intron12;Parent=NIC58.g19463.t2;
I	AUGUSTUS	CDS	5031591	5031749	1	+	0	ID=NIC58.g19463.t2.CDS13;Parent=NIC58.g19463.t2;
I	AUGUSTUS	exon	5031591	5031749	.	+	.	ID=NIC58.g19463.t2.exon13;Parent=NIC58.g19463.t2;
I	AUGUSTUS	intron	5031750	5031790	1	+	.	ID=NIC58.g19463.t2.intron13;Parent=NIC58.g19463.t2;
I	AUGUSTUS	CDS	5031791	5032036	1	+	0	ID=NIC58.g19463.t2.CDS14;Parent=NIC58.g19463.t2;
I	AUGUSTUS	exon	5031791	5032036	.	+	.	ID=NIC58.g19463.t2.exon14;Parent=NIC58.g19463.t2;
I	AUGUSTUS	stop_codon	5032034	5032036	.	+	0	ID=NIC58.g19463.t2.stop1;Parent=NIC58.g19463.t2;
III	AUGUSTUS	gene	710626	712450	1	+	.	ID=NIC58.g8402;
III	AUGUSTUS	mRNA	710626	712450	1	+	.	ID=NIC58.g8402.t1;Parent=NIC58.g8402;
III	AUGUSTUS	start_codon	710626	710628	.	+	0	ID=NIC58.g8402.t1.start1;Parent=NIC58.g8402.t1;
III	AUGUSTUS	CDS	710626	710780	1	+	0	ID=NIC58.g8402.t1.CDS1;Parent=NIC58.g8402.t1;
III	AUGUSTUS	exon	710626	710780	.	+	.	ID=NIC58.g8402.t1.exon1;Parent=NIC58.g8402.t1;
III	AUGUSTUS	intron	710781	711551	1	+	.	ID=NIC58.g8402.t1.intron1;Parent=NIC58.g8402.t1;
III	AUGUSTUS	CDS	711552	711695	1	+	1	ID=NIC58.g8402.t1.CDS2;Parent=NIC58.g8402.t1;
III	AUGUSTUS	exon	711552	711695	.	+	.	ID=NIC58.g8402.t1.exon2;Parent=NIC58.g8402.t1;
III	AUGUSTUS	intron	711696	712133	1	+	.	ID=NIC58.g8402.t1.intron2;Parent=NIC58.g8402.t1;
III	AUGUSTUS	CDS	712134	712249	1	+	1	ID=NIC58.g8402.t1.CDS3;Parent=NIC58.g8402.t1;
III	AUGUSTUS	exon	712134	712249	.	+	.	ID=NIC58.g8402.t1.exon3;Parent=NIC58.g8402.t1;
III	AUGUSTUS	intron	712250	712292	1	+	.	ID=NIC58.g8402.t1.intron3;Parent=NIC58.g8402.t1;
III	AUGUSTUS	CDS	712293	712450	1	+	2	ID=NIC58.g8402.t1.CDS4;Parent=NIC58.g8402.t1;
III	AUGUSTUS	exon	712293	712450	.	+	.	ID=NIC58.g8402.t1.exon4;Parent=NIC58.g8402.t1;
III	AUGUSTUS	stop_codon	712448	712450	.	+	0	ID=NIC58.g8402.t1.stop1;Parent=NIC58.g8402.t1;
III	AUGUSTUS	gene	9272006	9274601	0.89	+	.	ID=NIC58.g10591;
III	AUGUSTUS	mRNA	9272006	9274601	0.89	+	.	ID=NIC58.g10591.t1;Parent=NIC58.g10591;
III	AUGUSTUS	start_codon	9272006	9272008	.	+	0	ID=NIC58.g10591.t1.start1;Parent=NIC58.g10591.t1;
III	AUGUSTUS	CDS	9272006	9272146	0.89	+	0	ID=NIC58.g10591.t1.CDS1;Parent=NIC58.g10591.t1;
III	AUGUSTUS	exon	9272006	9272146	.	+	.	ID=NIC58.g10591.t1.exon1;Parent=NIC58.g10591.t1;
III	AUGUSTUS	intron	9272147	9272417	1	+	.	ID=NIC58.g10591.t1.intron1;Parent=NIC58.g10591.t1;
III	AUGUSTUS	CDS	9272418	9272525	1	+	0	ID=NIC58.g10591.t1.CDS2;Parent=NIC58.g10591.t1;
III	AUGUSTUS	exon	9272418	9272525	.	+	.	ID=NIC58.g10591.t1.exon2;Parent=NIC58.g10591.t1;
III	AUGUSTUS	intron	9272526	9273324	1	+	.	ID=NIC58.g10591.t1.intron2;Parent=NIC58.g10591.t1;
III	AUGUSTUS	CDS	9273325	9273507	1	+	0	ID=NIC58.g10591.t1.CDS3;Parent=NIC58.g10591.t1;
III	AUGUSTUS	exon	9273325	9273507	.	+	.	ID=NIC58.g10591.t1.exon3;Parent=NIC58.g10591.t1;
III	AUGUSTUS	intron	9273508	9273553	1	+	.	ID=NIC58.g10591.t1.intron3;Parent=NIC58.g10591.t1;
III	AUGUSTUS	CDS	9273554	9273656	1	+	0	ID=NIC58.g10591.t1.CDS4;Parent=NIC58.g10591.t1;
III	AUGUSTUS	exon	9273554	9273656	.	+	.	ID=NIC58.g10591.t1.exon4;Parent=NIC58.g10591.t1;
III	AUGUSTUS	intron	9273657	9273694	1	+	.	ID=NIC58.g10591.t1.intron4;Parent=NIC58.g10591.t1;
III	AUGUSTUS	CDS	9273695	9273795	1	+	2	ID=NIC58.g10591.t1.CDS5;Parent=NIC58.g10591.t1;
III	AUGUSTUS	exon	9273695	9273795	.	+	.	ID=NIC58.g10591.t1.exon5;Parent=NIC58.g10591.t1;
III	AUGUSTUS	intron	9273796	9274241	1	+	.	ID=NIC58.g10591.t1.intron5;Parent=NIC58.g10591.t1;
III	AUGUSTUS	CDS	9274242	9274324	1	+	0	ID=NIC58.g10591.t1.CDS6;Parent=NIC58.g10591.t1;
III	AUGUSTUS	exon	9274242	9274324	.	+	.	ID=NIC58.g10591.t1.exon6;Parent=NIC58.g10591.t1;
III	AUGUSTUS	intron	9274325	9274489	1	+	.	ID=NIC58.g10591.t1.intron6;Parent=NIC58.g10591.t1;
III	AUGUSTUS	CDS	9274490	9274601	1	+	1	ID=NIC58.g10591.t1.CDS7;Parent=NIC58.g10591.t1;
III	AUGUSTUS	exon	9274490	9274601	.	+	.	ID=NIC58.g10591.t1.exon7;Parent=NIC58.g10591.t1;
III	AUGUSTUS	stop_codon	9274599	9274601	.	+	0	ID=NIC58.g10591.t1.stop1;Parent=NIC58.g10591.t1;
III	AUGUSTUS	gene	11365911	11366607	0.44	+	.	ID=NIC58.g11052;
III	AUGUSTUS	mRNA	11365911	11366607	0.44	+	.	ID=NIC58.g11052.t1;Parent=NIC58.g11052;
III	AUGUSTUS	start_codon	11365911	11365913	.	+	0	ID=NIC58.g11052.t1.start1;Parent=NIC58.g11052.t1;
III	AUGUSTUS	CDS	11365911	11366046	0.44	+	0	ID=NIC58.g11052.t1.CDS1;Parent=NIC58.g11052.t1;
III	AUGUSTUS	exon	11365911	11366046	.	+	.	ID=NIC58.g11052.t1.exon1;Parent=NIC58.g11052.t1;
III	AUGUSTUS	intron	11366047	11366112	1	+	.	ID=NIC58.g11052.t1.intron1;Parent=NIC58.g11052.t1;
III	AUGUSTUS	CDS	11366113	11366180	1	+	2	ID=NIC58.g11052.t1.CDS2;Parent=NIC58.g11052.t1;
III	AUGUSTUS	exon	11366113	11366180	.	+	.	ID=NIC58.g11052.t1.exon2;Parent=NIC58.g11052.t1;
III	AUGUSTUS	intron	11366181	11366225	1	+	.	ID=NIC58.g11052.t1.intron2;Parent=NIC58.g11052.t1;
III	AUGUSTUS	CDS	11366226	11366342	1	+	0	ID=NIC58.g11052.t1.CDS3;Parent=NIC58.g11052.t1;
III	AUGUSTUS	exon	11366226	11366342	.	+	.	ID=NIC58.g11052.t1.exon3;Parent=NIC58.g11052.t1;
III	AUGUSTUS	intron	11366343	11366387	1	+	.	ID=NIC58.g11052.t1.intron3;Parent=NIC58.g11052.t1;
III	AUGUSTUS	CDS	11366388	11366449	1	+	0	ID=NIC58.g11052.t1.CDS4;Parent=NIC58.g11052.t1;
III	AUGUSTUS	exon	11366388	11366449	.	+	.	ID=NIC58.g11052.t1.exon4;Parent=NIC58.g11052.t1;
III	AUGUSTUS	intron	11366450	11366492	1	+	.	ID=NIC58.g11052.t1.intron4;Parent=NIC58.g11052.t1;
III	AUGUSTUS	CDS	11366493	11366607	1	+	1	ID=NIC58.g11052.t1.CDS5;Parent=NIC58.g11052.t1;
III	AUGUSTUS	exon	11366493	11366607	.	+	.	ID=NIC58.g11052.t1.exon5;Parent=NIC58.g11052.t1;
III	AUGUSTUS	stop_codon	11366605	11366607	.	+	0	ID=NIC58.g11052.t1.stop1;Parent=NIC58.g11052.t1;
III	AUGUSTUS	gene	694454	697366	1	-	.	ID=NIC58.g8399;
III	AUGUSTUS	mRNA	694454	697366	1	-	.	ID=NIC58.g8399.t1;Parent=NIC58.g8399;
III	AUGUSTUS	stop_codon	694454	694456	.	-	0	ID=NIC58.g8399.t1.stop1;Parent=NIC58.g8399.t1;
III	AUGUSTUS	CDS	694454	694549	1	-	0	ID=NIC58.g8399.t1.CDS1;Parent=NIC58.g8399.t1;
III	AUGUSTUS	exon	694454	694549	.	-	.	ID=NIC58.g8399.t1.exon1;Parent=NIC58.g8399.t1;
III	AUGUSTUS	intron	694550	694967	1	-	.	ID=NIC58.g8399.t1.intron1;Parent=NIC58.g8399.t1;
III	AUGUSTUS	CDS	694968	695150	1	-	0	ID=NIC58.g8399.t1.CDS2;Parent=NIC58.g8399.t1;
III	AUGUSTUS	exon	694968	695150	.	-	.	ID=NIC58.g8399.t1.exon2;Parent=NIC58.g8399.t1;
III	AUGUSTUS	intron	695151	695195	1	-	.	ID=NIC58.g8399.t1.intron2;Parent=NIC58.g8399.t1;
III	AUGUSTUS	CDS	695196	695295	1	-	1	ID=NIC58.g8399.t1.CDS3;Parent=NIC58.g8399.t1;
III	AUGUSTUS	exon	695196	695295	.	-	.	ID=NIC58.g8399.t1.exon3;Parent=NIC58.g8399.t1;
III	AUGUSTUS	intron	695296	696035	1	-	.	ID=NIC58.g8399.t1.intron3;Parent=NIC58.g8399.t1;
III	AUGUSTUS	CDS	696036	696159	1	-	2	ID=NIC58.g8399.t1.CDS4;Parent=NIC58.g8399.t1;
III	AUGUSTUS	exon	696036	696159	.	-	.	ID=NIC58.g8399.t1.exon4;Parent=NIC58.g8399.t1;
III	AUGUSTUS	intron	696160	696202	1	-	.	ID=NIC58.g8399.t1.intron4;Parent=NIC58.g8399.t1;
III	AUGUSTUS	CDS	696203	696353	1	-	0	ID=NIC58.g8399.t1.CDS5;Parent=NIC58.g8399.t1;
III	AUGUSTUS	exon	696203	696353	.	-	.	ID=NIC58.g8399.t1.exon5;Parent=NIC58.g8399.t1;
III	AUGUSTUS	intron	696354	696397	1	-	.	ID=NIC58.g8399.t1.intron5;Parent=NIC58.g8399.t1;
III	AUGUSTUS	CDS	696398	696475	1	-	0	ID=NIC58.g8399.t1.CDS6;Parent=NIC58.g8399.t1;
III	AUGUSTUS	exon	696398	696475	.	-	.	ID=NIC58.g8399.t1.exon6;Parent=NIC58.g8399.t1;
III	AUGUSTUS	intron	696476	697032	1	-	.	ID=NIC58.g8399.t1.intron6;Parent=NIC58.g8399.t1;
III	AUGUSTUS	CDS	697033	697128	1	-	0	ID=NIC58.g8399.t1.CDS7;Parent=NIC58.g8399.t1;
III	AUGUSTUS	exon	697033	697128	.	-	.	ID=NIC58.g8399.t1.exon7;Parent=NIC58.g8399.t1;
III	AUGUSTUS	intron	697129	697170	1	-	.	ID=NIC58.g8399.t1.intron7;Parent=NIC58.g8399.t1;
III	AUGUSTUS	CDS	697171	697296	1	-	0	ID=NIC58.g8399.t1.CDS8;Parent=NIC58.g8399.t1;
III	AUGUSTUS	exon	697171	697296	.	-	.	ID=NIC58.g8399.t1.exon8;Parent=NIC58.g8399.t1;
III	AUGUSTUS	intron	697297	697342	1	-	.	ID=NIC58.g8399.t1.intron8;Parent=NIC58.g8399.t1;
III	AUGUSTUS	CDS	697343	697366	1	-	0	ID=NIC58.g8399.t1.CDS9;Parent=NIC58.g8399.t1;
III	AUGUSTUS	exon	697343	697366	.	-	.	ID=NIC58.g8399.t1.exon9;Parent=NIC58.g8399.t1;
III	AUGUSTUS	start_codon	697364	697366	.	-	0	ID=NIC58.g8399.t1.start1;Parent=NIC58.g8399.t1;
IV	AUGUSTUS	gene	6351496	6352384	0.99	+	.	ID=NIC58.g12525;
IV	AUGUSTUS	mRNA	6351496	6352384	0.99	+	.	ID=NIC58.g12525.t1;Parent=NIC58.g12525;
IV	AUGUSTUS	start_codon	6351496	6351498	.	+	0	ID=NIC58.g12525.t1.start1;Parent=NIC58.g12525.t1;
IV	AUGUSTUS	CDS	6351496	6351624	0.99	+	0	ID=NIC58.g12525.t1.CDS1;Parent=NIC58.g12525.t1;
IV	AUGUSTUS	exon	6351496	6351624	.	+	.	ID=NIC58.g12525.t1.exon1;Parent=NIC58.g12525.t1;
IV	AUGUSTUS	intron	6351625	6351837	1	+	.	ID=NIC58.g12525.t1.intron1;Parent=NIC58.g12525.t1;
IV	AUGUSTUS	CDS	6351838	6352032	1	+	0	ID=NIC58.g12525.t1.CDS2;Parent=NIC58.g12525.t1;
IV	AUGUSTUS	exon	6351838	6352032	.	+	.	ID=NIC58.g12525.t1.exon2;Parent=NIC58.g12525.t1;
IV	AUGUSTUS	intron	6352033	6352078	1	+	.	ID=NIC58.g12525.t1.intron2;Parent=NIC58.g12525.t1;
IV	AUGUSTUS	CDS	6352079	6352249	1	+	0	ID=NIC58.g12525.t1.CDS3;Parent=NIC58.g12525.t1;
IV	AUGUSTUS	exon	6352079	6352249	.	+	.	ID=NIC58.g12525.t1.exon3;Parent=NIC58.g12525.t1;
IV	AUGUSTUS	intron	6352250	6352324	1	+	.	ID=NIC58.g12525.t1.intron3;Parent=NIC58.g12525.t1;
IV	AUGUSTUS	CDS	6352325	6352384	1	+	0	ID=NIC58.g12525.t1.CDS4;Parent=NIC58.g12525.t1;
IV	AUGUSTUS	exon	6352325	6352384	.	+	.	ID=NIC58.g12525.t1.exon4;Parent=NIC58.g12525.t1;
IV	AUGUSTUS	stop_codon	6352382	6352384	.	+	0	ID=NIC58.g12525.t1.stop1;Parent=NIC58.g12525.t1;
X	AUGUSTUS	gene	2447521	2455149	0.99	+	.	ID=NIC58.g14829;
X	AUGUSTUS	mRNA	2447521	2455149	0.99	+	.	ID=NIC58.g14829.t1;Parent=NIC58.g14829;
X	AUGUSTUS	start_codon	2447521	2447523	.	+	0	ID=NIC58.g14829.t1.start1;Parent=NIC58.g14829.t1;
X	AUGUSTUS	CDS	2447521	2449660	0.99	+	0	ID=NIC58.g14829.t1.CDS1;Parent=NIC58.g14829.t1;
X	AUGUSTUS	exon	2447521	2449660	.	+	.	ID=NIC58.g14829.t1.exon1;Parent=NIC58.g14829.t1;
X	AUGUSTUS	intron	2449661	2449754	1	+	.	ID=NIC58.g14829.t1.intron1;Parent=NIC58.g14829.t1;
X	AUGUSTUS	CDS	2449755	2449882	1	+	2	ID=NIC58.g14829.t1.CDS2;Parent=NIC58.g14829.t1;
X	AUGUSTUS	exon	2449755	2449882	.	+	.	ID=NIC58.g14829.t1.exon2;Parent=NIC58.g14829.t1;
X	AUGUSTUS	intron	2449883	2449926	1	+	.	ID=NIC58.g14829.t1.intron2;Parent=NIC58.g14829.t1;
X	AUGUSTUS	CDS	2449927	2450148	1	+	0	ID=NIC58.g14829.t1.CDS3;Parent=NIC58.g14829.t1;
X	AUGUSTUS	exon	2449927	2450148	.	+	.	ID=NIC58.g14829.t1.exon3;Parent=NIC58.g14829.t1;
X	AUGUSTUS	intron	2450149	2450195	1	+	.	ID=NIC58.g14829.t1.intron3;Parent=NIC58.g14829.t1;
X	AUGUSTUS	CDS	2450196	2450768	1	+	0	ID=NIC58.g14829.t1.CDS4;Parent=NIC58.g14829.t1;
X	AUGUSTUS	exon	2450196	2450768	.	+	.	ID=NIC58.g14829.t1.exon4;Parent=NIC58.g14829.t1;
X	AUGUSTUS	intron	2450769	2454619	1	+	.	ID=NIC58.g14829.t1.intron4;Parent=NIC58.g14829.t1;
X	AUGUSTUS	CDS	2454620	2454826	1	+	0	ID=NIC58.g14829.t1.CDS5;Parent=NIC58.g14829.t1;
X	AUGUSTUS	exon	2454620	2454826	.	+	.	ID=NIC58.g14829.t1.exon5;Parent=NIC58.g14829.t1;
X	AUGUSTUS	intron	2454827	2454874	1	+	.	ID=NIC58.g14829.t1.intron5;Parent=NIC58.g14829.t1;
X	AUGUSTUS	CDS	2454875	2455021	1	+	0	ID=NIC58.g14829.t1.CDS6;Parent=NIC58.g14829.t1;
X	AUGUSTUS	exon	2454875	2455021	.	+	.	ID=NIC58.g14829.t1.exon6;Parent=NIC58.g14829.t1;
X	AUGUSTUS	intron	2455022	2455068	1	+	.	ID=NIC58.g14829.t1.intron6;Parent=NIC58.g14829.t1;
X	AUGUSTUS	CDS	2455069	2455149	1	+	0	ID=NIC58.g14829.t1.CDS7;Parent=NIC58.g14829.t1;
X	AUGUSTUS	exon	2455069	2455149	.	+	.	ID=NIC58.g14829.t1.exon7;Parent=NIC58.g14829.t1;
X	AUGUSTUS	stop_codon	2455147	2455149	.	+	0	ID=NIC58.g14829.t1.stop1;Parent=NIC58.g14829.t1;
III	AUGUSTUS	gene	4933592	4934376	1	+	.	ID=NIC58.g9424;
III	AUGUSTUS	mRNA	4933592	4934376	1	+	.	ID=NIC58.g9424.t1;Parent=NIC58.g9424;
III	AUGUSTUS	start_codon	4933592	4933594	.	+	0	ID=NIC58.g9424.t1.start1;Parent=NIC58.g9424.t1;
III	AUGUSTUS	CDS	4933592	4933727	1	+	0	ID=NIC58.g9424.t1.CDS1;Parent=NIC58.g9424.t1;
III	AUGUSTUS	exon	4933592	4933727	.	+	.	ID=NIC58.g9424.t1.exon1;Parent=NIC58.g9424.t1;
III	AUGUSTUS	intron	4933728	4933855	1	+	.	ID=NIC58.g9424.t1.intron1;Parent=NIC58.g9424.t1;
III	AUGUSTUS	CDS	4933856	4933996	1	+	2	ID=NIC58.g9424.t1.CDS2;Parent=NIC58.g9424.t1;
III	AUGUSTUS	exon	4933856	4933996	.	+	.	ID=NIC58.g9424.t1.exon2;Parent=NIC58.g9424.t1;
III	AUGUSTUS	intron	4933997	4934042	1	+	.	ID=NIC58.g9424.t1.intron2;Parent=NIC58.g9424.t1;
III	AUGUSTUS	CDS	4934043	4934138	1	+	2	ID=NIC58.g9424.t1.CDS3;Parent=NIC58.g9424.t1;
III	AUGUSTUS	exon	4934043	4934138	.	+	.	ID=NIC58.g9424.t1.exon3;Parent=NIC58.g9424.t1;
III	AUGUSTUS	intron	4934139	4934185	1	+	.	ID=NIC58.g9424.t1.intron3;Parent=NIC58.g9424.t1;
III	AUGUSTUS	CDS	4934186	4934376	1	+	2	ID=NIC58.g9424.t1.CDS4;Parent=NIC58.g9424.t1;
III	AUGUSTUS	exon	4934186	4934376	.	+	.	ID=NIC58.g9424.t1.exon4;Parent=NIC58.g9424.t1;
III	AUGUSTUS	stop_codon	4934374	4934376	.	+	0	ID=NIC58.g9424.t1.stop1;Parent=NIC58.g9424.t1;
III	AUGUSTUS	gene	6139060	6145056	2.45	-	.	ID=NIC58.g9769;
III	AUGUSTUS	mRNA	6139060	6143298	0.45	-	.	ID=NIC58.g9769.t1;Parent=NIC58.g9769;
III	AUGUSTUS	stop_codon	6139060	6139062	.	-	0	ID=NIC58.g9769.t1.stop1;Parent=NIC58.g9769.t1;
III	AUGUSTUS	CDS	6139060	6139207	1	-	1	ID=NIC58.g9769.t1.CDS1;Parent=NIC58.g9769.t1;
III	AUGUSTUS	exon	6139060	6139207	.	-	.	ID=NIC58.g9769.t1.exon1;Parent=NIC58.g9769.t1;
III	AUGUSTUS	intron	6139208	6139255	1	-	.	ID=NIC58.g9769.t1.intron1;Parent=NIC58.g9769.t1;
III	AUGUSTUS	CDS	6139256	6139386	1	-	0	ID=NIC58.g9769.t1.CDS2;Parent=NIC58.g9769.t1;
III	AUGUSTUS	exon	6139256	6139386	.	-	.	ID=NIC58.g9769.t1.exon2;Parent=NIC58.g9769.t1;
III	AUGUSTUS	intron	6139387	6139459	1	-	.	ID=NIC58.g9769.t1.intron2;Parent=NIC58.g9769.t1;
III	AUGUSTUS	CDS	6139460	6139625	1	-	1	ID=NIC58.g9769.t1.CDS3;Parent=NIC58.g9769.t1;
III	AUGUSTUS	exon	6139460	6139625	.	-	.	ID=NIC58.g9769.t1.exon3;Parent=NIC58.g9769.t1;
III	AUGUSTUS	intron	6139626	6139755	1	-	.	ID=NIC58.g9769.t1.intron3;Parent=NIC58.g9769.t1;
III	AUGUSTUS	CDS	6139756	6139974	1	-	1	ID=NIC58.g9769.t1.CDS4;Parent=NIC58.g9769.t1;
III	AUGUSTUS	exon	6139756	6139974	.	-	.	ID=NIC58.g9769.t1.exon4;Parent=NIC58.g9769.t1;
III	AUGUSTUS	intron	6139975	6140018	1	-	.	ID=NIC58.g9769.t1.intron4;Parent=NIC58.g9769.t1;
III	AUGUSTUS	CDS	6140019	6140215	1	-	0	ID=NIC58.g9769.t1.CDS5;Parent=NIC58.g9769.t1;
III	AUGUSTUS	exon	6140019	6140215	.	-	.	ID=NIC58.g9769.t1.exon5;Parent=NIC58.g9769.t1;
III	AUGUSTUS	intron	6140216	6140259	1	-	.	ID=NIC58.g9769.t1.intron5;Parent=NIC58.g9769.t1;
III	AUGUSTUS	CDS	6140260	6140829	1	-	0	ID=NIC58.g9769.t1.CDS6;Parent=NIC58.g9769.t1;
III	AUGUSTUS	exon	6140260	6140829	.	-	.	ID=NIC58.g9769.t1.exon6;Parent=NIC58.g9769.t1;
III	AUGUSTUS	intron	6140830	6140877	1	-	.	ID=NIC58.g9769.t1.intron6;Parent=NIC58.g9769.t1;
III	AUGUSTUS	CDS	6140878	6141058	1	-	1	ID=NIC58.g9769.t1.CDS7;Parent=NIC58.g9769.t1;
III	AUGUSTUS	exon	6140878	6141058	.	-	.	ID=NIC58.g9769.t1.exon7;Parent=NIC58.g9769.t1;
III	AUGUSTUS	intron	6141059	6141103	1	-	.	ID=NIC58.g9769.t1.intron7;Parent=NIC58.g9769.t1;
III	AUGUSTUS	CDS	6141104	6141300	1	-	0	ID=NIC58.g9769.t1.CDS8;Parent=NIC58.g9769.t1;
III	AUGUSTUS	exon	6141104	6141300	.	-	.	ID=NIC58.g9769.t1.exon8;Parent=NIC58.g9769.t1;
III	AUGUSTUS	intron	6141301	6141345	1	-	.	ID=NIC58.g9769.t1.intron8;Parent=NIC58.g9769.t1;
III	AUGUSTUS	CDS	6141346	6141483	1	-	0	ID=NIC58.g9769.t1.CDS9;Parent=NIC58.g9769.t1;
III	AUGUSTUS	exon	6141346	6141483	.	-	.	ID=NIC58.g9769.t1.exon9;Parent=NIC58.g9769.t1;
III	AUGUSTUS	intron	6141484	6141527	1	-	.	ID=NIC58.g9769.t1.intron9;Parent=NIC58.g9769.t1;
III	AUGUSTUS	CDS	6141528	6141674	1	-	0	ID=NIC58.g9769.t1.CDS10;Parent=NIC58.g9769.t1;
III	AUGUSTUS	exon	6141528	6141674	.	-	.	ID=NIC58.g9769.t1.exon10;Parent=NIC58.g9769.t1;
III	AUGUSTUS	intron	6141675	6141727	1	-	.	ID=NIC58.g9769.t1.intron10;Parent=NIC58.g9769.t1;
III	AUGUSTUS	CDS	6141728	6142115	1	-	1	ID=NIC58.g9769.t1.CDS11;Parent=NIC58.g9769.t1;
III	AUGUSTUS	exon	6141728	6142115	.	-	.	ID=NIC58.g9769.t1.exon11;Parent=NIC58.g9769.t1;
III	AUGUSTUS	intron	6142116	6142159	1	-	.	ID=NIC58.g9769.t1.intron11;Parent=NIC58.g9769.t1;
III	AUGUSTUS	CDS	6142160	6142533	1	-	0	ID=NIC58.g9769.t1.CDS12;Parent=NIC58.g9769.t1;
III	AUGUSTUS	exon	6142160	6142533	.	-	.	ID=NIC58.g9769.t1.exon12;Parent=NIC58.g9769.t1;
III	AUGUSTUS	intron	6142534	6142579	1	-	.	ID=NIC58.g9769.t1.intron12;Parent=NIC58.g9769.t1;
III	AUGUSTUS	CDS	6142580	6142637	1	-	1	ID=NIC58.g9769.t1.CDS13;Parent=NIC58.g9769.t1;
III	AUGUSTUS	exon	6142580	6142637	.	-	.	ID=NIC58.g9769.t1.exon13;Parent=NIC58.g9769.t1;
III	AUGUSTUS	intron	6142638	6142754	1	-	.	ID=NIC58.g9769.t1.intron13;Parent=NIC58.g9769.t1;
III	AUGUSTUS	CDS	6142755	6142898	0.75	-	1	ID=NIC58.g9769.t1.CDS14;Parent=NIC58.g9769.t1;
III	AUGUSTUS	exon	6142755	6142898	.	-	.	ID=NIC58.g9769.t1.exon14;Parent=NIC58.g9769.t1;
III	AUGUSTUS	intron	6142899	6143272	0.75	-	.	ID=NIC58.g9769.t1.intron14;Parent=NIC58.g9769.t1;
III	AUGUSTUS	CDS	6143273	6143298	0.45	-	0	ID=NIC58.g9769.t1.CDS15;Parent=NIC58.g9769.t1;
III	AUGUSTUS	exon	6143273	6143298	.	-	.	ID=NIC58.g9769.t1.exon15;Parent=NIC58.g9769.t1;
III	AUGUSTUS	start_codon	6143296	6143298	.	-	0	ID=NIC58.g9769.t1.start1;Parent=NIC58.g9769.t1;
III	AUGUSTUS	gene	1384489	1386028	0.96	-	.	ID=NIC58.g8506;
III	AUGUSTUS	mRNA	1384489	1386028	0.96	-	.	ID=NIC58.g8506.t1;Parent=NIC58.g8506;
III	AUGUSTUS	stop_codon	1384489	1384491	.	-	0	ID=NIC58.g8506.t1.stop1;Parent=NIC58.g8506.t1;
III	AUGUSTUS	CDS	1384489	1384821	0.96	-	0	ID=NIC58.g8506.t1.CDS1;Parent=NIC58.g8506.t1;
III	AUGUSTUS	exon	1384489	1384821	.	-	.	ID=NIC58.g8506.t1.exon1;Parent=NIC58.g8506.t1;
III	AUGUSTUS	intron	1384822	1385465	1	-	.	ID=NIC58.g8506.t1.intron1;Parent=NIC58.g8506.t1;
III	AUGUSTUS	CDS	1385466	1385891	1	-	0	ID=NIC58.g8506.t1.CDS2;Parent=NIC58.g8506.t1;
III	AUGUSTUS	exon	1385466	1385891	.	-	.	ID=NIC58.g8506.t1.exon2;Parent=NIC58.g8506.t1;
III	AUGUSTUS	intron	1385892	1385935	1	-	.	ID=NIC58.g8506.t1.intron2;Parent=NIC58.g8506.t1;
III	AUGUSTUS	CDS	1385936	1386028	1	-	0	ID=NIC58.g8506.t1.CDS3;Parent=NIC58.g8506.t1;
III	AUGUSTUS	exon	1385936	1386028	.	-	.	ID=NIC58.g8506.t1.exon3;Parent=NIC58.g8506.t1;
III	AUGUSTUS	start_codon	1386026	1386028	.	-	0	ID=NIC58.g8506.t1.start1;Parent=NIC58.g8506.t1;
I	AUGUSTUS	gene	11890019	11892427	0.75	+	.	ID=NIC58.g21163;
I	AUGUSTUS	mRNA	11890019	11892427	0.75	+	.	ID=NIC58.g21163.t1;Parent=NIC58.g21163;
I	AUGUSTUS	start_codon	11890019	11890021	.	+	0	ID=NIC58.g21163.t1.start1;Parent=NIC58.g21163.t1;
I	AUGUSTUS	CDS	11890019	11890237	1	+	0	ID=NIC58.g21163.t1.CDS1;Parent=NIC58.g21163.t1;
I	AUGUSTUS	exon	11890019	11890237	.	+	.	ID=NIC58.g21163.t1.exon1;Parent=NIC58.g21163.t1;
I	AUGUSTUS	intron	11890238	11890312	1	+	.	ID=NIC58.g21163.t1.intron1;Parent=NIC58.g21163.t1;
I	AUGUSTUS	CDS	11890313	11890460	0.75	+	0	ID=NIC58.g21163.t1.CDS2;Parent=NIC58.g21163.t1;
I	AUGUSTUS	exon	11890313	11890460	.	+	.	ID=NIC58.g21163.t1.exon2;Parent=NIC58.g21163.t1;
I	AUGUSTUS	intron	11890461	11890696	0.75	+	.	ID=NIC58.g21163.t1.intron2;Parent=NIC58.g21163.t1;
I	AUGUSTUS	CDS	11890697	11890761	0.75	+	2	ID=NIC58.g21163.t1.CDS3;Parent=NIC58.g21163.t1;
I	AUGUSTUS	exon	11890697	11890761	.	+	.	ID=NIC58.g21163.t1.exon3;Parent=NIC58.g21163.t1;
I	AUGUSTUS	intron	11890762	11890857	1	+	.	ID=NIC58.g21163.t1.intron3;Parent=NIC58.g21163.t1;
I	AUGUSTUS	CDS	11890858	11891505	1	+	0	ID=NIC58.g21163.t1.CDS4;Parent=NIC58.g21163.t1;
I	AUGUSTUS	exon	11890858	11891505	.	+	.	ID=NIC58.g21163.t1.exon4;Parent=NIC58.g21163.t1;
I	AUGUSTUS	intron	11891506	11891553	1	+	.	ID=NIC58.g21163.t1.intron4;Parent=NIC58.g21163.t1;
I	AUGUSTUS	CDS	11891554	11891823	1	+	0	ID=NIC58.g21163.t1.CDS5;Parent=NIC58.g21163.t1;
I	AUGUSTUS	exon	11891554	11891823	.	+	.	ID=NIC58.g21163.t1.exon5;Parent=NIC58.g21163.t1;
I	AUGUSTUS	intron	11891824	11891872	1	+	.	ID=NIC58.g21163.t1.intron5;Parent=NIC58.g21163.t1;
I	AUGUSTUS	CDS	11891873	11892061	1	+	0	ID=NIC58.g21163.t1.CDS6;Parent=NIC58.g21163.t1;
I	AUGUSTUS	exon	11891873	11892061	.	+	.	ID=NIC58.g21163.t1.exon6;Parent=NIC58.g21163.t1;
I	AUGUSTUS	intron	11892062	11892103	1	+	.	ID=NIC58.g21163.t1.intron6;Parent=NIC58.g21163.t1;
I	AUGUSTUS	CDS	11892104	11892427	1	+	0	ID=NIC58.g21163.t1.CDS7;Parent=NIC58.g21163.t1;
I	AUGUSTUS	exon	11892104	11892427	.	+	.	ID=NIC58.g21163.t1.exon7;Parent=NIC58.g21163.t1;
I	AUGUSTUS	stop_codon	11892425	11892427	.	+	0	ID=NIC58.g21163.t1.stop1;Parent=NIC58.g21163.t1;
X	AUGUSTUS	gene	11099530	11102680	0.99	-	.	ID=NIC58.g16736;
X	AUGUSTUS	mRNA	11099530	11102680	0.99	-	.	ID=NIC58.g16736.t1;Parent=NIC58.g16736;
X	AUGUSTUS	stop_codon	11099530	11099532	.	-	0	ID=NIC58.g16736.t1.stop1;Parent=NIC58.g16736.t1;
X	AUGUSTUS	CDS	11099530	11099653	0.99	-	1	ID=NIC58.g16736.t1.CDS1;Parent=NIC58.g16736.t1;
X	AUGUSTUS	exon	11099530	11099653	.	-	.	ID=NIC58.g16736.t1.exon1;Parent=NIC58.g16736.t1;
X	AUGUSTUS	intron	11099654	11099794	1	-	.	ID=NIC58.g16736.t1.intron1;Parent=NIC58.g16736.t1;
X	AUGUSTUS	CDS	11099795	11099949	1	-	0	ID=NIC58.g16736.t1.CDS2;Parent=NIC58.g16736.t1;
X	AUGUSTUS	exon	11099795	11099949	.	-	.	ID=NIC58.g16736.t1.exon2;Parent=NIC58.g16736.t1;
X	AUGUSTUS	intron	11099950	11099997	1	-	.	ID=NIC58.g16736.t1.intron2;Parent=NIC58.g16736.t1;
X	AUGUSTUS	CDS	11099998	11100098	1	-	2	ID=NIC58.g16736.t1.CDS3;Parent=NIC58.g16736.t1;
X	AUGUSTUS	exon	11099998	11100098	.	-	.	ID=NIC58.g16736.t1.exon3;Parent=NIC58.g16736.t1;
X	AUGUSTUS	intron	11100099	11100140	1	-	.	ID=NIC58.g16736.t1.intron3;Parent=NIC58.g16736.t1;
X	AUGUSTUS	CDS	11100141	11100222	1	-	0	ID=NIC58.g16736.t1.CDS4;Parent=NIC58.g16736.t1;
X	AUGUSTUS	exon	11100141	11100222	.	-	.	ID=NIC58.g16736.t1.exon4;Parent=NIC58.g16736.t1;
X	AUGUSTUS	intron	11100223	11100730	1	-	.	ID=NIC58.g16736.t1.intron4;Parent=NIC58.g16736.t1;
X	AUGUSTUS	CDS	11100731	11100859	1	-	0	ID=NIC58.g16736.t1.CDS5;Parent=NIC58.g16736.t1;
X	AUGUSTUS	exon	11100731	11100859	.	-	.	ID=NIC58.g16736.t1.exon5;Parent=NIC58.g16736.t1;
X	AUGUSTUS	intron	11100860	11101258	1	-	.	ID=NIC58.g16736.t1.intron5;Parent=NIC58.g16736.t1;
X	AUGUSTUS	CDS	11101259	11101381	1	-	0	ID=NIC58.g16736.t1.CDS6;Parent=NIC58.g16736.t1;
X	AUGUSTUS	exon	11101259	11101381	.	-	.	ID=NIC58.g16736.t1.exon6;Parent=NIC58.g16736.t1;
X	AUGUSTUS	intron	11101382	11101509	1	-	.	ID=NIC58.g16736.t1.intron6;Parent=NIC58.g16736.t1;
X	AUGUSTUS	CDS	11101510	11101593	1	-	0	ID=NIC58.g16736.t1.CDS7;Parent=NIC58.g16736.t1;
X	AUGUSTUS	exon	11101510	11101593	.	-	.	ID=NIC58.g16736.t1.exon7;Parent=NIC58.g16736.t1;
X	AUGUSTUS	intron	11101594	11102632	1	-	.	ID=NIC58.g16736.t1.intron7;Parent=NIC58.g16736.t1;
X	AUGUSTUS	CDS	11102633	11102680	1	-	0	ID=NIC58.g16736.t1.CDS8;Parent=NIC58.g16736.t1;
X	AUGUSTUS	exon	11102633	11102680	.	-	.	ID=NIC58.g16736.t1.exon8;Parent=NIC58.g16736.t1;
X	AUGUSTUS	start_codon	11102678	11102680	.	-	0	ID=NIC58.g16736.t1.start1;Parent=NIC58.g16736.t1;
II	AUGUSTUS	gene	6468445	6471113	0.99	-	.	ID=NIC58.g6710;
II	AUGUSTUS	mRNA	6468445	6471113	0.99	-	.	ID=NIC58.g6710.t1;Parent=NIC58.g6710;
II	AUGUSTUS	stop_codon	6468445	6468447	.	-	0	ID=NIC58.g6710.t1.stop1;Parent=NIC58.g6710.t1;
II	AUGUSTUS	CDS	6468445	6468498	1	-	0	ID=NIC58.g6710.t1.CDS1;Parent=NIC58.g6710.t1;
II	AUGUSTUS	exon	6468445	6468498	.	-	.	ID=NIC58.g6710.t1.exon1;Parent=NIC58.g6710.t1;
II	AUGUSTUS	intron	6468499	6468545	1	-	.	ID=NIC58.g6710.t1.intron1;Parent=NIC58.g6710.t1;
II	AUGUSTUS	CDS	6468546	6468815	1	-	0	ID=NIC58.g6710.t1.CDS2;Parent=NIC58.g6710.t1;
II	AUGUSTUS	exon	6468546	6468815	.	-	.	ID=NIC58.g6710.t1.exon2;Parent=NIC58.g6710.t1;
II	AUGUSTUS	intron	6468816	6468862	1	-	.	ID=NIC58.g6710.t1.intron2;Parent=NIC58.g6710.t1;
II	AUGUSTUS	CDS	6468863	6468970	1	-	0	ID=NIC58.g6710.t1.CDS3;Parent=NIC58.g6710.t1;
II	AUGUSTUS	exon	6468863	6468970	.	-	.	ID=NIC58.g6710.t1.exon3;Parent=NIC58.g6710.t1;
II	AUGUSTUS	intron	6468971	6469021	1	-	.	ID=NIC58.g6710.t1.intron3;Parent=NIC58.g6710.t1;
II	AUGUSTUS	CDS	6469022	6469092	1	-	2	ID=NIC58.g6710.t1.CDS4;Parent=NIC58.g6710.t1;
II	AUGUSTUS	exon	6469022	6469092	.	-	.	ID=NIC58.g6710.t1.exon4;Parent=NIC58.g6710.t1;
II	AUGUSTUS	intron	6469093	6469132	1	-	.	ID=NIC58.g6710.t1.intron4;Parent=NIC58.g6710.t1;
II	AUGUSTUS	CDS	6469133	6469285	1	-	2	ID=NIC58.g6710.t1.CDS5;Parent=NIC58.g6710.t1;
II	AUGUSTUS	exon	6469133	6469285	.	-	.	ID=NIC58.g6710.t1.exon5;Parent=NIC58.g6710.t1;
II	AUGUSTUS	intron	6469286	6469331	1	-	.	ID=NIC58.g6710.t1.intron5;Parent=NIC58.g6710.t1;
II	AUGUSTUS	CDS	6469332	6469407	1	-	0	ID=NIC58.g6710.t1.CDS6;Parent=NIC58.g6710.t1;
II	AUGUSTUS	exon	6469332	6469407	.	-	.	ID=NIC58.g6710.t1.exon6;Parent=NIC58.g6710.t1;
II	AUGUSTUS	intron	6469408	6469455	1	-	.	ID=NIC58.g6710.t1.intron6;Parent=NIC58.g6710.t1;
II	AUGUSTUS	CDS	6469456	6470032	0.99	-	1	ID=NIC58.g6710.t1.CDS7;Parent=NIC58.g6710.t1;
II	AUGUSTUS	exon	6469456	6470032	.	-	.	ID=NIC58.g6710.t1.exon7;Parent=NIC58.g6710.t1;
II	AUGUSTUS	intron	6470033	6470081	1	-	.	ID=NIC58.g6710.t1.intron7;Parent=NIC58.g6710.t1;
II	AUGUSTUS	CDS	6470082	6470387	1	-	1	ID=NIC58.g6710.t1.CDS8;Parent=NIC58.g6710.t1;
II	AUGUSTUS	exon	6470082	6470387	.	-	.	ID=NIC58.g6710.t1.exon8;Parent=NIC58.g6710.t1;
II	AUGUSTUS	intron	6470388	6470431	1	-	.	ID=NIC58.g6710.t1.intron8;Parent=NIC58.g6710.t1;
II	AUGUSTUS	CDS	6470432	6470542	1	-	1	ID=NIC58.g6710.t1.CDS9;Parent=NIC58.g6710.t1;
II	AUGUSTUS	exon	6470432	6470542	.	-	.	ID=NIC58.g6710.t1.exon9;Parent=NIC58.g6710.t1;
II	AUGUSTUS	intron	6470543	6470587	1	-	.	ID=NIC58.g6710.t1.intron9;Parent=NIC58.g6710.t1;
II	AUGUSTUS	CDS	6470588	6470676	1	-	0	ID=NIC58.g6710.t1.CDS10;Parent=NIC58.g6710.t1;
II	AUGUSTUS	exon	6470588	6470676	.	-	.	ID=NIC58.g6710.t1.exon10;Parent=NIC58.g6710.t1;
II	AUGUSTUS	intron	6470677	6470725	1	-	.	ID=NIC58.g6710.t1.intron10;Parent=NIC58.g6710.t1;
II	AUGUSTUS	CDS	6470726	6470878	1	-	0	ID=NIC58.g6710.t1.CDS11;Parent=NIC58.g6710.t1;
II	AUGUSTUS	exon	6470726	6470878	.	-	.	ID=NIC58.g6710.t1.exon11;Parent=NIC58.g6710.t1;
II	AUGUSTUS	intron	6470879	6470920	1	-	.	ID=NIC58.g6710.t1.intron11;Parent=NIC58.g6710.t1;
II	AUGUSTUS	CDS	6470921	6470998	1	-	0	ID=NIC58.g6710.t1.CDS12;Parent=NIC58.g6710.t1;
II	AUGUSTUS	exon	6470921	6470998	.	-	.	ID=NIC58.g6710.t1.exon12;Parent=NIC58.g6710.t1;
II	AUGUSTUS	intron	6470999	6471047	1	-	.	ID=NIC58.g6710.t1.intron12;Parent=NIC58.g6710.t1;
II	AUGUSTUS	CDS	6471048	6471113	1	-	0	ID=NIC58.g6710.t1.CDS13;Parent=NIC58.g6710.t1;
II	AUGUSTUS	exon	6471048	6471113	.	-	.	ID=NIC58.g6710.t1.exon13;Parent=NIC58.g6710.t1;
II	AUGUSTUS	start_codon	6471111	6471113	.	-	0	ID=NIC58.g6710.t1.start1;Parent=NIC58.g6710.t1;
IV	AUGUSTUS	gene	10479121	10481615	0.22	-	.	ID=NIC58.g13556;
IV	AUGUSTUS	mRNA	10479121	10481615	0.22	-	.	ID=NIC58.g13556.t1;Parent=NIC58.g13556;
IV	AUGUSTUS	stop_codon	10479121	10479123	.	-	0	ID=NIC58.g13556.t1.stop1;Parent=NIC58.g13556.t1;
IV	AUGUSTUS	CDS	10479121	10479156	1	-	0	ID=NIC58.g13556.t1.CDS1;Parent=NIC58.g13556.t1;
IV	AUGUSTUS	exon	10479121	10479156	.	-	.	ID=NIC58.g13556.t1.exon1;Parent=NIC58.g13556.t1;
IV	AUGUSTUS	intron	10479157	10479199	1	-	.	ID=NIC58.g13556.t1.intron1;Parent=NIC58.g13556.t1;
IV	AUGUSTUS	CDS	10479200	10479222	1	-	2	ID=NIC58.g13556.t1.CDS2;Parent=NIC58.g13556.t1;
IV	AUGUSTUS	exon	10479200	10479222	.	-	.	ID=NIC58.g13556.t1.exon2;Parent=NIC58.g13556.t1;
IV	AUGUSTUS	intron	10479223	10479308	1	-	.	ID=NIC58.g13556.t1.intron2;Parent=NIC58.g13556.t1;
IV	AUGUSTUS	CDS	10479309	10479391	1	-	1	ID=NIC58.g13556.t1.CDS3;Parent=NIC58.g13556.t1;
IV	AUGUSTUS	exon	10479309	10479391	.	-	.	ID=NIC58.g13556.t1.exon3;Parent=NIC58.g13556.t1;
IV	AUGUSTUS	intron	10479392	10479440	1	-	.	ID=NIC58.g13556.t1.intron3;Parent=NIC58.g13556.t1;
IV	AUGUSTUS	CDS	10479441	10479552	0.69	-	2	ID=NIC58.g13556.t1.CDS4;Parent=NIC58.g13556.t1;
IV	AUGUSTUS	exon	10479441	10479552	.	-	.	ID=NIC58.g13556.t1.exon4;Parent=NIC58.g13556.t1;
IV	AUGUSTUS	intron	10479553	10480451	0.28	-	.	ID=NIC58.g13556.t1.intron4;Parent=NIC58.g13556.t1;
IV	AUGUSTUS	CDS	10480452	10480710	0.28	-	0	ID=NIC58.g13556.t1.CDS5;Parent=NIC58.g13556.t1;
IV	AUGUSTUS	exon	10480452	10480710	.	-	.	ID=NIC58.g13556.t1.exon5;Parent=NIC58.g13556.t1;
IV	AUGUSTUS	intron	10480711	10481488	0.32	-	.	ID=NIC58.g13556.t1.intron5;Parent=NIC58.g13556.t1;
IV	AUGUSTUS	CDS	10481489	10481512	0.98	-	0	ID=NIC58.g13556.t1.CDS6;Parent=NIC58.g13556.t1;
IV	AUGUSTUS	exon	10481489	10481512	.	-	.	ID=NIC58.g13556.t1.exon6;Parent=NIC58.g13556.t1;
IV	AUGUSTUS	intron	10481513	10481558	1	-	.	ID=NIC58.g13556.t1.intron6;Parent=NIC58.g13556.t1;
IV	AUGUSTUS	CDS	10481559	10481615	0.7	-	0	ID=NIC58.g13556.t1.CDS7;Parent=NIC58.g13556.t1;
IV	AUGUSTUS	exon	10481559	10481615	.	-	.	ID=NIC58.g13556.t1.exon7;Parent=NIC58.g13556.t1;
IV	AUGUSTUS	start_codon	10481613	10481615	.	-	0	ID=NIC58.g13556.t1.start1;Parent=NIC58.g13556.t1;
IV	AUGUSTUS	gene	7061565	7075203	0.85	-	.	ID=NIC58.g12714;
IV	AUGUSTUS	mRNA	7061565	7075203	0.85	-	.	ID=NIC58.g12714.t1;Parent=NIC58.g12714;
IV	AUGUSTUS	stop_codon	7061565	7061567	.	-	0	ID=NIC58.g12714.t1.stop1;Parent=NIC58.g12714.t1;
IV	AUGUSTUS	CDS	7061565	7061667	1	-	1	ID=NIC58.g12714.t1.CDS1;Parent=NIC58.g12714.t1;
IV	AUGUSTUS	exon	7061565	7061667	.	-	.	ID=NIC58.g12714.t1.exon1;Parent=NIC58.g12714.t1;
IV	AUGUSTUS	intron	7061668	7061716	1	-	.	ID=NIC58.g12714.t1.intron1;Parent=NIC58.g12714.t1;
IV	AUGUSTUS	CDS	7061717	7061823	1	-	0	ID=NIC58.g12714.t1.CDS2;Parent=NIC58.g12714.t1;
IV	AUGUSTUS	exon	7061717	7061823	.	-	.	ID=NIC58.g12714.t1.exon2;Parent=NIC58.g12714.t1;
IV	AUGUSTUS	intron	7061824	7061874	1	-	.	ID=NIC58.g12714.t1.intron2;Parent=NIC58.g12714.t1;
IV	AUGUSTUS	CDS	7061875	7062766	1	-	1	ID=NIC58.g12714.t1.CDS3;Parent=NIC58.g12714.t1;
IV	AUGUSTUS	exon	7061875	7062766	.	-	.	ID=NIC58.g12714.t1.exon3;Parent=NIC58.g12714.t1;
IV	AUGUSTUS	intron	7062767	7062813	1	-	.	ID=NIC58.g12714.t1.intron3;Parent=NIC58.g12714.t1;
IV	AUGUSTUS	CDS	7062814	7064453	1	-	0	ID=NIC58.g12714.t1.CDS4;Parent=NIC58.g12714.t1;
IV	AUGUSTUS	exon	7062814	7064453	.	-	.	ID=NIC58.g12714.t1.exon4;Parent=NIC58.g12714.t1;
IV	AUGUSTUS	intron	7064454	7064537	1	-	.	ID=NIC58.g12714.t1.intron4;Parent=NIC58.g12714.t1;
IV	AUGUSTUS	CDS	7064538	7064797	1	-	2	ID=NIC58.g12714.t1.CDS5;Parent=NIC58.g12714.t1;
IV	AUGUSTUS	exon	7064538	7064797	.	-	.	ID=NIC58.g12714.t1.exon5;Parent=NIC58.g12714.t1;
IV	AUGUSTUS	intron	7064798	7064862	1	-	.	ID=NIC58.g12714.t1.intron5;Parent=NIC58.g12714.t1;
IV	AUGUSTUS	CDS	7064863	7066141	1	-	0	ID=NIC58.g12714.t1.CDS6;Parent=NIC58.g12714.t1;
IV	AUGUSTUS	exon	7064863	7066141	.	-	.	ID=NIC58.g12714.t1.exon6;Parent=NIC58.g12714.t1;
IV	AUGUSTUS	intron	7066142	7066196	1	-	.	ID=NIC58.g12714.t1.intron6;Parent=NIC58.g12714.t1;
IV	AUGUSTUS	CDS	7066197	7066590	1	-	1	ID=NIC58.g12714.t1.CDS7;Parent=NIC58.g12714.t1;
IV	AUGUSTUS	exon	7066197	7066590	.	-	.	ID=NIC58.g12714.t1.exon7;Parent=NIC58.g12714.t1;
IV	AUGUSTUS	intron	7066591	7066748	1	-	.	ID=NIC58.g12714.t1.intron7;Parent=NIC58.g12714.t1;
IV	AUGUSTUS	CDS	7066749	7069073	1	-	1	ID=NIC58.g12714.t1.CDS8;Parent=NIC58.g12714.t1;
IV	AUGUSTUS	exon	7066749	7069073	.	-	.	ID=NIC58.g12714.t1.exon8;Parent=NIC58.g12714.t1;
IV	AUGUSTUS	intron	7069074	7069159	1	-	.	ID=NIC58.g12714.t1.intron8;Parent=NIC58.g12714.t1;
IV	AUGUSTUS	CDS	7069160	7070193	0.98	-	0	ID=NIC58.g12714.t1.CDS9;Parent=NIC58.g12714.t1;
IV	AUGUSTUS	exon	7069160	7070193	.	-	.	ID=NIC58.g12714.t1.exon9;Parent=NIC58.g12714.t1;
IV	AUGUSTUS	intron	7070194	7070245	1	-	.	ID=NIC58.g12714.t1.intron9;Parent=NIC58.g12714.t1;
IV	AUGUSTUS	CDS	7070246	7071790	1	-	0	ID=NIC58.g12714.t1.CDS10;Parent=NIC58.g12714.t1;
IV	AUGUSTUS	exon	7070246	7071790	.	-	.	ID=NIC58.g12714.t1.exon10;Parent=NIC58.g12714.t1;
IV	AUGUSTUS	intron	7071791	7071881	1	-	.	ID=NIC58.g12714.t1.intron10;Parent=NIC58.g12714.t1;
IV	AUGUSTUS	CDS	7071882	7072745	1	-	0	ID=NIC58.g12714.t1.CDS11;Parent=NIC58.g12714.t1;
IV	AUGUSTUS	exon	7071882	7072745	.	-	.	ID=NIC58.g12714.t1.exon11;Parent=NIC58.g12714.t1;
IV	AUGUSTUS	intron	7072746	7072818	1	-	.	ID=NIC58.g12714.t1.intron11;Parent=NIC58.g12714.t1;
IV	AUGUSTUS	CDS	7072819	7073421	1	-	0	ID=NIC58.g12714.t1.CDS12;Parent=NIC58.g12714.t1;
IV	AUGUSTUS	exon	7072819	7073421	.	-	.	ID=NIC58.g12714.t1.exon12;Parent=NIC58.g12714.t1;
IV	AUGUSTUS	intron	7073422	7073464	1	-	.	ID=NIC58.g12714.t1.intron12;Parent=NIC58.g12714.t1;
IV	AUGUSTUS	CDS	7073465	7074229	1	-	0	ID=NIC58.g12714.t1.CDS13;Parent=NIC58.g12714.t1;
IV	AUGUSTUS	exon	7073465	7074229	.	-	.	ID=NIC58.g12714.t1.exon13;Parent=NIC58.g12714.t1;
IV	AUGUSTUS	intron	7074230	7074371	1	-	.	ID=NIC58.g12714.t1.intron13;Parent=NIC58.g12714.t1;
IV	AUGUSTUS	CDS	7074372	7074782	1	-	0	ID=NIC58.g12714.t1.CDS14;Parent=NIC58.g12714.t1;
IV	AUGUSTUS	exon	7074372	7074782	.	-	.	ID=NIC58.g12714.t1.exon14;Parent=NIC58.g12714.t1;
IV	AUGUSTUS	intron	7074783	7074969	1	-	.	ID=NIC58.g12714.t1.intron14;Parent=NIC58.g12714.t1;
IV	AUGUSTUS	CDS	7074970	7075203	0.87	-	0	ID=NIC58.g12714.t1.CDS15;Parent=NIC58.g12714.t1;
IV	AUGUSTUS	exon	7074970	7075203	.	-	.	ID=NIC58.g12714.t1.exon15;Parent=NIC58.g12714.t1;
IV	AUGUSTUS	start_codon	7075201	7075203	.	-	0	ID=NIC58.g12714.t1.start1;Parent=NIC58.g12714.t1;
II	AUGUSTUS	gene	11071728	11074520	1	-	.	ID=NIC58.g7925;
II	AUGUSTUS	mRNA	11071728	11074520	1	-	.	ID=NIC58.g7925.t1;Parent=NIC58.g7925;
II	AUGUSTUS	stop_codon	11071728	11071730	.	-	0	ID=NIC58.g7925.t1.stop1;Parent=NIC58.g7925.t1;
II	AUGUSTUS	CDS	11071728	11072075	1	-	0	ID=NIC58.g7925.t1.CDS1;Parent=NIC58.g7925.t1;
II	AUGUSTUS	exon	11071728	11072075	.	-	.	ID=NIC58.g7925.t1.exon1;Parent=NIC58.g7925.t1;
II	AUGUSTUS	intron	11072076	11072124	1	-	.	ID=NIC58.g7925.t1.intron1;Parent=NIC58.g7925.t1;
II	AUGUSTUS	CDS	11072125	11072208	1	-	0	ID=NIC58.g7925.t1.CDS2;Parent=NIC58.g7925.t1;
II	AUGUSTUS	exon	11072125	11072208	.	-	.	ID=NIC58.g7925.t1.exon2;Parent=NIC58.g7925.t1;
II	AUGUSTUS	intron	11072209	11073025	1	-	.	ID=NIC58.g7925.t1.intron2;Parent=NIC58.g7925.t1;
II	AUGUSTUS	CDS	11073026	11074256	1	-	1	ID=NIC58.g7925.t1.CDS3;Parent=NIC58.g7925.t1;
II	AUGUSTUS	exon	11073026	11074256	.	-	.	ID=NIC58.g7925.t1.exon3;Parent=NIC58.g7925.t1;
II	AUGUSTUS	intron	11074257	11074304	1	-	.	ID=NIC58.g7925.t1.intron3;Parent=NIC58.g7925.t1;
II	AUGUSTUS	CDS	11074305	11074435	1	-	0	ID=NIC58.g7925.t1.CDS4;Parent=NIC58.g7925.t1;
II	AUGUSTUS	exon	11074305	11074435	.	-	.	ID=NIC58.g7925.t1.exon4;Parent=NIC58.g7925.t1;
II	AUGUSTUS	intron	11074436	11074484	1	-	.	ID=NIC58.g7925.t1.intron4;Parent=NIC58.g7925.t1;
II	AUGUSTUS	CDS	11074485	11074520	1	-	0	ID=NIC58.g7925.t1.CDS5;Parent=NIC58.g7925.t1;
II	AUGUSTUS	exon	11074485	11074520	.	-	.	ID=NIC58.g7925.t1.exon5;Parent=NIC58.g7925.t1;
II	AUGUSTUS	start_codon	11074518	11074520	.	-	0	ID=NIC58.g7925.t1.start1;Parent=NIC58.g7925.t1;
II	AUGUSTUS	gene	9070324	9074644	0.72	+	.	ID=NIC58.g7386;
II	AUGUSTUS	mRNA	9070324	9074644	0.72	+	.	ID=NIC58.g7386.t1;Parent=NIC58.g7386;
II	AUGUSTUS	start_codon	9070324	9070326	.	+	0	ID=NIC58.g7386.t1.start1;Parent=NIC58.g7386.t1;
II	AUGUSTUS	CDS	9070324	9070395	0.72	+	0	ID=NIC58.g7386.t1.CDS1;Parent=NIC58.g7386.t1;
II	AUGUSTUS	exon	9070324	9070395	.	+	.	ID=NIC58.g7386.t1.exon1;Parent=NIC58.g7386.t1;
II	AUGUSTUS	intron	9070396	9070441	1	+	.	ID=NIC58.g7386.t1.intron1;Parent=NIC58.g7386.t1;
II	AUGUSTUS	CDS	9070442	9070602	1	+	0	ID=NIC58.g7386.t1.CDS2;Parent=NIC58.g7386.t1;
II	AUGUSTUS	exon	9070442	9070602	.	+	.	ID=NIC58.g7386.t1.exon2;Parent=NIC58.g7386.t1;
II	AUGUSTUS	intron	9070603	9071952	1	+	.	ID=NIC58.g7386.t1.intron2;Parent=NIC58.g7386.t1;
II	AUGUSTUS	CDS	9071953	9072690	1	+	1	ID=NIC58.g7386.t1.CDS3;Parent=NIC58.g7386.t1;
II	AUGUSTUS	exon	9071953	9072690	.	+	.	ID=NIC58.g7386.t1.exon3;Parent=NIC58.g7386.t1;
II	AUGUSTUS	intron	9072691	9072740	1	+	.	ID=NIC58.g7386.t1.intron3;Parent=NIC58.g7386.t1;
II	AUGUSTUS	CDS	9072741	9073208	1	+	1	ID=NIC58.g7386.t1.CDS4;Parent=NIC58.g7386.t1;
II	AUGUSTUS	exon	9072741	9073208	.	+	.	ID=NIC58.g7386.t1.exon4;Parent=NIC58.g7386.t1;
II	AUGUSTUS	intron	9073209	9073264	1	+	.	ID=NIC58.g7386.t1.intron4;Parent=NIC58.g7386.t1;
II	AUGUSTUS	CDS	9073265	9073741	1	+	1	ID=NIC58.g7386.t1.CDS5;Parent=NIC58.g7386.t1;
II	AUGUSTUS	exon	9073265	9073741	.	+	.	ID=NIC58.g7386.t1.exon5;Parent=NIC58.g7386.t1;
II	AUGUSTUS	intron	9073742	9073786	1	+	.	ID=NIC58.g7386.t1.intron5;Parent=NIC58.g7386.t1;
II	AUGUSTUS	CDS	9073787	9073909	1	+	1	ID=NIC58.g7386.t1.CDS6;Parent=NIC58.g7386.t1;
II	AUGUSTUS	exon	9073787	9073909	.	+	.	ID=NIC58.g7386.t1.exon6;Parent=NIC58.g7386.t1;
II	AUGUSTUS	intron	9073910	9073953	1	+	.	ID=NIC58.g7386.t1.intron6;Parent=NIC58.g7386.t1;
II	AUGUSTUS	CDS	9073954	9074326	1	+	1	ID=NIC58.g7386.t1.CDS7;Parent=NIC58.g7386.t1;
II	AUGUSTUS	exon	9073954	9074326	.	+	.	ID=NIC58.g7386.t1.exon7;Parent=NIC58.g7386.t1;
II	AUGUSTUS	intron	9074327	9074371	1	+	.	ID=NIC58.g7386.t1.intron7;Parent=NIC58.g7386.t1;
II	AUGUSTUS	CDS	9074372	9074644	1	+	0	ID=NIC58.g7386.t1.CDS8;Parent=NIC58.g7386.t1;
II	AUGUSTUS	exon	9074372	9074644	.	+	.	ID=NIC58.g7386.t1.exon8;Parent=NIC58.g7386.t1;
II	AUGUSTUS	stop_codon	9074642	9074644	.	+	0	ID=NIC58.g7386.t1.stop1;Parent=NIC58.g7386.t1;
V	AUGUSTUS	gene	7400568	7407833	1.51	-	.	ID=NIC58.g2324;
V	AUGUSTUS	mRNA	7400568	7407833	0.8	-	.	ID=NIC58.g2324.t1;Parent=NIC58.g2324;
V	AUGUSTUS	stop_codon	7400568	7400570	.	-	0	ID=NIC58.g2324.t1.stop1;Parent=NIC58.g2324.t1;
V	AUGUSTUS	CDS	7400568	7400755	1	-	2	ID=NIC58.g2324.t1.CDS1;Parent=NIC58.g2324.t1;
V	AUGUSTUS	exon	7400568	7400755	.	-	.	ID=NIC58.g2324.t1.exon1;Parent=NIC58.g2324.t1;
V	AUGUSTUS	intron	7400756	7400994	1	-	.	ID=NIC58.g2324.t1.intron1;Parent=NIC58.g2324.t1;
V	AUGUSTUS	CDS	7400995	7401057	1	-	2	ID=NIC58.g2324.t1.CDS2;Parent=NIC58.g2324.t1;
V	AUGUSTUS	exon	7400995	7401057	.	-	.	ID=NIC58.g2324.t1.exon2;Parent=NIC58.g2324.t1;
V	AUGUSTUS	intron	7401058	7401143	1	-	.	ID=NIC58.g2324.t1.intron2;Parent=NIC58.g2324.t1;
V	AUGUSTUS	CDS	7401144	7401883	1	-	1	ID=NIC58.g2324.t1.CDS3;Parent=NIC58.g2324.t1;
V	AUGUSTUS	exon	7401144	7401883	.	-	.	ID=NIC58.g2324.t1.exon3;Parent=NIC58.g2324.t1;
V	AUGUSTUS	intron	7401884	7402149	1	-	.	ID=NIC58.g2324.t1.intron3;Parent=NIC58.g2324.t1;
V	AUGUSTUS	CDS	7402150	7402244	1	-	0	ID=NIC58.g2324.t1.CDS4;Parent=NIC58.g2324.t1;
V	AUGUSTUS	exon	7402150	7402244	.	-	.	ID=NIC58.g2324.t1.exon4;Parent=NIC58.g2324.t1;
V	AUGUSTUS	intron	7402245	7402329	1	-	.	ID=NIC58.g2324.t1.intron4;Parent=NIC58.g2324.t1;
V	AUGUSTUS	CDS	7402330	7402413	1	-	0	ID=NIC58.g2324.t1.CDS5;Parent=NIC58.g2324.t1;
V	AUGUSTUS	exon	7402330	7402413	.	-	.	ID=NIC58.g2324.t1.exon5;Parent=NIC58.g2324.t1;
V	AUGUSTUS	intron	7402414	7402587	1	-	.	ID=NIC58.g2324.t1.intron5;Parent=NIC58.g2324.t1;
V	AUGUSTUS	CDS	7402588	7402710	1	-	0	ID=NIC58.g2324.t1.CDS6;Parent=NIC58.g2324.t1;
V	AUGUSTUS	exon	7402588	7402710	.	-	.	ID=NIC58.g2324.t1.exon6;Parent=NIC58.g2324.t1;
V	AUGUSTUS	intron	7402711	7405415	1	-	.	ID=NIC58.g2324.t1.intron6;Parent=NIC58.g2324.t1;
V	AUGUSTUS	CDS	7405416	7405597	1	-	2	ID=NIC58.g2324.t1.CDS7;Parent=NIC58.g2324.t1;
V	AUGUSTUS	exon	7405416	7405597	.	-	.	ID=NIC58.g2324.t1.exon7;Parent=NIC58.g2324.t1;
V	AUGUSTUS	intron	7405598	7405649	1	-	.	ID=NIC58.g2324.t1.intron7;Parent=NIC58.g2324.t1;
V	AUGUSTUS	CDS	7405650	7406121	1	-	0	ID=NIC58.g2324.t1.CDS8;Parent=NIC58.g2324.t1;
V	AUGUSTUS	exon	7405650	7406121	.	-	.	ID=NIC58.g2324.t1.exon8;Parent=NIC58.g2324.t1;
V	AUGUSTUS	intron	7406122	7407371	1	-	.	ID=NIC58.g2324.t1.intron8;Parent=NIC58.g2324.t1;
V	AUGUSTUS	CDS	7407372	7407500	1	-	0	ID=NIC58.g2324.t1.CDS9;Parent=NIC58.g2324.t1;
V	AUGUSTUS	exon	7407372	7407500	.	-	.	ID=NIC58.g2324.t1.exon9;Parent=NIC58.g2324.t1;
V	AUGUSTUS	intron	7407501	7407749	1	-	.	ID=NIC58.g2324.t1.intron9;Parent=NIC58.g2324.t1;
V	AUGUSTUS	CDS	7407750	7407833	0.8	-	0	ID=NIC58.g2324.t1.CDS10;Parent=NIC58.g2324.t1;
V	AUGUSTUS	exon	7407750	7407833	.	-	.	ID=NIC58.g2324.t1.exon10;Parent=NIC58.g2324.t1;
V	AUGUSTUS	start_codon	7407831	7407833	.	-	0	ID=NIC58.g2324.t1.start1;Parent=NIC58.g2324.t1;
IV	AUGUSTUS	gene	7183323	7184689	0.38	+	.	ID=NIC58.g12744;
IV	AUGUSTUS	mRNA	7183323	7184689	0.38	+	.	ID=NIC58.g12744.t1;Parent=NIC58.g12744;
IV	AUGUSTUS	start_codon	7183323	7183325	.	+	0	ID=NIC58.g12744.t1.start1;Parent=NIC58.g12744.t1;
IV	AUGUSTUS	CDS	7183323	7183428	0.38	+	0	ID=NIC58.g12744.t1.CDS1;Parent=NIC58.g12744.t1;
IV	AUGUSTUS	exon	7183323	7183428	.	+	.	ID=NIC58.g12744.t1.exon1;Parent=NIC58.g12744.t1;
IV	AUGUSTUS	intron	7183429	7183473	0.65	+	.	ID=NIC58.g12744.t1.intron1;Parent=NIC58.g12744.t1;
IV	AUGUSTUS	CDS	7183474	7183669	0.67	+	2	ID=NIC58.g12744.t1.CDS2;Parent=NIC58.g12744.t1;
IV	AUGUSTUS	exon	7183474	7183669	.	+	.	ID=NIC58.g12744.t1.exon2;Parent=NIC58.g12744.t1;
IV	AUGUSTUS	intron	7183670	7183715	0.93	+	.	ID=NIC58.g12744.t1.intron2;Parent=NIC58.g12744.t1;
IV	AUGUSTUS	CDS	7183716	7183835	1	+	1	ID=NIC58.g12744.t1.CDS3;Parent=NIC58.g12744.t1;
IV	AUGUSTUS	exon	7183716	7183835	.	+	.	ID=NIC58.g12744.t1.exon3;Parent=NIC58.g12744.t1;
IV	AUGUSTUS	intron	7183836	7183880	1	+	.	ID=NIC58.g12744.t1.intron3;Parent=NIC58.g12744.t1;
IV	AUGUSTUS	CDS	7183881	7184028	1	+	1	ID=NIC58.g12744.t1.CDS4;Parent=NIC58.g12744.t1;
IV	AUGUSTUS	exon	7183881	7184028	.	+	.	ID=NIC58.g12744.t1.exon4;Parent=NIC58.g12744.t1;
IV	AUGUSTUS	intron	7184029	7184085	1	+	.	ID=NIC58.g12744.t1.intron4;Parent=NIC58.g12744.t1;
IV	AUGUSTUS	CDS	7184086	7184248	1	+	0	ID=NIC58.g12744.t1.CDS5;Parent=NIC58.g12744.t1;
IV	AUGUSTUS	exon	7184086	7184248	.	+	.	ID=NIC58.g12744.t1.exon5;Parent=NIC58.g12744.t1;
IV	AUGUSTUS	intron	7184249	7184298	1	+	.	ID=NIC58.g12744.t1.intron5;Parent=NIC58.g12744.t1;
IV	AUGUSTUS	CDS	7184299	7184392	1	+	2	ID=NIC58.g12744.t1.CDS6;Parent=NIC58.g12744.t1;
IV	AUGUSTUS	exon	7184299	7184392	.	+	.	ID=NIC58.g12744.t1.exon6;Parent=NIC58.g12744.t1;
IV	AUGUSTUS	intron	7184393	7184439	1	+	.	ID=NIC58.g12744.t1.intron6;Parent=NIC58.g12744.t1;
IV	AUGUSTUS	CDS	7184440	7184689	1	+	1	ID=NIC58.g12744.t1.CDS7;Parent=NIC58.g12744.t1;
IV	AUGUSTUS	exon	7184440	7184689	.	+	.	ID=NIC58.g12744.t1.exon7;Parent=NIC58.g12744.t1;
IV	AUGUSTUS	stop_codon	7184687	7184689	.	+	0	ID=NIC58.g12744.t1.stop1;Parent=NIC58.g12744.t1;
III	AUGUSTUS	gene	9640609	9642119	1	-	.	ID=NIC58.g10686;
III	AUGUSTUS	mRNA	9640609	9642119	1	-	.	ID=NIC58.g10686.t1;Parent=NIC58.g10686;
III	AUGUSTUS	stop_codon	9640609	9640611	.	-	0	ID=NIC58.g10686.t1.stop1;Parent=NIC58.g10686.t1;
III	AUGUSTUS	CDS	9640609	9640669	1	-	1	ID=NIC58.g10686.t1.CDS1;Parent=NIC58.g10686.t1;
III	AUGUSTUS	exon	9640609	9640669	.	-	.	ID=NIC58.g10686.t1.exon1;Parent=NIC58.g10686.t1;
III	AUGUSTUS	intron	9640670	9640711	1	-	.	ID=NIC58.g10686.t1.intron1;Parent=NIC58.g10686.t1;
III	AUGUSTUS	CDS	9640712	9641119	1	-	1	ID=NIC58.g10686.t1.CDS2;Parent=NIC58.g10686.t1;
III	AUGUSTUS	exon	9640712	9641119	.	-	.	ID=NIC58.g10686.t1.exon2;Parent=NIC58.g10686.t1;
III	AUGUSTUS	intron	9641120	9641886	1	-	.	ID=NIC58.g10686.t1.intron2;Parent=NIC58.g10686.t1;
III	AUGUSTUS	CDS	9641887	9642119	1	-	0	ID=NIC58.g10686.t1.CDS3;Parent=NIC58.g10686.t1;
III	AUGUSTUS	exon	9641887	9642119	.	-	.	ID=NIC58.g10686.t1.exon3;Parent=NIC58.g10686.t1;
III	AUGUSTUS	start_codon	9642117	9642119	.	-	0	ID=NIC58.g10686.t1.start1;Parent=NIC58.g10686.t1;
X	AUGUSTUS	gene	2033109	2033854	1	+	.	ID=NIC58.g14706;
X	AUGUSTUS	mRNA	2033109	2033854	1	+	.	ID=NIC58.g14706.t1;Parent=NIC58.g14706;
X	AUGUSTUS	start_codon	2033109	2033111	.	+	0	ID=NIC58.g14706.t1.start1;Parent=NIC58.g14706.t1;
X	AUGUSTUS	CDS	2033109	2033129	1	+	0	ID=NIC58.g14706.t1.CDS1;Parent=NIC58.g14706.t1;
X	AUGUSTUS	exon	2033109	2033129	.	+	.	ID=NIC58.g14706.t1.exon1;Parent=NIC58.g14706.t1;
X	AUGUSTUS	intron	2033130	2033170	1	+	.	ID=NIC58.g14706.t1.intron1;Parent=NIC58.g14706.t1;
X	AUGUSTUS	CDS	2033171	2033221	1	+	0	ID=NIC58.g14706.t1.CDS2;Parent=NIC58.g14706.t1;
X	AUGUSTUS	exon	2033171	2033221	.	+	.	ID=NIC58.g14706.t1.exon2;Parent=NIC58.g14706.t1;
X	AUGUSTUS	intron	2033222	2033261	1	+	.	ID=NIC58.g14706.t1.intron2;Parent=NIC58.g14706.t1;
X	AUGUSTUS	CDS	2033262	2033335	1	+	0	ID=NIC58.g14706.t1.CDS3;Parent=NIC58.g14706.t1;
X	AUGUSTUS	exon	2033262	2033335	.	+	.	ID=NIC58.g14706.t1.exon3;Parent=NIC58.g14706.t1;
X	AUGUSTUS	intron	2033336	2033375	1	+	.	ID=NIC58.g14706.t1.intron3;Parent=NIC58.g14706.t1;
X	AUGUSTUS	CDS	2033376	2033437	1	+	1	ID=NIC58.g14706.t1.CDS4;Parent=NIC58.g14706.t1;
X	AUGUSTUS	exon	2033376	2033437	.	+	.	ID=NIC58.g14706.t1.exon4;Parent=NIC58.g14706.t1;
X	AUGUSTUS	intron	2033438	2033479	1	+	.	ID=NIC58.g14706.t1.intron4;Parent=NIC58.g14706.t1;
X	AUGUSTUS	CDS	2033480	2033726	1	+	2	ID=NIC58.g14706.t1.CDS5;Parent=NIC58.g14706.t1;
X	AUGUSTUS	exon	2033480	2033726	.	+	.	ID=NIC58.g14706.t1.exon5;Parent=NIC58.g14706.t1;
X	AUGUSTUS	intron	2033727	2033778	1	+	.	ID=NIC58.g14706.t1.intron5;Parent=NIC58.g14706.t1;
X	AUGUSTUS	CDS	2033779	2033854	1	+	1	ID=NIC58.g14706.t1.CDS6;Parent=NIC58.g14706.t1;
X	AUGUSTUS	exon	2033779	2033854	.	+	.	ID=NIC58.g14706.t1.exon6;Parent=NIC58.g14706.t1;
X	AUGUSTUS	stop_codon	2033852	2033854	.	+	0	ID=NIC58.g14706.t1.stop1;Parent=NIC58.g14706.t1;
IV	AUGUSTUS	gene	4191327	4192075	1	-	.	ID=NIC58.g11945;
IV	AUGUSTUS	mRNA	4191327	4192075	1	-	.	ID=NIC58.g11945.t1;Parent=NIC58.g11945;
IV	AUGUSTUS	stop_codon	4191327	4191329	.	-	0	ID=NIC58.g11945.t1.stop1;Parent=NIC58.g11945.t1;
IV	AUGUSTUS	CDS	4191327	4191710	1	-	0	ID=NIC58.g11945.t1.CDS1;Parent=NIC58.g11945.t1;
IV	AUGUSTUS	exon	4191327	4191710	.	-	.	ID=NIC58.g11945.t1.exon1;Parent=NIC58.g11945.t1;
IV	AUGUSTUS	intron	4191711	4191921	1	-	.	ID=NIC58.g11945.t1.intron1;Parent=NIC58.g11945.t1;
IV	AUGUSTUS	CDS	4191922	4191981	1	-	0	ID=NIC58.g11945.t1.CDS2;Parent=NIC58.g11945.t1;
IV	AUGUSTUS	exon	4191922	4191981	.	-	.	ID=NIC58.g11945.t1.exon2;Parent=NIC58.g11945.t1;
IV	AUGUSTUS	intron	4191982	4192027	1	-	.	ID=NIC58.g11945.t1.intron2;Parent=NIC58.g11945.t1;
IV	AUGUSTUS	CDS	4192028	4192075	1	-	0	ID=NIC58.g11945.t1.CDS3;Parent=NIC58.g11945.t1;
IV	AUGUSTUS	exon	4192028	4192075	.	-	.	ID=NIC58.g11945.t1.exon3;Parent=NIC58.g11945.t1;
IV	AUGUSTUS	start_codon	4192073	4192075	.	-	0	ID=NIC58.g11945.t1.start1;Parent=NIC58.g11945.t1;
II	AUGUSTUS	gene	4418050	4421256	1.81	-	.	ID=NIC58.g6146;
II	AUGUSTUS	mRNA	4418050	4421256	1	-	.	ID=NIC58.g6146.t2;Parent=NIC58.g6146;
II	AUGUSTUS	stop_codon	4418050	4418052	.	-	0	ID=NIC58.g6146.t2.stop1;Parent=NIC58.g6146.t2;
II	AUGUSTUS	CDS	4418050	4418070	1	-	0	ID=NIC58.g6146.t2.CDS1;Parent=NIC58.g6146.t2;
II	AUGUSTUS	exon	4418050	4418070	.	-	.	ID=NIC58.g6146.t2.exon1;Parent=NIC58.g6146.t2;
II	AUGUSTUS	intron	4418071	4418116	1	-	.	ID=NIC58.g6146.t2.intron1;Parent=NIC58.g6146.t2;
II	AUGUSTUS	CDS	4418117	4418259	1	-	2	ID=NIC58.g6146.t2.CDS2;Parent=NIC58.g6146.t2;
II	AUGUSTUS	exon	4418117	4418259	.	-	.	ID=NIC58.g6146.t2.exon2;Parent=NIC58.g6146.t2;
II	AUGUSTUS	intron	4418260	4418303	1	-	.	ID=NIC58.g6146.t2.intron2;Parent=NIC58.g6146.t2;
II	AUGUSTUS	CDS	4418304	4418820	1	-	0	ID=NIC58.g6146.t2.CDS3;Parent=NIC58.g6146.t2;
II	AUGUSTUS	exon	4418304	4418820	.	-	.	ID=NIC58.g6146.t2.exon3;Parent=NIC58.g6146.t2;
II	AUGUSTUS	intron	4418821	4418866	1	-	.	ID=NIC58.g6146.t2.intron3;Parent=NIC58.g6146.t2;
II	AUGUSTUS	CDS	4418867	4419333	1	-	2	ID=NIC58.g6146.t2.CDS4;Parent=NIC58.g6146.t2;
II	AUGUSTUS	exon	4418867	4419333	.	-	.	ID=NIC58.g6146.t2.exon4;Parent=NIC58.g6146.t2;
II	AUGUSTUS	intron	4419334	4419381	1	-	.	ID=NIC58.g6146.t2.intron4;Parent=NIC58.g6146.t2;
II	AUGUSTUS	CDS	4419382	4419626	1	-	1	ID=NIC58.g6146.t2.CDS5;Parent=NIC58.g6146.t2;
II	AUGUSTUS	exon	4419382	4419626	.	-	.	ID=NIC58.g6146.t2.exon5;Parent=NIC58.g6146.t2;
II	AUGUSTUS	intron	4419627	4419674	1	-	.	ID=NIC58.g6146.t2.intron5;Parent=NIC58.g6146.t2;
II	AUGUSTUS	CDS	4419675	4420058	1	-	1	ID=NIC58.g6146.t2.CDS6;Parent=NIC58.g6146.t2;
II	AUGUSTUS	exon	4419675	4420058	.	-	.	ID=NIC58.g6146.t2.exon6;Parent=NIC58.g6146.t2;
II	AUGUSTUS	intron	4420059	4420103	1	-	.	ID=NIC58.g6146.t2.intron6;Parent=NIC58.g6146.t2;
II	AUGUSTUS	CDS	4420104	4420240	1	-	0	ID=NIC58.g6146.t2.CDS7;Parent=NIC58.g6146.t2;
II	AUGUSTUS	exon	4420104	4420240	.	-	.	ID=NIC58.g6146.t2.exon7;Parent=NIC58.g6146.t2;
II	AUGUSTUS	intron	4420241	4420288	1	-	.	ID=NIC58.g6146.t2.intron7;Parent=NIC58.g6146.t2;
II	AUGUSTUS	CDS	4420289	4420429	1	-	0	ID=NIC58.g6146.t2.CDS8;Parent=NIC58.g6146.t2;
II	AUGUSTUS	exon	4420289	4420429	.	-	.	ID=NIC58.g6146.t2.exon8;Parent=NIC58.g6146.t2;
II	AUGUSTUS	intron	4420430	4420475	1	-	.	ID=NIC58.g6146.t2.intron8;Parent=NIC58.g6146.t2;
II	AUGUSTUS	CDS	4420476	4420905	1	-	1	ID=NIC58.g6146.t2.CDS9;Parent=NIC58.g6146.t2;
II	AUGUSTUS	exon	4420476	4420905	.	-	.	ID=NIC58.g6146.t2.exon9;Parent=NIC58.g6146.t2;
II	AUGUSTUS	intron	4420906	4420952	1	-	.	ID=NIC58.g6146.t2.intron9;Parent=NIC58.g6146.t2;
II	AUGUSTUS	CDS	4420953	4421131	1	-	0	ID=NIC58.g6146.t2.CDS10;Parent=NIC58.g6146.t2;
II	AUGUSTUS	exon	4420953	4421131	.	-	.	ID=NIC58.g6146.t2.exon10;Parent=NIC58.g6146.t2;
II	AUGUSTUS	intron	4421132	4421181	1	-	.	ID=NIC58.g6146.t2.intron10;Parent=NIC58.g6146.t2;
II	AUGUSTUS	CDS	4421182	4421256	1	-	0	ID=NIC58.g6146.t2.CDS11;Parent=NIC58.g6146.t2;
II	AUGUSTUS	exon	4421182	4421256	.	-	.	ID=NIC58.g6146.t2.exon11;Parent=NIC58.g6146.t2;
II	AUGUSTUS	start_codon	4421254	4421256	.	-	0	ID=NIC58.g6146.t2.start1;Parent=NIC58.g6146.t2;
I	AUGUSTUS	gene	1130140	1130460	0.79	-	.	ID=NIC58.g18259;
I	AUGUSTUS	mRNA	1130140	1130460	0.79	-	.	ID=NIC58.g18259.t1;Parent=NIC58.g18259;
I	AUGUSTUS	stop_codon	1130140	1130142	.	-	0	ID=NIC58.g18259.t1.stop1;Parent=NIC58.g18259.t1;
I	AUGUSTUS	CDS	1130140	1130210	1	-	2	ID=NIC58.g18259.t1.CDS1;Parent=NIC58.g18259.t1;
I	AUGUSTUS	exon	1130140	1130210	.	-	.	ID=NIC58.g18259.t1.exon1;Parent=NIC58.g18259.t1;
I	AUGUSTUS	intron	1130211	1130257	1	-	.	ID=NIC58.g18259.t1.intron1;Parent=NIC58.g18259.t1;
I	AUGUSTUS	CDS	1130258	1130362	0.92	-	2	ID=NIC58.g18259.t1.CDS2;Parent=NIC58.g18259.t1;
I	AUGUSTUS	exon	1130258	1130362	.	-	.	ID=NIC58.g18259.t1.exon2;Parent=NIC58.g18259.t1;
I	AUGUSTUS	intron	1130363	1130405	0.79	-	.	ID=NIC58.g18259.t1.intron2;Parent=NIC58.g18259.t1;
I	AUGUSTUS	CDS	1130406	1130460	0.79	-	0	ID=NIC58.g18259.t1.CDS3;Parent=NIC58.g18259.t1;
I	AUGUSTUS	exon	1130406	1130460	.	-	.	ID=NIC58.g18259.t1.exon3;Parent=NIC58.g18259.t1;
I	AUGUSTUS	start_codon	1130458	1130460	.	-	0	ID=NIC58.g18259.t1.start1;Parent=NIC58.g18259.t1;
V	AUGUSTUS	gene	3967621	3968721	0.98	+	.	ID=NIC58.g1267;
V	AUGUSTUS	mRNA	3967621	3968721	0.98	+	.	ID=NIC58.g1267.t1;Parent=NIC58.g1267;
V	AUGUSTUS	start_codon	3967621	3967623	.	+	0	ID=NIC58.g1267.t1.start1;Parent=NIC58.g1267.t1;
V	AUGUSTUS	CDS	3967621	3967720	0.98	+	0	ID=NIC58.g1267.t1.CDS1;Parent=NIC58.g1267.t1;
V	AUGUSTUS	exon	3967621	3967720	.	+	.	ID=NIC58.g1267.t1.exon1;Parent=NIC58.g1267.t1;
V	AUGUSTUS	intron	3967721	3967763	1	+	.	ID=NIC58.g1267.t1.intron1;Parent=NIC58.g1267.t1;
V	AUGUSTUS	CDS	3967764	3968339	1	+	2	ID=NIC58.g1267.t1.CDS2;Parent=NIC58.g1267.t1;
V	AUGUSTUS	exon	3967764	3968339	.	+	.	ID=NIC58.g1267.t1.exon2;Parent=NIC58.g1267.t1;
V	AUGUSTUS	intron	3968340	3968383	1	+	.	ID=NIC58.g1267.t1.intron2;Parent=NIC58.g1267.t1;
V	AUGUSTUS	CDS	3968384	3968721	1	+	2	ID=NIC58.g1267.t1.CDS3;Parent=NIC58.g1267.t1;
V	AUGUSTUS	exon	3968384	3968721	.	+	.	ID=NIC58.g1267.t1.exon3;Parent=NIC58.g1267.t1;
V	AUGUSTUS	stop_codon	3968719	3968721	.	+	0	ID=NIC58.g1267.t1.stop1;Parent=NIC58.g1267.t1;
I	AUGUSTUS	gene	78265	79290	0.93	+	.	ID=NIC58.g17961;
I	AUGUSTUS	mRNA	78265	79290	0.93	+	.	ID=NIC58.g17961.t1;Parent=NIC58.g17961;
I	AUGUSTUS	start_codon	78265	78267	.	+	0	ID=NIC58.g17961.t1.start1;Parent=NIC58.g17961.t1;
I	AUGUSTUS	CDS	78265	78351	1	+	0	ID=NIC58.g17961.t1.CDS1;Parent=NIC58.g17961.t1;
I	AUGUSTUS	exon	78265	78351	.	+	.	ID=NIC58.g17961.t1.exon1;Parent=NIC58.g17961.t1;
I	AUGUSTUS	intron	78352	78400	1	+	.	ID=NIC58.g17961.t1.intron1;Parent=NIC58.g17961.t1;
I	AUGUSTUS	CDS	78401	78474	1	+	0	ID=NIC58.g17961.t1.CDS2;Parent=NIC58.g17961.t1;
I	AUGUSTUS	exon	78401	78474	.	+	.	ID=NIC58.g17961.t1.exon2;Parent=NIC58.g17961.t1;
I	AUGUSTUS	intron	78475	78518	1	+	.	ID=NIC58.g17961.t1.intron2;Parent=NIC58.g17961.t1;
I	AUGUSTUS	CDS	78519	78606	1	+	1	ID=NIC58.g17961.t1.CDS3;Parent=NIC58.g17961.t1;
I	AUGUSTUS	exon	78519	78606	.	+	.	ID=NIC58.g17961.t1.exon3;Parent=NIC58.g17961.t1;
I	AUGUSTUS	intron	78607	78645	1	+	.	ID=NIC58.g17961.t1.intron3;Parent=NIC58.g17961.t1;
I	AUGUSTUS	CDS	78646	78946	0.93	+	0	ID=NIC58.g17961.t1.CDS4;Parent=NIC58.g17961.t1;
I	AUGUSTUS	exon	78646	78946	.	+	.	ID=NIC58.g17961.t1.exon4;Parent=NIC58.g17961.t1;
I	AUGUSTUS	intron	78947	79081	1	+	.	ID=NIC58.g17961.t1.intron4;Parent=NIC58.g17961.t1;
I	AUGUSTUS	CDS	79082	79290	1	+	2	ID=NIC58.g17961.t1.CDS5;Parent=NIC58.g17961.t1;
I	AUGUSTUS	exon	79082	79290	.	+	.	ID=NIC58.g17961.t1.exon5;Parent=NIC58.g17961.t1;
I	AUGUSTUS	stop_codon	79288	79290	.	+	0	ID=NIC58.g17961.t1.stop1;Parent=NIC58.g17961.t1;
X	AUGUSTUS	gene	8794275	8794704	1	-	.	ID=NIC58.g16175;
X	AUGUSTUS	mRNA	8794275	8794704	1	-	.	ID=NIC58.g16175.t1;Parent=NIC58.g16175;
X	AUGUSTUS	stop_codon	8794275	8794277	.	-	0	ID=NIC58.g16175.t1.stop1;Parent=NIC58.g16175.t1;
X	AUGUSTUS	CDS	8794275	8794341	1	-	1	ID=NIC58.g16175.t1.CDS1;Parent=NIC58.g16175.t1;
X	AUGUSTUS	exon	8794275	8794341	.	-	.	ID=NIC58.g16175.t1.exon1;Parent=NIC58.g16175.t1;
X	AUGUSTUS	intron	8794342	8794385	1	-	.	ID=NIC58.g16175.t1.intron1;Parent=NIC58.g16175.t1;
X	AUGUSTUS	CDS	8794386	8794485	1	-	2	ID=NIC58.g16175.t1.CDS2;Parent=NIC58.g16175.t1;
X	AUGUSTUS	exon	8794386	8794485	.	-	.	ID=NIC58.g16175.t1.exon2;Parent=NIC58.g16175.t1;
X	AUGUSTUS	intron	8794486	8794533	1	-	.	ID=NIC58.g16175.t1.intron2;Parent=NIC58.g16175.t1;
X	AUGUSTUS	CDS	8794534	8794629	1	-	2	ID=NIC58.g16175.t1.CDS3;Parent=NIC58.g16175.t1;
X	AUGUSTUS	exon	8794534	8794629	.	-	.	ID=NIC58.g16175.t1.exon3;Parent=NIC58.g16175.t1;
X	AUGUSTUS	intron	8794630	8794676	1	-	.	ID=NIC58.g16175.t1.intron3;Parent=NIC58.g16175.t1;
X	AUGUSTUS	CDS	8794677	8794704	1	-	0	ID=NIC58.g16175.t1.CDS4;Parent=NIC58.g16175.t1;
X	AUGUSTUS	exon	8794677	8794704	.	-	.	ID=NIC58.g16175.t1.exon4;Parent=NIC58.g16175.t1;
X	AUGUSTUS	start_codon	8794702	8794704	.	-	0	ID=NIC58.g16175.t1.start1;Parent=NIC58.g16175.t1;
II	AUGUSTUS	gene	10622197	10624245	0.52	-	.	ID=NIC58.g7826;
II	AUGUSTUS	mRNA	10622197	10624245	0.52	-	.	ID=NIC58.g7826.t1;Parent=NIC58.g7826;
II	AUGUSTUS	stop_codon	10622197	10622199	.	-	0	ID=NIC58.g7826.t1.stop1;Parent=NIC58.g7826.t1;
II	AUGUSTUS	CDS	10622197	10622481	0.77	-	0	ID=NIC58.g7826.t1.CDS1;Parent=NIC58.g7826.t1;
II	AUGUSTUS	exon	10622197	10622481	.	-	.	ID=NIC58.g7826.t1.exon1;Parent=NIC58.g7826.t1;
II	AUGUSTUS	intron	10622482	10623544	0.54	-	.	ID=NIC58.g7826.t1.intron1;Parent=NIC58.g7826.t1;
II	AUGUSTUS	CDS	10623545	10624115	0.52	-	1	ID=NIC58.g7826.t1.CDS2;Parent=NIC58.g7826.t1;
II	AUGUSTUS	exon	10623545	10624115	.	-	.	ID=NIC58.g7826.t1.exon2;Parent=NIC58.g7826.t1;
II	AUGUSTUS	intron	10624116	10624177	0.99	-	.	ID=NIC58.g7826.t1.intron2;Parent=NIC58.g7826.t1;
II	AUGUSTUS	CDS	10624178	10624245	1	-	0	ID=NIC58.g7826.t1.CDS3;Parent=NIC58.g7826.t1;
II	AUGUSTUS	exon	10624178	10624245	.	-	.	ID=NIC58.g7826.t1.exon3;Parent=NIC58.g7826.t1;
II	AUGUSTUS	start_codon	10624243	10624245	.	-	0	ID=NIC58.g7826.t1.start1;Parent=NIC58.g7826.t1;
X	AUGUSTUS	gene	9866217	9869643	1.95	-	.	ID=NIC58.g16446;
X	AUGUSTUS	mRNA	9866217	9869643	0.96	-	.	ID=NIC58.g16446.t1;Parent=NIC58.g16446;
X	AUGUSTUS	stop_codon	9866217	9866219	.	-	0	ID=NIC58.g16446.t1.stop1;Parent=NIC58.g16446.t1;
X	AUGUSTUS	CDS	9866217	9866501	1	-	0	ID=NIC58.g16446.t1.CDS1;Parent=NIC58.g16446.t1;
X	AUGUSTUS	exon	9866217	9866501	.	-	.	ID=NIC58.g16446.t1.exon1;Parent=NIC58.g16446.t1;
X	AUGUSTUS	intron	9866502	9866544	1	-	.	ID=NIC58.g16446.t1.intron1;Parent=NIC58.g16446.t1;
X	AUGUSTUS	CDS	9866545	9866796	1	-	0	ID=NIC58.g16446.t1.CDS2;Parent=NIC58.g16446.t1;
X	AUGUSTUS	exon	9866545	9866796	.	-	.	ID=NIC58.g16446.t1.exon2;Parent=NIC58.g16446.t1;
X	AUGUSTUS	intron	9866797	9867215	1	-	.	ID=NIC58.g16446.t1.intron2;Parent=NIC58.g16446.t1;
X	AUGUSTUS	CDS	9867216	9867431	1	-	0	ID=NIC58.g16446.t1.CDS3;Parent=NIC58.g16446.t1;
X	AUGUSTUS	exon	9867216	9867431	.	-	.	ID=NIC58.g16446.t1.exon3;Parent=NIC58.g16446.t1;
X	AUGUSTUS	intron	9867432	9867475	1	-	.	ID=NIC58.g16446.t1.intron3;Parent=NIC58.g16446.t1;
X	AUGUSTUS	CDS	9867476	9867700	1	-	0	ID=NIC58.g16446.t1.CDS4;Parent=NIC58.g16446.t1;
X	AUGUSTUS	exon	9867476	9867700	.	-	.	ID=NIC58.g16446.t1.exon4;Parent=NIC58.g16446.t1;
X	AUGUSTUS	intron	9867701	9867744	1	-	.	ID=NIC58.g16446.t1.intron4;Parent=NIC58.g16446.t1;
X	AUGUSTUS	CDS	9867745	9867822	1	-	0	ID=NIC58.g16446.t1.CDS5;Parent=NIC58.g16446.t1;
X	AUGUSTUS	exon	9867745	9867822	.	-	.	ID=NIC58.g16446.t1.exon5;Parent=NIC58.g16446.t1;
X	AUGUSTUS	intron	9867823	9868142	1	-	.	ID=NIC58.g16446.t1.intron5;Parent=NIC58.g16446.t1;
X	AUGUSTUS	CDS	9868143	9868403	0.97	-	0	ID=NIC58.g16446.t1.CDS6;Parent=NIC58.g16446.t1;
X	AUGUSTUS	exon	9868143	9868403	.	-	.	ID=NIC58.g16446.t1.exon6;Parent=NIC58.g16446.t1;
X	AUGUSTUS	intron	9868404	9868467	0.97	-	.	ID=NIC58.g16446.t1.intron6;Parent=NIC58.g16446.t1;
X	AUGUSTUS	CDS	9868468	9868725	1	-	0	ID=NIC58.g16446.t1.CDS7;Parent=NIC58.g16446.t1;
X	AUGUSTUS	exon	9868468	9868725	.	-	.	ID=NIC58.g16446.t1.exon7;Parent=NIC58.g16446.t1;
X	AUGUSTUS	intron	9868726	9868789	1	-	.	ID=NIC58.g16446.t1.intron7;Parent=NIC58.g16446.t1;
X	AUGUSTUS	CDS	9868790	9869005	1	-	0	ID=NIC58.g16446.t1.CDS8;Parent=NIC58.g16446.t1;
X	AUGUSTUS	exon	9868790	9869005	.	-	.	ID=NIC58.g16446.t1.exon8;Parent=NIC58.g16446.t1;
X	AUGUSTUS	intron	9869006	9869049	1	-	.	ID=NIC58.g16446.t1.intron8;Parent=NIC58.g16446.t1;
X	AUGUSTUS	CDS	9869050	9869220	1	-	0	ID=NIC58.g16446.t1.CDS9;Parent=NIC58.g16446.t1;
X	AUGUSTUS	exon	9869050	9869220	.	-	.	ID=NIC58.g16446.t1.exon9;Parent=NIC58.g16446.t1;
X	AUGUSTUS	intron	9869221	9869260	1	-	.	ID=NIC58.g16446.t1.intron9;Parent=NIC58.g16446.t1;
X	AUGUSTUS	CDS	9869261	9869308	1	-	0	ID=NIC58.g16446.t1.CDS10;Parent=NIC58.g16446.t1;
X	AUGUSTUS	exon	9869261	9869308	.	-	.	ID=NIC58.g16446.t1.exon10;Parent=NIC58.g16446.t1;
X	AUGUSTUS	intron	9869309	9869601	0.99	-	.	ID=NIC58.g16446.t1.intron10;Parent=NIC58.g16446.t1;
X	AUGUSTUS	CDS	9869602	9869643	0.99	-	0	ID=NIC58.g16446.t1.CDS11;Parent=NIC58.g16446.t1;
X	AUGUSTUS	exon	9869602	9869643	.	-	.	ID=NIC58.g16446.t1.exon11;Parent=NIC58.g16446.t1;
X	AUGUSTUS	start_codon	9869641	9869643	.	-	0	ID=NIC58.g16446.t1.start1;Parent=NIC58.g16446.t1;
IV	AUGUSTUS	gene	4069602	4071497	0.97	-	.	ID=NIC58.g11914;
IV	AUGUSTUS	mRNA	4069602	4071497	0.97	-	.	ID=NIC58.g11914.t1;Parent=NIC58.g11914;
IV	AUGUSTUS	stop_codon	4069602	4069604	.	-	0	ID=NIC58.g11914.t1.stop1;Parent=NIC58.g11914.t1;
IV	AUGUSTUS	CDS	4069602	4069838	0.97	-	0	ID=NIC58.g11914.t1.CDS1;Parent=NIC58.g11914.t1;
IV	AUGUSTUS	exon	4069602	4069838	.	-	.	ID=NIC58.g11914.t1.exon1;Parent=NIC58.g11914.t1;
IV	AUGUSTUS	intron	4069839	4069886	1	-	.	ID=NIC58.g11914.t1.intron1;Parent=NIC58.g11914.t1;
IV	AUGUSTUS	CDS	4069887	4070161	1	-	2	ID=NIC58.g11914.t1.CDS2;Parent=NIC58.g11914.t1;
IV	AUGUSTUS	exon	4069887	4070161	.	-	.	ID=NIC58.g11914.t1.exon2;Parent=NIC58.g11914.t1;
IV	AUGUSTUS	intron	4070162	4070203	1	-	.	ID=NIC58.g11914.t1.intron2;Parent=NIC58.g11914.t1;
IV	AUGUSTUS	CDS	4070204	4070339	1	-	0	ID=NIC58.g11914.t1.CDS3;Parent=NIC58.g11914.t1;
IV	AUGUSTUS	exon	4070204	4070339	.	-	.	ID=NIC58.g11914.t1.exon3;Parent=NIC58.g11914.t1;
IV	AUGUSTUS	intron	4070340	4070411	1	-	.	ID=NIC58.g11914.t1.intron3;Parent=NIC58.g11914.t1;
IV	AUGUSTUS	CDS	4070412	4070564	1	-	0	ID=NIC58.g11914.t1.CDS4;Parent=NIC58.g11914.t1;
IV	AUGUSTUS	exon	4070412	4070564	.	-	.	ID=NIC58.g11914.t1.exon4;Parent=NIC58.g11914.t1;
IV	AUGUSTUS	intron	4070565	4070608	1	-	.	ID=NIC58.g11914.t1.intron4;Parent=NIC58.g11914.t1;
IV	AUGUSTUS	CDS	4070609	4070717	1	-	1	ID=NIC58.g11914.t1.CDS5;Parent=NIC58.g11914.t1;
IV	AUGUSTUS	exon	4070609	4070717	.	-	.	ID=NIC58.g11914.t1.exon5;Parent=NIC58.g11914.t1;
IV	AUGUSTUS	intron	4070718	4070760	1	-	.	ID=NIC58.g11914.t1.intron5;Parent=NIC58.g11914.t1;
IV	AUGUSTUS	CDS	4070761	4070892	1	-	1	ID=NIC58.g11914.t1.CDS6;Parent=NIC58.g11914.t1;
IV	AUGUSTUS	exon	4070761	4070892	.	-	.	ID=NIC58.g11914.t1.exon6;Parent=NIC58.g11914.t1;
IV	AUGUSTUS	intron	4070893	4070968	1	-	.	ID=NIC58.g11914.t1.intron6;Parent=NIC58.g11914.t1;
IV	AUGUSTUS	CDS	4070969	4071162	1	-	0	ID=NIC58.g11914.t1.CDS7;Parent=NIC58.g11914.t1;
IV	AUGUSTUS	exon	4070969	4071162	.	-	.	ID=NIC58.g11914.t1.exon7;Parent=NIC58.g11914.t1;
IV	AUGUSTUS	intron	4071163	4071206	1	-	.	ID=NIC58.g11914.t1.intron7;Parent=NIC58.g11914.t1;
IV	AUGUSTUS	CDS	4071207	4071348	1	-	1	ID=NIC58.g11914.t1.CDS8;Parent=NIC58.g11914.t1;
[truncated: 514,912 more rows]
