# Supplementary material for: Selfing is the safest sex for Caenorhabditis tropicalis
Source: eLife. 2021 Jan 11;10:e62587. doi: 10.7554/eLife.62587 (PMC7853720; doi:10.7554/eLife.62587)
Supplement: Supplementary file 3. [file elife-62587-supp3.zip]

Archive with 4 entries (4 files):
- rawMitoVariantGeno.tsv
- rawMitoVariantInfo.tsv
- rawVariantGeno.tsv
- rawVariantInfo.tsv
