# Supplementary material for: Selfing is the safest sex for Caenorhabditis tropicalis
Source: eLife. 2021 Jan 11;10:e62587. doi: 10.7554/eLife.62587 (PMC7853720; doi:10.7554/eLife.62587)
Supplement: Supplementary file 3. [file elife-62587-supp3.zip › rawMitoVariantGeno.tsv]

#CHROM	POS	REF	ALT	QUAL	FILTER	JU1373	JU1630	JU1872	JU1975	JU2505	JU2572	JU3170	NIC1112	NIC1192	NIC321	NIC517	NIC530	NIC535	NIC547	NIC568	NIC58	NIC587	NIC594	NIC751	NIC773	NIC894	NIC898	QG131	QG834
NIC58_ill_uni_pilon_pilon	55	T	C	96300.7	.	0/0	0/0	0/0	0/0	0/0	0/0	0/0	0/0	0/0	0/0	1/1	1/1	0/0	0/0	0/0	0/0	0/0	0/0	0/0	0/0	0/0	0/0	0/0	1|1
NIC58_ill_uni_pilon_pilon	76	A	G	48309.1	.	0/0	0/0	0/0	0/0	0/0	0/0	0/0	0/0	0/0	0/0	0/0	0/0	0/0	0/0	0/0	0/0	0/0	0/0	0/0	0/0	0/0	0/0	0/0	1|1
NIC58_ill_uni_pilon_pilon	83	G	A	38850.8	.	0/0	0/0	0/0	0/0	0/0	0/0	0/0	0/0	0/0	0/0	0/0	0/0	0/0	0/0	0/0	0/0	0/0	0/0	0/0	0/0	1/1	1/1	0/0	0/0
NIC58_ill_uni_pilon_pilon	157	T	C	229650	.	1/1	1/1	0/0	0/0	0/0	0/0	1/1	0/0	0/0	0/0	1/1	1/1	0/0	0/0	0/0	0/0	0/0	0/0	0/0	0/0	1/1	1/1	1/1	1/1
NIC58_ill_uni_pilon_pilon	208	C	T	203797	.	1/1	1/1	0/0	0/0	0/0	0/0	1/1	0/0	0/0	0/0	1/1	1/1	0/0	0/0	0/0	0/0	0/0	0/0	0/0	0/0	1/1	1/1	1/1	1/1
NIC58_ill_uni_pilon_pilon	270	G	A	600.68	.	0/0	0/0	0/0	0/0	0/0	0/0	1/1	0/0	0/0	0/0	0/0	0/0	0/0	0/0	0/0	0/0	0/0	0/0	0/0	0/0	0/0	0/0	0/0	0/0
NIC58_ill_uni_pilon_pilon	319	G	A	18144.9	.	0/0	0/0	0/0	0/0	0/0	0/0	0/0	0/0	0/0	0/0	0/0	0/0	0/0	0/0	0/0	0/0	0/0	0/0	0/0	0/0	1/1	1/1	0/0	0/0
NIC58_ill_uni_pilon_pilon	371	C	T	99.78	.	0/0	0/0	0/0	0/0	0/0	1/1	0/0	0/0	0/0	0/0	0/0	0/0	0/0	0/0	0/0	0/0	0/0	0/0	0/0	0/0	0/0	0/0	0/0	0/0
NIC58_ill_uni_pilon_pilon	385	A	G	46170.3	.	1/1	1/1	0/0	0/0	0/0	0/0	1/1	0/0	0/0	0/0	0/0	0/0	0/0	0/0	0/0	0/0	0/0	0/0	0/0	0/0	0/0	0/0	0/0	0/0
NIC58_ill_uni_pilon_pilon	398	C	T	39244.5	.	0/0	0/0	0/0	0/0	0/0	0/0	0/0	0/0	0/0	0/0	0/0	0/0	0/0	0/0	0/0	0/0	0/0	0/0	0/0	0/0	0/0	0/0	1/1	0/0
NIC58_ill_uni_pilon_pilon	479	C	A	21630.1	.	0/0	1/1	0/0	0/0	0/0	0/0	0/0	0/0	0/0	0/0	0/0	0/0	0/0	0/0	0/0	0/0	0/0	0/0	0/0	0/0	0/0	0/0	0/0	0/0
NIC58_ill_uni_pilon_pilon	516	C	T	48167.1	.	0/0	0/0	0/0	0/0	0/0	0/0	0/0	0/0	0/0	0/0	0/0	0/0	0/0	0/0	0/0	0/0	0/0	0/0	0/0	0/0	0/0	0/0	0/0	1/1
NIC58_ill_uni_pilon_pilon	522	C	T	44905.8	.	1/1	1/1	0/0	0/0	0/0	0/0	0/0	0/0	0/0	0/0	0/0	0/0	0/0	0/0	0/0	0/0	0/0	0/0	0/0	0/0	0/0	0/0	0/0	0/0
NIC58_ill_uni_pilon_pilon	572	C	T	20870	.	0/0	0/0	0/0	0/0	0/0	0/0	0/0	0/0	0/0	0/0	0/0	0/0	0/0	0/0	0/0	0/0	0/0	0/0	0/0	0/0	1/1	1/1	0/0	0/0
NIC58_ill_uni_pilon_pilon	779	T	C	205530	.	1/1	1/1	0/0	0/0	0/0	0/0	1/1	0/0	0/0	0/0	1/1	1/1	0/0	0/0	0/0	0/0	0/0	0/0	0/0	0/0	1/1	1/1	1/1	1/1
NIC58_ill_uni_pilon_pilon	807	T	C	622.07	.	0/0	0/0	0/0	0/0	0/0	0/0	1/1	0/0	0/0	0/0	0/0	0/0	0/0	0/0	0/0	0/0	0/0	0/0	0/0	0/0	0/0	0/0	0/0	0/0
NIC58_ill_uni_pilon_pilon	825	C	A	9503.06	.	0/0	0/0	0/0	0/0	0/0	0/0	0/0	0/0	0/0	0/0	1/1	0/0	0/0	0/0	0/0	0/0	0/0	0/0	0/0	0/0	0/0	0/0	0/0	0/0
NIC58_ill_uni_pilon_pilon	925	G	A	157257	.	0/0	0/0	0/0	0/0	0/0	0/0	0/0	0/0	0/0	0/0	1/1	1/1	0/0	0/0	0/0	0/0	0/0	0/0	0/0	0/0	0/0	0/0	1/1	1/1
NIC58_ill_uni_pilon_pilon	1040	G	A	102498	.	1/1	1/1	0/0	0/0	0/0	0/0	1/1	0/0	0/0	0/0	0/0	0/0	0/0	0/0	0/0	0/0	0/0	0/0	0/0	0/0	1/1	1/1	0/0	0/0
NIC58_ill_uni_pilon_pilon	1094	A	G	59152.8	.	0/0	0/0	0/0	0/0	0/0	0/0	0/0	0/0	0/0	0/0	0/0	0/0	0/0	0/0	1/1	0/0	1/1	0/0	0/0	0/0	0/0	0/0	0/0	0/0
NIC58_ill_uni_pilon_pilon	1172	G	A	49670.8	.	1/1	1/1	0/0	0/0	0/0	0/0	0/0	0/0	0/0	0/0	0/0	0/0	0/0	0/0	0/0	0/0	0/0	0/0	0/0	0/0	0/0	0/0	0/0	0/0
NIC58_ill_uni_pilon_pilon	1177	T	C	41342.1	.	0/0	0/0	0/0	0/0	0/0	0/0	0/0	0/0	0/0	0/0	0/0	0/0	0/0	0/0	0/0	0/0	0/0	0/0	0/0	0/0	0/0	0/0	1/1	0/0
NIC58_ill_uni_pilon_pilon	1271	A	G	184782	.	0/0	0/0	0/0	0/0	0/0	0/0	0/0	0/0	0/0	0/0	1/1	1/1	0/0	0/0	0/0	0/0	0/0	0/0	0/0	0/0	0/0	0/0	1/1	1/1
NIC58_ill_uni_pilon_pilon	1289	A	G	48511.1	.	0/0	0/0	0/0	0/0	0/0	0/0	0/0	0/0	0/0	0/0	0/0	0/0	0/0	0/0	0/0	0/0	0/0	0/0	0/0	0/0	0/0	0/0	1/1	0/0
NIC58_ill_uni_pilon_pilon	1414	C	T	30610.1	.	0/0	1|1	0/0	0/0	0/0	0/0	0/0	0/0	0/0	0/0	0/0	0/0	0/0	0/0	0/0	0/0	0/0	0/0	0/0	0/0	0/0	0/0	0/0	0/0
NIC58_ill_uni_pilon_pilon	1417	T	C	25492.1	.	0/0	0/0	0/0	0/0	0/0	0/0	0/0	1/1	0/0	0/0	0/0	0/0	0/0	0/0	0/0	0/0	0/0	0/0	0/0	0/0	0/0	0/0	0/0	0/0
NIC58_ill_uni_pilon_pilon	1418	A	G	30591.1	.	0/0	1|1	0/0	0/0	0/0	0/0	0/0	0/0	0/0	0/0	0/0	0/0	0/0	0/0	0/0	0/0	0/0	0/0	0/0	0/0	0/0	0/0	0/0	0/0
NIC58_ill_uni_pilon_pilon	1487	C	T	40922.8	.	0/0	0/0	0/0	0/0	0/0	0/0	0/0	0/0	0/0	0/0	0/0	0/0	0/0	0/0	0/0	0/0	0/0	0/0	0/0	0/0	1/1	1/1	0/0	0/0
NIC58_ill_uni_pilon_pilon	1508	G	A	53269.7	.	1/1	1/1	0/0	0/0	0/0	0/0	1/1	0/0	0/0	0/0	0/0	0/0	0/0	0/0	0/0	0/0	0/0	0/0	0/0	0/0	0/0	0/0	0/0	0/0
NIC58_ill_uni_pilon_pilon	1520	A	G	35823.8	.	0/0	0/0	0/0	0/0	0/0	0/0	0/0	0/0	0/0	0/0	0/0	0/0	0/0	0/0	0/0	0/0	0/0	0/0	0/0	0/0	1/1	1/1	0/0	0/0
NIC58_ill_uni_pilon_pilon	1538	G	A	46643.8	.	0/0	0/0	0/0	0/0	0/0	0/0	0/0	0/0	0/0	0/0	1/1	1/1	0/0	0/0	0/0	0/0	0/0	0/0	0/0	0/0	0/0	0/0	0/0	0/0
NIC58_ill_uni_pilon_pilon	1630	T	C	43032.1	.	0/0	0/0	0/0	0/0	0/0	0/0	0/0	0/0	0/0	0/0	0/0	0/0	0/0	0/0	0/0	0/0	0/0	0/0	0/0	0/0	0/0	0/0	1/1	0/0
NIC58_ill_uni_pilon_pilon	1757	G	A	689050	.	1|1	1/1	1/1	1/1	1/1	1/1	1/1	1/1	1/1	1/1	1/1	1/1	1/1	1/1	1/1	0/0	1/1	1/1	1/1	1/1	1/1	1/1	1/1	1/1
NIC58_ill_uni_pilon_pilon	1766	C	T	21863.1	.	1|1	0/0	0/0	0/0	0/0	0/0	0/0	0/0	0/0	0/0	0/0	0/0	0/0	0/0	0/0	0/0	0/0	0/0	0/0	0/0	0/0	0/0	0/0	0/0
NIC58_ill_uni_pilon_pilon	1784	A	G	34770.1	.	0/0	0/0	0/0	0/0	0/0	0/0	0/0	0/0	0/0	0/0	0/0	0/0	0/0	0/0	0/0	0/0	0/0	0/0	0/0	0/0	0/0	0/0	1/1	0/0
NIC58_ill_uni_pilon_pilon	1811	T	C	33506.6	.	0/0	0/0	0/0	0/0	0/0	0/0	0/0	1/1	0/0	0/0	0/0	0/0	0/0	0/0	0/0	0/0	0/0	0/0	0/0	0/0	0/0	0/0	0/0	0/0
NIC58_ill_uni_pilon_pilon	1861	A	G	43436.8	.	0/0	0/0	0/0	0/0	0/0	0/0	0/0	0/0	0/0	0/0	0/0	0/0	0/0	0/0	0/0	0/0	0/0	0/0	0/0	0/0	1/1	1/1	0/0	0/0
NIC58_ill_uni_pilon_pilon	1910	T	C	134057	.	0/0	0/0	0/0	0/0	0/0	0/0	0/0	0/0	0/0	0/0	1/1	1/1	0/0	0/0	0/0	0/0	0/0	0/0	0/0	0/0	0/0	0/0	1/1	1/1
NIC58_ill_uni_pilon_pilon	1918	G	A	21332.1	.	0/0	1/1	0/0	0/0	0/0	0/0	0/0	0/0	0/0	0/0	0/0	0/0	0/0	0/0	0/0	0/0	0/0	0/0	0/0	0/0	0/0	0/0	0/0	0/0
NIC58_ill_uni_pilon_pilon	2012	C	T	23756.1	.	0/0	0/0	0/0	0/0	0/0	0/0	0/0	0/0	0/0	0/0	0/0	0/0	0/0	0/0	0/0	0/0	0/0	0/0	0/0	0/0	0/0	0/0	1/1	0/0
NIC58_ill_uni_pilon_pilon	2025	C	T	15810.1	.	0/0	1/1	0/0	0/0	0/0	0/0	0/0	0/0	0/0	0/0	0/0	0/0	0/0	0/0	0/0	0/0	0/0	0/0	0/0	0/0	0/0	0/0	0/0	0/0
NIC58_ill_uni_pilon_pilon	2153	C	T	162623	.	1/1	1|1	0/0	0/0	0/0	0/0	1/1	0/0	0/0	0/0	1/1	1/1	0/0	0/0	0/0	0/0	0/0	0/0	0/0	0/0	1/1	1/1	1/1	1/1
NIC58_ill_uni_pilon_pilon	2156	G	T	20924.1	.	0/0	1|1	0/0	0/0	0/0	0/0	0/0	0/0	0/0	0/0	0/0	0/0	0/0	0/0	0/0	0/0	0/0	0/0	0/0	0/0	0/0	0/0	0/0	0/0
NIC58_ill_uni_pilon_pilon	2249	C	T	12984.7	.	0/0	0/0	0/0	0/0	./.	./.	0/0	0/0	0/0	0/0	0/0	0/0	0/0	0/0	0/0	0/0	0/0	0/0	0/0	0/0	0/0	0/0	1/1	0/0
NIC58_ill_uni_pilon_pilon	2346	C	T	233.26	.	0/0	0/0	0/0	0/0	0/0	0/0	1/1	0/0	0/0	0/0	0/0	0/0	0/0	0/0	0/0	0/0	0/0	0/0	0/0	0/0	0/0	0/0	0/0	0/0
NIC58_ill_uni_pilon_pilon	2350	A	G	20401.2	.	0/0	0/0	0/0	0/0	0/0	0/0	0/0	0/0	0/0	0/0	0/0	0/0	0/0	0/0	0/0	0/0	0/0	0/0	0/0	0/0	1|1	1/1	0/0	0/0
NIC58_ill_uni_pilon_pilon	2369	T	C	28720	.	0/0	0/0	0/0	0/0	0/0	0/0	0/0	0/0	0/0	0/0	0/0	0/0	0/0	0/0	0/0	0/0	0/0	0/0	0/0	0/0	1|1	1/1	0/0	0/0
NIC58_ill_uni_pilon_pilon	2395	C	T	21183.3	.	0/0	0/0	0/0	0/0	0/0	0/0	0/0	0/0	0/0	0/0	1/1	1/1	0/0	0/0	0/0	0/0	0/0	0/0	0/0	0/0	0/0	0/0	0/0	0/0
NIC58_ill_uni_pilon_pilon	2413	A	G	13165.2	.	0/0	0/0	0/0	./.	0/0	0/0	0/0	0/0	0/0	0/0	0/0	0/0	0/0	0/0	0/0	0/0	0/0	0/0	0/0	0/0	1|1	1|1	0/0	0/0
NIC58_ill_uni_pilon_pilon	2428	A	G	17127.4	.	0/0	1|1	0/0	./.	0/0	0/0	0/0	0/0	0/0	0/0	0/0	0/0	0/0	0/0	0/0	0/0	0/0	0/0	0/0	0/0	0/0	0/0	0/0	0/0
NIC58_ill_uni_pilon_pilon	2434	G	A	114337	.	1/1	1|1	0/0	./.	./.	0/0	1/1	0/0	0/0	0/0	1/1	1/1	0/0	0/0	0/0	0/0	0/0	0/0	0/0	0/0	1|1	1|1	1/1	1/1
NIC58_ill_uni_pilon_pilon	2506	A	G	8082.72	.	0/0	0/0	0/0	0/0	0/0	0/0	0/0	1/1	0/0	0/0	0/0	0/0	0/0	0/0	0/0	0/0	0/0	0/0	0/0	0/0	0/0	0/0	0/0	0/0
NIC58_ill_uni_pilon_pilon	2539	T	G	22347	.	0/0	0/0	0/0	0/0	0/0	0/0	0/0	0/0	0/0	0/0	0/0	0/0	0/0	1/1	0/0	0/0	0/0	1/1	0/0	0/0	0/0	0/0	0/0	0/0
NIC58_ill_uni_pilon_pilon	2547	C	T	2941.15	.	0/0	0/0	0/0	0/0	0/0	0/0	0/0	0/0	0/0	0/0	0/0	0/0	1/1	0/0	0/0	0/0	0/0	0/0	0/0	0/0	0/0	0/0	0/0	0/0
NIC58_ill_uni_pilon_pilon	2548	A	C	95396.7	.	0/0	0/0	0/0	0/0	0/0	0/0	0/0	0/0	0/0	0/0	1/1	1/1	0/0	0/0	0/0	0/0	0/0	0/0	0/0	0/0	0/0	0/0	1/1	1/1
NIC58_ill_uni_pilon_pilon	2632	A	G	21663	.	0/0	0/0	0/0	0/0	0/0	0/0	0/0	0/0	0/0	0/0	0/0	0/0	0/0	0/0	0/0	0/0	0/0	0/0	0/0	0/0	1/1	1/1	0/0	0/0
NIC58_ill_uni_pilon_pilon	2641	G	A	626.72	.	0/0	0/0	0/0	0/0	0/0	0/0	1/1	0/0	0/0	0/0	0/0	0/0	0/0	0/0	0/0	0/0	0/0	0/0	0/0	0/0	0/0	0/0	0/0	0/0
NIC58_ill_uni_pilon_pilon	2674	C	T	215721	.	1/1	1/1	0/0	0/0	0/0	0/0	1/1	0/0	0/0	0/0	1/1	1/1	0/0	0/0	0/0	0/0	0/0	0/0	0/0	0/0	1|1	1|1	1/1	1/1
NIC58_ill_uni_pilon_pilon	2692	A	G	45534.8	.	0/0	0/0	0/0	0/0	0/0	0/0	0/0	0/0	0/0	0/0	0/0	0/0	0/0	0/0	0/0	0/0	0/0	0/0	0/0	0/0	1|1	1|1	0/0	0/0
NIC58_ill_uni_pilon_pilon	2937	G	A	82324.9	.	1/1	1/1	0/0	0/0	0/0	0/0	1/1	0/0	0/0	0/0	0/0	0/0	0/0	0/0	0/0	0/0	0/0	0/0	0/0	0/0	1/1	1/1	0/0	0/0
NIC58_ill_uni_pilon_pilon	3031	A	G	1023.11	.	0/0	0/0	0/0	0/0	0/0	0/0	1/1	0/0	0/0	0/0	0/0	0/0	0/0	0/0	0/0	0/0	0/0	0/0	0/0	0/0	0/0	0/0	0/0	0/0
NIC58_ill_uni_pilon_pilon	3034	G	T	12884.8	.	0/0	0/0	0/0	0/0	0/0	0/0	0/0	0/0	0/0	0/0	0/0	0/0	0/0	0/0	0/0	0/0	0/0	0/0	0/0	0/0	1/1	1/1	0/0	0/0
NIC58_ill_uni_pilon_pilon	3092	G	A	138956	.	1/1	1/1	0/0	./.	0/0	0/0	1/1	0/0	0/0	1/1	1/1	1/1	0/0	0/0	0/0	0/0	0/0	0/0	0/0	0/0	1/1	1/1	1/1	1/1
NIC58_ill_uni_pilon_pilon	3226	G	A	33794	.	1/1	1/1	0/0	0/0	0/0	0/0	1/1	0/0	0/0	0/0	0/0	0/0	0/0	0/0	0/0	0/0	0/0	0/0	0/0	0/0	0/0	0/0	0/0	0/0
NIC58_ill_uni_pilon_pilon	3271	A	G	35114.5	.	0/0	1|1	0/0	0/0	0/0	0/0	1|1	0/0	0/0	0/0	0/0	0/0	0/0	0/0	0/0	0/0	0/0	0/0	0/0	0/0	1/1	1|1	0/0	0/0
NIC58_ill_uni_pilon_pilon	3274	G	A	166551	.	1|1	1|1	0/0	0/0	0/0	0/0	1|1	0/0	0/0	0/0	1/1	1/1	0/0	0/0	0/0	0/0	0/0	0/0	0/0	0/0	1/1	1|1	1|1	1|1
NIC58_ill_uni_pilon_pilon	3286	A	G	149756	.	1|1	1|1	0/0	0/0	0/0	0/0	1|1	0/0	0/0	0/0	1/1	1/1	0/0	0/0	0/0	0/0	0/0	0/0	0/0	0/0	0/0	0/0	1|1	1|1
NIC58_ill_uni_pilon_pilon	3348	C	A	9859.82	.	0/0	0/0	0/0	0/0	0/0	0/0	0/0	0/0	0/0	0/0	0/0	0/0	0/0	0/0	0/0	0/0	0/0	0/0	0/0	0/0	1|1	1|1	0/0	0/0
NIC58_ill_uni_pilon_pilon	3369	G	A	9294.64	.	0/0	0/0	0/0	0/0	0/0	0/0	0/0	0/0	0/0	0/0	0/0	0/0	0/0	0/0	0/0	0/0	0/0	0/0	0/0	0/0	1|1	1|1	0/0	0/0
NIC58_ill_uni_pilon_pilon	3382	C	T	19365.9	.	0/0	1/1	0/0	0/0	0/0	0/0	0/0	0/0	0/0	0/0	0/0	0/0	0/0	0/0	0/0	0/0	0/0	0/0	0/0	0/0	0/0	0/0	0/0	0/0
NIC58_ill_uni_pilon_pilon	3420	A	G	45018.6	.	1/1	1/1	0/0	0/0	./.	0/0	1/1	0/0	0/0	0/0	0/0	0/0	0/0	0/0	0/0	0/0	0/0	0/0	0/0	0/0	1/1	1/1	0/0	0/0
NIC58_ill_uni_pilon_pilon	3447	T	C	10157.8	.	0/0	0/0	0/0	0/0	0/0	0/0	0/0	0/0	0/0	0/0	0/0	0/0	0/0	0/0	0/0	0/0	0/0	0/0	0/0	0/0	1/1	1/1	0/0	0/0
NIC58_ill_uni_pilon_pilon	3538	T	TA	12978.8	.	0/0	0/0	0/0	0/0	0/0	0/0	0/0	0/0	0/0	0/0	0/0	0/0	0/0	0/0	0/0	0/0	0/0	0/0	0/0	0/0	1/1	1/1	0/0	0/0
NIC58_ill_uni_pilon_pilon	3655	A	G	37034	.	0/0	0/0	0/0	0/0	0/0	0/0	0/0	0/0	0/0	0/0	0/0	0/0	0/0	0/0	0/0	0/0	0/0	0/0	0/0	0/0	1/1	1/1	0/0	0/0
NIC58_ill_uni_pilon_pilon	3682	A	G	53012.8	.	0/0	0/0	0/0	0/0	0/0	0/0	0/0	0/0	0/0	0/0	1/1	1/1	0/0	0/0	0/0	0/0	0/0	0/0	0/0	0/0	0/0	0/0	0/0	0/0
NIC58_ill_uni_pilon_pilon	3685	G	A	35086.7	.	0/0	0/0	0/0	0/0	0/0	0/0	1/1	0/0	0/0	0/0	0/0	0/0	0/0	0/0	0/0	0/0	0/0	0/0	0/0	0/0	1/1	1/1	0/0	0/0
NIC58_ill_uni_pilon_pilon	3766	A	G	39778.8	.	0/0	0/0	0/0	0/0	0/0	0/0	0/0	0/0	0/0	0/0	0/0	0/0	0/0	0/0	0/0	0/0	0/0	0/0	0/0	0/0	1/1	1/1	0/0	0/0
NIC58_ill_uni_pilon_pilon	3775	G	A	55799.8	.	0/0	0/0	0/0	0/0	0/0	0/0	0/0	0/0	0/0	0/0	1/1	1/1	0/0	0/0	0/0	0/0	0/0	0/0	0/0	0/0	0/0	0/0	0/0	0/0
NIC58_ill_uni_pilon_pilon	3838	T	C	205058	.	1/1	1/1	0/0	0/0	0/0	0/0	1/1	0/0	0/0	0/0	1/1	1/1	0/0	0/0	0/0	0/0	0/0	0/0	0/0	0/0	0/0	0/0	1/1	1/1
NIC58_ill_uni_pilon_pilon	3922	A	G	63380.8	.	0/0	0/0	0/0	0/0	0/0	0/0	0/0	0/0	0/0	0/0	0/0	0/0	0/0	0/0	0/0	0/0	0/0	0/0	0/0	0/0	1|1	1/1	0/0	0/0
NIC58_ill_uni_pilon_pilon	3923	T	C	299204	.	1/1	1/1	0/0	0/0	0/0	0/0	1/1	0/0	0/0	0/0	1/1	1/1	0/0	0/0	0/0	0/0	0/0	0/0	0/0	0/0	1|1	1/1	1/1	1/1
NIC58_ill_uni_pilon_pilon	4202	G	T	30313.8	.	0/0	0/0	0/0	0/0	0/0	0/0	0/0	0/0	0/0	0/0	0/0	0/0	0/0	0/0	0/0	0/1	0/0	0/0	0/0	0/0	0/0	0/0	0/0	0/0
NIC58_ill_uni_pilon_pilon	4276	T	C	95898.8	.	0/0	0/0	0/0	0/0	0/0	0/0	0/0	0/0	0/0	0/0	1/1	1/1	0/0	0/0	0/0	0/0	0/0	0/0	0/0	0/0	0/0	0/0	0/0	1/1
NIC58_ill_uni_pilon_pilon	4498	A	G	38791.7	.	0/0	0/0	0/0	0/0	0/0	0/0	0/0	0/0	0/0	0/0	0/0	0/0	0/0	0/0	0/0	0/0	0/0	0/0	0/0	0/0	0/0	0/0	1/1	0/0
NIC58_ill_uni_pilon_pilon	4499	G	A	14795.7	.	0/0	0/0	0/0	0/0	0/0	0/0	0/0	0/0	0/0	1/1	0/0	0/0	0/0	0/0	0/0	0/0	0/0	0/0	0/0	0/0	0/0	0/0	0/0	0/0
NIC58_ill_uni_pilon_pilon	4531	A	G	26710.8	.	0/0	0/0	0/0	0/0	0/0	0/0	0/0	0/0	0/0	0/0	0/0	0/0	0/0	0/0	0/0	0/0	0/0	0/0	0/0	0/0	1/1	1/1	0/0	0/0
NIC58_ill_uni_pilon_pilon	4577	A	T	14233.8	.	0/0	0/0	0/0	0/0	0/0	0/0	0/0	0/0	0/0	0/0	0/0	0/0	0/0	0/0	0/0	0/0	0/0	0/0	0/0	0/0	1/1	1/1	0/0	0/0
NIC58_ill_uni_pilon_pilon	4735	G	A	4169.06	.	0/0	0/0	0/0	0/0	0/0	0/0	0/0	0/0	1/1	0/0	0/0	0/0	0/0	0/0	0/0	0/0	0/0	0/0	0/0	0/0	0/0	0/0	0/0	0/0
NIC58_ill_uni_pilon_pilon	4842	C	T	28775.8	.	0/0	0/0	0/0	0/0	0/0	0/0	0/0	0/0	0/0	0/0	0/0	0/0	0/0	0/0	0/0	0/0	0/0	0/0	0/0	0/0	1/1	1/1	0/0	0/0
NIC58_ill_uni_pilon_pilon	4901	T	C	48351.8	.	0/0	0/0	0/0	0/0	0/0	0/0	0/0	0/0	0/0	0/0	0/0	0/0	0/0	0/0	0/0	0/0	0/0	0/0	0/0	0/0	1/1	1/1	0/0	0/0
NIC58_ill_uni_pilon_pilon	4930	C	T	18943.1	.	1/1	0/0	0/0	0/0	0/0	0/0	0/0	0/0	0/0	0/0	0/0	0/0	0/0	0/0	0/0	0/0	0/0	0/0	0/0	0/0	0/0	0/0	0/0	0/0
NIC58_ill_uni_pilon_pilon	5152	A	G	155073	.	0/0	0/0	0/0	0/0	0/0	0/0	0/0	0/0	0/0	0/0	1/1	1/1	0/0	0/0	0/0	0/0	0/0	0/0	0/0	0/0	0/0	0/0	1/1	1/1
NIC58_ill_uni_pilon_pilon	5176	T	C	31027.8	.	0/0	0/0	0/0	0/0	0/0	0/0	0/0	0/0	0/0	0/0	0/0	0/0	0/0	0/0	0/0	0/0	0/0	0/0	0/0	0/0	1/1	1/1	0/0	0/0
NIC58_ill_uni_pilon_pilon	5193	G	A	754.09	.	0/0	0/0	0/0	0/0	0/0	0/0	1/1	0/0	0/0	0/0	0/0	0/0	0/0	0/0	0/0	0/0	0/0	0/0	0/0	0/0	0/0	0/0	0/0	0/0
NIC58_ill_uni_pilon_pilon	5194	A	T	18410.7	.	1/1	0/0	0/0	0/0	0/0	0/0	0/0	0/0	0/0	0/0	0/0	0/0	0/0	0/0	0/0	0/0	0/0	0/0	0/0	0/0	0/0	0/0	0/0	0/0
NIC58_ill_uni_pilon_pilon	5366	C	T	3348.08	.	0/0	0/0	0/0	0/0	0/0	0/0	0/0	0/0	1/1	0/0	0/0	0/0	0/0	0/0	0/0	0/0	0/0	0/0	0/0	0/0	0/0	0/0	0/0	0/0
NIC58_ill_uni_pilon_pilon	5380	G	A	50079.8	.	0/0	0/0	0/0	0/0	0/0	0/0	0/0	0/0	0/0	0/0	1/1	1/1	0/0	0/0	0/0	0/0	0/0	0/0	0/0	0/0	0/0	0/0	0/0	0/0
NIC58_ill_uni_pilon_pilon	5396	G	A	8892.46	.	0/0	0/1	0/0	0/0	0/0	0/0	0/0	0/0	0/0	0/0	0/0	0/0	0/0	0/0	0/0	0/0	0/0	0/0	0/0	0/0	0/0	0/0	0/0	0/0
NIC58_ill_uni_pilon_pilon	5461	T	C	26547.1	.	0/0	0/0	0/0	0/0	0/0	0/0	0/0	0/0	0/0	0/0	0/0	0/0	0/0	0/0	0/0	0/0	0/0	0/0	0/0	0/0	0/0	0/0	1/1	0/0
NIC58_ill_uni_pilon_pilon	5491	T	C	40426.8	.	0/0	0/0	0/0	0/0	0/0	0/0	0/0	0/0	0/0	0/0	1/1	1/1	0/0	0/0	0/0	0/0	0/0	0/0	0/0	0/0	0/0	0/0	0/0	0/0
NIC58_ill_uni_pilon_pilon	5515	A	T	11567.1	.	1/1	0/0	0/0	0/0	0/0	0/0	0/0	0/0	0/0	0/0	0/0	0/0	0/0	0/0	0/0	0/0	0/0	0/0	0/0	0/0	0/0	0/0	0/0	0/0
NIC58_ill_uni_pilon_pilon	5539	C	T	125191	.	1/1	1/1	0/0	0/0	0/0	0/0	1/1	0/0	0/0	0/0	1/1	1/1	0/0	0/0	0/0	0/0	0/0	0/0	0/0	0/0	1/1	1/1	1/1	1/1
NIC58_ill_uni_pilon_pilon	5589	T	TA,TAA	87994.1	.	0/0	1/1	1/1	1/1	0/0	./.	1/1	0/0	0/1	1/2	1/1	1/1	1/1	0/1	0/0	0/0	0/0	0/0	1/1	1/1	1/1	1/1	1/1	1/1
NIC58_ill_uni_pilon_pilon	5634	A	AT	13016.3	.	0/0	0/0	0/0	0/0	./.	0/0	0/0	0/0	0/0	0/0	0/0	0/0	0/0	0/0	0/0	0/0	0/0	0/0	0/0	0/0	1/1	1/1	0/0	0/0
NIC58_ill_uni_pilon_pilon	5766	TAAAAATA	T	43546.4	.	0/0	0/0	0/0	./.	./.	0/0	./.	0/0	0/0	0/0	1/1	1/1	0/0	0/0	0/0	0/0	0/0	0/0	0/0	0/0	1/1	1/1	1/1	1/1
NIC58_ill_uni_pilon_pilon	5805	A	T	11377.8	.	0/0	0/0	0/0	0/0	0/0	0/0	0/0	0/0	0/0	0/0	0/0	0/0	0/0	0/0	0/0	0/0	0/0	0/0	0/0	0/0	1/1	1/1	0/0	0/0
NIC58_ill_uni_pilon_pilon	5919	C	T	38834.2	.	1|1	1/1	0/0	./.	./.	./.	./.	0/0	0/0	0/0	1/1	1/1	0/0	0/0	0/0	0/0	0/0	0/0	0/0	0/0	./.	1|1	1/1	1/1
NIC58_ill_uni_pilon_pilon	5929	A	T	10833.4	.	1|1	1/1	0/0	./.	./.	./.	./.	0/0	0/0	0/0	0/0	0/0	0/0	0/0	0/0	0/0	0/0	0/0	0/0	0/0	./.	1|1	0/0	0/0
NIC58_ill_uni_pilon_pilon	6012	C	T	66.45	.	0/0	0/0	0/0	0/0	./.	0/0	1|1	0/0	0/0	0/0	0/0	0/0	0/0	0/0	0/0	0/0	0/0	0/0	0/0	0/0	0/0	0/0	0/0	0/0
NIC58_ill_uni_pilon_pilon	6013	G	A	7908.84	.	0/0	0/0	0/0	0/0	./.	0/0	0/0	0/0	0/0	0/0	0/0	0/0	0/0	0/0	0/0	0/0	0/0	0/0	0/0	0/0	1|1	1/1	0/0	0/0
NIC58_ill_uni_pilon_pilon	6036	C	T	66185.7	.	1/1	1/1	0/0	0/0	0/0	0/0	1|1	0/0	0/0	0/0	1/1	1/1	0/0	0/0	0/0	0/0	0/0	0/0	0/0	0/0	1|1	1/1	1/1	1/1
NIC58_ill_uni_pilon_pilon	6117	C	T	2928.83	.	0/0	0/0	0/0	0/0	0/0	0/0	0/0	0/0	0/0	0/0	0/0	0/0	1/1	0/0	0/0	0/0	0/0	0/0	0/0	0/0	0/0	0/0	0/0	0/0
NIC58_ill_uni_pilon_pilon	6158	T	C	106.61	.	0/0	0/0	0/0	./.	./.	0/0	1/1	0/0	0/0	0/0	0/0	0/0	0/0	0/0	0/0	0/0	0/0	0/0	0/0	0/0	0/0	0/0	0/0	0/0
NIC58_ill_uni_pilon_pilon	6211	C	A	20061	.	0/0	0/0	0/0	./.	./.	./.	0/0	0/0	0/0	0/0	0/0	0/0	0/0	0/0	0/0	0/0	0/0	0/0	0/0	0/0	0/0	0/0	0/0	1/1
NIC58_ill_uni_pilon_pilon	6268	C	T	12686.1	.	0/0	1/1	0/0	0/0	0/0	0/0	0/0	0/0	0/0	0/0	0/0	0/0	0/0	0/0	0/0	0/0	0/0	0/0	0/0	0/0	0/0	0/0	0/0	0/0
NIC58_ill_uni_pilon_pilon	6354	C	A	6184.18	.	0/0	0/0	0/0	0/0	0/0	0/0	0/0	0/0	0/0	0/0	1/1	0/0	0/0	0/0	0/0	0/0	0/0	0/0	0/0	0/0	0/0	0/0	0/0	0/0
NIC58_ill_uni_pilon_pilon	6421	T	A	137.7	.	0/0	0/0	0/0	0/0	1/1	0/0	0/0	0/0	0/0	0/0	0/0	0/0	0/0	0/0	0/0	0/0	0/0	0/0	0/0	0/0	0/0	0/0	0/0	0/0
NIC58_ill_uni_pilon_pilon	6490	T	C	315.16	.	0/0	0/0	0/0	0/0	0/0	0/0	1/1	0/0	0/0	0/0	0/0	0/0	0/0	0/0	0/0	0/0	0/0	0/0	0/0	0/0	0/0	0/0	0/0	0/0
NIC58_ill_uni_pilon_pilon	6577	T	C	45737.3	.	1/1	1/1	0/0	0/0	0/0	0/0	1/1	0/0	0/0	0/0	0/0	0/0	0/0	0/0	0/0	0/0	0/0	0/0	0/0	0/0	1/1	1/1	0/0	0/0
NIC58_ill_uni_pilon_pilon	6580	A	G	319.51	.	0/0	0/0	0/0	0/0	0/0	1/1	0/0	0/0	0/0	0/0	0/0	0/0	0/0	0/0	0/0	0/0	0/0	0/0	0/0	0/0	0/0	0/0	0/0	0/0
NIC58_ill_uni_pilon_pilon	6663	A	G	164233	.	1/1	1/1	0/0	0/0	0/0	0/0	1/1	0/0	0/0	0/0	1|1	1|1	0/0	0/0	0/0	0/0	0/0	0/0	0/0	0/0	1/1	1/1	1/1	1/1
NIC58_ill_uni_pilon_pilon	6673	T	C	34665.1	.	0/0	0/0	0/0	0/0	0/0	0/0	0/0	0/0	0/0	0/0	1|1	1|1	0/0	0/0	0/0	0/0	0/0	0/0	0/0	0/0	0/0	0/0	0/0	0/0
NIC58_ill_uni_pilon_pilon	6761	T	C	171775	.	1/1	0/0	0/0	0/0	0/0	0/0	1/1	0/0	0/0	0/0	1/1	1/1	0/0	0/0	0/0	0/0	0/0	0/0	0/0	0/0	1/1	1/1	1/1	1/1
NIC58_ill_uni_pilon_pilon	6803	A	G	26920.1	.	0/0	0/0	0/0	0/0	0/0	0/0	0/0	1/1	0/0	0/0	0/0	0/0	0/0	0/0	0/0	0/0	0/0	0/0	0/0	0/0	0/0	0/0	0/0	0/0
NIC58_ill_uni_pilon_pilon	6807	G	A	1056.06	.	0/0	0/0	0/0	0/0	0/0	0/0	1/1	0/0	0/0	0/0	0/0	0/0	0/0	0/0	0/0	0/0	0/0	0/0	0/0	0/0	0/0	0/0	0/0	0/0
NIC58_ill_uni_pilon_pilon	6935	T	C	201345	.	1/1	1/1	0/0	0/0	0/0	0/0	1/1	0/0	0/0	0/0	1/1	1/1	0/0	0/0	0/0	0/0	0/0	0/0	0/0	0/0	1/1	1/1	1/1	1/1
NIC58_ill_uni_pilon_pilon	7187	A	G	27945	.	0/0	0/0	0/0	0/0	0/0	0/0	0/0	0/0	0/0	0/0	0/0	0/0	0/0	0/0	0/0	0/0	0/0	0/0	0/0	0/0	1/1	1/1	0/0	0/0
NIC58_ill_uni_pilon_pilon	7198	G	A	1236.1	.	0/0	0/0	0/0	0/0	0/0	0/0	1/1	0/0	0/0	0/0	0/0	0/0	0/0	0/0	0/0	0/0	0/0	0/0	0/0	0/0	0/0	0/0	0/0	0/0
NIC58_ill_uni_pilon_pilon	7338	C	A	29786.9	.	0/0	0/0	0/0	0/0	0/0	0/0	0/0	0/0	0/0	0/0	0/0	0/0	0/0	0/0	0/0	0/0	0/0	0/0	0/0	0/0	1/1	1/1	0/0	0/0
NIC58_ill_uni_pilon_pilon	7359	G	A	144.87	.	0/0	0/0	0/0	0/0	0/0	1/1	0/0	0/0	0/0	0/0	0/0	0/0	0/0	0/0	0/0	0/0	0/0	0/0	0/0	0/0	0/0	0/0	0/0	0/0
NIC58_ill_uni_pilon_pilon	7372	T	C	27161.9	.	0/0	0/0	0/0	0/0	0/0	0/0	0/0	0/0	0/0	0/0	0/0	0/0	0/0	0/0	0/0	0/0	0/0	0/0	0/0	0/0	1/1	1/1	0/0	0/0
NIC58_ill_uni_pilon_pilon	7421	T	C	40722.9	.	0/0	0/0	0/0	0/0	0/0	0/0	0/0	0/0	0/0	0/0	0/0	0/0	0/0	0/0	0/0	0/0	0/0	0/0	0/0	0/0	0/0	0/0	1/1	0/0
NIC58_ill_uni_pilon_pilon	7507	T	C	15174.6	.	0/0	0/0	0/0	0/0	0/0	0/0	0/0	0/0	0/0	0/0	0/0	0/0	0/0	0/0	0/0	0/0	0/0	0/0	0/0	0/0	1/1	1/1	0/0	0/0
NIC58_ill_uni_pilon_pilon	7572	G	A	35336.1	.	0/0	0/0	0/0	0/0	0/0	0/0	0/0	0/0	0/0	0/0	0/0	0/0	0/0	0/0	0/0	0/0	0/0	0/0	0/0	0/0	0/0	0/0	1/1	0/0
NIC58_ill_uni_pilon_pilon	7574	C	T	38871.8	.	0/0	0/0	0/0	0/0	0/0	0/0	0/0	0/0	0/0	0/0	1/1	1/1	0/0	0/0	0/0	0/0	0/0	0/0	0/0	0/0	0/0	0/0	0/0	0/0
NIC58_ill_uni_pilon_pilon	7626	A	T	46074.6	.	1/1	1/1	0/0	0/0	0/0	0/0	1/1	0/0	0/0	0/0	0/0	0/0	0/0	0/0	0/0	0/0	0/0	0/0	0/0	0/0	0/0	0/0	0/0	0/0
NIC58_ill_uni_pilon_pilon	7662	G	T	40418.3	.	1/1	1/1	0/0	0/0	0/0	0/0	0/0	0/0	0/0	0/0	0/0	0/0	0/0	0/0	0/0	0/0	0/0	0/0	0/0	0/0	0/0	0/0	0/0	0/0
NIC58_ill_uni_pilon_pilon	7663	A	T	774.05	.	0/0	0/0	0/0	1/1	0/0	0/0	0/0	0/0	0/0	0/0	0/0	0/0	0/0	0/0	0/0	0/0	0/0	0/0	0/0	0/0	0/0	0/0	0/0	0/0
NIC58_ill_uni_pilon_pilon	7708	G	C	847.68	.	0/0	0/0	0/0	0/0	0/0	0/0	1/1	0/0	0/0	0/0	0/0	0/0	0/0	0/0	0/0	0/0	0/0	0/0	0/0	0/0	0/0	0/0	0/0	0/0
NIC58_ill_uni_pilon_pilon	7779	C	T	1649.06	.	0/0	0/0	0/0	0/0	0/0	0/0	1/1	0/0	0/0	0/0	0/0	0/0	0/0	0/0	0/0	0/0	0/0	0/0	0/0	0/0	0/0	0/0	0/0	0/0
NIC58_ill_uni_pilon_pilon	7884	T	C	207420	.	1/1	1/1	0/0	./.	0/0	0/0	1/1	0/0	0/0	0/0	1/1	1/1	0/0	0/0	0/0	0/0	0/0	0/0	0/0	0/0	1/1	1/1	1/1	1/1
NIC58_ill_uni_pilon_pilon	7939	A	G	36158.1	.	0/0	0/0	0/0	0/0	0/0	0/0	0/0	0/0	0/0	0/0	0/0	0/0	0/0	0/0	0/0	0/0	0/0	0/0	0/0	0/0	0/0	0/0	1/1	0/0
NIC58_ill_uni_pilon_pilon	7955	G	A	54758.7	.	1/1	0/0	0/0	0/0	0/0	0/0	0/0	0/0	0/0	0/0	0/0	0/0	0/0	0/0	0/0	0/0	0/0	0/0	0/0	0/0	1/1	1/1	0/0	0/0
NIC58_ill_uni_pilon_pilon	7956	A	G	56177.8	.	0/0	0/0	0/0	0/0	0/0	0/0	0/0	0/0	0/0	0/0	1/1	1/1	0/0	0/0	0/0	0/0	0/0	0/0	0/0	0/0	0/0	0/0	0/0	0/0
NIC58_ill_uni_pilon_pilon	8025	C	A	48356.8	.	1/1	1/1	0/0	0/0	0/0	0/0	0/0	0/0	0/0	0/0	0/0	0/0	0/0	0/0	0/0	0/0	0/0	0/0	0/0	0/0	0/0	0/0	0/0	0/0
NIC58_ill_uni_pilon_pilon	8052	G	A	223802	.	1/1	1|1	0/0	0/0	0/0	0/0	1/1	0/0	0/0	0/0	1/1	1/1	0/0	0/0	0/0	0/0	0/0	0/0	0/0	0/0	1/1	1/1	1/1	1/1
NIC58_ill_uni_pilon_pilon	8058	A	G	27324.1	.	0/0	1|1	0/0	0/0	0/0	0/0	0/0	0/0	0/0	0/0	0/0	0/0	0/0	0/0	0/0	0/0	0/0	0/0	0/0	0/0	0/0	0/0	0/0	0/0
NIC58_ill_uni_pilon_pilon	8298	A	T	13204.1	.	0/0	0/0	0/0	0/0	0/0	0/0	0/0	0/0	0/0	0/0	0/0	0/0	1/1	0/0	0/0	0/0	0/0	0/0	0/0	0/0	0/0	0/0	0/0	0/0
NIC58_ill_uni_pilon_pilon	8304	A	G	90078.9	.	1/1	1/1	0/0	0/0	0/0	0/0	1/1	0/0	0/0	0/0	0/0	0/0	0/0	0/0	0/0	0/0	0/0	0/0	0/0	0/0	1/1	1/1	0/0	0/0
NIC58_ill_uni_pilon_pilon	8381	C	T	96132.5	.	0/0	0/0	0/0	0/0	0/0	0/0	0/0	0/0	0/0	0/0	1/1	1/1	0/0	0/0	0/0	0/0	0/0	0/0	0/0	0/0	0/0	0/0	1/1	1/1
NIC58_ill_uni_pilon_pilon	8413	AT	A	16232.5	.	0/0	0/0	0/0	0/0	./.	0/0	0/0	0/0	0/0	0/0	0/0	0/0	0/0	0/0	0/0	0/0	0/0	0/0	0/0	0/0	1/1	1/1	0/0	0/0
NIC58_ill_uni_pilon_pilon	8471	G	A	77085	.	0/0	0/0	0/0	0/0	0/0	0/0	0/0	0/0	0/0	0/0	1/1	1/1	0/0	0/0	0/0	0/0	0/0	0/0	0/0	0/0	0/0	0/0	0/0	1/1
NIC58_ill_uni_pilon_pilon	8497	A	G	49058.4	.	0/0	0/0	0/0	0/0	0/0	0/0	0/0	0/0	0/0	0/0	0/0	0/0	0/0	0/0	0/0	0/0	0/0	0/0	0/0	0/0	0/0	0/0	0/0	1/1
NIC58_ill_uni_pilon_pilon	8519	TA	T	11991.3	.	0/0	0/0	0/0	0/0	0/0	0/0	0/0	1/1	0/0	0/0	0/0	0/0	0/0	0/0	0/0	0/0	0/0	0/0	0/0	0/0	0/0	0/0	0/0	0/0
NIC58_ill_uni_pilon_pilon	8655	C	T	173924	.	1/1	1/1	0/0	0/0	0/0	0/0	1/1	0/0	0/0	0/0	1|1	1/1	0/0	0/0	0/0	0/0	0/0	0/0	0/0	0/0	1/1	1/1	1|1	1|1
NIC58_ill_uni_pilon_pilon	8665	A	G	101255	.	0/0	0/0	0/0	0/0	0/0	0/0	0/0	0/0	0/0	0/0	1|1	1/1	0/0	0/0	0/0	0/0	0/0	0/0	0/0	0/0	0/0	0/0	1|1	1|1
NIC58_ill_uni_pilon_pilon	8818	T	C	17936.8	.	0/0	0/0	0/0	0/0	0/0	0/0	0/0	0/0	0/0	0/0	1/1	1/1	0/0	0/0	0/0	0/0	0/0	0/0	0/0	0/0	0/0	0/0	0/0	0/0
NIC58_ill_uni_pilon_pilon	8890	T	C	46807.1	.	0/0	0/0	0/0	0/0	0/0	0/0	0/0	0/0	0/0	0/0	0/0	0/0	0/0	0/0	0/0	0/0	0/0	0/0	0/0	0/0	0/0	0/0	0/0	1/1
NIC58_ill_uni_pilon_pilon	8993	A	G	37319	.	1/1	1/1	0/0	0/0	0/0	0/0	0/0	0/0	0/0	0/0	0/0	0/0	0/0	0/0	0/0	0/0	0/0	0/0	0/0	0/0	0/0	0/0	0/0	0/0
NIC58_ill_uni_pilon_pilon	9055	C	CA	3385.43	.	0/0	0/0	0/0	0/0	0/0	0/0	0/0	0/0	0/0	0/0	1/1	0/0	0/0	0/0	0/0	0/0	0/0	0/0	0/0	0/0	0/0	0/0	0/0	0/0
NIC58_ill_uni_pilon_pilon	9078	C	A	750.73	.	0/0	0/0	0/0	0/0	0/0	0/0	1/1	0/0	0/0	0/0	0/0	0/0	0/0	0/0	0/0	0/0	0/0	0/0	0/0	0/0	0/0	0/0	0/0	0/0
NIC58_ill_uni_pilon_pilon	9420	C	T	173.14	.	0/0	0/0	0|1	0/0	./.	0/0	0|1	0/0	0/0	0/0	0|0	0/0	0/0	0/0	0/0	0/0	0/0	0/0	0/0	0/0	0/0	0/0	0/0	0/0
NIC58_ill_uni_pilon_pilon	9432	T	C	213.83	.	0/0	0/0	0|1	0/0	./.	0/0	0|1	0/0	0/0	0/0	0|0	0/0	0/0	0/0	0/0	0/0	0/0	0/0	0/0	0/0	0/0	0/0	0/0	0/0
NIC58_ill_uni_pilon_pilon	9438	C	T	282.18	.	0/0	0/0	0|1	0/0	./.	0/0	0/0	0|0	0/0	0/0	0|0	0/0	0/0	0/0	0/0	0/0	0/0	0/0	0/0	0/0	0/0	0/0	0/0	0/0
NIC58_ill_uni_pilon_pilon	9441	C	T	342.63	.	0/0	0/0	0|1	0/0	./.	0/0	0/0	0|1	0/0	0/0	0|0	0/0	0/0	0/0	0/0	0/0	0/0	0/0	0/0	0/0	0/0	0/0	0/0	0/0
NIC58_ill_uni_pilon_pilon	9444	C	T	376.17	.	0/0	0/0	0|1	0/0	./.	0/0	0/0	0|1	0/0	0/0	0|1	0/0	0/0	0/0	0/0	0/0	0/0	0/0	0/0	0/0	0/0	0/0	0/0	0/0
NIC58_ill_uni_pilon_pilon	9455	T	C	455.41	.	0/0	0/0	0/0	0/0	0/0	0/0	0/0	0|1	0/0	0/0	0|1	0/0	0/0	0/0	0/0	0/0	0/0	0/0	0/0	0/0	0/0	0/0	0/0	0/0
NIC58_ill_uni_pilon_pilon	9468	A	C	420.67	.	0/0	0/0	0/0	0/0	0/0	0/0	0/0	0|1	0/0	0/0	0/0	0/0	0/0	0/0	0/0	0/0	0/0	0/0	0/0	0/0	0/0	0/0	0/0	0/0
NIC58_ill_uni_pilon_pilon	9489	AAAC	A	844.92	.	0/0	0/0	0|1	0/0	./.	0/0	0/0	0|1	0/0	0/0	0/0	0/0	0/0	0/0	0/0	0/0	0/0	0/0	0/0	0/0	0/0	0/0	0/0	0/0
NIC58_ill_uni_pilon_pilon	9494	T	TAA	881.44	.	0/0	0/0	0|1	0/0	./.	./.	0/0	0|1	0/0	0/0	0|0	0/0	0/0	0/0	0/0	0/0	0/0	0/0	0/0	0/0	0/0	0/0	0/0	0/0
NIC58_ill_uni_pilon_pilon	9503	T	C	66262	.	1/1	1|1	0|1	0/0	./.	./.	1/1	0|1	0/0	0/0	0|0	0/0	0/0	0/0	0/0	0/0	0/0	0/0	0/0	0/0	1/1	1/1	0/0	0/0
NIC58_ill_uni_pilon_pilon	9506	A	G	444.17	.	0/0	0/0	0|1	0/0	0/0	./.	0/0	0|1	0/0	0/0	0|0	0/0	0/0	0/0	0/0	0/0	0/0	0/0	0/0	0/0	0/0	0/0	0/0	0/0
NIC58_ill_uni_pilon_pilon	9507	C	T	24148.1	.	0/0	1|1	0|1	0/0	./.	./.	0/0	0|1	0/0	0/0	0|0	0/0	0/0	0/0	0/0	0/0	0/0	0/0	0/0	0/0	0/0	0/0	0/0	0/0
NIC58_ill_uni_pilon_pilon	9531	C	A	488.52	.	0/0	0/0	0|1	0/0	./.	./.	0/0	0/0	0/0	0/0	0|1	0/0	0/0	0/0	0/0	0/0	0/0	0/0	0/0	0/0	0/0	0/0	0/0	0/0
NIC58_ill_uni_pilon_pilon	9534	C	T	162.84	.	0/0	0/0	0/0	0/0	./.	./.	1/1	0/0	0/0	0/0	0/0	0/0	0/0	0/0	0/0	0/0	0/0	0/0	0/0	0/0	0/0	0/0	0/0	0/0
NIC58_ill_uni_pilon_pilon	9549	C	T	5469.61	.	0/0	0/0	0|1	0/0	0/0	./.	0/0	0/0	0/0	1/1	0|1	0/0	0/0	0/0	0/0	0/0	0/0	0/0	0/0	0/0	0/0	0/0	0/0	0/0
NIC58_ill_uni_pilon_pilon	9612	T	C	18729.3	.	0/0	0/0	0/0	./.	./.	0/0	0/0	0/0	0/0	0/0	1/1	1/1	0/0	0/0	0/0	0/0	0/0	0/0	0/0	0/0	0/0	0/0	0/0	0/0
NIC58_ill_uni_pilon_pilon	9688	T	C	290.8	.	0/0	0/0	0/0	./.	./.	./.	0/0	0/1	./.	0/0	0/0	0/1	0/1	0/0	0/0	0/0	0/0	0/0	0/0	0/0	0/0	0/0	0/0	0/0
NIC58_ill_uni_pilon_pilon	9755	A	G	361.42	.	0/0	0/0	0/0	0/0	0/0	0/0	1/1	0/0	0/0	0/0	0/0	0/0	0/0	0/0	0/0	0/0	0/0	0/0	0/0	0/0	0/0	0/0	0/0	0/0
NIC58_ill_uni_pilon_pilon	9804	G	A	60.83	.	0/0	0/0	0/0	0/0	./.	0/0	0/0	0/0	0/0	0/0	0/0	0/0	0/0	0/0	0|1	0/0	0/0	0/0	0/0	0/0	0/0	0/0	0/0	0/0
NIC58_ill_uni_pilon_pilon	9823	A	G	129.9	.	0/0	0/0	0|1	0/0	0/0	0/0	0/0	0/0	0/0	0/0	0/0	0/0	0/0	0/0	0/0	0/0	0/0	0/0	0/0	0/0	0/0	0/0	0/0	0/0
NIC58_ill_uni_pilon_pilon	9826	G	T	455.92	.	0/0	0/0	0|0	0/0	0/0	0/0	1/1	0/0	0/0	0/0	0/0	0/0	0/0	0/0	0/0	0/0	0/0	0/0	0/0	0/0	0/0	0/0	0/0	0/0
NIC58_ill_uni_pilon_pilon	9847	A	ATACTCG	35.04	.	0/0	0/0	0|1	0/0	0/0	./.	0/0	0/0	0/0	0/0	0/0	0/0	0/0	0/0	0/0	0/0	0/0	0/0	0/0	0/0	0/0	0/0	0/0	0/0
NIC58_ill_uni_pilon_pilon	9849	A	AATATATACTCGGAAGTTTAGTACGGTCAACTAG	46.04	.	0/0	0/0	0|1	0/0	0/0	./.	0/0	0/0	0/0	0/0	0/0	0/0	0/0	0/0	0/0	0/0	0/0	0/0	0/0	0/0	0/0	0/0	0/0	0/0
NIC58_ill_uni_pilon_pilon	9955	G	A	95.82	.	0/0	0/0	0/0	0/0	./.	1/1	0/0	0/0	0/0	0/0	0/0	0/0	0/0	0/0	0/0	0/0	0/0	0/0	0/0	0/0	0/0	0/0	0/0	0/0
NIC58_ill_uni_pilon_pilon	10001	A	G	14302.1	.	0/0	0/0	0/0	0/0	0/0	0/0	0/0	1/1	0/0	0/0	0/0	0/0	0/0	0/0	0/0	0/0	0/0	0/0	0/0	0/0	0/0	0/0	0/0	0/0
NIC58_ill_uni_pilon_pilon	10048	C	T	61180.1	.	0/0	0/0	0/0	0/0	0/0	0/0	0/0	0/0	0/0	0/0	1/1	1/1	0/0	0/0	0/0	0/0	0/0	0/0	0/0	0/0	0/0	0/0	0/0	1/1
NIC58_ill_uni_pilon_pilon	10145	G	A	136.03	.	0/0	0/0	0/0	0/0	0/0	0/0	1/1	0/0	0/0	0/0	0/0	0/0	0/0	0/0	0/0	0/0	0/0	0/0	0/0	0/0	0/0	0/0	0/0	0/0
NIC58_ill_uni_pilon_pilon	10173	T	TA	9848.03	.	1|1	0/0	0/0	0/0	0/0	0/0	0/0	0/0	0/0	0/0	0/0	0/0	0/0	0/0	0/0	0/0	0/0	0/0	0/0	0/0	0/0	0/0	0/0	0/0
NIC58_ill_uni_pilon_pilon	10178	CTATATA	C,CTATATATA,CTA,CCTATATATATA,CTTATATA,CTTATATATA	75549.6	.	1|1	0/0	2/2	0/0	0/0	0/0	.|.	2/2	0/0	0/2	0/0	0/0	0/0	3/3	0/0	0/2	0/0	3/3	0/3	0/0	0/0	4/4	5/6	0/0
NIC58_ill_uni_pilon_pilon	10179	T	*,C	7285.73	.	1|1	2/2	0/0	./.	0/0	0/0	1|1	0/0	0/0	0/0	0/0	./.	0/0	1/1	0/0	0/0	0/0	1/1	1/1	0/0	0/0	0/0	0/0	0/0
NIC58_ill_uni_pilon_pilon	10184	A	*,C	849.98	.	1|1	0/0	0/0	./.	0/0	0/0	2|2	0/0	0/0	0/0	0/0	0/0	0/0	0/0	0/0	0/0	0/0	0/0	0/0	0/0	0/0	0/0	0/0	0/0
NIC58_ill_uni_pilon_pilon	10497	TAATAAAAAAATGATATATATTATTATATTATATATATATAATATATATTTATATAATA	T	35418.7	.	0/0	./.	./.	./.	./.	./.	./.	./.	./.	./.	./.	./.	./.	./.	./.	1/1	./.	./.	./.	./.	./.	./.	0/0	0/0
NIC58_ill_uni_pilon_pilon	10607	GAT	G	8393.14	.	./.	./.	./.	./.	./.	./.	./.	./.	1/1	0/0	./.	./.	./.	1/1	./.	0/0	./.	./.	./.	0/0	./.	1/1	0/0	./.
NIC58_ill_uni_pilon_pilon	10693	AC	A	6965.49	.	1|1	0/0	0/0	0/0	0/0	0/0	0/0	0/0	0/0	0/0	0/0	0/0	0/0	0/0	0/0	0/0	0/0	0/0	0/0	0/0	0/0	0/0	0/0	0/0
NIC58_ill_uni_pilon_pilon	10698	C	T	53215.9	.	1|1	1|1	0/0	0/0	0/0	0/0	1|1	0/0	0/0	0/0	./.	1/1	0/0	0/0	0/0	0/0	0/0	0/0	0/0	0/0	1/1	1|1	0/0	0/0
NIC58_ill_uni_pilon_pilon	10711	G	A	14189.8	.	1|1	1|1	0/0	0/0	0/0	0/0	1|1	0/0	0/0	0/0	0/0	0/0	0/0	0/0	0/0	0/0	0/0	0/0	0/0	0/0	0/0	0/0	0/0	0/0
NIC58_ill_uni_pilon_pilon	10725	A	T	86244.5	.	1|1	1|1	0/0	0/0	0/0	0/0	1|1	0/0	0/0	0/0	./.	1|1	0/0	0/0	0/0	0/0	0/0	0/0	0/0	0/0	1/1	1|1	1|1	1|1
NIC58_ill_uni_pilon_pilon	10737	C	A	58232.1	.	0/0	0/0	0/0	0/0	0/0	0/0	0/0	0/0	0/0	0/0	./.	1|1	0/0	0/0	0/0	0/0	0/0	0/0	0/0	0/0	0/0	0/0	1|1	1|1
NIC58_ill_uni_pilon_pilon	10828	G	A	5933.22	.	0/0	0/0	0/0	0/0	./.	0/0	./.	0/0	0/0	0/0	0/0	0/0	0/0	0/0	0/0	0/0	0/0	0/0	0/0	0/0	1/1	1/1	0/0	0/0
NIC58_ill_uni_pilon_pilon	11302	C	T	152291	.	1|1	1/1	0/0	0/0	0/0	0/0	1/1	0/0	0/0	0/0	1/1	1/1	0/0	0/0	0/0	0/0	0/0	0/0	0/0	0/0	1/1	1/1	1/1	1/1
NIC58_ill_uni_pilon_pilon	11325	T	C	11665.1	.	1|1	0/0	0/0	0/0	0/0	0/0	0/0	0/0	0/0	0/0	0/0	0/0	0/0	0/0	0/0	0/0	0/0	0/0	0/0	0/0	0/0	0/0	0/0	0/0
NIC58_ill_uni_pilon_pilon	11650	T	C	144.85	.	0/0	0/0	0/0	0/0	0/0	1/1	0/0	0/0	0/0	0/0	0/0	0/0	0/0	0/0	0/0	0/0	0/0	0/0	0/0	0/0	0/0	0/0	0/0	0/0
NIC58_ill_uni_pilon_pilon	11656	C	A	71815	.	0/0	0/0	0/0	0/0	0/0	0/0	0/0	0/0	0/0	0/0	1/1	1/1	0/0	0/0	0/0	0/0	0/0	0/0	0/0	0/0	0/0	0/0	0/0	1/1
NIC58_ill_uni_pilon_pilon	11683	C	T	109067	.	0/0	0/0	0/0	0/0	0/0	0/0	0/0	0/0	0/0	0/0	1/1	1/1	0/0	0/0	0/0	0/0	0/0	0/0	0/0	0/0	0/0	0/0	1/1	1/1
NIC58_ill_uni_pilon_pilon	11695	C	A	119371	.	0/0	0/0	0/0	0/0	0/0	0/0	0/0	0/0	0/0	0/0	1/1	1/1	0/0	0/0	0/0	0/0	0/0	0/0	0/0	0/0	0/0	0/0	1/1	1/1
NIC58_ill_uni_pilon_pilon	11787	T	C	29380.9	.	1/1	1/1	0/0	0/0	0/0	0/0	0/0	0/0	0/0	0/0	0/0	0/0	0/0	0/0	0/0	0/0	0/0	0/0	0/0	0/0	0/0	0/0	0/0	0/0
NIC58_ill_uni_pilon_pilon	11824	A	G	101390	.	0/0	0/0	0/0	0/0	0/0	0/0	0/0	0/0	0/0	0/0	1/1	1/1	0/0	0/0	0/0	0/0	0/0	0/0	0/0	0/0	0/0	0/0	1/1	1/1
NIC58_ill_uni_pilon_pilon	11935	C	A	36309.1	.	0/0	0/0	0/0	0/0	0/0	0/0	0/0	0/0	0/0	0/0	0/0	0/0	0/0	0/0	0/0	0/0	0/0	0/0	0/0	0/0	0/0	0/0	0/0	1/1
NIC58_ill_uni_pilon_pilon	12052	G	A	48208.5	.	0/0	0/0	0/0	./.	0/0	0/0	0/0	0/0	0/0	0/0	1/1	1/1	0/0	0/0	0/0	0/0	0/0	0/0	0/0	0/0	0/0	0/0	0/0	1/1
NIC58_ill_uni_pilon_pilon	12204	T	C	14327.1	.	0/0	0/0	0/0	0/0	0/0	0/0	0/0	0/0	0/0	0/0	0/0	0/0	0/0	0/0	0/0	0/0	0/0	0/0	0/0	0/0	0/0	0/0	1/1	0/0
NIC58_ill_uni_pilon_pilon	12242	A	G	42870	.	0/0	0/0	0/0	0/0	0/0	0/0	0/0	0/0	0/0	0/0	1/1	1/1	0/0	0/0	0/0	0/0	0/0	0/0	0/0	0/0	0/0	0/0	1/1	0/0
NIC58_ill_uni_pilon_pilon	12363	C	A	224.28	.	0/0	0/0	0/0	0/0	0/0	0/0	1/1	0/0	0/0	0/0	0/0	0/0	0/0	0/0	0/0	0/0	0/0	0/0	0/0	0/0	0/0	0/0	0/0	0/0
NIC58_ill_uni_pilon_pilon	12368	A	G	51.48	.	0/0	0/0	0/0	0/0	0/0	0/1	0/0	0/0	0/0	0/0	0/0	0/0	0/0	0/0	0/0	0/0	0/0	0/0	0/0	0/0	0/0	0/0	0/0	0/0
NIC58_ill_uni_pilon_pilon	12464	G	A	8067.22	.	0/0	0/0	0/0	0/0	0/0	0/0	0/0	0/0	0/0	1/1	0/0	0/0	0/0	0/0	0/0	0/0	0/0	0/0	0/0	0/0	0/0	0/0	0/0	0/0
NIC58_ill_uni_pilon_pilon	12519	T	C	25907.2	.	0/0	0/0	0/0	0/0	0/0	0/0	0/0	0/0	0/0	0/0	0/0	1/1	0/0	0/0	0/0	0/0	0/0	0/0	0/0	0/0	0/0	0/0	0/0	0/0
NIC58_ill_uni_pilon_pilon	12570	G	C	9689.28	.	1/1	0/0	0/0	0/0	0/0	0/0	0/0	0/0	0/0	0/0	0/0	0/0	0/0	0/0	0/0	0/0	0/0	0/0	0/0	0/0	0/0	0/0	0/0	0/0
NIC58_ill_uni_pilon_pilon	12607	T	C	12183.1	.	0/0	1/1	0/0	0/0	./.	0/0	0/0	0/0	0/0	0/0	0/0	0/0	0/0	0/0	0/0	0/0	0/0	0/0	0/0	0/0	0/0	0/0	0/0	0/0
NIC58_ill_uni_pilon_pilon	12773	C	T	25002.8	.	1/1	1/1	0/0	0/0	0/0	0/0	0/0	0/0	0/0	0/0	0/0	0/0	0/0	0/0	0/0	0/0	0/0	0/0	0/0	0/0	0/0	0/0	0/0	0/0
NIC58_ill_uni_pilon_pilon	12783	T	C	32570.1	.	0/0	0/0	0/0	0/0	0/0	0/0	0/0	0/0	0/0	0/0	0/0	0/0	0/0	0/0	0/0	0/0	0/0	0/0	0/0	1/1	0/0	0/0	0/0	0/0
NIC58_ill_uni_pilon_pilon	12905	G	A	96545.7	.	1/1	1/1	0/0	0/0	0/0	0/0	1/1	0/0	0/0	0/0	1/1	1/1	0/0	0/0	0/0	0/0	0/0	0/0	0/0	0/0	1/1	1/1	1/1	1|1
NIC58_ill_uni_pilon_pilon	12919	C	T	90546.1	.	1/1	1/1	0/0	0/0	0/0	0/0	1/1	0/0	0/0	0/0	1/1	1/1	0/0	0/0	0/0	0/0	0/0	0/0	0/0	0/0	1/1	1/1	1/1	1|1
NIC58_ill_uni_pilon_pilon	13035	T	A	9298.78	.	0/0	0/0	0/0	0/0	0/0	0/0	0/0	0/0	0/0	0/0	0/0	0/0	0/0	0/0	1/1	0/0	1/1	0/0	0/0	0/0	0/0	0/0	0/0	0/0
NIC58_ill_uni_pilon_pilon	13302	TA	T	4367.93	.	0/0	0/0	0/0	0/0	0/0	./.	./.	0/0	0/0	0/0	0/0	0/0	0/0	0/0	0/0	0/0	0/0	0/0	0/0	0/0	0/0	0/0	1|1	0/0
NIC58_ill_uni_pilon_pilon	13317	G	A	6719.71	.	0/0	0/0	0/0	./.	./.	./.	./.	0/0	./.	0/0	0/0	0/0	./.	0/0	0/0	0/0	0/0	0/0	0/0	0/0	0/0	0/0	1|1	0/0
NIC58_ill_uni_pilon_pilon	13383	T	C	7191.92	.	0/0	0/0	0/0	./.	0/0	./.	./.	0/0	0/0	0/0	1/1	1/1	0/0	0/0	0/0	0/0	0/0	0/0	0/0	0/0	0/0	0/0	0/0	0/0
NIC58_ill_uni_pilon_pilon	13508	T	C	106.19	.	0/0	0/0	0/0	0/0	./.	0/0	1/1	0/0	0/0	0/0	0/0	0/0	0/0	0/0	0/0	0/0	0/0	0/0	0/0	0/0	0/0	0/0	0/0	0/0
NIC58_ill_uni_pilon_pilon	13532	G	A	5606.13	.	0/0	0/0	0/0	0/0	./.	0/0	0/0	0/0	0/0	0/0	0/0	0/0	0/0	0/0	0/0	0/0	0/0	0/0	0/0	1/1	0/0	0/0	0/0	0/0
NIC58_ill_uni_pilon_pilon	13549	C	T	4528.31	.	0/0	0/0	0/0	0/0	./.	0/0	0/0	1/1	0/0	0/0	0/0	0/0	0/0	0/0	0/0	0/0	0/0	0/0	0/0	0/0	0/0	0/0	0/0	0/0
NIC58_ill_uni_pilon_pilon	13604	C	T	17739.2	.	0/0	0/0	0/0	0/0	0/0	0/0	0/0	0/0	0/0	0/0	1/1	1/1	0/0	0/0	0/0	0/0	0/0	0/0	0/0	0/0	0/0	0/0	0/0	0/0
NIC58_ill_uni_pilon_pilon	13657	C	T	146058	.	1/1	1/1	0/0	0/0	0/0	0/0	1/1	0/0	0/0	0/0	1/1	1/1	0/0	0/0	0/0	0/0	0/0	0/0	0/0	0/0	1/1	1/1	1/1	1/1
NIC58_ill_uni_pilon_pilon	13739	TA	T	386.46	.	0/0	0/1	0/0	0/0	0/0	0/0	0/0	0/0	0/0	0/0	0/0	0/0	0/0	0/0	0/0	0/0	0/0	0/0	0/0	0/0	0/0	0/0	0/0	0/0
NIC58_ill_uni_pilon_pilon	13759	A	G	68560.3	.	1/1	1/1	0/0	0/0	0/0	0/0	0/0	0/0	0/0	0/0	0/0	0/0	0/0	0/0	0/0	0/0	0/0	0/0	0/0	0/0	1/1	1/1	0/0	0/0
