# Supplementary material for: Selfing is the safest sex for Caenorhabditis tropicalis
Source: eLife. 2021 Jan 11;10:e62587. doi: 10.7554/eLife.62587 (PMC7853720; doi:10.7554/eLife.62587)
Supplement: Supplementary file 3. [file elife-62587-supp3.zip › rawMitoVariantInfo.tsv]

#CHROM	POS	REF	ALT	QUAL	INFO
NIC58_ill_uni_pilon_pilon	55	T	C	96300.7	AC=6;AF=0.125;AN=48;DP=3933;ExcessHet=0.0004;FS=0;InbreedingCoeff=1;MLEAC=6;MLEAF=0.125;MQ=60;QD=25.36;SOR=0.969
NIC58_ill_uni_pilon_pilon	76	A	G	48309.1	AC=2;AF=0.042;AN=48;BaseQRankSum=2.52;DP=3807;ExcessHet=0.0464;FS=0;InbreedingCoeff=1;MLEAC=2;MLEAF=0.042;MQ=60;MQRankSum=0;QD=28.73;ReadPosRankSum=2.44;SOR=0.402
NIC58_ill_uni_pilon_pilon	83	G	A	38850.8	AC=4;AF=0.083;AN=48;DP=4863;ExcessHet=0.0031;FS=0;InbreedingCoeff=1;MLEAC=4;MLEAF=0.083;MQ=60;QD=33.06;SOR=1.314
NIC58_ill_uni_pilon_pilon	157	T	C	229650	AC=18;AF=0.375;AN=48;BaseQRankSum=2.4;DP=6881;ExcessHet=0;FS=0;InbreedingCoeff=0.9986;MLEAC=18;MLEAF=0.375;MQ=60;MQRankSum=0;QD=30.97;ReadPosRankSum=1.02;SOR=0.376
NIC58_ill_uni_pilon_pilon	208	C	T	203797	AC=18;AF=0.375;AN=48;BaseQRankSum=0.768;DP=6169;ExcessHet=0;FS=0;InbreedingCoeff=0.994;MLEAC=18;MLEAF=0.375;MQ=60;MQRankSum=0;QD=27.24;ReadPosRankSum=-0.368;SOR=0.511
NIC58_ill_uni_pilon_pilon	270	G	A	600.68	AC=2;AF=0.042;AN=48;DP=5521;ExcessHet=0.0464;FS=0;InbreedingCoeff=0.7882;MLEAC=2;MLEAF=0.042;MQ=60;QD=28.2;SOR=2.712
NIC58_ill_uni_pilon_pilon	319	G	A	18144.9	AC=4;AF=0.083;AN=48;DP=5522;ExcessHet=0.0031;FS=0;InbreedingCoeff=0.7242;MLEAC=4;MLEAF=0.083;MQ=60;QD=33.73;SOR=0.987
NIC58_ill_uni_pilon_pilon	371	C	T	99.78	AC=2;AF=0.042;AN=48;DP=5392;ExcessHet=0.0464;FS=0;InbreedingCoeff=0.5903;MLEAC=1;MLEAF=0.021;MQ=60;QD=33.26;SOR=1.179
NIC58_ill_uni_pilon_pilon	385	A	G	46170.3	AC=6;AF=0.125;AN=48;BaseQRankSum=2.47;DP=5420;ExcessHet=0.0004;FS=0;InbreedingCoeff=0.9565;MLEAC=6;MLEAF=0.125;MQ=60;MQRankSum=0;QD=25;ReadPosRankSum=2.42;SOR=0.111
NIC58_ill_uni_pilon_pilon	398	C	T	39244.5	AC=2;AF=0.042;AN=48;BaseQRankSum=1.2;DP=5357;ExcessHet=0.0485;FS=3.144;InbreedingCoeff=0.598;MLEAC=2;MLEAF=0.042;MQ=60;MQRankSum=0;QD=29.56;ReadPosRankSum=0.885;SOR=0.33
NIC58_ill_uni_pilon_pilon	479	C	A	21630.1	AC=2;AF=0.042;AN=48;BaseQRankSum=0.197;DP=5249;ExcessHet=0.0464;FS=0;InbreedingCoeff=0.9545;MLEAC=2;MLEAF=0.042;MQ=60;MQRankSum=0;QD=30.62;ReadPosRankSum=-0.317;SOR=0.115
NIC58_ill_uni_pilon_pilon	516	C	T	48167.1	AC=2;AF=0.042;AN=48;BaseQRankSum=1.02;DP=5215;ExcessHet=0.0464;FS=0;InbreedingCoeff=0.9995;MLEAC=2;MLEAF=0.042;MQ=60;MQRankSum=0;QD=28.17;ReadPosRankSum=2.14;SOR=0.033
NIC58_ill_uni_pilon_pilon	522	C	T	44905.8	AC=4;AF=0.083;AN=48;BaseQRankSum=2.08;DP=5303;ExcessHet=0.0031;FS=0;InbreedingCoeff=0.9994;MLEAC=4;MLEAF=0.083;MQ=60;MQRankSum=0;QD=26.8;ReadPosRankSum=2.37;SOR=0.828
NIC58_ill_uni_pilon_pilon	572	C	T	20870	AC=4;AF=0.083;AN=48;DP=5441;ExcessHet=0.0031;FS=0;InbreedingCoeff=0.8774;MLEAC=4;MLEAF=0.083;MQ=60;QD=32.92;SOR=0.834
NIC58_ill_uni_pilon_pilon	779	T	C	205530	AC=18;AF=0.375;AN=48;BaseQRankSum=2.17;DP=6807;ExcessHet=0;FS=0;InbreedingCoeff=0.9992;MLEAC=18;MLEAF=0.375;MQ=60;MQRankSum=0;QD=26;ReadPosRankSum=2.43;SOR=0.436
NIC58_ill_uni_pilon_pilon	807	T	C	622.07	AC=2;AF=0.042;AN=48;DP=6301;ExcessHet=0.0464;FS=0;InbreedingCoeff=0.9977;MLEAC=2;MLEAF=0.042;MQ=60;QD=31.1;SOR=0.892
NIC58_ill_uni_pilon_pilon	825	C	A	9503.06	AC=2;AF=0.042;AN=48;DP=6330;ExcessHet=0.0464;FS=0;InbreedingCoeff=0.9978;MLEAC=2;MLEAF=0.042;MQ=60;QD=33.23;SOR=0.736
NIC58_ill_uni_pilon_pilon	925	G	A	157257	AC=8;AF=0.167;AN=48;BaseQRankSum=3.68;DP=7059;ExcessHet=0.0001;FS=0;InbreedingCoeff=1;MLEAC=8;MLEAF=0.167;MQ=60;MQRankSum=0;QD=30.02;ReadPosRankSum=3.61;SOR=0.046
NIC58_ill_uni_pilon_pilon	1040	G	A	102498	AC=10;AF=0.208;AN=48;BaseQRankSum=2.79;DP=7282;ExcessHet=0;FS=0;InbreedingCoeff=0.9984;MLEAC=10;MLEAF=0.208;MQ=60;MQRankSum=0;QD=31.98;ReadPosRankSum=2.53;SOR=0.042
NIC58_ill_uni_pilon_pilon	1094	A	G	59152.8	AC=4;AF=0.083;AN=48;BaseQRankSum=-0.876;DP=8122;ExcessHet=0.0031;FS=0;InbreedingCoeff=0.9989;MLEAC=4;MLEAF=0.083;MQ=60;MQRankSum=0;QD=34.45;ReadPosRankSum=-1.03;SOR=0.279
NIC58_ill_uni_pilon_pilon	1172	G	A	49670.8	AC=4;AF=0.083;AN=48;BaseQRankSum=1.78;DP=7622;ExcessHet=0.0031;FS=0;InbreedingCoeff=0.9957;MLEAC=4;MLEAF=0.083;MQ=60;MQRankSum=0;QD=27.51;ReadPosRankSum=1.62;SOR=0.16
NIC58_ill_uni_pilon_pilon	1177	T	C	41342.1	AC=2;AF=0.042;AN=48;BaseQRankSum=1.01;DP=7610;ExcessHet=0.0464;FS=0;InbreedingCoeff=0.9939;MLEAC=2;MLEAF=0.042;MQ=60;MQRankSum=0;QD=29.11;ReadPosRankSum=1.64;SOR=0.637
NIC58_ill_uni_pilon_pilon	1271	A	G	184782	AC=8;AF=0.167;AN=48;BaseQRankSum=3.1;DP=8972;ExcessHet=0.0001;FS=0;InbreedingCoeff=1;MLEAC=8;MLEAF=0.167;MQ=60;MQRankSum=0;QD=28.08;ReadPosRankSum=2.62;SOR=0.208
NIC58_ill_uni_pilon_pilon	1289	A	G	48511.1	AC=2;AF=0.042;AN=48;BaseQRankSum=-1.263;DP=7769;ExcessHet=0.0464;FS=0;InbreedingCoeff=1;MLEAC=2;MLEAF=0.042;MQ=60;MQRankSum=0;QD=23.23;ReadPosRankSum=-0.875;SOR=0.378
NIC58_ill_uni_pilon_pilon	1414	C	T	30610.1	AC=2;AF=0.042;AN=48;DP=7749;ExcessHet=0.0464;FS=0;InbreedingCoeff=1;MLEAC=2;MLEAF=0.042;MQ=60;QD=29.03;SOR=0.757
NIC58_ill_uni_pilon_pilon	1417	T	C	25492.1	AC=2;AF=0.042;AN=48;DP=8439;ExcessHet=0.0464;FS=0;InbreedingCoeff=1;MLEAC=2;MLEAF=0.042;MQ=60;QD=34.26;SOR=1.113
NIC58_ill_uni_pilon_pilon	1418	A	G	30591.1	AC=2;AF=0.042;AN=48;DP=8245;ExcessHet=0.0464;FS=0;InbreedingCoeff=1;MLEAC=2;MLEAF=0.042;MQ=60;QD=30.67;SOR=0.757
NIC58_ill_uni_pilon_pilon	1487	C	T	40922.8	AC=4;AF=0.083;AN=48;DP=8694;ExcessHet=0.0031;FS=0;InbreedingCoeff=1;MLEAC=4;MLEAF=0.083;MQ=60;QD=32.71;SOR=1.089
NIC58_ill_uni_pilon_pilon	1508	G	A	53269.7	AC=6;AF=0.125;AN=48;BaseQRankSum=1.65;DP=8630;ExcessHet=0.0004;FS=0;InbreedingCoeff=1;MLEAC=6;MLEAF=0.125;MQ=60;MQRankSum=0;QD=26.61;ReadPosRankSum=1.87;SOR=0.682
NIC58_ill_uni_pilon_pilon	1520	A	G	35823.8	AC=4;AF=0.083;AN=48;BaseQRankSum=-1.002;DP=8444;ExcessHet=0.0031;FS=0;InbreedingCoeff=0.9997;MLEAC=4;MLEAF=0.083;MQ=60;MQRankSum=0;QD=32.16;ReadPosRankSum=0.822;SOR=0.428
NIC58_ill_uni_pilon_pilon	1538	G	A	46643.8	AC=4;AF=0.083;AN=48;DP=8253;ExcessHet=0.0031;FS=0;InbreedingCoeff=0.9999;MLEAC=4;MLEAF=0.083;MQ=60;QD=29.2;SOR=1.207
NIC58_ill_uni_pilon_pilon	1630	T	C	43032.1	AC=2;AF=0.042;AN=48;BaseQRankSum=1.46;DP=8324;ExcessHet=0.0464;FS=3.189;InbreedingCoeff=0.9999;MLEAC=2;MLEAF=0.042;MQ=60;MQRankSum=-0.083;QD=28.55;ReadPosRankSum=1.1;SOR=0.281
NIC58_ill_uni_pilon_pilon	1757	G	A	689050	AC=46;AF=0.958;AN=48;BaseQRankSum=-0.748;DP=20900;ExcessHet=0.0464;FS=0;InbreedingCoeff=1;MLEAC=46;MLEAF=0.958;MQ=60;MQRankSum=0;QD=33.68;ReadPosRankSum=0.503;SOR=0.075
NIC58_ill_uni_pilon_pilon	1766	C	T	21863.1	AC=2;AF=0.042;AN=48;BaseQRankSum=0.601;DP=8587;ExcessHet=0.0464;FS=0;InbreedingCoeff=1;MLEAC=2;MLEAF=0.042;MQ=60;MQRankSum=0;QD=34.42;ReadPosRankSum=1.65;SOR=0.726
NIC58_ill_uni_pilon_pilon	1784	A	G	34770.1	AC=2;AF=0.042;AN=48;BaseQRankSum=1.18;DP=8419;ExcessHet=0.0464;FS=0;InbreedingCoeff=1;MLEAC=2;MLEAF=0.042;MQ=60;MQRankSum=-0.076;QD=28.53;ReadPosRankSum=1.6;SOR=0.484
NIC58_ill_uni_pilon_pilon	1811	T	C	33506.6	AC=2;AF=0.042;AN=48;DP=8356;ExcessHet=0.0464;FS=0;InbreedingCoeff=1;MLEAC=2;MLEAF=0.042;MQ=60;QD=31.79;SOR=0.985
NIC58_ill_uni_pilon_pilon	1861	A	G	43436.8	AC=4;AF=0.083;AN=48;BaseQRankSum=1.55;DP=7370;ExcessHet=0.0031;FS=0;InbreedingCoeff=0.9997;MLEAC=4;MLEAF=0.083;MQ=60;MQRankSum=0;QD=32.91;ReadPosRankSum=-0.109;SOR=1.013
NIC58_ill_uni_pilon_pilon	1910	T	C	134057	AC=8;AF=0.167;AN=48;BaseQRankSum=0.505;DP=6952;ExcessHet=0.0001;FS=0;InbreedingCoeff=0.9997;MLEAC=8;MLEAF=0.167;MQ=60;MQRankSum=0;QD=27.23;ReadPosRankSum=0.612;SOR=0.487
NIC58_ill_uni_pilon_pilon	1918	G	A	21332.1	AC=2;AF=0.042;AN=48;BaseQRankSum=1.72;DP=6013;ExcessHet=0.0464;FS=0;InbreedingCoeff=0.9919;MLEAC=2;MLEAF=0.042;MQ=60;MQRankSum=0;QD=29.52;ReadPosRankSum=1.35;SOR=0.102
NIC58_ill_uni_pilon_pilon	2012	C	T	23756.1	AC=2;AF=0.042;AN=48;BaseQRankSum=1.39;DP=5798;ExcessHet=0.0464;FS=6.413;InbreedingCoeff=0.9997;MLEAC=2;MLEAF=0.042;MQ=60;MQRankSum=0;QD=33.47;ReadPosRankSum=1.75;SOR=2.498
NIC58_ill_uni_pilon_pilon	2025	C	T	15810.1	AC=2;AF=0.042;AN=48;BaseQRankSum=0.453;DP=5802;ExcessHet=0.0464;FS=5.074;InbreedingCoeff=0.9997;MLEAC=2;MLEAF=0.042;MQ=60;MQRankSum=0;QD=32.91;ReadPosRankSum=1.32;SOR=1.649
NIC58_ill_uni_pilon_pilon	2153	C	T	162623	AC=18;AF=0.375;AN=48;BaseQRankSum=0.888;DP=6073;ExcessHet=0;FS=0;InbreedingCoeff=0.9999;MLEAC=18;MLEAF=0.375;MQ=60;MQRankSum=0;QD=31.31;ReadPosRankSum=0.536;SOR=0.829
NIC58_ill_uni_pilon_pilon	2156	G	T	20924.1	AC=2;AF=0.042;AN=48;BaseQRankSum=1.28;DP=4395;ExcessHet=0.0464;FS=0;InbreedingCoeff=0.9993;MLEAC=2;MLEAF=0.042;MQ=60;MQRankSum=0;QD=31.45;ReadPosRankSum=0.452;SOR=1.183
NIC58_ill_uni_pilon_pilon	2249	C	T	12984.7	AC=2;AF=0.045;AN=44;BaseQRankSum=1.62;DP=4059;ExcessHet=0.0508;FS=0;InbreedingCoeff=0.7426;MLEAC=2;MLEAF=0.045;MQ=60;MQRankSum=0;QD=33.27;ReadPosRankSum=-1.197;SOR=0.764
NIC58_ill_uni_pilon_pilon	2346	C	T	233.26	AC=2;AF=0.042;AN=48;DP=4128;ExcessHet=0.0464;FS=0;InbreedingCoeff=0.8956;MLEAC=2;MLEAF=0.042;MQ=60;QD=29.16;SOR=1.863
NIC58_ill_uni_pilon_pilon	2350	A	G	20401.2	AC=4;AF=0.083;AN=48;DP=4524;ExcessHet=0.0031;FS=0;InbreedingCoeff=0.9427;MLEAC=4;MLEAF=0.083;MQ=60;QD=32.85;SOR=0.777
NIC58_ill_uni_pilon_pilon	2369	T	C	28720	AC=4;AF=0.083;AN=48;DP=4582;ExcessHet=0.0031;FS=0;InbreedingCoeff=0.9691;MLEAC=4;MLEAF=0.083;MQ=60;QD=31.26;SOR=0.72
NIC58_ill_uni_pilon_pilon	2395	C	T	21183.3	AC=4;AF=0.083;AN=48;DP=4470;ExcessHet=0.0031;FS=0;InbreedingCoeff=0.915;MLEAC=4;MLEAF=0.083;MQ=60;QD=34.33;SOR=0.75
NIC58_ill_uni_pilon_pilon	2413	A	G	13165.2	AC=4;AF=0.087;AN=46;DP=4135;ExcessHet=0.0034;FS=0;InbreedingCoeff=0.8124;MLEAC=4;MLEAF=0.087;MQ=60;QD=27.76;SOR=0.736
NIC58_ill_uni_pilon_pilon	2428	A	G	17127.4	AC=2;AF=0.043;AN=46;BaseQRankSum=1.2;DP=4082;ExcessHet=0.0485;FS=0;InbreedingCoeff=0.6894;MLEAC=2;MLEAF=0.043;MQ=59.99;MQRankSum=0;QD=29.09;ReadPosRankSum=1.46;SOR=0.709
NIC58_ill_uni_pilon_pilon	2434	G	A	114337	AC=18;AF=0.409;AN=44;BaseQRankSum=1.75;DP=4292;ExcessHet=0;FS=0;InbreedingCoeff=0.9095;MLEAC=19;MLEAF=0.432;MQ=60;MQRankSum=0;QD=26.08;ReadPosRankSum=2.74;SOR=1.069
NIC58_ill_uni_pilon_pilon	2506	A	G	8082.72	AC=2;AF=0.042;AN=48;DP=4375;ExcessHet=0.0464;FS=0;InbreedingCoeff=0.7253;MLEAC=2;MLEAF=0.042;MQ=60;QD=34.84;SOR=1.377
NIC58_ill_uni_pilon_pilon	2539	T	G	22347	AC=4;AF=0.083;AN=48;DP=4618;ExcessHet=0.0031;FS=0;InbreedingCoeff=0.9656;MLEAC=4;MLEAF=0.083;MQ=60;QD=33.11;SOR=1.3
NIC58_ill_uni_pilon_pilon	2547	C	T	2941.15	AC=2;AF=0.042;AN=48;DP=4370;ExcessHet=0.0464;FS=0;InbreedingCoeff=0.9369;MLEAC=2;MLEAF=0.042;MQ=60;QD=26.74;SOR=0.806
NIC58_ill_uni_pilon_pilon	2548	A	C	95396.7	AC=8;AF=0.167;AN=48;BaseQRankSum=1.93;DP=5142;ExcessHet=0.0001;FS=0;InbreedingCoeff=0.9804;MLEAC=8;MLEAF=0.167;MQ=60;MQRankSum=0;QD=33.85;ReadPosRankSum=0.046;SOR=0.214
NIC58_ill_uni_pilon_pilon	2632	A	G	21663	AC=4;AF=0.083;AN=48;DP=5367;ExcessHet=0.0031;FS=0;InbreedingCoeff=0.9697;MLEAC=4;MLEAF=0.083;MQ=60;QD=33.8;SOR=0.774
NIC58_ill_uni_pilon_pilon	2641	G	A	626.72	AC=2;AF=0.042;AN=48;DP=5400;ExcessHet=0.0464;FS=0;InbreedingCoeff=0.7691;MLEAC=2;MLEAF=0.042;MQ=60;QD=31.34;SOR=0.892
NIC58_ill_uni_pilon_pilon	2674	C	T	215721	AC=18;AF=0.375;AN=48;BaseQRankSum=0.851;DP=7315;ExcessHet=0;FS=0;InbreedingCoeff=0.9986;MLEAC=18;MLEAF=0.375;MQ=60;MQRankSum=0;QD=27.08;ReadPosRankSum=2.47;SOR=0.146
NIC58_ill_uni_pilon_pilon	2692	A	G	45534.8	AC=4;AF=0.083;AN=48;DP=5719;ExcessHet=0.0031;FS=0;InbreedingCoeff=0.9989;MLEAC=4;MLEAF=0.083;MQ=60;QD=25.42;SOR=0.709
NIC58_ill_uni_pilon_pilon	2937	G	A	82324.9	AC=10;AF=0.208;AN=48;BaseQRankSum=1.11;DP=6258;ExcessHet=0;FS=0;InbreedingCoeff=1;MLEAC=10;MLEAF=0.208;MQ=60;MQRankSum=0;QD=33.91;ReadPosRankSum=0.73;SOR=0.914
NIC58_ill_uni_pilon_pilon	3031	A	G	1023.11	AC=2;AF=0.042;AN=48;DP=5211;ExcessHet=0.0485;FS=0;InbreedingCoeff=0.5174;MLEAC=2;MLEAF=0.042;MQ=60;QD=27.65;SOR=2.226
NIC58_ill_uni_pilon_pilon	3034	G	T	12884.8	AC=4;AF=0.083;AN=48;DP=5213;ExcessHet=0.0034;FS=0;InbreedingCoeff=0.6827;MLEAC=4;MLEAF=0.083;MQ=60;QD=34.27;SOR=1.535
NIC58_ill_uni_pilon_pilon	3092	G	A	138956	AC=20;AF=0.435;AN=46;BaseQRankSum=3.27;DP=5149;ExcessHet=0;FS=0;InbreedingCoeff=0.7352;MLEAC=24;MLEAF=0.522;MQ=60;MQRankSum=0;QD=29.48;ReadPosRankSum=2.37;SOR=0.083
NIC58_ill_uni_pilon_pilon	3226	G	A	33794	AC=6;AF=0.125;AN=48;BaseQRankSum=2.45;DP=5005;ExcessHet=0.0004;FS=0;InbreedingCoeff=0.9199;MLEAC=6;MLEAF=0.125;MQ=60;MQRankSum=0;QD=30.56;ReadPosRankSum=2.3;SOR=0.119
NIC58_ill_uni_pilon_pilon	3271	A	G	35114.5	AC=8;AF=0.167;AN=48;BaseQRankSum=1.38;DP=5068;ExcessHet=0.0001;FS=0;InbreedingCoeff=0.9573;MLEAC=8;MLEAF=0.167;MQ=60;MQRankSum=0;QD=33.63;ReadPosRankSum=1.45;SOR=0.505
NIC58_ill_uni_pilon_pilon	3274	G	A	166551	AC=18;AF=0.375;AN=48;BaseQRankSum=2.93;DP=5486;ExcessHet=0;FS=0;InbreedingCoeff=0.965;MLEAC=18;MLEAF=0.375;MQ=60;MQRankSum=0;QD=30.55;ReadPosRankSum=3.27;SOR=0.173
NIC58_ill_uni_pilon_pilon	3286	A	G	149756	AC=14;AF=0.292;AN=48;BaseQRankSum=3.17;DP=5532;ExcessHet=0;FS=0;InbreedingCoeff=0.9592;MLEAC=14;MLEAF=0.292;MQ=60;MQRankSum=0;QD=32.62;ReadPosRankSum=0.559;SOR=0.572
NIC58_ill_uni_pilon_pilon	3348	C	A	9859.82	AC=4;AF=0.083;AN=48;DP=5077;ExcessHet=0.0031;FS=0;InbreedingCoeff=0.852;MLEAC=4;MLEAF=0.083;MQ=60;QD=29.33;SOR=1.06
NIC58_ill_uni_pilon_pilon	3369	G	A	9294.64	AC=4;AF=0.083;AN=48;DP=5077;ExcessHet=0.0031;FS=0;InbreedingCoeff=0.8727;MLEAC=4;MLEAF=0.083;MQ=60;QD=35.36;SOR=1.025
NIC58_ill_uni_pilon_pilon	3382	C	T	19365.9	AC=2;AF=0.042;AN=48;DP=5085;ExcessHet=0.0485;FS=0;InbreedingCoeff=0.692;MLEAC=2;MLEAF=0.042;MQ=60;QD=34.3;SOR=0.879
NIC58_ill_uni_pilon_pilon	3420	A	G	45018.6	AC=10;AF=0.217;AN=46;BaseQRankSum=1.72;DP=5262;ExcessHet=0;FS=0;InbreedingCoeff=0.8579;MLEAC=10;MLEAF=0.217;MQ=60;MQRankSum=0;QD=27;ReadPosRankSum=-0.987;SOR=0.398
NIC58_ill_uni_pilon_pilon	3447	T	C	10157.8	AC=4;AF=0.083;AN=48;DP=5198;ExcessHet=0.0031;FS=0;InbreedingCoeff=0.7642;MLEAC=4;MLEAF=0.083;MQ=60;QD=33.75;SOR=1.221
NIC58_ill_uni_pilon_pilon	3538	T	TA	12978.8	AC=4;AF=0.083;AN=48;DP=5319;ExcessHet=0.0031;FS=0;InbreedingCoeff=0.8697;MLEAC=4;MLEAF=0.083;MQ=60;QD=31.73;SOR=0.708
NIC58_ill_uni_pilon_pilon	3655	A	G	37034	AC=4;AF=0.083;AN=48;BaseQRankSum=-0.94;DP=6062;ExcessHet=0.0031;FS=0;InbreedingCoeff=0.8747;MLEAC=4;MLEAF=0.083;MQ=60;MQRankSum=0;QD=33.3;ReadPosRankSum=0.888;SOR=0.296
NIC58_ill_uni_pilon_pilon	3682	A	G	53012.8	AC=4;AF=0.083;AN=48;DP=6955;ExcessHet=0.0031;FS=0;InbreedingCoeff=0.9986;MLEAC=4;MLEAF=0.083;MQ=60;QD=33.85;SOR=0.795
NIC58_ill_uni_pilon_pilon	3685	G	A	35086.7	AC=6;AF=0.125;AN=48;DP=6928;ExcessHet=0.0004;FS=0;InbreedingCoeff=0.9999;MLEAC=6;MLEAF=0.125;MQ=60;QD=30.82;SOR=0.876
NIC58_ill_uni_pilon_pilon	3766	A	G	39778.8	AC=4;AF=0.083;AN=48;BaseQRankSum=1.43;DP=7209;ExcessHet=0.0031;FS=0;InbreedingCoeff=1;MLEAC=4;MLEAF=0.083;MQ=60;MQRankSum=0;QD=31.62;ReadPosRankSum=-1.188;SOR=0.843
NIC58_ill_uni_pilon_pilon	3775	G	A	55799.8	AC=4;AF=0.083;AN=48;BaseQRankSum=-0.616;DP=7028;ExcessHet=0.0031;FS=0;InbreedingCoeff=1;MLEAC=4;MLEAF=0.083;MQ=60;MQRankSum=0;QD=33.51;ReadPosRankSum=1.69;SOR=0.226
NIC58_ill_uni_pilon_pilon	3838	T	C	205058	AC=14;AF=0.292;AN=48;BaseQRankSum=2.47;DP=7676;ExcessHet=0;FS=0;InbreedingCoeff=0.9999;MLEAC=14;MLEAF=0.292;MQ=60;MQRankSum=0;QD=29.27;ReadPosRankSum=2.4;SOR=0.266
NIC58_ill_uni_pilon_pilon	3922	A	G	63380.8	AC=4;AF=0.083;AN=48;BaseQRankSum=1.1;DP=7950;ExcessHet=0.0031;FS=0;InbreedingCoeff=1;MLEAC=4;MLEAF=0.083;MQ=60;MQRankSum=0;QD=35.92;ReadPosRankSum=0.254;SOR=0.905
NIC58_ill_uni_pilon_pilon	3923	T	C	299204	AC=18;AF=0.375;AN=48;BaseQRankSum=1.77;DP=9147;ExcessHet=0;FS=0;InbreedingCoeff=1;MLEAC=18;MLEAF=0.375;MQ=60;MQRankSum=0;QD=29.63;ReadPosRankSum=1.68;SOR=0.589
NIC58_ill_uni_pilon_pilon	4202	G	T	30313.8	AC=1;AF=0.021;AN=48;BaseQRankSum=14.7;DP=10255;ExcessHet=3.0103;FS=0;InbreedingCoeff=-0.0353;MLEAC=1;MLEAF=0.021;MQ=60;MQRankSum=0;QD=6.99;ReadPosRankSum=-9.122;SOR=0.683
NIC58_ill_uni_pilon_pilon	4276	T	C	95898.8	AC=6;AF=0.125;AN=48;BaseQRankSum=1.03;DP=8589;ExcessHet=0.0004;FS=0;InbreedingCoeff=0.9365;MLEAC=6;MLEAF=0.125;MQ=60;MQRankSum=0;QD=28.76;ReadPosRankSum=1.51;SOR=0.442
NIC58_ill_uni_pilon_pilon	4498	A	G	38791.7	AC=2;AF=0.042;AN=48;BaseQRankSum=1.01;DP=8567;ExcessHet=0.0464;FS=0;InbreedingCoeff=0.7882;MLEAC=2;MLEAF=0.042;MQ=60;MQRankSum=0;QD=29.94;ReadPosRankSum=0.197;SOR=0.847
NIC58_ill_uni_pilon_pilon	4499	G	A	14795.7	AC=2;AF=0.042;AN=48;BaseQRankSum=-0.984;DP=8660;ExcessHet=0.0464;FS=0;InbreedingCoeff=0.7886;MLEAC=2;MLEAF=0.042;MQ=60;MQRankSum=0;QD=32.45;ReadPosRankSum=-0.16;SOR=0.578
NIC58_ill_uni_pilon_pilon	4531	A	G	26710.8	AC=4;AF=0.083;AN=48;DP=8764;ExcessHet=0.0031;FS=0;InbreedingCoeff=0.9977;MLEAC=4;MLEAF=0.083;MQ=60;QD=32.49;SOR=0.763
NIC58_ill_uni_pilon_pilon	4577	A	T	14233.8	AC=4;AF=0.083;AN=48;DP=8283;ExcessHet=0.0031;FS=0;InbreedingCoeff=0.9889;MLEAC=4;MLEAF=0.083;MQ=60;QD=31.54;SOR=1.442
NIC58_ill_uni_pilon_pilon	4735	G	A	4169.06	AC=2;AF=0.042;AN=48;DP=8543;ExcessHet=0.0464;FS=0;InbreedingCoeff=1;MLEAC=2;MLEAF=0.042;MQ=59.82;QD=25.11;SOR=0.725
NIC58_ill_uni_pilon_pilon	4842	C	T	28775.8	AC=4;AF=0.083;AN=48;BaseQRankSum=-0.802;DP=8797;ExcessHet=0.0031;FS=0;InbreedingCoeff=0.9958;MLEAC=4;MLEAF=0.083;MQ=59.98;MQRankSum=26.89;QD=28.86;ReadPosRankSum=-0.12;SOR=0.265
NIC58_ill_uni_pilon_pilon	4901	T	C	48351.8	AC=4;AF=0.083;AN=48;DP=9558;ExcessHet=0.0031;FS=0;InbreedingCoeff=1;MLEAC=4;MLEAF=0.083;MQ=60;QD=31.5;SOR=0.857
NIC58_ill_uni_pilon_pilon	4930	C	T	18943.1	AC=2;AF=0.042;AN=48;BaseQRankSum=-0.308;DP=8971;ExcessHet=0.0464;FS=0;InbreedingCoeff=1;MLEAC=2;MLEAF=0.042;MQ=60;MQRankSum=0;QD=29.41;ReadPosRankSum=0.056;SOR=0.341
NIC58_ill_uni_pilon_pilon	5152	A	G	155073	AC=8;AF=0.167;AN=48;BaseQRankSum=3.83;DP=10052;ExcessHet=0.0001;FS=0;InbreedingCoeff=1;MLEAC=8;MLEAF=0.167;MQ=60;MQRankSum=11.47;QD=31.11;ReadPosRankSum=3.97;SOR=0.382
NIC58_ill_uni_pilon_pilon	5176	T	C	31027.8	AC=4;AF=0.083;AN=48;DP=8047;ExcessHet=0.0031;FS=0;InbreedingCoeff=0.9998;MLEAC=4;MLEAF=0.083;MQ=60;QD=32.7;SOR=1.07
NIC58_ill_uni_pilon_pilon	5193	G	A	754.09	AC=2;AF=0.042;AN=48;DP=7480;ExcessHet=0.0464;FS=0;InbreedingCoeff=0.9803;MLEAC=2;MLEAF=0.042;MQ=60;QD=34.66;SOR=1.127
NIC58_ill_uni_pilon_pilon	5194	A	T	18410.7	AC=2;AF=0.042;AN=48;BaseQRankSum=0.242;DP=7480;ExcessHet=0.0485;FS=0;InbreedingCoeff=0.7861;MLEAC=2;MLEAF=0.042;MQ=60;MQRankSum=0;QD=29.4;ReadPosRankSum=-0.008;SOR=0.887
NIC58_ill_uni_pilon_pilon	5366	C	T	3348.08	AC=2;AF=0.042;AN=48;DP=7381;ExcessHet=0.0464;FS=0;InbreedingCoeff=0.9842;MLEAC=2;MLEAF=0.042;MQ=60;QD=26.78;SOR=0.845
NIC58_ill_uni_pilon_pilon	5380	G	A	50079.8	AC=4;AF=0.083;AN=48;BaseQRankSum=-0.955;DP=8243;ExcessHet=0.0031;FS=0;InbreedingCoeff=0.9997;MLEAC=4;MLEAF=0.083;MQ=60;MQRankSum=0;QD=32.5;ReadPosRankSum=1.39;SOR=0.72
NIC58_ill_uni_pilon_pilon	5396	G	A	8892.46	AC=1;AF=0.021;AN=48;BaseQRankSum=-0.104;DP=7895;ExcessHet=3.0103;FS=0.483;InbreedingCoeff=-0.0213;MLEAC=1;MLEAF=0.021;MQ=60;MQRankSum=0;QD=26.7;ReadPosRankSum=-0.535;SOR=0.647
NIC58_ill_uni_pilon_pilon	5461	T	C	26547.1	AC=2;AF=0.042;AN=48;BaseQRankSum=-0.466;DP=7977;ExcessHet=0.0464;FS=0;InbreedingCoeff=0.9992;MLEAC=2;MLEAF=0.042;MQ=60;MQRankSum=0;QD=36.76;ReadPosRankSum=-0.743;SOR=1.496
NIC58_ill_uni_pilon_pilon	5491	T	C	40426.8	AC=4;AF=0.083;AN=48;DP=7824;ExcessHet=0.0031;FS=0;InbreedingCoeff=0.9909;MLEAC=4;MLEAF=0.083;MQ=60;QD=32.73;SOR=1.127
NIC58_ill_uni_pilon_pilon	5515	A	T	11567.1	AC=2;AF=0.042;AN=48;BaseQRankSum=2.94;DP=7326;ExcessHet=0.0464;FS=0;InbreedingCoeff=0.9636;MLEAC=2;MLEAF=0.042;MQ=60;MQRankSum=0;QD=30.54;ReadPosRankSum=1.71;SOR=0.693
NIC58_ill_uni_pilon_pilon	5539	C	T	125191	AC=18;AF=0.375;AN=48;BaseQRankSum=1.75;DP=7361;ExcessHet=0;FS=0;InbreedingCoeff=0.9883;MLEAC=18;MLEAF=0.375;MQ=60;MQRankSum=0;QD=21.53;ReadPosRankSum=1.73;SOR=1.61
NIC58_ill_uni_pilon_pilon	5589	T	TA,TAA	87994.1	AC=29,1;AF=0.63,0.022;AN=46;BaseQRankSum=-0.088;DP=6951;ExcessHet=0.0007;FS=3.483;InbreedingCoeff=0.7383;MLEAC=31,1;MLEAF=0.674,0.022;MQ=60;MQRankSum=0;QD=24.85;ReadPosRankSum=-0.214;SOR=0.623
NIC58_ill_uni_pilon_pilon	5634	A	AT	13016.3	AC=4;AF=0.087;AN=46;BaseQRankSum=0.028;DP=5170;ExcessHet=0.0034;FS=0;InbreedingCoeff=0.9024;MLEAC=4;MLEAF=0.087;MQ=60;MQRankSum=0;QD=29.92;ReadPosRankSum=-0.039;SOR=1.39
NIC58_ill_uni_pilon_pilon	5766	TAAAAATA	T	43546.4	AC=12;AF=0.286;AN=42;BaseQRankSum=1.42;DP=4554;ExcessHet=0;FS=0;InbreedingCoeff=0.8633;MLEAC=14;MLEAF=0.333;MQ=60;MQRankSum=0;QD=34.87;ReadPosRankSum=1.66;SOR=0.118
NIC58_ill_uni_pilon_pilon	5805	A	T	11377.8	AC=4;AF=0.083;AN=48;DP=4733;ExcessHet=0.0031;FS=0;InbreedingCoeff=0.866;MLEAC=4;MLEAF=0.083;MQ=60;QD=29.78;SOR=1.002
NIC58_ill_uni_pilon_pilon	5919	C	T	38834.2	AC=14;AF=0.368;AN=38;BaseQRankSum=0.576;DP=4001;ExcessHet=0;FS=0;InbreedingCoeff=0.8539;MLEAC=17;MLEAF=0.447;MQ=60;MQRankSum=0;QD=31.04;ReadPosRankSum=0.672;SOR=1.027
NIC58_ill_uni_pilon_pilon	5929	A	T	10833.4	AC=6;AF=0.158;AN=38;BaseQRankSum=0.414;DP=3920;ExcessHet=0.0008;FS=6.026;InbreedingCoeff=0.7955;MLEAC=7;MLEAF=0.184;MQ=60;MQRankSum=0;QD=27.86;ReadPosRankSum=-0.018;SOR=0.073
NIC58_ill_uni_pilon_pilon	6012	C	T	66.45	AC=2;AF=0.043;AN=46;DP=4071;ExcessHet=0.0485;FS=0;InbreedingCoeff=0.6264;MLEAC=1;MLEAF=0.022;MQ=60;QD=33.23;SOR=2.303
NIC58_ill_uni_pilon_pilon	6013	G	A	7908.84	AC=4;AF=0.087;AN=46;DP=4260;ExcessHet=0.0034;FS=0;InbreedingCoeff=0.7667;MLEAC=4;MLEAF=0.087;MQ=60;QD=31.64;SOR=1.367
NIC58_ill_uni_pilon_pilon	6036	C	T	66185.7	AC=18;AF=0.375;AN=48;BaseQRankSum=1.98;DP=4903;ExcessHet=0;FS=0;InbreedingCoeff=0.9142;MLEAC=18;MLEAF=0.375;MQ=60;MQRankSum=0;QD=34.17;ReadPosRankSum=1.94;SOR=0.336
NIC58_ill_uni_pilon_pilon	6117	C	T	2928.83	AC=2;AF=0.042;AN=48;DP=4755;ExcessHet=0.0464;FS=0;InbreedingCoeff=0.6859;MLEAC=2;MLEAF=0.042;MQ=60;QD=29.29;SOR=0.909
NIC58_ill_uni_pilon_pilon	6158	T	C	106.61	AC=2;AF=0.045;AN=44;DP=4730;ExcessHet=0.0508;FS=0;InbreedingCoeff=0.7551;MLEAC=1;MLEAF=0.023;MQ=60;QD=26.65;SOR=1.609
NIC58_ill_uni_pilon_pilon	6211	C	A	20061	AC=2;AF=0.048;AN=42;BaseQRankSum=3.03;DP=4730;ExcessHet=0.056;FS=0;InbreedingCoeff=0.6615;MLEAC=2;MLEAF=0.048;MQ=60;MQRankSum=0;QD=28.6;ReadPosRankSum=3.55;SOR=0.081
NIC58_ill_uni_pilon_pilon	6268	C	T	12686.1	AC=2;AF=0.042;AN=48;BaseQRankSum=1.76;DP=4942;ExcessHet=0.0464;FS=0;InbreedingCoeff=0.972;MLEAC=2;MLEAF=0.042;MQ=60;MQRankSum=0;QD=25.57;ReadPosRankSum=1.66;SOR=1.208
NIC58_ill_uni_pilon_pilon	6354	C	A	6184.18	AC=2;AF=0.042;AN=48;BaseQRankSum=1.93;DP=5135;ExcessHet=0.0464;FS=3.184;InbreedingCoeff=0.9174;MLEAC=2;MLEAF=0.042;MQ=60;MQRankSum=0;QD=30.31;ReadPosRankSum=0.179;SOR=0.366
NIC58_ill_uni_pilon_pilon	6421	T	A	137.7	AC=2;AF=0.042;AN=48;DP=5071;ExcessHet=0.0464;FS=0;InbreedingCoeff=0.9675;MLEAC=1;MLEAF=0.021;MQ=60;QD=34.42;SOR=1.609
NIC58_ill_uni_pilon_pilon	6490	T	C	315.16	AC=2;AF=0.042;AN=48;DP=5206;ExcessHet=0.0464;FS=0;InbreedingCoeff=0.9298;MLEAC=2;MLEAF=0.042;MQ=60;QD=31.52;SOR=1.085
NIC58_ill_uni_pilon_pilon	6577	T	C	45737.3	AC=10;AF=0.208;AN=48;DP=5793;ExcessHet=0;FS=0;InbreedingCoeff=0.9863;MLEAC=10;MLEAF=0.208;MQ=60;QD=33.11;SOR=1.004
NIC58_ill_uni_pilon_pilon	6580	A	G	319.51	AC=2;AF=0.042;AN=48;DP=5684;ExcessHet=0.0464;FS=0;InbreedingCoeff=0.7788;MLEAC=2;MLEAF=0.042;MQ=60;QD=29.05;SOR=0.859
NIC58_ill_uni_pilon_pilon	6663	A	G	164233	AC=18;AF=0.375;AN=48;BaseQRankSum=1.76;DP=7699;ExcessHet=0;FS=0;InbreedingCoeff=0.9817;MLEAC=18;MLEAF=0.375;MQ=60;MQRankSum=0;QD=30.2;ReadPosRankSum=1.19;SOR=0.696
NIC58_ill_uni_pilon_pilon	6673	T	C	34665.1	AC=4;AF=0.083;AN=48;DP=7665;ExcessHet=0.0031;FS=0;InbreedingCoeff=0.9469;MLEAC=4;MLEAF=0.083;MQ=60;QD=30.49;SOR=0.754
NIC58_ill_uni_pilon_pilon	6761	T	C	171775	AC=16;AF=0.333;AN=48;BaseQRankSum=1.61;DP=8768;ExcessHet=0;FS=0;InbreedingCoeff=0.9971;MLEAC=16;MLEAF=0.333;MQ=60;MQRankSum=0;QD=31.67;ReadPosRankSum=1.62;SOR=0.303
NIC58_ill_uni_pilon_pilon	6803	A	G	26920.1	AC=2;AF=0.042;AN=48;DP=8805;ExcessHet=0.0464;FS=0;InbreedingCoeff=0.999;MLEAC=2;MLEAF=0.042;MQ=60;QD=32.05;SOR=0.966
NIC58_ill_uni_pilon_pilon	6807	G	A	1056.06	AC=2;AF=0.042;AN=48;DP=8139;ExcessHet=0.0464;FS=0;InbreedingCoeff=0.999;MLEAC=2;MLEAF=0.042;MQ=60;QD=33;SOR=0.818
NIC58_ill_uni_pilon_pilon	6935	T	C	201345	AC=18;AF=0.375;AN=48;BaseQRankSum=1.49;DP=8712;ExcessHet=0;FS=0;InbreedingCoeff=0.9821;MLEAC=18;MLEAF=0.375;MQ=60;MQRankSum=0;QD=29.53;ReadPosRankSum=0.607;SOR=0.347
NIC58_ill_uni_pilon_pilon	7187	A	G	27945	AC=4;AF=0.083;AN=48;DP=8088;ExcessHet=0.0031;FS=0;InbreedingCoeff=0.8757;MLEAC=4;MLEAF=0.083;MQ=60;QD=34.37;SOR=0.815
NIC58_ill_uni_pilon_pilon	7198	G	A	1236.1	AC=2;AF=0.042;AN=48;DP=8015;ExcessHet=0.0464;FS=0;InbreedingCoeff=0.9679;MLEAC=2;MLEAF=0.042;MQ=60;QD=33.41;SOR=0.984
NIC58_ill_uni_pilon_pilon	7338	C	A	29786.9	AC=4;AF=0.083;AN=48;DP=8181;ExcessHet=0.0031;FS=0;InbreedingCoeff=0.9835;MLEAC=4;MLEAF=0.083;MQ=60;QD=32.59;SOR=1.089
NIC58_ill_uni_pilon_pilon	7359	G	A	144.87	AC=2;AF=0.042;AN=48;DP=8043;ExcessHet=0.0464;FS=0;InbreedingCoeff=0.968;MLEAC=1;MLEAF=0.021;MQ=60;QD=28.97;SOR=1.022
NIC58_ill_uni_pilon_pilon	7372	T	C	27161.9	AC=4;AF=0.083;AN=48;DP=8055;ExcessHet=0.0031;FS=0;InbreedingCoeff=0.9799;MLEAC=4;MLEAF=0.083;MQ=60;QD=33.66;SOR=1.642
NIC58_ill_uni_pilon_pilon	7421	T	C	40722.9	AC=2;AF=0.042;AN=48;BaseQRankSum=3.79;DP=7706;ExcessHet=0.0464;FS=3.694;InbreedingCoeff=0.6931;MLEAC=2;MLEAF=0.042;MQ=60;MQRankSum=0;QD=32.63;ReadPosRankSum=2.82;SOR=0.93
NIC58_ill_uni_pilon_pilon	7507	T	C	15174.6	AC=4;AF=0.083;AN=48;DP=7694;ExcessHet=0.0034;FS=0;InbreedingCoeff=0.8083;MLEAC=4;MLEAF=0.083;MQ=60;QD=34.41;SOR=0.997
NIC58_ill_uni_pilon_pilon	7572	G	A	35336.1	AC=2;AF=0.042;AN=48;BaseQRankSum=2.21;DP=7766;ExcessHet=0.0464;FS=0;InbreedingCoeff=0.9984;MLEAC=2;MLEAF=0.042;MQ=60;MQRankSum=0;QD=30.36;ReadPosRankSum=1.53;SOR=0.258
NIC58_ill_uni_pilon_pilon	7574	C	T	38871.8	AC=4;AF=0.083;AN=48;DP=8392;ExcessHet=0.0031;FS=0;InbreedingCoeff=0.9992;MLEAC=4;MLEAF=0.083;MQ=59.99;QD=32.78;SOR=0.992
NIC58_ill_uni_pilon_pilon	7626	A	T	46074.6	AC=6;AF=0.125;AN=48;BaseQRankSum=2.45;DP=8283;ExcessHet=0.0004;FS=0;InbreedingCoeff=0.911;MLEAC=6;MLEAF=0.125;MQ=60;MQRankSum=0;QD=28.13;ReadPosRankSum=2.62;SOR=0.12
NIC58_ill_uni_pilon_pilon	7662	G	T	40418.3	AC=4;AF=0.083;AN=48;BaseQRankSum=2.78;DP=8602;ExcessHet=0.0034;FS=0;InbreedingCoeff=0.6489;MLEAC=4;MLEAF=0.083;MQ=60;MQRankSum=0;QD=27.97;ReadPosRankSum=2.82;SOR=0.024
NIC58_ill_uni_pilon_pilon	7663	A	T	774.05	AC=2;AF=0.042;AN=48;DP=8438;ExcessHet=0.0485;FS=0;InbreedingCoeff=0.5289;MLEAC=2;MLEAF=0.042;MQ=60;QD=28.31;SOR=1.609
NIC58_ill_uni_pilon_pilon	7708	G	C	847.68	AC=2;AF=0.042;AN=48;DP=10800;ExcessHet=0.0485;FS=0;InbreedingCoeff=0.0999;MLEAC=3;MLEAF=0.063;MQ=60;QD=35.21;SOR=1.426
NIC58_ill_uni_pilon_pilon	7779	C	T	1649.06	AC=2;AF=0.042;AN=48;DP=8514;ExcessHet=0.0464;FS=0;InbreedingCoeff=0.9992;MLEAC=2;MLEAF=0.042;MQ=60;QD=32.33;SOR=1.094
NIC58_ill_uni_pilon_pilon	7884	T	C	207420	AC=18;AF=0.391;AN=46;BaseQRankSum=2.63;DP=9085;ExcessHet=0;FS=0;InbreedingCoeff=0.9249;MLEAC=19;MLEAF=0.413;MQ=60;MQRankSum=0;QD=35.18;ReadPosRankSum=2.21;SOR=0.414
NIC58_ill_uni_pilon_pilon	7939	A	G	36158.1	AC=2;AF=0.042;AN=48;BaseQRankSum=2.12;DP=8655;ExcessHet=0.0464;FS=0;InbreedingCoeff=0.9969;MLEAC=2;MLEAF=0.042;MQ=60;MQRankSum=0;QD=29.59;ReadPosRankSum=2.43;SOR=0.373
NIC58_ill_uni_pilon_pilon	7955	G	A	54758.7	AC=6;AF=0.125;AN=48;BaseQRankSum=-0.251;DP=9215;ExcessHet=0.0004;FS=0;InbreedingCoeff=0.9991;MLEAC=6;MLEAF=0.125;MQ=60;MQRankSum=0;QD=32.25;ReadPosRankSum=-0.05;SOR=0.651
NIC58_ill_uni_pilon_pilon	7956	A	G	56177.8	AC=4;AF=0.083;AN=48;BaseQRankSum=0.987;DP=9873;ExcessHet=0.0031;FS=0;InbreedingCoeff=0.9988;MLEAC=4;MLEAF=0.083;MQ=60;MQRankSum=0;QD=32.49;ReadPosRankSum=-1.833;SOR=1.115
NIC58_ill_uni_pilon_pilon	8025	C	A	48356.8	AC=4;AF=0.083;AN=48;BaseQRankSum=2.28;DP=9819;ExcessHet=0.0031;FS=0;InbreedingCoeff=0.9997;MLEAC=4;MLEAF=0.083;MQ=60;MQRankSum=0;QD=34.86;ReadPosRankSum=2.33;SOR=0.5
NIC58_ill_uni_pilon_pilon	8052	G	A	223802	AC=18;AF=0.375;AN=48;BaseQRankSum=3.92;DP=9692;ExcessHet=0;FS=0;InbreedingCoeff=0.9973;MLEAC=18;MLEAF=0.375;MQ=60;MQRankSum=0;QD=32.49;ReadPosRankSum=2.08;SOR=0.187
NIC58_ill_uni_pilon_pilon	8058	A	G	27324.1	AC=2;AF=0.042;AN=48;BaseQRankSum=1.41;DP=7963;ExcessHet=0.0464;FS=0;InbreedingCoeff=0.9919;MLEAC=2;MLEAF=0.042;MQ=60;MQRankSum=0;QD=29.05;ReadPosRankSum=1.69;SOR=0.29
NIC58_ill_uni_pilon_pilon	8298	A	T	13204.1	AC=2;AF=0.042;AN=48;DP=8332;ExcessHet=0.0464;FS=0;InbreedingCoeff=1;MLEAC=2;MLEAF=0.042;MQ=60;QD=28.03;SOR=0.975
NIC58_ill_uni_pilon_pilon	8304	A	G	90078.9	AC=10;AF=0.208;AN=48;BaseQRankSum=1.6;DP=8844;ExcessHet=0;FS=0;InbreedingCoeff=1;MLEAC=10;MLEAF=0.208;MQ=60;MQRankSum=0;QD=31.88;ReadPosRankSum=1.72;SOR=0.215
NIC58_ill_uni_pilon_pilon	8381	C	T	96132.5	AC=8;AF=0.167;AN=48;BaseQRankSum=2.25;DP=7445;ExcessHet=0.0001;FS=0;InbreedingCoeff=0.9501;MLEAC=8;MLEAF=0.167;MQ=60;MQRankSum=0;QD=30.31;ReadPosRankSum=1.76;SOR=0.444
NIC58_ill_uni_pilon_pilon	8413	AT	A	16232.5	AC=4;AF=0.087;AN=46;DP=7245;ExcessHet=0.0034;FS=0;InbreedingCoeff=0.8247;MLEAC=4;MLEAF=0.087;MQ=60;QD=29.84;SOR=0.717
NIC58_ill_uni_pilon_pilon	8471	G	A	77085	AC=6;AF=0.125;AN=48;BaseQRankSum=6.54;DP=7605;ExcessHet=0.0004;FS=0;InbreedingCoeff=0.9802;MLEAC=6;MLEAF=0.125;MQ=60;MQRankSum=0;QD=28.8;ReadPosRankSum=6.98;SOR=0.003
NIC58_ill_uni_pilon_pilon	8497	A	G	49058.4	AC=2;AF=0.042;AN=48;BaseQRankSum=4.46;DP=7564;ExcessHet=0.0464;FS=0;InbreedingCoeff=0.8213;MLEAC=2;MLEAF=0.042;MQ=60;MQRankSum=0;QD=29.95;ReadPosRankSum=3.87;SOR=0.697
NIC58_ill_uni_pilon_pilon	8519	TA	T	11991.3	AC=2;AF=0.042;AN=48;DP=7579;ExcessHet=0.0464;FS=0;InbreedingCoeff=0.8791;MLEAC=2;MLEAF=0.042;MQ=60;QD=32.32;SOR=0.951
NIC58_ill_uni_pilon_pilon	8655	C	T	173924	AC=18;AF=0.375;AN=48;BaseQRankSum=2.73;DP=8342;ExcessHet=0;FS=0;InbreedingCoeff=0.9894;MLEAC=18;MLEAF=0.375;MQ=60;MQRankSum=0;QD=30.22;ReadPosRankSum=2.32;SOR=0.529
NIC58_ill_uni_pilon_pilon	8665	A	G	101255	AC=8;AF=0.167;AN=48;BaseQRankSum=1.75;DP=7036;ExcessHet=0.0001;FS=0;InbreedingCoeff=0.9259;MLEAC=8;MLEAF=0.167;MQ=60;MQRankSum=0;QD=29.85;ReadPosRankSum=1.7;SOR=0.252
NIC58_ill_uni_pilon_pilon	8818	T	C	17936.8	AC=4;AF=0.083;AN=48;DP=6428;ExcessHet=0.0031;FS=0;InbreedingCoeff=0.7949;MLEAC=4;MLEAF=0.083;MQ=60;QD=34.36;SOR=1.099
NIC58_ill_uni_pilon_pilon	8890	T	C	46807.1	AC=2;AF=0.042;AN=48;BaseQRankSum=1.71;DP=6844;ExcessHet=0.0464;FS=0;InbreedingCoeff=0.9997;MLEAC=2;MLEAF=0.042;MQ=60;MQRankSum=0;QD=31.18;ReadPosRankSum=1.17;SOR=0.041
NIC58_ill_uni_pilon_pilon	8993	A	G	37319	AC=4;AF=0.083;AN=48;BaseQRankSum=0.722;DP=6530;ExcessHet=0.0031;FS=0;InbreedingCoeff=0.9685;MLEAC=4;MLEAF=0.083;MQ=60;MQRankSum=0;QD=28.65;ReadPosRankSum=0.593;SOR=0.732
NIC58_ill_uni_pilon_pilon	9055	C	CA	3385.43	AC=2;AF=0.042;AN=48;BaseQRankSum=-1.024;DP=6348;ExcessHet=0.0464;FS=3.551;InbreedingCoeff=0.8378;MLEAC=2;MLEAF=0.042;MQ=59.71;MQRankSum=6.17;QD=30.5;ReadPosRankSum=1.39;SOR=0.643
NIC58_ill_uni_pilon_pilon	9078	C	A	750.73	AC=2;AF=0.042;AN=48;DP=6328;ExcessHet=0.0485;FS=0;InbreedingCoeff=0.7681;MLEAC=2;MLEAF=0.042;MQ=60;QD=28.44;SOR=1.127
NIC58_ill_uni_pilon_pilon	9420	C	T	173.14	AC=2;AF=0.043;AN=46;BaseQRankSum=0.164;DP=6765;ExcessHet=3.1079;FS=15.546;InbreedingCoeff=0.0799;MLEAC=1;MLEAF=0.022;MQ=59.8;MQRankSum=-6.515;QD=0.54;ReadPosRankSum=1.74;SOR=2.067
NIC58_ill_uni_pilon_pilon	9432	T	C	213.83	AC=2;AF=0.043;AN=46;BaseQRankSum=-0.443;DP=6825;ExcessHet=3.1079;FS=16.111;InbreedingCoeff=0.0599;MLEAC=2;MLEAF=0.043;MQ=59.78;MQRankSum=-7.142;QD=0.66;ReadPosRankSum=0.845;SOR=2.22
NIC58_ill_uni_pilon_pilon	9438	C	T	282.18	AC=1;AF=0.022;AN=46;BaseQRankSum=0.36;DP=7134;ExcessHet=3.0103;FS=7.909;InbreedingCoeff=0.1992;MLEAC=1;MLEAF=0.022;MQ=59.71;MQRankSum=-8.1;QD=0.79;ReadPosRankSum=-1.034;SOR=1.771
NIC58_ill_uni_pilon_pilon	9441	C	T	342.63	AC=2;AF=0.043;AN=46;BaseQRankSum=0.495;DP=7139;ExcessHet=3.1079;FS=8.01;InbreedingCoeff=0.1036;MLEAC=2;MLEAF=0.043;MQ=59.7;MQRankSum=-8.56;QD=0.48;ReadPosRankSum=-1.331;SOR=1.608
NIC58_ill_uni_pilon_pilon	9444	C	T	376.17	AC=3;AF=0.065;AN=46;BaseQRankSum=0.552;DP=6981;ExcessHet=3.3244;FS=2.558;InbreedingCoeff=0.0544;MLEAC=3;MLEAF=0.065;MQ=59.72;MQRankSum=-9.111;QD=0.4;ReadPosRankSum=-1.132;SOR=0.973
NIC58_ill_uni_pilon_pilon	9455	T	C	455.41	AC=2;AF=0.042;AN=48;BaseQRankSum=1.09;DP=6862;ExcessHet=3.1079;FS=0.95;InbreedingCoeff=-0.0674;MLEAC=2;MLEAF=0.042;MQ=59.76;MQRankSum=-6.248;QD=0.84;ReadPosRankSum=0.268;SOR=0.848
NIC58_ill_uni_pilon_pilon	9468	A	C	420.67	AC=1;AF=0.021;AN=48;BaseQRankSum=-2.141;DP=6790;ExcessHet=3.0103;FS=0.739;InbreedingCoeff=-0.0324;MLEAC=1;MLEAF=0.021;MQ=59.82;MQRankSum=-5.269;QD=1.47;ReadPosRankSum=2.27;SOR=0.6
NIC58_ill_uni_pilon_pilon	9489	AAAC	A	844.92	AC=2;AF=0.043;AN=46;BaseQRankSum=2.42;DP=6781;ExcessHet=3.1079;FS=2.054;InbreedingCoeff=0.1483;MLEAC=2;MLEAF=0.043;MQ=59.47;MQRankSum=-5.03;QD=1.46;ReadPosRankSum=-0.695;SOR=0.939
NIC58_ill_uni_pilon_pilon	9494	T	TAA	881.44	AC=2;AF=0.045;AN=44;BaseQRankSum=1.6;DP=6763;ExcessHet=3.1125;FS=3.818;InbreedingCoeff=0.271;MLEAC=2;MLEAF=0.045;MQ=59.7;MQRankSum=0;QD=1.57;SOR=1.163
NIC58_ill_uni_pilon_pilon	9503	T	C	66262	AC=12;AF=0.273;AN=44;BaseQRankSum=0.989;DP=7448;ExcessHet=0.0015;FS=2.84;InbreedingCoeff=0.7341;MLEAC=13;MLEAF=0.295;MQ=59.85;MQRankSum=-0.066;QD=30.12;ReadPosRankSum=0.382;SOR=0.482
NIC58_ill_uni_pilon_pilon	9506	A	G	444.17	AC=2;AF=0.043;AN=46;BaseQRankSum=1.13;DP=7225;ExcessHet=3.1079;FS=1.05;InbreedingCoeff=0.1291;MLEAC=2;MLEAF=0.043;MQ=59.79;MQRankSum=0;QD=0.85;ReadPosRankSum=0.415;SOR=0.627
NIC58_ill_uni_pilon_pilon	9507	C	T	24148.1	AC=4;AF=0.091;AN=44;BaseQRankSum=1.29;DP=6928;ExcessHet=0.3141;FS=3.277;InbreedingCoeff=0.4227;MLEAC=4;MLEAF=0.091;MQ=59.78;MQRankSum=0;QD=23.09;ReadPosRankSum=0.407;SOR=0.508
NIC58_ill_uni_pilon_pilon	9531	C	A	488.52	AC=2;AF=0.045;AN=44;BaseQRankSum=2.06;DP=6323;ExcessHet=3.1125;FS=13.688;InbreedingCoeff=0.2549;MLEAC=2;MLEAF=0.045;MQ=59.39;MQRankSum=0;QD=1.31;ReadPosRankSum=0.332;SOR=1.786
NIC58_ill_uni_pilon_pilon	9534	C	T	162.84	AC=2;AF=0.045;AN=44;DP=6258;ExcessHet=0.0508;FS=0;InbreedingCoeff=0.7833;MLEAC=1;MLEAF=0.023;MQ=60;QD=32.57;SOR=1.981
NIC58_ill_uni_pilon_pilon	9549	C	T	5469.61	AC=4;AF=0.087;AN=46;BaseQRankSum=0.237;DP=6275;ExcessHet=0.3141;FS=0;InbreedingCoeff=0.3708;MLEAC=4;MLEAF=0.087;MQ=59.91;MQRankSum=0;QD=11.97;ReadPosRankSum=0.22;SOR=0.688
NIC58_ill_uni_pilon_pilon	9612	T	C	18729.3	AC=4;AF=0.091;AN=44;BaseQRankSum=-0.889;DP=6470;ExcessHet=0.0041;FS=4.26;InbreedingCoeff=0.5442;MLEAC=5;MLEAF=0.114;MQ=60;MQRankSum=0;QD=32.57;ReadPosRankSum=1.26;SOR=0.084
NIC58_ill_uni_pilon_pilon	9688	T	C	290.8	AC=3;AF=0.075;AN=40;BaseQRankSum=-0.58;DP=7035;ExcessHet=3.3775;FS=0.916;InbreedingCoeff=0.0681;MLEAC=5;MLEAF=0.125;MQ=60;MQRankSum=0;QD=0.45;ReadPosRankSum=0.666;SOR=0.723
NIC58_ill_uni_pilon_pilon	9755	A	G	361.42	AC=2;AF=0.042;AN=48;DP=6814;ExcessHet=0.0464;FS=0;InbreedingCoeff=0.9404;MLEAC=1;MLEAF=0.021;MQ=60;QD=32.86;SOR=2.67
NIC58_ill_uni_pilon_pilon	9804	G	A	60.83	AC=1;AF=0.022;AN=46;BaseQRankSum=-1.235;DP=6852;ExcessHet=3.0103;FS=0;InbreedingCoeff=0.2789;MLEAC=1;MLEAF=0.022;MQ=59.97;MQRankSum=-4.826;QD=0.24;ReadPosRankSum=-0.84;SOR=0.614
NIC58_ill_uni_pilon_pilon	9823	A	G	129.9	AC=1;AF=0.021;AN=48;BaseQRankSum=-0.965;DP=6610;ExcessHet=3.0103;FS=3.035;InbreedingCoeff=-0.0393;MLEAC=1;MLEAF=0.021;MQ=59.66;MQRankSum=-10.58;QD=0.47;ReadPosRankSum=-0.655;SOR=0.585
NIC58_ill_uni_pilon_pilon	9826	G	T	455.92	AC=2;AF=0.042;AN=48;BaseQRankSum=-1.024;DP=6606;ExcessHet=0.0485;FS=0.702;InbreedingCoeff=0.693;MLEAC=2;MLEAF=0.042;MQ=59.66;MQRankSum=-10.98;QD=35.95;ReadPosRankSum=-0.2;SOR=0.774
NIC58_ill_uni_pilon_pilon	9847	A	ATACTCG	35.04	AC=1;AF=0.022;AN=46;BaseQRankSum=-0.015;DP=6462;ExcessHet=3.0103;FS=1.102;InbreedingCoeff=0.2326;MLEAC=1;MLEAF=0.022;MQ=59.52;MQRankSum=-9.466;QD=0.2;ReadPosRankSum=-3.876;SOR=0.908
NIC58_ill_uni_pilon_pilon	9849	A	AATATATACTCGGAAGTTTAGTACGGTCAACTAG	46.04	AC=1;AF=0.022;AN=46;BaseQRankSum=1.74;DP=6488;ExcessHet=3.0103;FS=16.695;InbreedingCoeff=0.2326;MLEAC=1;MLEAF=0.022;MQ=59.91;MQRankSum=-6.304;QD=0.28;ReadPosRankSum=-4.69;SOR=3.989
NIC58_ill_uni_pilon_pilon	9955	G	A	95.82	AC=2;AF=0.043;AN=46;DP=6414;ExcessHet=0.0485;FS=0;InbreedingCoeff=0.6855;MLEAC=1;MLEAF=0.022;MQ=60;QD=31.94;SOR=2.833
NIC58_ill_uni_pilon_pilon	10001	A	G	14302.1	AC=2;AF=0.042;AN=48;DP=6746;ExcessHet=0.0485;FS=0;InbreedingCoeff=0.6991;MLEAC=2;MLEAF=0.042;MQ=60;QD=33.18;SOR=1.116
NIC58_ill_uni_pilon_pilon	10048	C	T	61180.1	AC=6;AF=0.125;AN=48;DP=6751;ExcessHet=0.0004;FS=0;InbreedingCoeff=0.9734;MLEAC=6;MLEAF=0.125;MQ=60;QD=33.53;SOR=1.187
NIC58_ill_uni_pilon_pilon	10145	G	A	136.03	AC=2;AF=0.042;AN=48;DP=5898;ExcessHet=0.0464;FS=0;InbreedingCoeff=0.8075;MLEAC=1;MLEAF=0.021;MQ=60;QD=27.21;SOR=1.981
NIC58_ill_uni_pilon_pilon	10173	T	TA	9848.03	AC=2;AF=0.042;AN=48;DP=5893;ExcessHet=0.0485;FS=0;InbreedingCoeff=0.6968;MLEAC=2;MLEAF=0.042;MQ=60;QD=36.33;SOR=4.428
NIC58_ill_uni_pilon_pilon	10178	CTATATA	C,CTATATATA,CTA,CCTATATATATA,CTTATATA,CTTATATATA	75549.6	AC=2,6,5,2,1,1;AF=0.043,0.13,0.109,0.043,0.022,0.022;AN=46;BaseQRankSum=1.81;DP=6387;ExcessHet=0.002;FS=21.105;InbreedingCoeff=0.5734;MLEAC=2,7,6,2,1,1;MLEAF=0.043,0.152,0.13,0.043,0.022,0.022;MQ=60;MQRankSum=0;QD=25.12;ReadPosRankSum=0.61;SOR=1.924
NIC58_ill_uni_pilon_pilon	10179	T	*,C	7285.73	AC=10,2;AF=0.227,0.045;AN=44;BaseQRankSum=2.03;DP=5814;ExcessHet=0;FS=21.098;InbreedingCoeff=0.7581;MLEAC=12,2;MLEAF=0.273,0.045;MQ=60;MQRankSum=0;QD=8.56;ReadPosRankSum=1.05;SOR=1.968
NIC58_ill_uni_pilon_pilon	10184	A	*,C	849.98	AC=2,2;AF=0.043,0.043;AN=46;DP=2412;ExcessHet=0.0034;FS=0;InbreedingCoeff=0.7704;MLEAC=2,1;MLEAF=0.043,0.022;MQ=60;QD=3.71;SOR=4.615
NIC58_ill_uni_pilon_pilon	10497	TAATAAAAAAATGATATATATTATTATATTATATATATATAATATATATTTATATAATA	T	35418.7	AC=2;AF=0.25;AN=8;BaseQRankSum=2.23;DP=1369;ExcessHet=0.3218;FS=0;InbreedingCoeff=0.3572;MLEAC=8;MLEAF=1;MQ=54.44;MQRankSum=-1.153;QD=29.34;ReadPosRankSum=1.46;SOR=1.017
NIC58_ill_uni_pilon_pilon	10607	GAT	G	8393.14	AC=6;AF=0.429;AN=14;BaseQRankSum=1.26;DP=2229;ExcessHet=0.0254;FS=12.158;InbreedingCoeff=0.4444;MLEAC=17;MLEAF=1;MQ=59.88;MQRankSum=0;QD=34.26;ReadPosRankSum=-0.408;SOR=2.088
NIC58_ill_uni_pilon_pilon	10693	AC	A	6965.49	AC=2;AF=0.042;AN=48;DP=3132;ExcessHet=0.0464;FS=0;InbreedingCoeff=0.7964;MLEAC=2;MLEAF=0.042;MQ=60;QD=32.31;SOR=3.319
NIC58_ill_uni_pilon_pilon	10698	C	T	53215.9	AC=12;AF=0.261;AN=46;BaseQRankSum=-0.931;DP=3856;ExcessHet=0;FS=0;InbreedingCoeff=0.9126;MLEAC=13;MLEAF=0.283;MQ=60;MQRankSum=0;QD=34.29;ReadPosRankSum=0.606;SOR=1.044
NIC58_ill_uni_pilon_pilon	10711	G	A	14189.8	AC=6;AF=0.125;AN=48;DP=3634;ExcessHet=0.0004;FS=0;InbreedingCoeff=0.9307;MLEAC=6;MLEAF=0.125;MQ=60;QD=30.05;SOR=2.735
NIC58_ill_uni_pilon_pilon	10725	A	T	86244.5	AC=16;AF=0.348;AN=46;BaseQRankSum=3.15;DP=4050;ExcessHet=0;FS=0;InbreedingCoeff=0.9298;MLEAC=17;MLEAF=0.37;MQ=60;MQRankSum=0;QD=33.3;ReadPosRankSum=0.014;SOR=1.069
NIC58_ill_uni_pilon_pilon	10737	C	A	58232.1	AC=6;AF=0.13;AN=46;BaseQRankSum=3.33;DP=3934;ExcessHet=0.0004;FS=0;InbreedingCoeff=0.7511;MLEAC=7;MLEAF=0.152;MQ=60;MQRankSum=0;QD=31.74;ReadPosRankSum=-0.59;SOR=0.375
NIC58_ill_uni_pilon_pilon	10828	G	A	5933.22	AC=4;AF=0.091;AN=44;DP=3140;ExcessHet=0.0037;FS=0;InbreedingCoeff=0.8074;MLEAC=4;MLEAF=0.091;MQ=60;QD=28.66;SOR=1.093
NIC58_ill_uni_pilon_pilon	11302	C	T	152291	AC=18;AF=0.375;AN=48;BaseQRankSum=3.6;DP=6227;ExcessHet=0;FS=0;InbreedingCoeff=0.9897;MLEAC=18;MLEAF=0.375;MQ=60;MQRankSum=0;QD=25.41;ReadPosRankSum=3.58;SOR=0.634
NIC58_ill_uni_pilon_pilon	11325	T	C	11665.1	AC=2;AF=0.042;AN=48;BaseQRankSum=-1.887;DP=5051;ExcessHet=0.0464;FS=10.433;InbreedingCoeff=0.9974;MLEAC=2;MLEAF=0.042;MQ=60;MQRankSum=0;QD=28.5;ReadPosRankSum=-0.482;SOR=1.727
NIC58_ill_uni_pilon_pilon	11650	T	C	144.85	AC=2;AF=0.042;AN=48;DP=4976;ExcessHet=0.0464;FS=0;InbreedingCoeff=0.9827;MLEAC=1;MLEAF=0.021;MQ=60;QD=28.97;SOR=1.981
NIC58_ill_uni_pilon_pilon	11656	C	A	71815	AC=6;AF=0.125;AN=48;BaseQRankSum=2.49;DP=5175;ExcessHet=0.0004;FS=0;InbreedingCoeff=0.9788;MLEAC=6;MLEAF=0.125;MQ=60;MQRankSum=-0.022;QD=35.19;ReadPosRankSum=2.31;SOR=0.48
NIC58_ill_uni_pilon_pilon	11683	C	T	109067	AC=8;AF=0.167;AN=48;BaseQRankSum=2.86;DP=5772;ExcessHet=0.0001;FS=0;InbreedingCoeff=0.9997;MLEAC=8;MLEAF=0.167;MQ=59.99;MQRankSum=-0.035;QD=30.73;ReadPosRankSum=1.13;SOR=0.67
NIC58_ill_uni_pilon_pilon	11695	C	A	119371	AC=8;AF=0.167;AN=48;BaseQRankSum=0.211;DP=6056;ExcessHet=0.0001;FS=0;InbreedingCoeff=1;MLEAC=8;MLEAF=0.167;MQ=59.99;MQRankSum=0;QD=26.72;ReadPosRankSum=0.587;SOR=0.461
NIC58_ill_uni_pilon_pilon	11787	T	C	29380.9	AC=4;AF=0.083;AN=48;BaseQRankSum=1.76;DP=5444;ExcessHet=0.0031;FS=0;InbreedingCoeff=0.9759;MLEAC=4;MLEAF=0.083;MQ=60;MQRankSum=0;QD=24.84;ReadPosRankSum=2.31;SOR=1.606
NIC58_ill_uni_pilon_pilon	11824	A	G	101390	AC=8;AF=0.167;AN=48;BaseQRankSum=4.93;DP=5476;ExcessHet=0.0001;FS=0;InbreedingCoeff=0.9931;MLEAC=8;MLEAF=0.167;MQ=60;MQRankSum=0;QD=25.31;ReadPosRankSum=4.77;SOR=0.037
NIC58_ill_uni_pilon_pilon	11935	C	A	36309.1	AC=2;AF=0.042;AN=48;BaseQRankSum=0.17;DP=4195;ExcessHet=0.0464;FS=0;InbreedingCoeff=0.9414;MLEAC=2;MLEAF=0.042;MQ=60;MQRankSum=0;QD=31.63;ReadPosRankSum=-0.888;SOR=1.03
NIC58_ill_uni_pilon_pilon	12052	G	A	48208.5	AC=6;AF=0.13;AN=46;BaseQRankSum=2.1;DP=4036;ExcessHet=0.0005;FS=0;InbreedingCoeff=0.8122;MLEAC=7;MLEAF=0.152;MQ=60;MQRankSum=0;QD=32.38;ReadPosRankSum=2.3;SOR=1.07
NIC58_ill_uni_pilon_pilon	12204	T	C	14327.1	AC=2;AF=0.042;AN=48;BaseQRankSum=2.85;DP=3935;ExcessHet=0.0464;FS=0;InbreedingCoeff=0.9756;MLEAC=2;MLEAF=0.042;MQ=60;MQRankSum=0;QD=35.32;ReadPosRankSum=0.725;SOR=0.628
NIC58_ill_uni_pilon_pilon	12242	A	G	42870	AC=6;AF=0.125;AN=48;BaseQRankSum=2.14;DP=4550;ExcessHet=0.0004;FS=0;InbreedingCoeff=0.8427;MLEAC=6;MLEAF=0.125;MQ=60;MQRankSum=0;QD=33.73;ReadPosRankSum=1.6;SOR=0.761
NIC58_ill_uni_pilon_pilon	12363	C	A	224.28	AC=2;AF=0.042;AN=48;DP=4277;ExcessHet=0.0464;FS=0;InbreedingCoeff=0.9638;MLEAC=2;MLEAF=0.042;MQ=60;QD=32.04;SOR=1.609
NIC58_ill_uni_pilon_pilon	12368	A	G	51.48	AC=1;AF=0.021;AN=48;BaseQRankSum=0;DP=4277;ExcessHet=3.0103;FS=10;InbreedingCoeff=-0.0226;MLEAC=1;MLEAF=0.021;MQ=60;MQRankSum=0;QD=10.3;ReadPosRankSum=1.64;SOR=2.204
NIC58_ill_uni_pilon_pilon	12464	G	A	8067.22	AC=2;AF=0.042;AN=48;DP=4367;ExcessHet=0.0464;FS=0;InbreedingCoeff=0.9014;MLEAC=2;MLEAF=0.042;MQ=60;QD=34.48;SOR=0.745
NIC58_ill_uni_pilon_pilon	12519	T	C	25907.2	AC=2;AF=0.042;AN=48;BaseQRankSum=0.186;DP=4417;ExcessHet=0.0464;FS=0;InbreedingCoeff=0.9407;MLEAC=2;MLEAF=0.042;MQ=59.98;MQRankSum=19.58;QD=33.78;ReadPosRankSum=1.69;SOR=0.966
NIC58_ill_uni_pilon_pilon	12570	G	C	9689.28	AC=2;AF=0.042;AN=48;BaseQRankSum=2.88;DP=4080;ExcessHet=0.0464;FS=2.183;InbreedingCoeff=0.8651;MLEAC=2;MLEAF=0.042;MQ=60;MQRankSum=0;QD=25.62;ReadPosRankSum=1.92;SOR=0.528
NIC58_ill_uni_pilon_pilon	12607	T	C	12183.1	AC=2;AF=0.043;AN=46;BaseQRankSum=1.14;DP=4121;ExcessHet=0.0485;FS=4.385;InbreedingCoeff=0.74;MLEAC=2;MLEAF=0.043;MQ=60;MQRankSum=0;QD=32.7;ReadPosRankSum=0.425;SOR=0.299
NIC58_ill_uni_pilon_pilon	12773	C	T	25002.8	AC=4;AF=0.083;AN=48;BaseQRankSum=-0.238;DP=4277;ExcessHet=0.0031;FS=0;InbreedingCoeff=0.9998;MLEAC=4;MLEAF=0.083;MQ=60;MQRankSum=0;QD=30.94;ReadPosRankSum=-0.707;SOR=0.44
NIC58_ill_uni_pilon_pilon	12783	T	C	32570.1	AC=2;AF=0.042;AN=48;DP=5061;ExcessHet=0.0464;FS=0;InbreedingCoeff=0.9998;MLEAC=2;MLEAF=0.042;MQ=60;QD=31.11;SOR=0.816
NIC58_ill_uni_pilon_pilon	12905	G	A	96545.7	AC=18;AF=0.375;AN=48;BaseQRankSum=1.97;DP=4342;ExcessHet=0;FS=0;InbreedingCoeff=0.9979;MLEAC=18;MLEAF=0.375;MQ=60;MQRankSum=0;QD=29.96;ReadPosRankSum=1.57;SOR=0.397
NIC58_ill_uni_pilon_pilon	12919	C	T	90546.1	AC=18;AF=0.375;AN=48;BaseQRankSum=1.49;DP=4109;ExcessHet=0;FS=0;InbreedingCoeff=0.9754;MLEAC=18;MLEAF=0.375;MQ=60;MQRankSum=0;QD=28.28;ReadPosRankSum=0.325;SOR=1.731
NIC58_ill_uni_pilon_pilon	13035	T	A	9298.78	AC=4;AF=0.083;AN=48;DP=2657;ExcessHet=0.0041;FS=0;InbreedingCoeff=0.5939;MLEAC=5;MLEAF=0.104;MQ=60;QD=30.68;SOR=1.134
NIC58_ill_uni_pilon_pilon	13302	TA	T	4367.93	AC=2;AF=0.045;AN=44;BaseQRankSum=1.77;DP=1962;ExcessHet=0.0508;FS=0;InbreedingCoeff=0.4923;MLEAC=2;MLEAF=0.045;MQ=60;MQRankSum=0;QD=31.42;ReadPosRankSum=1.53;SOR=1.381
NIC58_ill_uni_pilon_pilon	13317	G	A	6719.71	AC=2;AF=0.056;AN=36;DP=2050;ExcessHet=0.0663;FS=0;InbreedingCoeff=0.1803;MLEAC=5;MLEAF=0.139;MQ=60;QD=35.74;SOR=1.949
NIC58_ill_uni_pilon_pilon	13383	T	C	7191.92	AC=4;AF=0.095;AN=42;DP=2402;ExcessHet=0.0041;FS=0;InbreedingCoeff=0.7702;MLEAC=5;MLEAF=0.119;MQ=60;QD=29.19;SOR=2.101
NIC58_ill_uni_pilon_pilon	13508	T	C	106.19	AC=2;AF=0.043;AN=46;DP=2464;ExcessHet=0.0485;FS=0;InbreedingCoeff=0.7815;MLEAC=1;MLEAF=0.022;MQ=60;QD=26.55;SOR=0.693
NIC58_ill_uni_pilon_pilon	13532	G	A	5606.13	AC=2;AF=0.043;AN=46;DP=2657;ExcessHet=0.0485;FS=0;InbreedingCoeff=0.6144;MLEAC=2;MLEAF=0.043;MQ=60;QD=32.59;SOR=0.979
NIC58_ill_uni_pilon_pilon	13549	C	T	4528.31	AC=2;AF=0.043;AN=46;DP=2700;ExcessHet=0.0508;FS=0;InbreedingCoeff=0.479;MLEAC=2;MLEAF=0.043;MQ=60;QD=34.05;SOR=1.406
NIC58_ill_uni_pilon_pilon	13604	C	T	17739.2	AC=4;AF=0.083;AN=48;DP=3180;ExcessHet=0.0037;FS=0;InbreedingCoeff=0.5229;MLEAC=5;MLEAF=0.104;MQ=60;QD=26.06;SOR=1.472
NIC58_ill_uni_pilon_pilon	13657	C	T	146058	AC=18;AF=0.375;AN=48;BaseQRankSum=3.06;DP=5837;ExcessHet=0;FS=0;InbreedingCoeff=0.9947;MLEAC=18;MLEAF=0.375;MQ=60;MQRankSum=0;QD=30.34;ReadPosRankSum=2.76;SOR=0.445
NIC58_ill_uni_pilon_pilon	13739	TA	T	386.46	AC=1;AF=0.021;AN=48;BaseQRankSum=-2.156;DP=5891;ExcessHet=3.0103;FS=2.016;InbreedingCoeff=-0.0213;MLEAC=1;MLEAF=0.021;MQ=60;MQRankSum=0;QD=0.93;ReadPosRankSum=-0.142;SOR=0.965
NIC58_ill_uni_pilon_pilon	13759	A	G	68560.3	AC=8;AF=0.167;AN=48;BaseQRankSum=1.17;DP=6448;ExcessHet=0.0001;FS=0;InbreedingCoeff=1;MLEAC=8;MLEAF=0.167;MQ=59.99;MQRankSum=0;QD=20.29;ReadPosRankSum=-1.094;SOR=0.428
