# Supplementary material for: Selfing is the safest sex for Caenorhabditis tropicalis
Source: eLife. 2021 Jan 11;10:e62587. doi: 10.7554/eLife.62587 (PMC7853720; doi:10.7554/eLife.62587)
Supplement: Supplementary file 4. [file elife-62587-supp4.zip]

Archive with 2 entries (2 files):
- hardfilteredVariantGeno.tsv
- hardfilteredVariantInfo.tsv
