# Supplementary material for: Selfing is the safest sex for Caenorhabditis tropicalis
Source: eLife. 2021 Jan 11;10:e62587. doi: 10.7554/eLife.62587 (PMC7853720; doi:10.7554/eLife.62587)
Supplement: Supplementary file 5. [file elife-62587-supp5.zip]

Archive with 4 entries (4 files):
- processedMitoVariantGeno.tsv
- processedMitoVariantInfo.tsv
- processedVariantGeno.tsv
- processedVariantInfo.tsv
