# Supplementary material for: Selfing is the safest sex for Caenorhabditis tropicalis
Source: eLife. 2021 Jan 11;10:e62587. doi: 10.7554/eLife.62587 (PMC7853720; doi:10.7554/eLife.62587)
Supplement: Supplementary file 5. [file elife-62587-supp5.zip › processedVariantInfo.tsv]

chrom	pos	ref	alt	qual	info	genetic	domain
I	41440	C	T	1057.65	AC=2;AF=0.042;AN=48;DP=690;ExcessHet=0.0464;FS=0;InbreedingCoeff=0.732;MLEAC=2;MLEAF=0.042;MQ=53.85;QD=28.2;SOR=1.302	0	tip
I	42698	A	G	139.97	AC=2;AF=0.042;AN=48;DP=842;ExcessHet=0.0464;FS=0;InbreedingCoeff=0.8413;MLEAC=1;MLEAF=0.021;MQ=53.22;QD=27.99;SOR=1.022	0	tip
I	43387	A	C	20922.7	AC=16;AF=0.333;AN=48;BaseQRankSum=-0.121;DP=970;ExcessHet=0;FS=0;InbreedingCoeff=0.9518;MLEAC=15;MLEAF=0.313;MQ=60;MQRankSum=0;QD=29.56;ReadPosRankSum=0.479;SOR=0.431	0	tip
I	43388	T	C	20922.7	AC=16;AF=0.333;AN=48;BaseQRankSum=-0.39;DP=967;ExcessHet=0;FS=0;InbreedingCoeff=0.9518;MLEAC=15;MLEAF=0.313;MQ=60;MQRankSum=0;QD=30.62;ReadPosRankSum=0.965;SOR=0.411	0	tip
I	44416	C	T	704.46	AC=2;AF=0.042;AN=48;DP=733;ExcessHet=0.0464;FS=0;InbreedingCoeff=0.7838;MLEAC=2;MLEAF=0.042;MQ=60;QD=26.8;SOR=1.061	0	tip
I	46201	G	C	17671.5	AC=8;AF=0.167;AN=48;DP=1227;ExcessHet=0.0001;FS=0;InbreedingCoeff=0.9901;MLEAC=8;MLEAF=0.167;MQ=60;QD=31.9;SOR=0.752	0	tip
I	46994	T	C	9779.89	AC=16;AF=0.333;AN=48;BaseQRankSum=-0.381;DP=660;ExcessHet=0;FS=0;InbreedingCoeff=0.9506;MLEAC=16;MLEAF=0.333;MQ=60;MQRankSum=0;QD=30.02;ReadPosRankSum=1.29;SOR=0.342	0	tip
I	47726	C	T	2557.89	AC=6;AF=0.125;AN=48;DP=807;ExcessHet=0.0004;FS=0;InbreedingCoeff=0.9857;MLEAC=6;MLEAF=0.125;MQ=60;QD=31.98;SOR=0.784	0	tip
I	47907	G	A	8135.01	AC=10;AF=0.208;AN=48;BaseQRankSum=-0.803;DP=778;ExcessHet=0;FS=0;InbreedingCoeff=0.996;MLEAC=10;MLEAF=0.208;MQ=60;MQRankSum=0;QD=27.51;ReadPosRankSum=-0.888;SOR=0.32	0	tip
I	47908	G	T	8135.01	AC=10;AF=0.208;AN=48;BaseQRankSum=0.79;DP=774;ExcessHet=0;FS=0;InbreedingCoeff=0.996;MLEAC=10;MLEAF=0.208;MQ=60;MQRankSum=0;QD=29.11;ReadPosRankSum=-0.888;SOR=0.315	0	tip
I	48397	A	G	966.1	AC=2;AF=0.042;AN=48;DP=807;ExcessHet=0.0464;FS=0;InbreedingCoeff=0.9699;MLEAC=2;MLEAF=0.042;MQ=59.55;QD=26.11;SOR=0.746	0	tip
I	49479	G	A	3433.39	AC=8;AF=0.167;AN=48;DP=639;ExcessHet=0.0001;FS=0;InbreedingCoeff=0.9971;MLEAC=8;MLEAF=0.167;MQ=60;QD=33.99;SOR=1.306	0	tip
I	50099	G	T	518.15	AC=2;AF=0.042;AN=48;DP=645;ExcessHet=0.0464;FS=0;InbreedingCoeff=0.9363;MLEAC=2;MLEAF=0.042;MQ=60;QD=34.54;SOR=0.818	0	tip
I	50474	T	C	1981.23	AC=4;AF=0.083;AN=48;DP=687;ExcessHet=0.0031;FS=0;InbreedingCoeff=0.7783;MLEAC=4;MLEAF=0.083;MQ=58.13;QD=26.61;SOR=1.067	0	tip
I	50736	T	C	680.06	AC=2;AF=0.042;AN=48;DP=748;ExcessHet=0.0464;FS=0;InbreedingCoeff=0.9988;MLEAC=2;MLEAF=0.042;MQ=60;QD=29.2;SOR=1.493	0	tip
I	50769	C	A	2118.74	AC=6;AF=0.125;AN=48;DP=741;ExcessHet=0.0004;FS=0;InbreedingCoeff=0.9998;MLEAC=6;MLEAF=0.125;MQ=60;QD=28.55;SOR=0.765	0	tip
I	52244	C	A	2655.87	AC=6;AF=0.125;AN=48;BaseQRankSum=1.77;DP=821;ExcessHet=0.0004;FS=0;InbreedingCoeff=0.9886;MLEAC=6;MLEAF=0.125;MQ=60;MQRankSum=0;QD=34.42;ReadPosRankSum=1.74;SOR=0.235	0	tip
I	53024	T	C	1131.39	AC=2;AF=0.042;AN=48;DP=829;ExcessHet=0.0464;FS=0;InbreedingCoeff=0.8435;MLEAC=2;MLEAF=0.042;MQ=60;QD=28.53;SOR=0.76	0	tip
I	53701	T	A	1778.23	AC=4;AF=0.083;AN=48;DP=700;ExcessHet=0.0031;FS=0;InbreedingCoeff=0.9242;MLEAC=4;MLEAF=0.083;MQ=60;QD=31.75;SOR=0.765	0	tip
I	54013	C	T	4926.33	AC=16;AF=0.333;AN=48;BaseQRankSum=1.79;DP=408;ExcessHet=0;FS=0;InbreedingCoeff=0.9477;MLEAC=16;MLEAF=0.333;MQ=60;MQRankSum=0;QD=29.52;ReadPosRankSum=1.74;SOR=1.445	0	tip
I	54714	T	C	992.07	AC=2;AF=0.042;AN=48;DP=809;ExcessHet=0.0464;FS=0;InbreedingCoeff=0.9917;MLEAC=2;MLEAF=0.042;MQ=60;QD=33.47;SOR=0.77	0	tip
I	55287	C	G	7092.18	AC=10;AF=0.208;AN=48;DP=794;ExcessHet=0;FS=0;InbreedingCoeff=0.9908;MLEAC=10;MLEAF=0.208;MQ=60;QD=32.24;SOR=0.956	0	tip
I	55956	A	G	1121.2	AC=2;AF=0.042;AN=48;DP=700;ExcessHet=0.0464;FS=0;InbreedingCoeff=0.9053;MLEAC=2;MLEAF=0.042;MQ=60;QD=32.91;SOR=1.179	0	tip
I	56423	G	A	1844.07	AC=2;AF=0.042;AN=48;DP=760;ExcessHet=0.0464;FS=0;InbreedingCoeff=0.9973;MLEAC=2;MLEAF=0.042;MQ=60;QD=31.31;SOR=1.251	0	tip
I	56930	C	T	936.06	AC=2;AF=0.042;AN=48;DP=811;ExcessHet=0.0464;FS=0;InbreedingCoeff=0.9989;MLEAC=2;MLEAF=0.042;MQ=60;QD=31.45;SOR=1.519	0	tip
I	58365	C	T	2303.99	AC=6;AF=0.125;AN=48;DP=749;ExcessHet=0.0004;FS=0;InbreedingCoeff=0.9789;MLEAC=6;MLEAF=0.125;MQ=60;QD=31.26;SOR=1.27	0	tip
I	60074	G	A	1385.15	AC=2;AF=0.042;AN=48;DP=565;ExcessHet=0.0464;FS=0;InbreedingCoeff=0.9337;MLEAC=2;MLEAF=0.042;MQ=60;QD=29.09;SOR=1.002	0	tip
I	60694	A	G	1317.1	AC=2;AF=0.042;AN=48;BaseQRankSum=-1.34;DP=767;ExcessHet=0.0464;FS=0;InbreedingCoeff=0.9728;MLEAC=2;MLEAF=0.042;MQ=60;MQRankSum=0;QD=26.08;ReadPosRankSum=-0.817;SOR=0.54	0	tip
I	61100	T	A	1931.05	AC=6;AF=0.125;AN=48;DP=404;ExcessHet=0.0004;FS=0;InbreedingCoeff=0.8138;MLEAC=6;MLEAF=0.125;MQ=60;QD=33.85;SOR=1.312	0	tip
I	62680	G	C	3037.22	AC=4;AF=0.083;AN=48;DP=991;ExcessHet=0.0031;FS=0;InbreedingCoeff=0.9306;MLEAC=4;MLEAF=0.083;MQ=58.87;QD=30.99;SOR=0.734	0	tip
I	63591	T	A	1286.82	AC=4;AF=0.083;AN=48;DP=616;ExcessHet=0.0031;FS=0;InbreedingCoeff=0.9952;MLEAC=4;MLEAF=0.083;MQ=59.83;QD=27.65;SOR=1.308	0	tip
I	63630	C	T	907.14	AC=2;AF=0.042;AN=48;DP=453;ExcessHet=0.0464;FS=0;InbreedingCoeff=0.9406;MLEAC=2;MLEAF=0.042;MQ=60;QD=29.48;SOR=1.051	0	tip
I	63737	A	T	1826.38	AC=14;AF=0.292;AN=48;DP=395;ExcessHet=0;FS=0;InbreedingCoeff=0.9575;MLEAC=13;MLEAF=0.271;MQ=59.73;QD=33.63;SOR=1.061	0	tip
I	65300	C	A	691.07	AC=2;AF=0.042;AN=48;DP=811;ExcessHet=0.0464;FS=0;InbreedingCoeff=0.9941;MLEAC=2;MLEAF=0.042;MQ=60;QD=30.55;SOR=0.693	0	tip
I	65301	A	C	691.08	AC=2;AF=0.042;AN=48;DP=817;ExcessHet=0.0464;FS=0;InbreedingCoeff=0.9825;MLEAC=2;MLEAF=0.042;MQ=60;QD=32.62;SOR=0.693	0	tip
I	67132	G	A	1154.01	AC=6;AF=0.125;AN=48;DP=564;ExcessHet=0.0004;FS=0;InbreedingCoeff=0.9702;MLEAC=6;MLEAF=0.125;MQ=60;QD=29.33;SOR=2.303	0	tip
I	67133	G	A	1153.94	AC=6;AF=0.125;AN=48;DP=564;ExcessHet=0.0004;FS=0;InbreedingCoeff=0.9759;MLEAC=6;MLEAF=0.125;MQ=60;QD=35.36;SOR=2.387	0	tip
I	67661	G	T	1669.81	AC=6;AF=0.125;AN=48;DP=634;ExcessHet=0.0004;FS=0;InbreedingCoeff=0.9933;MLEAC=6;MLEAF=0.125;MQ=60;QD=34.3;SOR=1.038	0	tip
I	67694	A	G	6024.76	AC=16;AF=0.333;AN=48;DP=628;ExcessHet=0;FS=0;InbreedingCoeff=0.9799;MLEAC=16;MLEAF=0.333;MQ=60;QD=27;SOR=0.74	0	tip
I	67762	A	T	674.15	AC=2;AF=0.042;AN=48;DP=677;ExcessHet=0.0464;FS=0;InbreedingCoeff=0.9357;MLEAC=2;MLEAF=0.042;MQ=60;QD=30.82;SOR=0.693	0	tip
I	67987	G	A	379.22	AC=2;AF=0.042;AN=48;DP=715;ExcessHet=0.0464;FS=0;InbreedingCoeff=0.9012;MLEAC=2;MLEAF=0.042;MQ=60;QD=29.27;SOR=3.258	0	tip
I	68258	C	T	672	AC=2;AF=0.042;AN=48;DP=439;ExcessHet=0.0485;FS=0;InbreedingCoeff=0.6694;MLEAC=2;MLEAF=0.042;MQ=60;QD=35.92;SOR=0.804	0	tip
I	68407	T	C	974.24	AC=2;AF=0.042;AN=48;DP=580;ExcessHet=0.0464;FS=0;InbreedingCoeff=0.8906;MLEAC=2;MLEAF=0.042;MQ=60;QD=29.63;SOR=2.124	0	tip
I	68572	G	A	748.18	AC=2;AF=0.042;AN=48;DP=657;ExcessHet=0.0464;FS=0;InbreedingCoeff=0.9166;MLEAC=2;MLEAF=0.042;MQ=60;QD=28.76;SOR=1.022	0	tip
I	69994	A	G	6557.65	AC=10;AF=0.208;AN=48;DP=728;ExcessHet=0;FS=0;InbreedingCoeff=0.959;MLEAC=10;MLEAF=0.208;MQ=60;QD=34.7;SOR=0.815	0	tip
I	70265	T	A	8076.06	AC=16;AF=0.333;AN=48;BaseQRankSum=1.84;DP=743;ExcessHet=0;FS=0;InbreedingCoeff=0.9688;MLEAC=16;MLEAF=0.333;MQ=60;MQRankSum=0;QD=34.66;ReadPosRankSum=-0.188;SOR=0.245	0	tip
I	70980	G	C	2077.1	AC=2;AF=0.042;AN=48;DP=778;ExcessHet=0.0464;FS=0;InbreedingCoeff=0.9697;MLEAC=2;MLEAF=0.042;MQ=60;QD=34.05;SOR=1.392	0	tip
I	72426	G	A	2449.74	AC=6;AF=0.125;AN=48;DP=757;ExcessHet=0.0004;FS=0;InbreedingCoeff=0.9981;MLEAC=6;MLEAF=0.125;MQ=60;QD=29.94;SOR=0.826	0	tip
I	72760	G	A	1497.1	AC=2;AF=0.042;AN=48;DP=555;ExcessHet=0.0464;FS=0;InbreedingCoeff=0.6115;MLEAC=2;MLEAF=0.042;MQ=60;QD=31.54;SOR=1.819	0	tip
I	72761	A	T	1497.1	AC=2;AF=0.042;AN=48;DP=553;ExcessHet=0.0464;FS=0;InbreedingCoeff=0.6115;MLEAC=2;MLEAF=0.042;MQ=60;QD=28.86;SOR=1.819	0	tip
I	72766	G	A	1076.88	AC=2;AF=0.042;AN=48;DP=571;ExcessHet=0.0464;FS=0;InbreedingCoeff=0.6674;MLEAC=2;MLEAF=0.042;MQ=60;QD=29.41;SOR=1.022	0	tip
I	72935	A	G	1456.82	AC=2;AF=0.042;AN=48;DP=712;ExcessHet=0.0464;FS=0;InbreedingCoeff=0.7309;MLEAC=2;MLEAF=0.042;MQ=60;QD=31.11;SOR=1.547	0	tip
I	73126	A	G	8102.39	AC=10;AF=0.208;AN=48;DP=844;ExcessHet=0;FS=0;InbreedingCoeff=0.9846;MLEAC=10;MLEAF=0.208;MQ=60;QD=34.77;SOR=0.95	0	tip
I	74068	C	T	3112.8	AC=8;AF=0.167;AN=48;DP=637;ExcessHet=0.0001;FS=0;InbreedingCoeff=0.9787;MLEAC=8;MLEAF=0.167;MQ=60;QD=34.59;SOR=1.046	0	tip
I	76197	T	C	626.11	AC=2;AF=0.042;AN=48;DP=700;ExcessHet=0.0464;FS=0;InbreedingCoeff=0.964;MLEAC=2;MLEAF=0.042;MQ=60;QD=32.95;SOR=1.022	0	tip
I	76307	G	C	2064.11	AC=2;AF=0.042;AN=48;DP=754;ExcessHet=0.0464;FS=0;InbreedingCoeff=0.9621;MLEAC=2;MLEAF=0.042;MQ=60;QD=33.84;SOR=1.022	0	tip
I	77594	G	A	1180.15	AC=2;AF=0.042;AN=48;DP=716;ExcessHet=0.0464;FS=0;InbreedingCoeff=0.9372;MLEAC=2;MLEAF=0.042;MQ=60;QD=29.4;SOR=1.071	0	tip
I	78140	C	T	573.38	AC=2;AF=0.042;AN=48;DP=769;ExcessHet=0.0464;FS=0;InbreedingCoeff=0.8496;MLEAC=2;MLEAF=0.042;MQ=60;QD=30.18;SOR=0.793	0	tip
I	78165	T	A	6373.7	AC=8;AF=0.167;AN=48;DP=858;ExcessHet=0.0001;FS=0;InbreedingCoeff=0.9515;MLEAC=8;MLEAF=0.167;MQ=60;QD=29.78;SOR=0.831	0	tip
I	78284	T	C	176.92	AC=2;AF=0.042;AN=48;DP=662;ExcessHet=0.0464;FS=0;InbreedingCoeff=0.8795;MLEAC=1;MLEAF=0.021;MQ=60;QD=36.76;SOR=1.022	0	tip
I	79581	A	G	462.25	AC=2;AF=0.042;AN=48;DP=641;ExcessHet=0.0464;FS=0;InbreedingCoeff=0.882;MLEAC=2;MLEAF=0.042;MQ=60;QD=21.53;SOR=1.609	0	tip
I	79830	A	T	3290.73	AC=8;AF=0.167;AN=48;DP=637;ExcessHet=0.0001;FS=0;InbreedingCoeff=0.9803;MLEAC=8;MLEAF=0.167;MQ=60;QD=34.64;SOR=0.802	0	tip
I	80192	G	T	991.69	AC=2;AF=0.042;AN=48;DP=472;ExcessHet=0.0464;FS=0;InbreedingCoeff=0.7131;MLEAC=2;MLEAF=0.042;MQ=60;QD=34.87;SOR=0.941	0	tip
I	80439	C	T	1361.86	AC=4;AF=0.083;AN=48;DP=638;ExcessHet=0.0031;FS=0;InbreedingCoeff=0.9852;MLEAC=4;MLEAF=0.083;MQ=60;QD=28.98;SOR=0.823	0	tip
I	84102	G	C	3136.09	AC=8;AF=0.167;AN=48;DP=572;ExcessHet=0.0001;FS=0;InbreedingCoeff=0.9684;MLEAC=8;MLEAF=0.167;MQ=60;QD=30.75;SOR=0.773	0	tip
I	86252	T	C	2154.12	AC=6;AF=0.125;AN=48;DP=702;ExcessHet=0.0004;FS=0;InbreedingCoeff=0.9659;MLEAC=6;MLEAF=0.125;MQ=60;QD=28.6;SOR=0.767	0	tip
I	88375	A	G	6857.43	AC=16;AF=0.333;AN=48;DP=700;ExcessHet=0;FS=0;InbreedingCoeff=0.9944;MLEAC=16;MLEAF=0.333;MQ=60;QD=34.12;SOR=1.302	0	tip
I	88698	T	A	1042.46	AC=4;AF=0.083;AN=48;DP=544;ExcessHet=0.0031;FS=0;InbreedingCoeff=0.8232;MLEAC=4;MLEAF=0.083;MQ=60;QD=30.66;SOR=1.819	0	tip
I	89753	T	C	175.92	AC=2;AF=0.042;AN=48;DP=696;ExcessHet=0.0464;FS=0;InbreedingCoeff=0.8747;MLEAC=1;MLEAF=0.021;MQ=60;QD=30.49;SOR=1.981	0	tip
I	90121	A	C	7943.37	AC=16;AF=0.333;AN=48;DP=694;ExcessHet=0;FS=0;InbreedingCoeff=0.9932;MLEAC=16;MLEAF=0.333;MQ=60;QD=31.67;SOR=0.808	0	tip
I	91141	G	A	2012.19	AC=2;AF=0.042;AN=48;DP=703;ExcessHet=0.0464;FS=0;InbreedingCoeff=0.9104;MLEAC=2;MLEAF=0.042;MQ=60;QD=29.53;SOR=0.919	0	tip
I	91257	G	A	4221.75	AC=8;AF=0.167;AN=48;DP=743;ExcessHet=0.0001;FS=0;InbreedingCoeff=0.9809;MLEAC=8;MLEAF=0.167;MQ=60;QD=30.82;SOR=0.799	0	tip
I	91637	C	G	692.48	AC=2;AF=0.042;AN=48;BaseQRankSum=-1.122;DP=754;ExcessHet=0.0464;FS=5.006;InbreedingCoeff=0.9244;MLEAC=1;MLEAF=0.021;MQ=60;MQRankSum=0;QD=32.63;ReadPosRankSum=0.64;SOR=1.739	0	tip
I	92375	T	C	5861.9	AC=16;AF=0.333;AN=48;BaseQRankSum=0.661;DP=598;ExcessHet=0;FS=0;InbreedingCoeff=0.9722;MLEAC=15;MLEAF=0.313;MQ=60;MQRankSum=0;QD=30.36;ReadPosRankSum=-0.868;SOR=0.248	0	tip
I	92944	T	G	8392.63	AC=16;AF=0.333;AN=48;BaseQRankSum=1.9;DP=736;ExcessHet=0;FS=3.349;InbreedingCoeff=0.9791;MLEAC=16;MLEAF=0.333;MQ=60;MQRankSum=0;QD=34.97;ReadPosRankSum=-0.782;SOR=0.483	0	tip
I	94004	C	A	739.39	AC=2;AF=0.042;AN=48;DP=1015;ExcessHet=0.0464;FS=0;InbreedingCoeff=0.8163;MLEAC=2;MLEAF=0.042;MQ=59.75;QD=28.13;SOR=2.833	0	tip
I	94462	G	A	2676.04	AC=8;AF=0.167;AN=48;DP=663;ExcessHet=0.0001;FS=0;InbreedingCoeff=0.9193;MLEAC=8;MLEAF=0.167;MQ=60;QD=32.63;SOR=1.151	0	tip
I	95252	G	A	4863.26	AC=4;AF=0.083;AN=48;DP=782;ExcessHet=0.0031;FS=0;InbreedingCoeff=0.9235;MLEAC=4;MLEAF=0.083;MQ=60;QD=34.74;SOR=0.812	0	tip
I	95648	C	T	1156.07	AC=2;AF=0.042;AN=48;BaseQRankSum=1.64;DP=688;ExcessHet=0.0464;FS=0;InbreedingCoeff=0.9903;MLEAC=2;MLEAF=0.042;MQ=60;MQRankSum=0;QD=27.97;ReadPosRankSum=1.74;SOR=0.25	0	tip
I	95870	G	A	2509.79	AC=8;AF=0.167;AN=48;DP=598;ExcessHet=0.0001;FS=0;InbreedingCoeff=0.9032;MLEAC=8;MLEAF=0.167;MQ=60;QD=33.92;SOR=1.547	0	tip
I	96032	A	G	6968.91	AC=10;AF=0.208;AN=48;DP=856;ExcessHet=0;FS=0;InbreedingCoeff=0.999;MLEAC=10;MLEAF=0.208;MQ=60;QD=31.82;SOR=1.015	0	tip
I	96379	C	T	2540.74	AC=6;AF=0.125;AN=48;DP=816;ExcessHet=0.0004;FS=0;InbreedingCoeff=0.999;MLEAC=6;MLEAF=0.125;MQ=60;QD=28.31;SOR=1.078	0	tip
I	97346	T	C	3179.8	AC=4;AF=0.083;AN=48;DP=814;ExcessHet=0.0031;FS=0;InbreedingCoeff=0.9986;MLEAC=4;MLEAF=0.083;MQ=60;QD=33.47;SOR=0.757	0	tip
I	97379	C	T	425.06	AC=2;AF=0.042;AN=48;BaseQRankSum=1.5;DP=837;ExcessHet=0.0464;FS=0;InbreedingCoeff=0.9986;MLEAC=2;MLEAF=0.042;MQ=60;MQRankSum=0;QD=30.36;ReadPosRankSum=1.74;SOR=0.442	0	tip
I	97416	G	A	7907.07	AC=10;AF=0.208;AN=48;BaseQRankSum=-1.348;DP=936;ExcessHet=0;FS=3.476;InbreedingCoeff=0.9939;MLEAC=10;MLEAF=0.208;MQ=60;MQRankSum=0;QD=33.5;ReadPosRankSum=-1.134;SOR=0.575	0	tip
I	98606	T	C	9329.04	AC=16;AF=0.333;AN=48;DP=780;ExcessHet=0;FS=0;InbreedingCoeff=0.9982;MLEAC=16;MLEAF=0.333;MQ=60;QD=29.05;SOR=0.932	0	tip
I	98809	A	G	8787.94	AC=16;AF=0.333;AN=48;DP=772;ExcessHet=0;FS=0;InbreedingCoeff=1;MLEAC=16;MLEAF=0.333;MQ=60;QD=31.88;SOR=0.718	0	tip
I	99740	G	A	1992.15	AC=6;AF=0.125;AN=48;DP=600;ExcessHet=0.0004;FS=0;InbreedingCoeff=0.9666;MLEAC=6;MLEAF=0.125;MQ=60;QD=30.31;SOR=0.9	0	tip
I	102860	T	C	2645.27	AC=6;AF=0.125;AN=48;DP=604;ExcessHet=0.0004;FS=0;InbreedingCoeff=0.957;MLEAC=6;MLEAF=0.125;MQ=60;QD=29.84;SOR=0.752	0	tip
I	103195	A	T	821.15	AC=2;AF=0.042;AN=48;DP=642;ExcessHet=0.0464;FS=0;InbreedingCoeff=0.9334;MLEAC=2;MLEAF=0.042;MQ=60;QD=29.95;SOR=0.693	0	tip
I	103923	A	G	880.19	AC=2;AF=0.042;AN=48;DP=538;ExcessHet=0.0464;FS=0;InbreedingCoeff=0.9124;MLEAC=2;MLEAF=0.042;MQ=60;QD=29.85;SOR=1.329	0	tip
I	104423	T	C	1103.7	AC=2;AF=0.042;AN=48;DP=622;ExcessHet=0.0485;FS=0;InbreedingCoeff=0.7778;MLEAC=2;MLEAF=0.042;MQ=60;QD=31.18;SOR=0.922	0	tip
I	105665	C	T	2696.77	AC=6;AF=0.125;AN=48;DP=722;ExcessHet=0.0004;FS=0;InbreedingCoeff=0.9276;MLEAC=6;MLEAF=0.125;MQ=60;QD=28.65;SOR=0.927	0	tip
I	107143	G	T	2246.89	AC=6;AF=0.125;AN=48;DP=743;ExcessHet=0.0004;FS=0;InbreedingCoeff=0.9865;MLEAC=6;MLEAF=0.125;MQ=60;QD=35.95;SOR=1.255	0	tip
I	107308	T	C	760.1	AC=2;AF=0.042;AN=48;DP=716;ExcessHet=0.0464;FS=0;InbreedingCoeff=0.974;MLEAC=2;MLEAF=0.042;MQ=60;QD=33.53;SOR=1.402	0	tip
I	107347	T	C	6300.87	AC=10;AF=0.208;AN=48;BaseQRankSum=1.5;DP=726;ExcessHet=0;FS=3.307;InbreedingCoeff=0.928;MLEAC=10;MLEAF=0.208;MQ=60;MQRankSum=0;QD=34.62;ReadPosRankSum=1.48;SOR=0.457	0	tip
I	107903	G	A	7323.06	AC=10;AF=0.208;AN=48;DP=903;ExcessHet=0;FS=0;InbreedingCoeff=0.9946;MLEAC=10;MLEAF=0.208;MQ=60;QD=33.44;SOR=0.859	0	tip
I	108252	G	A	1005.2	AC=2;AF=0.042;AN=48;DP=647;ExcessHet=0.0464;FS=0;InbreedingCoeff=0.9027;MLEAC=2;MLEAF=0.042;MQ=60;QD=33.3;SOR=3.442	0	tip
I	109129	G	A	890.16	AC=2;AF=0.042;AN=48;DP=698;ExcessHet=0.0464;FS=0;InbreedingCoeff=0.93;MLEAC=2;MLEAF=0.042;MQ=60;QD=31.74;SOR=1.358	0	tip
I	112894	A	T	1705.18	AC=2;AF=0.042;AN=48;DP=654;ExcessHet=0.0464;FS=0;InbreedingCoeff=0.9149;MLEAC=2;MLEAF=0.042;MQ=60;QD=28.66;SOR=0.743	0	tip
I	112916	T	G	1588.77	AC=2;AF=0.042;AN=48;BaseQRankSum=1.76;DP=674;ExcessHet=0.0464;FS=0;InbreedingCoeff=0.7488;MLEAC=2;MLEAF=0.042;MQ=60;MQRankSum=0;QD=28.5;ReadPosRankSum=1.74;SOR=0.377	0	tip
I	113560	G	A	5875.43	AC=8;AF=0.167;AN=48;DP=797;ExcessHet=0.0001;FS=0;InbreedingCoeff=0.9953;MLEAC=8;MLEAF=0.167;MQ=60;QD=33.57;SOR=1.491	0	tip
I	113591	C	G	1195.06	AC=2;AF=0.042;AN=48;DP=791;ExcessHet=0.0464;FS=0;InbreedingCoeff=0.9978;MLEAC=2;MLEAF=0.042;MQ=60;QD=35.19;SOR=1.329	0	tip
I	114576	C	T	1114.13	AC=2;AF=0.042;AN=48;DP=762;ExcessHet=0.0464;FS=0;InbreedingCoeff=0.9526;MLEAC=2;MLEAF=0.042;MQ=60;QD=30.73;SOR=1.101	0	tip
I	114967	C	A	3423.85	AC=8;AF=0.167;AN=48;DP=690;ExcessHet=0.0001;FS=0;InbreedingCoeff=0.971;MLEAC=8;MLEAF=0.167;MQ=60;QD=34.24;SOR=1.059	0	tip
I	115078	A	G	7215.02	AC=16;AF=0.333;AN=48;DP=603;ExcessHet=0;FS=0;InbreedingCoeff=0.9369;MLEAC=17;MLEAF=0.354;MQ=60;QD=26.72;SOR=0.831	0	tip
I	115177	G	A	1227.08	AC=2;AF=0.042;AN=48;DP=732;ExcessHet=0.0464;FS=0;InbreedingCoeff=0.9874;MLEAC=2;MLEAF=0.042;MQ=60;QD=24.84;SOR=0.906	0	tip
I	116052	C	T	5875.26	AC=10;AF=0.208;AN=48;DP=706;ExcessHet=0;FS=0;InbreedingCoeff=0.9621;MLEAC=10;MLEAF=0.208;MQ=60;QD=25.31;SOR=0.755	0	tip
I	116384	A	T	6925.12	AC=10;AF=0.208;AN=48;BaseQRankSum=0.581;DP=772;ExcessHet=0;FS=0;InbreedingCoeff=0.9219;MLEAC=10;MLEAF=0.208;MQ=60;MQRankSum=0;QD=33.95;ReadPosRankSum=1.17;SOR=0.27	0	tip
I	116526	G	A	1183.24	AC=2;AF=0.042;AN=48;BaseQRankSum=1.77;DP=776;ExcessHet=0.0464;FS=10.423;InbreedingCoeff=0.8911;MLEAC=2;MLEAF=0.042;MQ=60;MQRankSum=0;QD=31.63;ReadPosRankSum=2.38;SOR=1.893	0	tip
I	117069	A	G	4334.23	AC=8;AF=0.167;AN=48;DP=679;ExcessHet=0.0001;FS=0;InbreedingCoeff=0.9117;MLEAC=8;MLEAF=0.167;MQ=60;QD=32.59;SOR=0.905	0	tip
I	117591	A	G	8282.93	AC=16;AF=0.333;AN=48;DP=775;ExcessHet=0;FS=0;InbreedingCoeff=0.9676;MLEAC=16;MLEAF=0.333;MQ=60;QD=34.8;SOR=0.914	0	tip
I	119374	G	T	2337.66	AC=6;AF=0.125;AN=48;DP=686;ExcessHet=0.0004;FS=0;InbreedingCoeff=0.9662;MLEAC=5;MLEAF=0.104;MQ=60;QD=25.62;SOR=0.95	0	tip
I	120666	T	C	2557.14	AC=4;AF=0.083;AN=48;DP=803;ExcessHet=0.0031;FS=0;InbreedingCoeff=0.9436;MLEAC=4;MLEAF=0.083;MQ=60;QD=30.08;SOR=0.765	0	tip
I	120770	G	C	7165.45	AC=10;AF=0.208;AN=48;DP=777;ExcessHet=0;FS=0;InbreedingCoeff=0.9575;MLEAC=10;MLEAF=0.208;MQ=60;QD=33.96;SOR=0.823	0	tip
I	121206	C	A	11828.9	AC=16;AF=0.333;AN=48;DP=900;ExcessHet=0;FS=0;InbreedingCoeff=0.9894;MLEAC=16;MLEAF=0.333;MQ=60;QD=34.79;SOR=1.159	0	tip
I	121215	T	C	1651.14	AC=2;AF=0.042;AN=48;DP=817;ExcessHet=0.0464;FS=0;InbreedingCoeff=0.9441;MLEAC=2;MLEAF=0.042;MQ=60;QD=32.7;SOR=0.798	0	tip
I	121448	G	A	1671.8	AC=4;AF=0.083;AN=48;DP=680;ExcessHet=0.0031;FS=0;InbreedingCoeff=0.8663;MLEAC=4;MLEAF=0.083;MQ=60;QD=32.78;SOR=1.094	0	tip
I	123270	G	A	2327.37	AC=6;AF=0.125;AN=48;DP=768;ExcessHet=0.0004;FS=0;InbreedingCoeff=0.9518;MLEAC=6;MLEAF=0.125;MQ=60;QD=29.96;SOR=0.762	0	tip
I	123476	G	A	1506.43	AC=2;AF=0.042;AN=48;DP=733;ExcessHet=0.0464;FS=0;InbreedingCoeff=0.819;MLEAC=2;MLEAF=0.042;MQ=60;QD=28.28;SOR=1.061	0	tip
I	124660	C	T	821.4	AC=2;AF=0.042;AN=48;DP=694;ExcessHet=0.0464;FS=0;InbreedingCoeff=0.837;MLEAC=2;MLEAF=0.042;MQ=60;QD=25.67;SOR=0.693	0	tip
I	125269	A	T	841.38	AC=2;AF=0.042;AN=48;DP=796;ExcessHet=0.0464;FS=0;InbreedingCoeff=0.8489;MLEAC=2;MLEAF=0.042;MQ=60;QD=29.19;SOR=1.508	0	tip
I	126277	A	G	1004.38	AC=2;AF=0.042;AN=48;DP=785;ExcessHet=0.0464;FS=0;InbreedingCoeff=0.8463;MLEAC=2;MLEAF=0.042;MQ=60;QD=26.06;SOR=0.77	0	tip
I	126959	C	T	1114.91	AC=4;AF=0.083;AN=48;DP=650;ExcessHet=0.0031;FS=0;InbreedingCoeff=0.9764;MLEAC=4;MLEAF=0.083;MQ=60;QD=28.59;SOR=1.096	0	tip
I	131359	T	C	2622.86	AC=4;AF=0.083;AN=48;DP=767;ExcessHet=0.0031;FS=0;InbreedingCoeff=0.987;MLEAC=4;MLEAF=0.083;MQ=60;QD=31.6;SOR=0.766	0	tip
I	132064	C	T	2324.97	AC=6;AF=0.125;AN=48;DP=621;ExcessHet=0.0004;FS=0;InbreedingCoeff=0.9794;MLEAC=6;MLEAF=0.125;MQ=60;QD=30.91;SOR=0.836	0	tip
I	132371	G	A	4253.07	AC=8;AF=0.167;AN=48;DP=630;ExcessHet=0.0001;FS=0;InbreedingCoeff=0.9692;MLEAC=8;MLEAF=0.167;MQ=60;QD=29.89;SOR=1.122	0	tip
I	132372	G	A	4253.07	AC=8;AF=0.167;AN=48;DP=629;ExcessHet=0.0001;FS=0;InbreedingCoeff=0.9692;MLEAC=8;MLEAF=0.167;MQ=60;QD=37.07;SOR=1.19	0	tip
I	133094	A	G	1326.71	AC=4;AF=0.083;AN=48;DP=625;ExcessHet=0.0031;FS=0;InbreedingCoeff=0.8743;MLEAC=4;MLEAF=0.083;MQ=60;QD=30.85;SOR=1.179	0	tip
I	133524	G	T	1793.1	AC=2;AF=0.042;AN=48;DP=710;ExcessHet=0.0464;FS=0;InbreedingCoeff=0.9721;MLEAC=2;MLEAF=0.042;MQ=60;QD=28.89;SOR=1.659	0	tip
I	134085	T	C	923.38	AC=2;AF=0.042;AN=48;DP=644;ExcessHet=0.0464;FS=0;InbreedingCoeff=0.6072;MLEAC=2;MLEAF=0.042;MQ=60;QD=31.43;SOR=0.693	0	tip
I	134102	T	C	1857.84	AC=6;AF=0.125;AN=48;DP=613;ExcessHet=0.0004;FS=0;InbreedingCoeff=0.8187;MLEAC=5;MLEAF=0.104;MQ=60;QD=29.47;SOR=0.919	0	tip
I	135713	T	A	806.65	AC=2;AF=0.042;AN=48;DP=463;ExcessHet=0.0464;FS=0;InbreedingCoeff=0.5341;MLEAC=2;MLEAF=0.042;MQ=59.2;QD=32.35;SOR=1.127	0	tip
I	137193	G	T	5622.6	AC=8;AF=0.167;AN=48;DP=800;ExcessHet=0.0001;FS=0;InbreedingCoeff=0.9874;MLEAC=8;MLEAF=0.167;MQ=60;QD=33.07;SOR=1.275	0	tip
I	137833	C	A	168.79	AC=2;AF=0.042;AN=48;DP=753;ExcessHet=0.0464;FS=0;InbreedingCoeff=0.9465;MLEAC=1;MLEAF=0.021;MQ=60;QD=28.13;SOR=0.693	0	tip
I	138070	C	T	396.11	AC=2;AF=0.042;AN=48;DP=840;ExcessHet=0.0464;FS=0;InbreedingCoeff=0.9649;MLEAC=2;MLEAF=0.042;MQ=60;QD=33.01;SOR=1.022	0	tip
I	138809	A	T	6582.84	AC=10;AF=0.208;AN=48;BaseQRankSum=0.846;DP=823;ExcessHet=0;FS=0;InbreedingCoeff=0.9744;MLEAC=10;MLEAF=0.208;MQ=60;MQRankSum=0;QD=31.05;ReadPosRankSum=1.68;SOR=0.227	0	tip
I	139375	C	T	2279.31	AC=4;AF=0.083;AN=48;DP=717;ExcessHet=0.0031;FS=0;InbreedingCoeff=0.9166;MLEAC=4;MLEAF=0.083;MQ=60;QD=31.22;SOR=0.776	0	tip
I	139459	C	T	2474.01	AC=6;AF=0.125;AN=48;DP=735;ExcessHet=0.0004;FS=0;InbreedingCoeff=0.9772;MLEAC=6;MLEAF=0.125;MQ=60;QD=29.61;SOR=0.79	0	tip
I	139821	G	A	6683.08	AC=8;AF=0.167;AN=48;DP=888;ExcessHet=0.0001;FS=0;InbreedingCoeff=0.9693;MLEAC=8;MLEAF=0.167;MQ=60;QD=31.52;SOR=0.944	0	tip
I	141345	G	A	1194.11	AC=2;AF=0.042;AN=48;DP=750;ExcessHet=0.0464;FS=0;InbreedingCoeff=0.9659;MLEAC=2;MLEAF=0.042;MQ=60;QD=30;SOR=0.693	0	tip
I	141856	T	C	12985.6	AC=16;AF=0.333;AN=48;DP=933;ExcessHet=0;FS=0;InbreedingCoeff=0.9929;MLEAC=16;MLEAF=0.333;MQ=60;QD=34.54;SOR=0.725	0	tip
I	142002	T	C	2239.73	AC=6;AF=0.125;AN=48;DP=774;ExcessHet=0.0004;FS=0;InbreedingCoeff=0.939;MLEAC=6;MLEAF=0.125;MQ=60;QD=32.87;SOR=1.278	0	tip
I	143146	C	T	1401.61	AC=2;AF=0.042;AN=48;DP=528;ExcessHet=0.0464;FS=0;InbreedingCoeff=0.7466;MLEAC=2;MLEAF=0.042;MQ=60;QD=28.53;SOR=1.022	0	tip
I	144171	A	C	9476.9	AC=16;AF=0.333;AN=48;DP=792;ExcessHet=0;FS=0;InbreedingCoeff=0.9888;MLEAC=16;MLEAF=0.333;MQ=60;QD=34.97;SOR=0.701	0	tip
I	144298	A	G	19244	AC=46;AF=0.958;AN=48;DP=594;ExcessHet=0.0464;FS=0;InbreedingCoeff=0.8366;MLEAC=46;MLEAF=0.958;MQ=60;QD=31.86;SOR=0.824	0	tip
I	144330	T	A	1420.41	AC=2;AF=0.042;AN=48;DP=607;ExcessHet=0.0464;FS=0;InbreedingCoeff=0.803;MLEAC=2;MLEAF=0.042;MQ=60;QD=31.99;SOR=0.693	0	tip
I	144331	T	A	7020.36	AC=16;AF=0.333;AN=48;BaseQRankSum=1.48;DP=617;ExcessHet=0;FS=0;InbreedingCoeff=0.9573;MLEAC=16;MLEAF=0.333;MQ=60;MQRankSum=0;QD=27.54;ReadPosRankSum=1.73;SOR=0.232	0	tip
I	144412	T	C	8867.49	AC=16;AF=0.333;AN=48;DP=737;ExcessHet=0;FS=0;InbreedingCoeff=0.9561;MLEAC=16;MLEAF=0.333;MQ=60;QD=34.14;SOR=0.888	0	tip
I	144569	C	T	397.26	AC=2;AF=0.042;AN=48;DP=743;ExcessHet=0.0464;FS=0;InbreedingCoeff=0.8772;MLEAC=2;MLEAF=0.042;MQ=60;QD=25.4;SOR=1.27	0	tip
I	144689	A	G	2993.82	AC=4;AF=0.083;AN=48;DP=804;ExcessHet=0.0031;FS=0;InbreedingCoeff=0.9944;MLEAC=4;MLEAF=0.083;MQ=60;QD=33.26;SOR=1.046	0	tip
I	144832	G	A	2640.04	AC=6;AF=0.125;AN=48;DP=613;ExcessHet=0.0004;FS=0;InbreedingCoeff=0.9752;MLEAC=6;MLEAF=0.125;MQ=60;QD=27.98;SOR=1.828	0	tip
I	145180	T	C	3051.9	AC=8;AF=0.167;AN=48;DP=607;ExcessHet=0.0001;FS=0;InbreedingCoeff=0.9687;MLEAC=8;MLEAF=0.167;MQ=60;QD=24.64;SOR=0.812	0	tip
I	146092	G	T	7750.89	AC=16;AF=0.333;AN=48;BaseQRankSum=0.374;DP=689;ExcessHet=0;FS=2.99;InbreedingCoeff=0.9591;MLEAC=16;MLEAF=0.333;MQ=60;MQRankSum=0;QD=33;ReadPosRankSum=0.496;SOR=0.146	0	tip
I	146421	G	A	5668.93	AC=10;AF=0.208;AN=48;DP=725;ExcessHet=0;FS=0;InbreedingCoeff=0.9261;MLEAC=10;MLEAF=0.208;MQ=60;QD=30.03;SOR=1.201	0	tip
I	146637	T	G	1011.18	AC=2;AF=0.042;AN=48;DP=749;ExcessHet=0.0464;FS=0;InbreedingCoeff=0.919;MLEAC=2;MLEAF=0.042;MQ=60;QD=29.37;SOR=1.445	0	tip
I	147744	G	A	1356.07	AC=2;AF=0.042;AN=48;DP=784;ExcessHet=0.0464;FS=0;InbreedingCoeff=0.9917;MLEAC=2;MLEAF=0.042;MQ=60;QD=31.53;SOR=0.941	0	tip
I	148517	C	T	1456.08	AC=2;AF=0.042;AN=48;DP=787;ExcessHet=0.0464;FS=0;InbreedingCoeff=0.9867;MLEAC=2;MLEAF=0.042;MQ=60;QD=28.93;SOR=0.927	0	tip
I	148979	T	G	1417.06	AC=2;AF=0.042;AN=48;DP=768;ExcessHet=0.0464;FS=0;InbreedingCoeff=0.9978;MLEAC=2;MLEAF=0.042;MQ=60;QD=33.74;SOR=1.005	0	tip
I	149464	G	T	7002.95	AC=16;AF=0.333;AN=48;BaseQRankSum=1.75;DP=696;ExcessHet=0;FS=0;InbreedingCoeff=0.9984;MLEAC=16;MLEAF=0.333;MQ=60;MQRankSum=0;QD=28.8;ReadPosRankSum=1.74;SOR=0.244	0	tip
I	149731	A	T	681.06	AC=2;AF=0.042;AN=48;DP=774;ExcessHet=0.0464;FS=0;InbreedingCoeff=0.9999;MLEAC=2;MLEAF=0.042;MQ=60;QD=31.66;SOR=0.793	0	tip
I	150162	G	T	2491.73	AC=6;AF=0.125;AN=48;DP=794;ExcessHet=0.0004;FS=0;InbreedingCoeff=1;MLEAC=6;MLEAF=0.125;MQ=60;QD=33.81;SOR=1.418	0	tip
I	151462	A	G	12704.9	AC=16;AF=0.333;AN=48;DP=948;ExcessHet=0;FS=0;InbreedingCoeff=1;MLEAC=16;MLEAF=0.333;MQ=60;QD=34.43;SOR=1.008	0	tip
I	151831	C	T	1243.07	AC=2;AF=0.042;AN=48;DP=742;ExcessHet=0.0464;FS=0;InbreedingCoeff=0.9928;MLEAC=2;MLEAF=0.042;MQ=60;QD=30.32;SOR=1.666	0	tip
I	151873	T	C	1567.17	AC=2;AF=0.042;AN=48;DP=537;ExcessHet=0.0464;FS=0;InbreedingCoeff=0.9211;MLEAC=2;MLEAF=0.042;MQ=60;QD=29.04;SOR=1.371	0	tip
I	153596	G	T	1413.22	AC=2;AF=0.042;AN=48;DP=815;ExcessHet=0.0464;FS=0;InbreedingCoeff=0.9044;MLEAC=2;MLEAF=0.042;MQ=60;QD=28.82;SOR=0.746	0	tip
I	154270	G	T	2300.73	AC=6;AF=0.125;AN=48;BaseQRankSum=1.29;DP=689;ExcessHet=0.0004;FS=0;InbreedingCoeff=0.9394;MLEAC=6;MLEAF=0.125;MQ=60;MQRankSum=0;QD=27.21;ReadPosRankSum=1.74;SOR=0.249	0	tip
I	154978	C	T	7075.71	AC=16;AF=0.333;AN=48;DP=711;ExcessHet=0;FS=0;InbreedingCoeff=0.981;MLEAC=16;MLEAF=0.333;MQ=60;QD=30.45;SOR=1.106	0	tip
I	155002	A	G	6596.66	AC=16;AF=0.333;AN=48;DP=682;ExcessHet=0;FS=0;InbreedingCoeff=0.9789;MLEAC=16;MLEAF=0.333;MQ=60;QD=29.99;SOR=0.929	0	tip
I	155480	A	G	1087.09	AC=2;AF=0.042;AN=48;DP=733;ExcessHet=0.0464;FS=0;InbreedingCoeff=0.9821;MLEAC=2;MLEAF=0.042;MQ=60;QD=29.04;SOR=1.863	0	tip
I	155928	A	G	2831.8	AC=6;AF=0.125;AN=48;DP=778;ExcessHet=0.0004;FS=0;InbreedingCoeff=0.9941;MLEAC=6;MLEAF=0.125;MQ=60;QD=34.43;SOR=0.719	0	tip
I	156114	G	C	10227.1	AC=16;AF=0.333;AN=48;BaseQRankSum=0.979;DP=849;ExcessHet=0;FS=0;InbreedingCoeff=0.9692;MLEAC=16;MLEAF=0.333;MQ=60;MQRankSum=0;QD=33.64;ReadPosRankSum=1.67;SOR=0.391	0	tip
I	156356	C	T	5793.04	AC=4;AF=0.083;AN=48;DP=879;ExcessHet=0.0031;FS=0;InbreedingCoeff=0.955;MLEAC=4;MLEAF=0.083;MQ=60;QD=31.35;SOR=0.708	0	tip
I	156363	A	T	9423.62	AC=10;AF=0.208;AN=48;DP=871;ExcessHet=0;FS=0;InbreedingCoeff=0.9786;MLEAC=10;MLEAF=0.208;MQ=60;QD=28.3;SOR=0.79	0	tip
I	156850	G	A	4266.71	AC=8;AF=0.167;AN=48;DP=777;ExcessHet=0.0001;FS=0;InbreedingCoeff=0.9831;MLEAC=8;MLEAF=0.167;MQ=60;QD=31.84;SOR=0.851	0	tip
I	157138	C	A	2299.45	AC=4;AF=0.083;AN=48;DP=680;ExcessHet=0.0031;FS=0;InbreedingCoeff=0.9125;MLEAC=4;MLEAF=0.083;MQ=60;QD=34.84;SOR=1.473	0	tip
I	157646	C	A	1066.09	AC=2;AF=0.042;AN=48;DP=764;ExcessHet=0.0464;FS=0;InbreedingCoeff=0.978;MLEAC=2;MLEAF=0.042;MQ=60;QD=28.93;SOR=1.101	0	tip
I	157889	G	C	1330.22	AC=2;AF=0.042;AN=48;DP=724;ExcessHet=0.0464;FS=0;InbreedingCoeff=0.9037;MLEAC=2;MLEAF=0.042;MQ=60;QD=31.67;SOR=1.127	0	tip
I	158544	G	A	476.14	AC=2;AF=0.042;AN=48;DP=643;ExcessHet=0.0464;FS=0;InbreedingCoeff=0.9402;MLEAC=2;MLEAF=0.042;MQ=60;QD=29.76;SOR=1.244	0	tip
I	159688	T	C	5860.08	AC=16;AF=0.333;AN=48;DP=584;ExcessHet=0;FS=0;InbreedingCoeff=0.9982;MLEAC=16;MLEAF=0.333;MQ=60;QD=30.52;SOR=1.013	0	tip
I	161052	A	G	801.04	AC=4;AF=0.083;AN=48;DP=575;ExcessHet=0.0031;FS=0;InbreedingCoeff=0.9493;MLEAC=4;MLEAF=0.083;MQ=60;QD=33.38;SOR=1.27	0	tip
I	161410	T	C	10946.9	AC=16;AF=0.333;AN=48;DP=889;ExcessHet=0;FS=0;InbreedingCoeff=0.9893;MLEAC=16;MLEAF=0.333;MQ=60;QD=34.53;SOR=0.953	0	tip
I	161982	A	T	161.02	AC=2;AF=0.042;AN=48;DP=774;ExcessHet=0.0464;FS=0;InbreedingCoeff=0.8329;MLEAC=1;MLEAF=0.021;MQ=60;QD=32.2;SOR=1.022	0	tip
I	162659	G	A	1359.24	AC=2;AF=0.042;AN=48;DP=730;ExcessHet=0.0464;FS=0;InbreedingCoeff=0.8888;MLEAC=2;MLEAF=0.042;MQ=60;QD=27.64;SOR=0.941	0	tip
I	164174	G	T	923.06	AC=2;AF=0.042;AN=48;BaseQRankSum=1.75;DP=821;ExcessHet=0.0464;FS=3.565;InbreedingCoeff=1;MLEAC=2;MLEAF=0.042;MQ=60;MQRankSum=0;QD=27.23;ReadPosRankSum=1.74;SOR=0.746	0	tip
I	164228	G	T	871.06	AC=2;AF=0.042;AN=48;DP=811;ExcessHet=0.0464;FS=0;InbreedingCoeff=0.9978;MLEAC=2;MLEAF=0.042;MQ=60;QD=27.22;SOR=0.693	0	tip
I	164249	G	A	886.39	AC=2;AF=0.042;AN=48;DP=784;ExcessHet=0.0464;FS=0;InbreedingCoeff=0.9979;MLEAC=2;MLEAF=0.042;MQ=60;QD=32.83;SOR=0.76	0	tip
I	164250	G	C	886.39	AC=2;AF=0.042;AN=48;DP=779;ExcessHet=0.0464;FS=0;InbreedingCoeff=0.9978;MLEAC=2;MLEAF=0.042;MQ=60;QD=32.83;SOR=0.76	0	tip
I	164494	A	C	9589.94	AC=16;AF=0.333;AN=48;DP=932;ExcessHet=0;FS=0;InbreedingCoeff=1;MLEAC=16;MLEAF=0.333;MQ=60;QD=31.92;SOR=0.701	0	tip
I	164609	A	G	1061.06	AC=2;AF=0.042;AN=48;DP=893;ExcessHet=0.0464;FS=0;InbreedingCoeff=0.9993;MLEAC=2;MLEAF=0.042;MQ=60;QD=31.19;SOR=1.101	0	tip
I	164618	T	C	364.06	AC=2;AF=0.042;AN=48;DP=899;ExcessHet=0.0464;FS=0;InbreedingCoeff=0.9997;MLEAC=2;MLEAF=0.042;MQ=60;QD=30.34;SOR=1.022	0	tip
I	164750	T	A	1582.71	AC=6;AF=0.125;AN=48;DP=856;ExcessHet=0.0004;FS=0;InbreedingCoeff=0.9992;MLEAC=6;MLEAF=0.125;MQ=60;QD=33.56;SOR=0.843	0	tip
I	164835	A	T	5651.79	AC=4;AF=0.083;AN=48;DP=1008;ExcessHet=0.0031;FS=0;InbreedingCoeff=0.9999;MLEAC=4;MLEAF=0.083;MQ=60;QD=32.3;SOR=0.775	0	tip
I	164879	G	A	2159.74	AC=6;AF=0.125;AN=48;DP=949;ExcessHet=0.0004;FS=0;InbreedingCoeff=0.9996;MLEAC=6;MLEAF=0.125;MQ=60;QD=33.57;SOR=0.693	0	tip
I	164957	G	A	4711.79	AC=4;AF=0.083;AN=48;DP=951;ExcessHet=0.0031;FS=0;InbreedingCoeff=0.9995;MLEAC=4;MLEAF=0.083;MQ=60;QD=33.42;SOR=0.707	0	tip
I	166075	C	T	1945.72	AC=6;AF=0.125;AN=48;DP=699;ExcessHet=0.0004;FS=0;InbreedingCoeff=0.9966;MLEAC=6;MLEAF=0.125;MQ=60;QD=31.23;SOR=0.818	0	tip
I	166088	A	G	7654.97	AC=16;AF=0.333;AN=48;DP=757;ExcessHet=0;FS=0;InbreedingCoeff=0.9988;MLEAC=16;MLEAF=0.333;MQ=60;QD=34.17;SOR=0.886	0	tip
I	166299	G	A	2589.76	AC=6;AF=0.125;AN=48;DP=739;ExcessHet=0.0004;FS=0;InbreedingCoeff=0.9977;MLEAC=6;MLEAF=0.125;MQ=60;QD=26.59;SOR=1.146	0	tip
I	168115	G	A	1504.15	AC=2;AF=0.042;AN=48;DP=761;ExcessHet=0.0464;FS=0;InbreedingCoeff=0.9332;MLEAC=2;MLEAF=0.042;MQ=60;QD=27.54;SOR=1.609	0	tip
I	168265	T	C	961.77	AC=2;AF=0.042;AN=48;DP=654;ExcessHet=0.0464;FS=0;InbreedingCoeff=0.7503;MLEAC=2;MLEAF=0.042;MQ=60;QD=36.09;SOR=1.519	0	tip
I	168677	G	A	1739.04	AC=6;AF=0.125;AN=48;DP=693;ExcessHet=0.0004;FS=0;InbreedingCoeff=0.9198;MLEAC=6;MLEAF=0.125;MQ=60;QD=27.76;SOR=0.737	0	tip
I	168934	G	A	3395.42	AC=8;AF=0.167;AN=48;DP=649;ExcessHet=0.0001;FS=0;InbreedingCoeff=0.991;MLEAC=8;MLEAF=0.167;MQ=60;QD=34.65;SOR=0.866	0	tip
I	170031	C	G	798.22	AC=2;AF=0.042;AN=48;DP=773;ExcessHet=0.0464;FS=0;InbreedingCoeff=0.9023;MLEAC=2;MLEAF=0.042;MQ=60;QD=34.71;SOR=0.776	0	tip
I	171039	A	G	7494.92	AC=10;AF=0.208;AN=48;DP=825;ExcessHet=0;FS=0;InbreedingCoeff=0.9989;MLEAC=10;MLEAF=0.208;MQ=60;QD=32.45;SOR=0.792	0	tip
I	171910	T	G	2317.93	AC=6;AF=0.125;AN=48;DP=708;ExcessHet=0.0004;FS=0;InbreedingCoeff=0.983;MLEAC=6;MLEAF=0.125;MQ=60;QD=32.16;SOR=0.976	0	tip
I	171972	C	T	1579.15	AC=2;AF=0.042;AN=48;DP=728;ExcessHet=0.0464;FS=0;InbreedingCoeff=0.9349;MLEAC=2;MLEAF=0.042;MQ=60;QD=26.67;SOR=0.741	0	tip
I	172110	C	T	2930.93	AC=6;AF=0.125;AN=48;BaseQRankSum=1.82;DP=754;ExcessHet=0.0004;FS=0;InbreedingCoeff=0.983;MLEAC=6;MLEAF=0.125;MQ=60;MQRankSum=0;QD=32.18;ReadPosRankSum=1.96;SOR=0.914	0	tip
I	172338	A	C	4550.17	AC=4;AF=0.083;AN=48;DP=786;ExcessHet=0.0031;FS=0;InbreedingCoeff=0.9395;MLEAC=4;MLEAF=0.083;MQ=60;QD=30.33;SOR=0.927	0	tip
I	172464	T	C	8402.54	AC=16;AF=0.333;AN=48;DP=780;ExcessHet=0;FS=0;InbreedingCoeff=0.9927;MLEAC=16;MLEAF=0.333;MQ=60;QD=34.58;SOR=0.98	0	tip
I	172534	C	T	1093.14	AC=2;AF=0.042;AN=48;DP=749;ExcessHet=0.0464;FS=0;InbreedingCoeff=0.9424;MLEAC=2;MLEAF=0.042;MQ=60;QD=26.66;SOR=0.843	0	tip
I	172922	G	A	1402.1	AC=2;AF=0.042;AN=48;BaseQRankSum=1.75;DP=821;ExcessHet=0.0464;FS=4.337;InbreedingCoeff=0.9698;MLEAC=2;MLEAF=0.042;MQ=60;MQRankSum=0;QD=28.65;ReadPosRankSum=1.64;SOR=1.235	0	tip
I	173403	G	A	1694.1	AC=2;AF=0.042;AN=48;DP=805;ExcessHet=0.0464;FS=0;InbreedingCoeff=0.9691;MLEAC=2;MLEAF=0.042;MQ=60;QD=28.33;SOR=1.788	0	tip
I	174336	C	T	10560.1	AC=16;AF=0.333;AN=48;DP=823;ExcessHet=0;FS=0;InbreedingCoeff=0.9538;MLEAC=16;MLEAF=0.333;MQ=60;QD=31.55;SOR=0.907	0	tip
I	174692	T	C	7299.89	AC=10;AF=0.208;AN=48;DP=831;ExcessHet=0;FS=0;InbreedingCoeff=0.9996;MLEAC=10;MLEAF=0.208;MQ=60;QD=34.27;SOR=1.318	0	tip
I	175293	G	A	1216.15	AC=2;AF=0.042;AN=48;DP=716;ExcessHet=0.0464;FS=0;InbreedingCoeff=0.9403;MLEAC=2;MLEAF=0.042;MQ=60;QD=34.75;SOR=1.002	0	tip
I	176366	T	C	4803.71	AC=8;AF=0.167;AN=48;DP=744;ExcessHet=0.0001;FS=0;InbreedingCoeff=0.9823;MLEAC=8;MLEAF=0.167;MQ=60;QD=33.13;SOR=0.735	0	tip
I	178297	C	T	2118.03	AC=6;AF=0.125;AN=48;DP=729;ExcessHet=0.0004;FS=0;InbreedingCoeff=0.976;MLEAC=6;MLEAF=0.125;MQ=60;QD=29.3;SOR=0.8	0	tip
I	178358	G	A	1053.4	AC=2;AF=0.042;AN=48;DP=715;ExcessHet=0.0464;FS=0;InbreedingCoeff=0.8364;MLEAC=2;MLEAF=0.042;MQ=60;QD=30.48;SOR=0.846	0	tip
I	178382	A	C	8169.56	AC=16;AF=0.333;AN=48;DP=740;ExcessHet=0;FS=0;InbreedingCoeff=0.9635;MLEAC=16;MLEAF=0.333;MQ=60;QD=29.74;SOR=1.012	0	tip
I	178523	C	T	989.22	AC=2;AF=0.042;AN=48;DP=747;ExcessHet=0.0464;FS=0;InbreedingCoeff=0.9039;MLEAC=2;MLEAF=0.042;MQ=60;QD=32.31;SOR=1.445	0	tip
I	178625	G	T	510.32	AC=2;AF=0.042;AN=48;DP=684;ExcessHet=0.0464;FS=0;InbreedingCoeff=0.8414;MLEAC=2;MLEAF=0.042;MQ=60;QD=30.2;SOR=0.976	0	tip
I	180115	C	A	775.26	AC=2;AF=0.042;AN=48;DP=676;ExcessHet=0.0464;FS=0;InbreedingCoeff=0.8776;MLEAC=2;MLEAF=0.042;MQ=60;QD=31.3;SOR=1.23	0	tip
I	180926	C	T	1228.22	AC=2;AF=0.042;AN=48;BaseQRankSum=1.63;DP=517;ExcessHet=0.0464;FS=3.291;InbreedingCoeff=0.8868;MLEAC=2;MLEAF=0.042;MQ=60;MQRankSum=0;QD=28.24;ReadPosRankSum=0.783;SOR=0.525	0	tip
I	181208	A	G	1111.2	AC=2;AF=0.042;AN=48;DP=547;ExcessHet=0.0464;FS=0;InbreedingCoeff=0.9076;MLEAC=2;MLEAF=0.042;MQ=60;QD=27.1;SOR=0.741	0	tip
I	181229	C	A	3376.52	AC=10;AF=0.208;AN=48;BaseQRankSum=-1.097;DP=567;ExcessHet=0;FS=0;InbreedingCoeff=0.9818;MLEAC=10;MLEAF=0.208;MQ=60;MQRankSum=0;QD=33.98;ReadPosRankSum=-0.114;SOR=0.921	0	tip
I	181466	A	G	2202.86	AC=6;AF=0.125;AN=48;DP=732;ExcessHet=0.0004;FS=0;InbreedingCoeff=0.9333;MLEAC=6;MLEAF=0.125;MQ=60;QD=32.17;SOR=1.739	0	tip
I	182297	A	C	11612	AC=16;AF=0.333;AN=48;BaseQRankSum=1.68;DP=901;ExcessHet=0;FS=0;InbreedingCoeff=0.9688;MLEAC=16;MLEAF=0.333;MQ=60;MQRankSum=0;QD=33.76;ReadPosRankSum=1.57;SOR=0.277	0	tip
I	182763	C	T	2539.13	AC=6;AF=0.125;AN=48;BaseQRankSum=1.75;DP=750;ExcessHet=0.0004;FS=3.076;InbreedingCoeff=0.8781;MLEAC=6;MLEAF=0.125;MQ=60;MQRankSum=0;QD=33.74;ReadPosRankSum=1.61;SOR=0.318	0	tip
I	183369	C	T	341.37	AC=2;AF=0.042;AN=48;DP=690;ExcessHet=0.0464;FS=0;InbreedingCoeff=0.8495;MLEAC=2;MLEAF=0.042;MQ=60;QD=34.14;SOR=1.085	0	tip
I	183534	T	G	489.22	AC=2;AF=0.042;AN=48;DP=705;ExcessHet=0.0464;FS=0;InbreedingCoeff=0.9034;MLEAC=2;MLEAF=0.042;MQ=60;QD=28.78;SOR=0.804	0	tip
I	184105	G	C	3548.25	AC=6;AF=0.125;AN=48;DP=829;ExcessHet=0.0004;FS=0;InbreedingCoeff=0.9626;MLEAC=6;MLEAF=0.125;MQ=60;QD=29.25;SOR=0.878	0	tip
I	184367	T	C	31595.3	AC=46;AF=0.958;AN=48;DP=996;ExcessHet=0.0464;FS=0;InbreedingCoeff=0.9939;MLEAC=46;MLEAF=0.958;MQ=60;QD=34.05;SOR=0.697	0	tip
I	184895	G	T	7549.95	AC=8;AF=0.167;AN=48;DP=802;ExcessHet=0.0001;FS=0;InbreedingCoeff=0.9719;MLEAC=8;MLEAF=0.167;MQ=60;QD=29.92;SOR=0.931	0	tip
I	184896	G	T	7549.77	AC=8;AF=0.167;AN=48;DP=808;ExcessHet=0.0001;FS=0;InbreedingCoeff=0.9795;MLEAC=8;MLEAF=0.167;MQ=60;QD=34.73;SOR=0.855	0	tip
I	186324	G	A	887.24	AC=2;AF=0.042;AN=48;DP=798;ExcessHet=0.0464;FS=0;InbreedingCoeff=0.8907;MLEAC=2;MLEAF=0.042;MQ=60;QD=24.65;SOR=0.804	0	tip
I	186629	T	C	2693.8	AC=4;AF=0.083;AN=48;DP=888;ExcessHet=0.0031;FS=0;InbreedingCoeff=0.9994;MLEAC=4;MLEAF=0.083;MQ=60;QD=32.07;SOR=0.897	0	tip
I	188162	T	C	1313.42	AC=2;AF=0.042;AN=48;DP=731;ExcessHet=0.0464;FS=0;InbreedingCoeff=0.8263;MLEAC=2;MLEAF=0.042;MQ=60;QD=28.22;SOR=0.756	0	tip
I	188231	T	G	8210.81	AC=16;AF=0.333;AN=48;DP=736;ExcessHet=0;FS=0;InbreedingCoeff=0.9502;MLEAC=16;MLEAF=0.333;MQ=60;QD=30.25;SOR=1.251	0	tip
I	189116	T	C	3644.78	AC=8;AF=0.167;AN=48;DP=686;ExcessHet=0.0001;FS=0;InbreedingCoeff=0.9797;MLEAC=8;MLEAF=0.167;MQ=60;QD=33.13;SOR=0.931	0	tip
I	189821	A	G	541.15	AC=2;AF=0.042;AN=48;DP=711;ExcessHet=0.0464;FS=0;InbreedingCoeff=0.94;MLEAC=2;MLEAF=0.042;MQ=60;QD=32.28;SOR=1.911	0	tip
I	189922	C	G	2625.64	AC=8;AF=0.167;AN=48;DP=489;ExcessHet=0.0001;FS=0;InbreedingCoeff=0.9439;MLEAC=8;MLEAF=0.167;MQ=60;QD=33.24;SOR=1.207	0	tip
I	190186	A	G	265.42	AC=2;AF=0.042;AN=48;DP=717;ExcessHet=0.0464;FS=0;InbreedingCoeff=0.8435;MLEAC=2;MLEAF=0.042;MQ=60;QD=33.18;SOR=1.863	0	tip
I	190702	G	C	3451.8	AC=8;AF=0.167;AN=48;DP=610;ExcessHet=0.0001;FS=0;InbreedingCoeff=0.9202;MLEAC=8;MLEAF=0.167;MQ=60;QD=32.87;SOR=0.712	0	tip
I	191096	A	G	9616.16	AC=16;AF=0.333;AN=48;DP=825;ExcessHet=0;FS=0;InbreedingCoeff=0.9683;MLEAC=16;MLEAF=0.333;MQ=57.7;QD=36.29;SOR=0.909	0	tip
I	191344	C	G	11765.7	AC=16;AF=0.333;AN=48;DP=925;ExcessHet=0;FS=0;InbreedingCoeff=0.9813;MLEAC=16;MLEAF=0.333;MQ=58.04;QD=30.3;SOR=0.931	0	tip
I	191345	T	G	11765.7	AC=16;AF=0.333;AN=48;DP=932;ExcessHet=0;FS=0;InbreedingCoeff=0.9813;MLEAC=16;MLEAF=0.333;MQ=58.07;QD=37.71;SOR=0.956	0	tip
I	191708	A	G	1015.08	AC=2;AF=0.042;AN=48;DP=754;ExcessHet=0.0464;FS=0;InbreedingCoeff=0.9876;MLEAC=2;MLEAF=0.042;MQ=60;QD=25.52;SOR=0.922	0	tip
I	192013	C	T	5795.24	AC=16;AF=0.333;AN=48;BaseQRankSum=1.76;DP=585;ExcessHet=0;FS=4.322;InbreedingCoeff=0.9749;MLEAC=16;MLEAF=0.333;MQ=60;MQRankSum=0;QD=31.32;ReadPosRankSum=1.74;SOR=1.167	0	tip
I	192704	A	G	5396.47	AC=8;AF=0.167;AN=48;DP=848;ExcessHet=0.0001;FS=0;InbreedingCoeff=0.9936;MLEAC=8;MLEAF=0.167;MQ=60;QD=30.15;SOR=0.847	0	tip
I	193345	A	G	1428.92	AC=2;AF=0.042;AN=48;DP=699;ExcessHet=0.0464;FS=0;InbreedingCoeff=0.6614;MLEAC=2;MLEAF=0.042;MQ=60;QD=35.16;SOR=1.371	0	tip
I	194405	T	C	2741.74	AC=6;AF=0.125;AN=48;DP=865;ExcessHet=0.0004;FS=0;InbreedingCoeff=0.9998;MLEAC=6;MLEAF=0.125;MQ=60;QD=29.69;SOR=1.179	0	tip
I	194654	A	C	2500.94	AC=6;AF=0.125;AN=48;DP=822;ExcessHet=0.0004;FS=0;InbreedingCoeff=0.9814;MLEAC=6;MLEAF=0.125;MQ=60;QD=29.03;SOR=0.758	0	tip
I	194853	T	C	10280.5	AC=16;AF=0.333;AN=48;BaseQRankSum=1.9;DP=862;ExcessHet=0;FS=0;InbreedingCoeff=0.9941;MLEAC=16;MLEAF=0.333;MQ=60;MQRankSum=0;QD=33.71;ReadPosRankSum=1.4;SOR=0.361	0	tip
I	195020	T	G	1732.24	AC=2;AF=0.042;AN=48;BaseQRankSum=1.75;DP=713;ExcessHet=0.0464;FS=0;InbreedingCoeff=0.8927;MLEAC=2;MLEAF=0.042;MQ=60;MQRankSum=0;QD=29.23;ReadPosRankSum=1.7;SOR=0.283	0	tip
I	197555	T	C	8985.97	AC=16;AF=0.333;AN=48;DP=816;ExcessHet=0;FS=0;InbreedingCoeff=0.9996;MLEAC=16;MLEAF=0.333;MQ=60;QD=28.85;SOR=1.028	0	tip
I	197612	G	A	7609.78	AC=16;AF=0.333;AN=48;DP=768;ExcessHet=0;FS=0;InbreedingCoeff=0.9795;MLEAC=16;MLEAF=0.333;MQ=60;QD=30.59;SOR=0.957	0	tip
I	197621	C	T	1834.37	AC=6;AF=0.125;AN=48;DP=753;ExcessHet=0.0004;FS=0;InbreedingCoeff=0.9518;MLEAC=6;MLEAF=0.125;MQ=60;QD=27.9;SOR=1.206	0	tip
I	198349	A	C	10191.6	AC=16;AF=0.333;AN=48;DP=804;ExcessHet=0;FS=0;InbreedingCoeff=0.9649;MLEAC=16;MLEAF=0.333;MQ=60;QD=32.67;SOR=1.285	0	tip
I	198856	G	A	1533.11	AC=2;AF=0.042;AN=48;BaseQRankSum=-0.128;DP=811;ExcessHet=0.0464;FS=0;InbreedingCoeff=0.9603;MLEAC=2;MLEAF=0.042;MQ=60;MQRankSum=0;QD=27.99;ReadPosRankSum=-1.057;SOR=0.223	0	tip
I	200489	T	G	1055.09	AC=2;AF=0.042;AN=48;DP=714;ExcessHet=0.0464;FS=0;InbreedingCoeff=0.9794;MLEAC=2;MLEAF=0.042;MQ=60;QD=27.62;SOR=0.765	0	tip
I	202395	A	G	2664.74	AC=6;AF=0.125;AN=48;BaseQRankSum=1.75;DP=778;ExcessHet=0.0004;FS=3.599;InbreedingCoeff=0.9991;MLEAC=6;MLEAF=0.125;MQ=60;MQRankSum=0;QD=28.59;ReadPosRankSum=1.73;SOR=0.693	0	tip
I	204038	A	C	939.77	AC=2;AF=0.042;AN=48;BaseQRankSum=2.39;DP=682;ExcessHet=0.0464;FS=0;InbreedingCoeff=0.7485;MLEAC=2;MLEAF=0.042;MQ=60;MQRankSum=0;QD=34.81;ReadPosRankSum=0.556;SOR=0.77	0	tip
I	204790	T	C	525.13	AC=2;AF=0.042;AN=48;DP=609;ExcessHet=0.0464;FS=0;InbreedingCoeff=0.9527;MLEAC=2;MLEAF=0.042;MQ=60;QD=27.64;SOR=0.793	0	tip
I	205698	A	T	3146.49	AC=8;AF=0.167;AN=48;DP=614;ExcessHet=0.0001;FS=0;InbreedingCoeff=0.9133;MLEAC=8;MLEAF=0.167;MQ=60;QD=31.95;SOR=2.383	0	tip
I	207250	T	C	12674.2	AC=16;AF=0.333;AN=48;DP=936;ExcessHet=0;FS=0;InbreedingCoeff=0.988;MLEAC=16;MLEAF=0.333;MQ=60;QD=32.48;SOR=0.965	0	tip
I	208361	C	T	4779.58	AC=10;AF=0.208;AN=48;DP=654;ExcessHet=0;FS=0;InbreedingCoeff=0.9796;MLEAC=10;MLEAF=0.208;MQ=59.99;QD=34.89;SOR=0.737	0	tip
I	209710	G	A	3415.82	AC=4;AF=0.083;AN=48;DP=772;ExcessHet=0.0031;FS=0;InbreedingCoeff=0.9951;MLEAC=4;MLEAF=0.083;MQ=60;QD=32.22;SOR=1.085	0	tip
I	210368	A	T	2806.94	AC=6;AF=0.125;AN=48;DP=639;ExcessHet=0.0004;FS=0;InbreedingCoeff=0.9812;MLEAC=6;MLEAF=0.125;MQ=60;QD=29.82;SOR=2.505	0	tip
I	210552	G	A	1802.98	AC=6;AF=0.125;AN=48;DP=739;ExcessHet=0.0004;FS=0;InbreedingCoeff=0.9784;MLEAC=6;MLEAF=0.125;MQ=60;QD=29.8;SOR=0.823	0	tip
I	211336	G	C	564.07	AC=2;AF=0.042;AN=48;DP=747;ExcessHet=0.0464;FS=0;InbreedingCoeff=0.9918;MLEAC=2;MLEAF=0.042;MQ=60;QD=33.18;SOR=0.804	0	tip
I	212022	A	G	5031.34	AC=8;AF=0.167;AN=48;DP=834;ExcessHet=0.0001;FS=0;InbreedingCoeff=0.9998;MLEAC=8;MLEAF=0.167;MQ=60;QD=33.54;SOR=0.895	0	tip
I	213294	C	T	2126.26	AC=2;AF=0.042;AN=48;DP=825;ExcessHet=0.0464;FS=0;InbreedingCoeff=0.8792;MLEAC=2;MLEAF=0.042;MQ=60;QD=34.29;SOR=0.976	0	tip
I	214062	G	C	1840.09	AC=2;AF=0.042;AN=48;DP=801;ExcessHet=0.0464;FS=0;InbreedingCoeff=0.9761;MLEAC=2;MLEAF=0.042;MQ=60;QD=34.08;SOR=1.022	0	tip
I	214198	T	G	2225.81	AC=6;AF=0.125;AN=48;DP=730;ExcessHet=0.0004;FS=0;InbreedingCoeff=0.9937;MLEAC=6;MLEAF=0.125;MQ=60;QD=30.83;SOR=1.565	0	tip
I	214199	C	G	2225.81	AC=6;AF=0.125;AN=48;DP=729;ExcessHet=0.0004;FS=0;InbreedingCoeff=0.9937;MLEAC=6;MLEAF=0.125;MQ=60;QD=27.55;SOR=1.656	0	tip
I	214250	T	G	716.12	AC=2;AF=0.042;AN=48;DP=710;ExcessHet=0.0464;FS=0;InbreedingCoeff=0.9548;MLEAC=2;MLEAF=0.042;MQ=60;QD=27.56;SOR=1.493	0	tip
I	214575	T	C	282.16	AC=2;AF=0.042;AN=48;DP=711;ExcessHet=0.0464;FS=0;InbreedingCoeff=0.9298;MLEAC=2;MLEAF=0.042;MQ=60;QD=28.22;SOR=1.085	0	tip
I	215518	C	T	122.75	AC=2;AF=0.042;AN=48;DP=594;ExcessHet=0.0464;FS=0;InbreedingCoeff=0.9194;MLEAC=1;MLEAF=0.021;MQ=60;QD=30.69;SOR=1.609	0	tip
I	215682	C	G	822.46	AC=2;AF=0.042;AN=48;DP=696;ExcessHet=0.0464;FS=0;InbreedingCoeff=0.8035;MLEAC=2;MLEAF=0.042;MQ=60;QD=32.87;SOR=0.874	0	tip
I	215765	T	C	5846.44	AC=16;AF=0.333;AN=48;DP=483;ExcessHet=0;FS=0;InbreedingCoeff=0.9516;MLEAC=16;MLEAF=0.333;MQ=60;QD=33.52;SOR=0.832	0	tip
I	216177	C	T	3802.75	AC=8;AF=0.167;AN=48;DP=758;ExcessHet=0.0001;FS=0;InbreedingCoeff=0.981;MLEAC=8;MLEAF=0.167;MQ=60;QD=34.57;SOR=1.907	0	tip
I	219712	A	G	2366.26	AC=6;AF=0.125;AN=48;DP=676;ExcessHet=0.0004;FS=0;InbreedingCoeff=0.9613;MLEAC=6;MLEAF=0.125;MQ=59.59;QD=30.63;SOR=1.16	0	tip
I	219816	G	A	1148.28	AC=2;AF=0.042;AN=48;DP=638;ExcessHet=0.0464;FS=0;InbreedingCoeff=0.8618;MLEAC=2;MLEAF=0.042;MQ=60;QD=31.62;SOR=1.781	0	tip
I	219964	G	A	2424.56	AC=8;AF=0.167;AN=48;DP=560;ExcessHet=0.0001;FS=0;InbreedingCoeff=0.9881;MLEAC=8;MLEAF=0.167;MQ=60;QD=30.31;SOR=0.908	0	tip
I	220258	C	T	4555.51	AC=16;AF=0.333;AN=48;BaseQRankSum=1.76;DP=447;ExcessHet=0;FS=0;InbreedingCoeff=0.9638;MLEAC=16;MLEAF=0.333;MQ=60;MQRankSum=0;QD=28.71;ReadPosRankSum=1.74;SOR=0.322	0	tip
I	220294	A	G	816.45	AC=4;AF=0.083;AN=48;DP=588;ExcessHet=0.0031;FS=0;InbreedingCoeff=0.9115;MLEAC=4;MLEAF=0.083;MQ=60;QD=29.16;SOR=0.997	0	tip
I	220385	G	T	998.23	AC=2;AF=0.042;AN=48;BaseQRankSum=1.77;DP=742;ExcessHet=0.0464;FS=0;InbreedingCoeff=0.8958;MLEAC=2;MLEAF=0.042;MQ=60;MQRankSum=0;QD=32.79;ReadPosRankSum=1.67;SOR=0.343	0	tip
I	221811	G	A	521.5	AC=2;AF=0.042;AN=48;DP=672;ExcessHet=0.0464;FS=0;InbreedingCoeff=0.785;MLEAC=2;MLEAF=0.042;MQ=60;QD=27.45;SOR=0.793	0	tip
I	222039	C	T	1327.02	AC=4;AF=0.083;AN=48;DP=640;ExcessHet=0.0031;FS=0;InbreedingCoeff=0.9576;MLEAC=4;MLEAF=0.083;MQ=60;QD=30.16;SOR=0.784	0	tip
I	224478	G	A	1349.16	AC=2;AF=0.042;AN=48;DP=672;ExcessHet=0.0464;FS=0;InbreedingCoeff=0.9267;MLEAC=2;MLEAF=0.042;MQ=60;QD=32.28;SOR=1.179	0	tip
I	227877	G	A	4710.88	AC=8;AF=0.167;AN=48;DP=763;ExcessHet=0.0001;FS=0;InbreedingCoeff=0.9067;MLEAC=8;MLEAF=0.167;MQ=60;QD=32.49;SOR=0.735	0	tip
I	230420	T	C	941.38	AC=2;AF=0.042;AN=48;DP=739;ExcessHet=0.0464;FS=0;InbreedingCoeff=0.8222;MLEAC=2;MLEAF=0.042;MQ=60;QD=29.49;SOR=0.77	0	tip
I	230851	C	G	2313.1	AC=6;AF=0.125;AN=48;DP=721;ExcessHet=0.0004;FS=0;InbreedingCoeff=0.9661;MLEAC=6;MLEAF=0.125;MQ=60;QD=28.72;SOR=0.693	0	tip
I	232399	T	C	62.65	AC=2;AF=0.042;AN=48;DP=602;ExcessHet=0.0485;FS=0;InbreedingCoeff=0.4503;MLEAC=1;MLEAF=0.021;MQ=60;QD=31.33;SOR=2.303	0	tip
I	232600	C	T	738.45	AC=2;AF=0.042;AN=48;DP=739;ExcessHet=0.0464;FS=0;InbreedingCoeff=0.8067;MLEAC=2;MLEAF=0.042;MQ=60;QD=25.19;SOR=1.493	0	tip
I	233452	C	A	95.09	AC=2;AF=0.042;AN=48;DP=759;ExcessHet=0.0464;FS=0;InbreedingCoeff=0.9243;MLEAC=1;MLEAF=0.021;MQ=60;QD=31.7;SOR=1.179	0	tip
I	234023	G	A	152.03	AC=2;AF=0.042;AN=48;DP=647;ExcessHet=0.0464;FS=0;InbreedingCoeff=0.7838;MLEAC=1;MLEAF=0.021;MQ=60;QD=25.34;SOR=1.329	0	tip
I	235413	C	T	3819.03	AC=6;AF=0.125;AN=48;DP=845;ExcessHet=0.0004;FS=0;InbreedingCoeff=0.9761;MLEAC=6;MLEAF=0.125;MQ=60;QD=32.55;SOR=0.799	0	tip
I	235818	A	C	12598.2	AC=16;AF=0.333;AN=48;BaseQRankSum=1.84;DP=920;ExcessHet=0;FS=3.643;InbreedingCoeff=0.997;MLEAC=16;MLEAF=0.333;MQ=60;MQRankSum=0;QD=30.16;ReadPosRankSum=-0.351;SOR=0.69	0	tip
I	236428	A	G	1702.15	AC=2;AF=0.042;AN=48;DP=736;ExcessHet=0.0464;FS=0;InbreedingCoeff=0.9372;MLEAC=2;MLEAF=0.042;MQ=60;QD=30.01;SOR=1.347	0	tip
I	237207	A	G	748.1	AC=2;AF=0.042;AN=48;DP=819;ExcessHet=0.0464;FS=0;InbreedingCoeff=0.9691;MLEAC=2;MLEAF=0.042;MQ=60;QD=32.53;SOR=0.776	0	tip
I	237397	G	A	2660.64	AC=6;AF=0.125;AN=48;DP=886;ExcessHet=0.0004;FS=0;InbreedingCoeff=0.8577;MLEAC=6;MLEAF=0.125;MQ=60;QD=33.45;SOR=1.066	0	tip
I	237922	C	T	5986.05	AC=8;AF=0.167;AN=48;DP=909;ExcessHet=0.0001;FS=0;InbreedingCoeff=0.9705;MLEAC=8;MLEAF=0.167;MQ=60;QD=30.7;SOR=0.789	0	tip
I	238351	A	G	1020.13	AC=2;AF=0.042;AN=48;DP=589;ExcessHet=0.0464;FS=0;InbreedingCoeff=0.9504;MLEAC=2;MLEAF=0.042;MQ=60;QD=28.5;SOR=0.859	0	tip
I	238358	C	A	1055.12	AC=2;AF=0.042;AN=48;DP=597;ExcessHet=0.0464;FS=0;InbreedingCoeff=0.954;MLEAC=2;MLEAF=0.042;MQ=60;QD=34.17;SOR=0.859	0	tip
I	238524	G	A	798.4	AC=2;AF=0.042;AN=48;DP=546;ExcessHet=0.0464;FS=0;InbreedingCoeff=0.833;MLEAC=2;MLEAF=0.042;MQ=60;QD=30.69;SOR=1.508	0	tip
I	238937	C	T	4900.78	AC=16;AF=0.333;AN=48;DP=468;ExcessHet=0;FS=0;InbreedingCoeff=0.9269;MLEAC=15;MLEAF=0.313;MQ=60;QD=29.35;SOR=0.767	0	tip
I	238943	C	T	5067.92	AC=16;AF=0.333;AN=48;DP=493;ExcessHet=0;FS=0;InbreedingCoeff=0.9115;MLEAC=15;MLEAF=0.313;MQ=60;QD=31.58;SOR=0.728	0	tip
I	239834	G	A	2101.96	AC=4;AF=0.083;AN=48;DP=781;ExcessHet=0.0031;FS=0;InbreedingCoeff=0.9701;MLEAC=4;MLEAF=0.083;MQ=60;QD=29.19;SOR=0.807	0	tip
I	240371	T	C	7436.15	AC=16;AF=0.333;AN=48;BaseQRankSum=-0.466;DP=720;ExcessHet=0;FS=3.14;InbreedingCoeff=0.9746;MLEAC=16;MLEAF=0.333;MQ=60;MQRankSum=0;QD=28.74;ReadPosRankSum=-0.204;SOR=0.334	0	tip
I	242266	C	T	2038.42	AC=6;AF=0.125;AN=48;DP=565;ExcessHet=0.0004;FS=0;InbreedingCoeff=0.9496;MLEAC=6;MLEAF=0.125;MQ=60;QD=26.46;SOR=1.27	0	tip
I	242278	A	G	2082.41	AC=6;AF=0.125;AN=48;DP=597;ExcessHet=0.0004;FS=0;InbreedingCoeff=0.95;MLEAC=6;MLEAF=0.125;MQ=60;QD=31.4;SOR=1.118	0	tip
I	243793	G	A	2143.39	AC=6;AF=0.125;AN=48;DP=607;ExcessHet=0.0004;FS=0;InbreedingCoeff=0.9248;MLEAC=6;MLEAF=0.125;MQ=60;QD=25.41;SOR=0.841	0	tip
I	244363	A	G	6972.18	AC=16;AF=0.333;AN=48;DP=620;ExcessHet=0;FS=0;InbreedingCoeff=0.9844;MLEAC=16;MLEAF=0.333;MQ=60;QD=30.2;SOR=0.724	0	tip
I	245109	G	A	1760.47	AC=2;AF=0.042;AN=48;DP=724;ExcessHet=0.0464;FS=0;InbreedingCoeff=0.8228;MLEAC=2;MLEAF=0.042;MQ=60;QD=31.98;SOR=0.829	0	tip
I	245551	T	A	8419.35	AC=16;AF=0.333;AN=48;DP=683;ExcessHet=0;FS=0;InbreedingCoeff=0.9377;MLEAC=17;MLEAF=0.354;MQ=60;QD=25.65;SOR=1.135	0	tip
I	248062	G	A	502.26	AC=2;AF=0.042;AN=48;DP=733;ExcessHet=0.0464;FS=0;InbreedingCoeff=0.8786;MLEAC=2;MLEAF=0.042;MQ=60;QD=33.48;SOR=1.911	0	tip
I	248499	C	A	531.11	AC=2;AF=0.042;AN=48;DP=778;ExcessHet=0.0464;FS=0;InbreedingCoeff=0.962;MLEAC=2;MLEAF=0.042;MQ=60;QD=30.52;SOR=0.818	0	tip
I	249100	C	A	1212.16	AC=2;AF=0.042;AN=48;BaseQRankSum=1.76;DP=693;ExcessHet=0.0464;FS=0;InbreedingCoeff=0.9335;MLEAC=2;MLEAF=0.042;MQ=60;MQRankSum=0;QD=29.74;ReadPosRankSum=1.68;SOR=0.314	0	tip
I	249126	G	A	6614.62	AC=10;AF=0.208;AN=48;DP=794;ExcessHet=0;FS=0;InbreedingCoeff=0.9784;MLEAC=10;MLEAF=0.208;MQ=60;QD=33.75;SOR=0.693	0	tip
I	250260	C	T	8411.79	AC=16;AF=0.333;AN=48;DP=745;ExcessHet=0;FS=0;InbreedingCoeff=0.9634;MLEAC=16;MLEAF=0.333;MQ=60;QD=26.04;SOR=0.881	0	tip
I	250389	G	A	1641.44	AC=2;AF=0.042;AN=48;BaseQRankSum=1.79;DP=646;ExcessHet=0.0464;FS=0;InbreedingCoeff=0.8135;MLEAC=2;MLEAF=0.042;MQ=60;MQRankSum=0;QD=31.12;ReadPosRankSum=1.74;SOR=0.77	0	tip
I	250640	T	A	10141	AC=10;AF=0.208;AN=48;DP=929;ExcessHet=0;FS=0;InbreedingCoeff=0.9961;MLEAC=10;MLEAF=0.208;MQ=60;QD=33.92;SOR=0.905	0	tip
I	251235	A	C	9104.7	AC=16;AF=0.333;AN=48;DP=649;ExcessHet=0;FS=0;InbreedingCoeff=0.9811;MLEAC=16;MLEAF=0.333;MQ=60;QD=31.88;SOR=0.925	0	tip
I	251646	C	T	1270.23	AC=2;AF=0.042;AN=48;BaseQRankSum=1.75;DP=708;ExcessHet=0.0464;FS=0;InbreedingCoeff=0.8908;MLEAC=2;MLEAF=0.042;MQ=60;MQRankSum=0;QD=28.72;ReadPosRankSum=1.74;SOR=0.321	0	tip
I	252078	C	T	1115.14	AC=2;AF=0.042;AN=48;DP=707;ExcessHet=0.0464;FS=0;InbreedingCoeff=0.9402;MLEAC=2;MLEAF=0.042;MQ=60;QD=23.22;SOR=1.071	0	tip
I	252103	T	C	29288.6	AC=46;AF=0.958;AN=48;DP=867;ExcessHet=0.0464;FS=0;InbreedingCoeff=0.9511;MLEAC=46;MLEAF=0.958;MQ=60;QD=32.89;SOR=0.956	0	tip
I	252765	A	C	11747.2	AC=16;AF=0.333;AN=48;BaseQRankSum=1.76;DP=833;ExcessHet=0;FS=0;InbreedingCoeff=0.986;MLEAC=16;MLEAF=0.333;MQ=60;MQRankSum=0;QD=34.15;ReadPosRankSum=1.65;SOR=0.266	0	tip
I	253092	T	C	177.36	AC=2;AF=0.042;AN=48;DP=504;ExcessHet=0.0464;FS=0;InbreedingCoeff=0.6535;MLEAC=1;MLEAF=0.021;MQ=60;QD=32.83;SOR=3.611	0	tip
I	255311	T	G	9922.05	AC=16;AF=0.333;AN=48;DP=855;ExcessHet=0;FS=0;InbreedingCoeff=0.998;MLEAC=16;MLEAF=0.333;MQ=60;QD=34.33;SOR=0.757	0	tip
I	256404	A	G	4022.19	AC=8;AF=0.167;AN=48;DP=699;ExcessHet=0.0001;FS=0;InbreedingCoeff=0.9612;MLEAC=8;MLEAF=0.167;MQ=60;QD=33.24;SOR=0.814	0	tip
I	256435	T	C	1099.11	AC=2;AF=0.042;AN=48;DP=709;ExcessHet=0.0464;FS=0;InbreedingCoeff=0.9659;MLEAC=2;MLEAF=0.042;MQ=60;QD=28.96;SOR=0.997	0	tip
I	256736	T	C	1867.89	AC=6;AF=0.125;AN=48;DP=539;ExcessHet=0.0004;FS=0;InbreedingCoeff=0.9254;MLEAC=6;MLEAF=0.125;MQ=60;QD=26.83;SOR=0.78	0	tip
I	259112	A	C	7375.67	AC=16;AF=0.333;AN=48;DP=666;ExcessHet=0;FS=0;InbreedingCoeff=0.9915;MLEAC=16;MLEAF=0.333;MQ=60;QD=23.24;SOR=0.714	0	tip
I	259115	A	G	3213.94	AC=6;AF=0.125;AN=48;DP=679;ExcessHet=0.0004;FS=0;InbreedingCoeff=0.9829;MLEAC=6;MLEAF=0.125;MQ=60;QD=27.28;SOR=0.898	0	tip
I	259148	C	T	7738.21	AC=16;AF=0.333;AN=48;BaseQRankSum=1.79;DP=700;ExcessHet=0;FS=3.212;InbreedingCoeff=0.9969;MLEAC=16;MLEAF=0.333;MQ=60;MQRankSum=0;QD=34.02;ReadPosRankSum=1.47;SOR=0.386	0	tip
I	259946	C	G	4819.04	AC=8;AF=0.167;AN=48;DP=754;ExcessHet=0.0001;FS=0;InbreedingCoeff=0.9697;MLEAC=8;MLEAF=0.167;MQ=60;QD=32.34;SOR=0.945	0	tip
I	260133	T	C	482.27	AC=2;AF=0.042;AN=48;DP=654;ExcessHet=0.0464;FS=0;InbreedingCoeff=0.8726;MLEAC=2;MLEAF=0.042;MQ=56.02;QD=33.8;SOR=0.836	0	tip
I	260152	A	G	783.74	AC=2;AF=0.042;AN=48;DP=488;ExcessHet=0.0464;FS=0;InbreedingCoeff=0.6973;MLEAC=2;MLEAF=0.042;MQ=43.48;QD=32.66;SOR=2.494	0	tip
I	263259	G	A	8047.06	AC=8;AF=0.167;AN=48;DP=824;ExcessHet=0.0001;FS=0;InbreedingCoeff=0.9703;MLEAC=8;MLEAF=0.167;MQ=59.99;QD=33.12;SOR=0.752	0	tip
I	263442	T	A	1167.73	AC=2;AF=0.042;AN=48;DP=880;ExcessHet=0.0464;FS=0;InbreedingCoeff=0.7662;MLEAC=2;MLEAF=0.042;MQ=60;QD=27.01;SOR=1.839	0	tip
I	264823	G	C	840.09	AC=2;AF=0.042;AN=48;BaseQRankSum=0.673;DP=690;ExcessHet=0.0464;FS=0;InbreedingCoeff=0.9797;MLEAC=2;MLEAF=0.042;MQ=60;MQRankSum=0;QD=32.31;ReadPosRankSum=-0.4;SOR=0.544	0	tip
I	265493	T	G	10079.1	AC=16;AF=0.333;AN=48;BaseQRankSum=-0.168;DP=846;ExcessHet=0;FS=0;InbreedingCoeff=0.9985;MLEAC=16;MLEAF=0.333;MQ=60;MQRankSum=0;QD=33.15;ReadPosRankSum=-1.51;SOR=0.242	0	tip
I	266861	G	C	899.1	AC=2;AF=0.042;AN=48;DP=503;ExcessHet=0.0464;FS=0;InbreedingCoeff=0.9729;MLEAC=2;MLEAF=0.042;MQ=60;QD=27.25;SOR=0.752	0	tip
I	267542	T	A	7765.31	AC=16;AF=0.333;AN=48;DP=693;ExcessHet=0;FS=0;InbreedingCoeff=0.9661;MLEAC=16;MLEAF=0.333;MQ=60;QD=31.24;SOR=0.854	0	tip
I	267590	T	C	2272.73	AC=6;AF=0.125;AN=48;DP=760;ExcessHet=0.0004;FS=0;InbreedingCoeff=0.9393;MLEAC=6;MLEAF=0.125;MQ=60;QD=34.55;SOR=1.057	0	tip
I	268325	A	T	1062.26	AC=2;AF=0.042;AN=48;DP=660;ExcessHet=0.0464;FS=0;InbreedingCoeff=0.8723;MLEAC=2;MLEAF=0.042;MQ=60;QD=28.41;SOR=0.765	0	tip
I	268358	G	A	1020.05	AC=2;AF=0.042;AN=48;DP=702;ExcessHet=0.0485;FS=0;InbreedingCoeff=0.6743;MLEAC=2;MLEAF=0.042;MQ=60;QD=28.96;SOR=0.846	0	tip
I	268812	A	G	2448.75	AC=6;AF=0.125;AN=48;DP=787;ExcessHet=0.0004;FS=0;InbreedingCoeff=0.9947;MLEAC=6;MLEAF=0.125;MQ=60;QD=33.52;SOR=0.793	0	tip
I	269633	A	T	2826.52	AC=4;AF=0.083;AN=48;DP=817;ExcessHet=0.0031;FS=0;InbreedingCoeff=0.901;MLEAC=4;MLEAF=0.083;MQ=60;QD=32.12;SOR=0.836	0	tip
I	270174	G	C	1053.07	AC=2;AF=0.042;AN=48;BaseQRankSum=1.38;DP=768;ExcessHet=0.0464;FS=0;InbreedingCoeff=0.9956;MLEAC=2;MLEAF=0.042;MQ=60;MQRankSum=0;QD=29;ReadPosRankSum=0;SOR=0.252	0	tip
I	271935	T	C	1051.07	AC=2;AF=0.042;AN=48;DP=804;ExcessHet=0.0464;FS=0;InbreedingCoeff=0.9949;MLEAC=2;MLEAF=0.042;MQ=60;QD=32.85;SOR=1.284	0	tip
I	272362	G	T	2302.08	AC=2;AF=0.042;AN=48;DP=810;ExcessHet=0.0464;FS=0;InbreedingCoeff=0.9878;MLEAC=2;MLEAF=0.042;MQ=60;QD=31.54;SOR=0.836	0	tip
I	273858	G	A	2960.38	AC=6;AF=0.125;AN=48;BaseQRankSum=1.79;DP=724;ExcessHet=0.0004;FS=3.069;InbreedingCoeff=0.9519;MLEAC=6;MLEAF=0.125;MQ=60;MQRankSum=0;QD=30.65;ReadPosRankSum=1.63;SOR=0.308	0	tip
I	274566	C	T	5051.91	AC=16;AF=0.333;AN=48;DP=593;ExcessHet=0;FS=0;InbreedingCoeff=0.9874;MLEAC=16;MLEAF=0.333;MQ=60;QD=29.76;SOR=1.345	0	tip
I	274715	C	G	2572.27	AC=6;AF=0.125;AN=48;DP=715;ExcessHet=0.0004;FS=0;InbreedingCoeff=0.9612;MLEAC=6;MLEAF=0.125;MQ=60;QD=32.91;SOR=0.844	0	tip
I	274921	T	A	4513.79	AC=10;AF=0.208;AN=48;DP=632;ExcessHet=0;FS=0;InbreedingCoeff=0.9502;MLEAC=10;MLEAF=0.208;MQ=60;QD=33.94;SOR=1.016	0	tip
I	275113	T	A	2569.21	AC=6;AF=0.125;AN=48;DP=692;ExcessHet=0.0004;FS=0;InbreedingCoeff=0.9606;MLEAC=6;MLEAF=0.125;MQ=60;QD=28.12;SOR=0.784	0	tip
I	275271	G	A	2407.75	AC=6;AF=0.125;AN=48;DP=801;ExcessHet=0.0004;FS=0;InbreedingCoeff=0.9985;MLEAC=6;MLEAF=0.125;MQ=60;QD=30.34;SOR=0.88	0	tip
I	275347	G	T	2165.8	AC=6;AF=0.125;AN=48;BaseQRankSum=1.78;DP=750;ExcessHet=0.0004;FS=3.941;InbreedingCoeff=0.9939;MLEAC=6;MLEAF=0.125;MQ=60;MQRankSum=0;QD=23.99;ReadPosRankSum=1.65;SOR=0.942	0	tip
I	275452	G	A	302.16	AC=2;AF=0.042;AN=48;DP=632;ExcessHet=0.0464;FS=0;InbreedingCoeff=0.9325;MLEAC=2;MLEAF=0.042;MQ=60;QD=33.57;SOR=0.892	0	tip
I	275461	G	A	780.1	AC=2;AF=0.042;AN=48;DP=642;ExcessHet=0.0464;FS=0;InbreedingCoeff=0.9703;MLEAC=2;MLEAF=0.042;MQ=60;QD=30.24;SOR=0.874	0	tip
I	275571	G	A	2816.91	AC=6;AF=0.125;AN=48;BaseQRankSum=1.64;DP=762;ExcessHet=0.0004;FS=0;InbreedingCoeff=0.9849;MLEAC=6;MLEAF=0.125;MQ=60;MQRankSum=0;QD=27.31;ReadPosRankSum=1.62;SOR=0.672	0	tip
I	277026	G	A	60.77	AC=2;AF=0.042;AN=48;DP=757;ExcessHet=0.0464;FS=0;InbreedingCoeff=0.8758;MLEAC=1;MLEAF=0.021;MQ=60;QD=30.39;SOR=2.303	0	tip
I	277534	T	C	10966	AC=16;AF=0.333;AN=48;BaseQRankSum=1.76;DP=863;ExcessHet=0;FS=3.067;InbreedingCoeff=0.9983;MLEAC=16;MLEAF=0.333;MQ=60;MQRankSum=0;QD=23.94;ReadPosRankSum=1.74;SOR=0.276	0	tip
I	277539	A	T	631.07	AC=2;AF=0.042;AN=48;DP=811;ExcessHet=0.0464;FS=0;InbreedingCoeff=0.9909;MLEAC=2;MLEAF=0.042;MQ=60;QD=30.02;SOR=1.179	0	tip
I	278135	G	C	2859	AC=6;AF=0.125;AN=48;DP=785;ExcessHet=0.0004;FS=0;InbreedingCoeff=0.9789;MLEAC=6;MLEAF=0.125;MQ=60;QD=25.42;SOR=1.179	0	tip
I	278291	T	C	2310.75	AC=6;AF=0.125;AN=48;DP=733;ExcessHet=0.0004;FS=0;InbreedingCoeff=0.9961;MLEAC=6;MLEAF=0.125;MQ=60;QD=25.11;SOR=0.871	0	tip
I	278360	T	A	368.11	AC=2;AF=0.042;AN=48;DP=704;ExcessHet=0.0464;FS=0;InbreedingCoeff=0.9652;MLEAC=2;MLEAF=0.042;MQ=60;QD=27.95;SOR=0.892	0	tip
I	278375	A	C	2300.89	AC=6;AF=0.125;AN=48;DP=638;ExcessHet=0.0004;FS=0;InbreedingCoeff=0.9847;MLEAC=6;MLEAF=0.125;MQ=60;QD=25.27;SOR=0.8	0	tip
I	279351	A	T	7431.07	AC=16;AF=0.333;AN=48;DP=672;ExcessHet=0;FS=0;InbreedingCoeff=0.9868;MLEAC=16;MLEAF=0.333;MQ=60;QD=27.65;SOR=0.852	0	tip
I	279496	G	A	4652.01	AC=10;AF=0.208;AN=48;DP=746;ExcessHet=0;FS=0;InbreedingCoeff=0.996;MLEAC=10;MLEAF=0.208;MQ=60;QD=34.98;SOR=1.055	0	tip
I	279564	C	A	2811.12	AC=4;AF=0.083;AN=48;DP=736;ExcessHet=0.0031;FS=0;InbreedingCoeff=0.9471;MLEAC=4;MLEAF=0.083;MQ=60;QD=32.31;SOR=1.286	0	tip
I	280306	T	C	2117.11	AC=2;AF=0.042;AN=48;DP=797;ExcessHet=0.0464;FS=0;InbreedingCoeff=0.966;MLEAC=2;MLEAF=0.042;MQ=60;QD=28.61;SOR=0.864	0	tip
I	280330	C	A	1094.07	AC=2;AF=0.042;AN=48;DP=762;ExcessHet=0.0464;FS=0;InbreedingCoeff=0.9938;MLEAC=2;MLEAF=0.042;MQ=60;QD=27.57;SOR=0.77	0	tip
I	280331	C	A	1094.07	AC=2;AF=0.042;AN=48;DP=756;ExcessHet=0.0464;FS=0;InbreedingCoeff=0.9938;MLEAC=2;MLEAF=0.042;MQ=60;QD=29.16;SOR=0.77	0	tip
I	281147	C	T	4679.37	AC=8;AF=0.167;AN=48;DP=771;ExcessHet=0.0001;FS=0;InbreedingCoeff=0.9983;MLEAC=8;MLEAF=0.167;MQ=60;QD=29.8;SOR=0.785	0	tip
I	282151	G	A	7028.09	AC=10;AF=0.208;AN=48;DP=833;ExcessHet=0;FS=0;InbreedingCoeff=0.9672;MLEAC=10;MLEAF=0.208;MQ=60;QD=33;SOR=0.884	0	tip
I	284728	A	C	13118.7	AC=16;AF=0.333;AN=48;DP=955;ExcessHet=0;FS=0;InbreedingCoeff=0.9809;MLEAC=16;MLEAF=0.333;MQ=60;QD=33.04;SOR=0.921	0	tip
I	285910	G	C	1238.15	AC=2;AF=0.042;AN=48;DP=811;ExcessHet=0.0464;FS=0;InbreedingCoeff=0.9373;MLEAC=2;MLEAF=0.042;MQ=60;QD=26.46;SOR=0.976	0	tip
I	286083	A	C	2425	AC=6;AF=0.125;AN=48;DP=792;ExcessHet=0.0004;FS=0;InbreedingCoeff=0.9788;MLEAC=6;MLEAF=0.125;MQ=60;QD=27.76;SOR=1.179	0	tip
I	287285	A	G	8047.43	AC=16;AF=0.333;AN=48;DP=795;ExcessHet=0;FS=0;InbreedingCoeff=0.9944;MLEAC=16;MLEAF=0.333;MQ=60;QD=34.1;SOR=1.208	0	tip
I	287737	C	T	1930.86	AC=6;AF=0.125;AN=48;DP=762;ExcessHet=0.0004;FS=0;InbreedingCoeff=0.929;MLEAC=6;MLEAF=0.125;MQ=60;QD=30.88;SOR=1.022	0	tip
I	288744	G	A	518.08	AC=2;AF=0.042;AN=48;DP=791;ExcessHet=0.0464;FS=0;InbreedingCoeff=0.9842;MLEAC=2;MLEAF=0.042;MQ=60;QD=32.38;SOR=2.584	0	tip
I	288856	G	A	3096.9	AC=6;AF=0.125;AN=48;BaseQRankSum=1.65;DP=785;ExcessHet=0.0004;FS=0;InbreedingCoeff=0.9855;MLEAC=6;MLEAF=0.125;MQ=60;MQRankSum=0;QD=29.58;ReadPosRankSum=1.6;SOR=0.675	0	tip
I	288999	C	G	1821.18	AC=2;AF=0.042;AN=48;DP=797;ExcessHet=0.0464;FS=0;InbreedingCoeff=0.9171;MLEAC=2;MLEAF=0.042;MQ=60;QD=27.49;SOR=0.693	0	tip
I	289570	A	C	2497.2	AC=6;AF=0.125;AN=48;BaseQRankSum=0.263;DP=818;ExcessHet=0.0004;FS=0;InbreedingCoeff=0.9641;MLEAC=6;MLEAF=0.125;MQ=60;MQRankSum=0;QD=32.3;ReadPosRankSum=-0.875;SOR=0.302	0	tip
I	290390	T	C	1133.14	AC=2;AF=0.042;AN=48;DP=705;ExcessHet=0.0464;FS=0;InbreedingCoeff=0.944;MLEAC=2;MLEAF=0.042;MQ=55.93;QD=28.17;SOR=0.693	0	tip
I	292182	T	C	175.82	AC=2;AF=0.042;AN=48;DP=368;ExcessHet=0.0464;FS=0;InbreedingCoeff=0.8722;MLEAC=1;MLEAF=0.021;MQ=60;QD=29.3;SOR=2.303	0	tip
I	292287	T	A	8242.7	AC=16;AF=0.333;AN=48;DP=763;ExcessHet=0;FS=0;InbreedingCoeff=0.9811;MLEAC=16;MLEAF=0.333;MQ=60;QD=32.58;SOR=0.987	0	tip
I	292654	G	A	183.25	AC=2;AF=0.042;AN=48;DP=698;ExcessHet=0.0464;FS=0;InbreedingCoeff=0.9872;MLEAC=2;MLEAF=0.042;MQ=60;QD=26.18;SOR=1.609	0	tip
I	292676	G	A	347.08	AC=2;AF=0.042;AN=48;DP=699;ExcessHet=0.0464;FS=0;InbreedingCoeff=0.985;MLEAC=2;MLEAF=0.042;MQ=60;QD=34.71;SOR=1.085	0	tip
I	292697	A	G	3039.88	AC=4;AF=0.083;AN=48;DP=723;ExcessHet=0.0031;FS=0;InbreedingCoeff=0.9823;MLEAC=4;MLEAF=0.083;MQ=60;QD=32.34;SOR=0.78	0	tip
I	294121	T	C	2977.84	AC=6;AF=0.125;AN=48;DP=695;ExcessHet=0.0004;FS=0;InbreedingCoeff=0.9903;MLEAC=6;MLEAF=0.125;MQ=60;QD=25.57;SOR=0.832	0	tip
I	294533	G	T	2559.86	AC=6;AF=0.125;AN=48;DP=683;ExcessHet=0.0004;FS=0;InbreedingCoeff=0.9886;MLEAC=6;MLEAF=0.125;MQ=60;QD=27.07;SOR=0.723	0	tip
I	294772	T	C	2053.91	AC=4;AF=0.083;AN=48;DP=750;ExcessHet=0.0031;FS=0;InbreedingCoeff=0.9773;MLEAC=4;MLEAF=0.083;MQ=58.2;QD=33.13;SOR=0.899	0	tip
I	295919	C	T	32599.2	AC=46;AF=0.958;AN=48;DP=1000;ExcessHet=0.0464;FS=0;InbreedingCoeff=0.9832;MLEAC=46;MLEAF=0.958;MQ=56.93;QD=33.92;SOR=0.891	0	tip
I	296041	G	T	770.15	AC=2;AF=0.042;AN=48;DP=687;ExcessHet=0.0464;FS=0;InbreedingCoeff=0.9363;MLEAC=2;MLEAF=0.042;MQ=60;QD=32.59;SOR=0.892	0	tip
I	296435	C	G	2294.07	AC=2;AF=0.042;AN=48;DP=809;ExcessHet=0.0464;FS=0;InbreedingCoeff=0.9968;MLEAC=2;MLEAF=0.042;MQ=60;QD=33.09;SOR=1.437	0	tip
I	297083	T	C	7211.02	AC=16;AF=0.333;AN=48;DP=587;ExcessHet=0;FS=0;InbreedingCoeff=0.9681;MLEAC=16;MLEAF=0.333;MQ=60;QD=24.79;SOR=1.149	0	tip
I	297835	A	G	2127	AC=6;AF=0.125;AN=48;DP=757;ExcessHet=0.0004;FS=0;InbreedingCoeff=0.979;MLEAC=6;MLEAF=0.125;MQ=60;QD=32.19;SOR=1.571	0	tip
I	299573	C	T	2671.12	AC=4;AF=0.083;AN=48;DP=768;ExcessHet=0.0031;FS=0;InbreedingCoeff=0.9469;MLEAC=4;MLEAF=0.083;MQ=60;QD=31.06;SOR=0.74	0	tip
I	300319	C	T	9097.38	AC=8;AF=0.167;AN=48;DP=925;ExcessHet=0.0001;FS=0;InbreedingCoeff=0.9976;MLEAC=8;MLEAF=0.167;MQ=60;QD=32.03;SOR=0.843	0	tip
I	304259	A	T	1340.32	AC=2;AF=0.042;AN=48;DP=623;ExcessHet=0.0464;FS=0;InbreedingCoeff=0.8451;MLEAC=2;MLEAF=0.042;MQ=60;QD=33.11;SOR=1.044	0	tip
I	304260	T	A	1340.32	AC=2;AF=0.042;AN=48;DP=621;ExcessHet=0.0464;FS=0;InbreedingCoeff=0.8452;MLEAC=2;MLEAF=0.042;MQ=60;QD=28.99;SOR=1.143	0	tip
I	306296	A	G	2385.74	AC=6;AF=0.125;AN=48;DP=736;ExcessHet=0.0004;FS=0;InbreedingCoeff=0.9385;MLEAC=6;MLEAF=0.125;MQ=59.91;QD=36.25;SOR=0.793	0	tip
I	306568	G	A	1953.74	AC=6;AF=0.125;AN=48;DP=691;ExcessHet=0.0004;FS=0;InbreedingCoeff=0.9384;MLEAC=6;MLEAF=0.125;MQ=59.26;QD=31.4;SOR=0.952	0	tip
I	308191	G	A	151.88	AC=2;AF=0.042;AN=48;DP=767;ExcessHet=0.0464;FS=0;InbreedingCoeff=0.846;MLEAC=1;MLEAF=0.021;MQ=60;QD=25.31;SOR=1.329	0	tip
I	308599	G	A	133.79	AC=2;AF=0.042;AN=48;DP=712;ExcessHet=0.0464;FS=0;InbreedingCoeff=0.8474;MLEAC=1;MLEAF=0.021;MQ=60;QD=33.45;SOR=3.258	0	tip
I	309693	C	G	2326.93	AC=6;AF=0.125;AN=48;BaseQRankSum=1.75;DP=709;ExcessHet=0.0004;FS=0;InbreedingCoeff=0.9286;MLEAC=6;MLEAF=0.125;MQ=58.03;MQRankSum=1.55;QD=30.41;ReadPosRankSum=1.74;SOR=1.46	0	tip
I	309733	A	G	10962	AC=16;AF=0.333;AN=48;BaseQRankSum=1.74;DP=844;ExcessHet=0;FS=3.15;InbreedingCoeff=0.987;MLEAC=16;MLEAF=0.333;MQ=59.17;MQRankSum=-0.414;QD=34.69;ReadPosRankSum=1.74;SOR=0.336	0	tip
I	309809	T	C	957.08	AC=2;AF=0.042;AN=48;DP=788;ExcessHet=0.0464;FS=0;InbreedingCoeff=0.9868;MLEAC=2;MLEAF=0.042;MQ=59.96;QD=27.7;SOR=0.859	0	tip
I	310399	C	A	2274.71	AC=6;AF=0.125;AN=48;DP=793;ExcessHet=0.0004;FS=0;InbreedingCoeff=0.9992;MLEAC=6;MLEAF=0.125;MQ=60;QD=34.49;SOR=1.316	0	tip
I	311105	A	T	1254.55	AC=2;AF=0.042;AN=48;DP=594;ExcessHet=0.0464;FS=0;InbreedingCoeff=0.774;MLEAC=2;MLEAF=0.042;MQ=53.68;QD=26.99;SOR=0.811	0	tip
I	311857	C	T	1085.86	AC=2;AF=0.042;AN=48;DP=254;ExcessHet=0.0485;FS=0;InbreedingCoeff=0.3644;MLEAC=2;MLEAF=0.042;MQ=60;QD=32.53;SOR=1.302	0	tip
I	312120	G	C	7766.19	AC=16;AF=0.333;AN=48;BaseQRankSum=1.76;DP=729;ExcessHet=0;FS=3.593;InbreedingCoeff=0.9971;MLEAC=16;MLEAF=0.333;MQ=56.65;MQRankSum=1.69;QD=33.62;ReadPosRankSum=1.6;SOR=0.659	0	tip
I	312469	C	G	591.07	AC=2;AF=0.042;AN=48;DP=770;ExcessHet=0.0464;FS=0;InbreedingCoeff=0.9973;MLEAC=2;MLEAF=0.042;MQ=60;QD=27.76;SOR=1.609	0	tip
I	313083	C	G	2997.79	AC=6;AF=0.125;AN=48;DP=751;ExcessHet=0.0004;FS=0;InbreedingCoeff=0.9948;MLEAC=6;MLEAF=0.125;MQ=60;QD=31.68;SOR=0.717	0	tip
I	313113	C	T	964.17	AC=2;AF=0.042;AN=48;BaseQRankSum=1.77;DP=734;ExcessHet=0.0464;FS=0;InbreedingCoeff=0.9307;MLEAC=2;MLEAF=0.042;MQ=60;MQRankSum=0;QD=34.56;ReadPosRankSum=1.74;SOR=0.33	0	tip
I	313120	C	A	4697.91	AC=10;AF=0.208;AN=48;DP=710;ExcessHet=0;FS=0;InbreedingCoeff=0.9987;MLEAC=10;MLEAF=0.208;MQ=60;QD=33.56;SOR=0.844	0	tip
I	313759	C	T	7937.97	AC=16;AF=0.333;AN=48;DP=734;ExcessHet=0;FS=0;InbreedingCoeff=0.9996;MLEAC=16;MLEAF=0.333;MQ=60;QD=27.92;SOR=1.204	0	tip
I	313842	G	A	1254.07	AC=2;AF=0.042;AN=48;DP=569;ExcessHet=0.0464;FS=0;InbreedingCoeff=0.9909;MLEAC=2;MLEAF=0.042;MQ=60;QD=29.86;SOR=0.693	0	tip
I	313902	G	A	216.76	AC=2;AF=0.042;AN=48;DP=613;ExcessHet=0.0464;FS=0;InbreedingCoeff=0.9676;MLEAC=1;MLEAF=0.021;MQ=60;QD=35.54;SOR=1.329	0	tip
I	315256	C	T	306.1	AC=2;AF=0.042;AN=48;DP=702;ExcessHet=0.0464;FS=0;InbreedingCoeff=0.9676;MLEAC=2;MLEAF=0.042;MQ=60;QD=34.01;SOR=0.892	0	tip
I	316142	T	A	983.14	AC=2;AF=0.042;AN=48;DP=647;ExcessHet=0.0464;FS=0;InbreedingCoeff=0.9431;MLEAC=2;MLEAF=0.042;MQ=60;QD=30.66;SOR=1.022	0	tip
I	317046	A	G	2934.91	AC=6;AF=0.125;AN=48;DP=569;ExcessHet=0.0004;FS=0;InbreedingCoeff=0.9248;MLEAC=6;MLEAF=0.125;MQ=60;QD=35.04;SOR=0.747	0	tip
I	317614	G	A	3357.87	AC=6;AF=0.125;AN=48;DP=802;ExcessHet=0.0004;FS=0;InbreedingCoeff=0.9888;MLEAC=6;MLEAF=0.125;MQ=60;QD=29.71;SOR=0.941	0	tip
I	317771	A	T	7532.7	AC=8;AF=0.167;AN=48;DP=872;ExcessHet=0.0001;FS=0;InbreedingCoeff=0.9834;MLEAC=8;MLEAF=0.167;MQ=60;QD=31.92;SOR=0.957	0	tip
I	320916	A	T	2818.83	AC=10;AF=0.208;AN=48;DP=496;ExcessHet=0;FS=0;InbreedingCoeff=0.9532;MLEAC=10;MLEAF=0.208;MQ=60;QD=29.99;SOR=0.826	0	tip
I	321359	G	A	776.38	AC=2;AF=0.042;AN=48;DP=772;ExcessHet=0.0464;FS=0;InbreedingCoeff=0.8496;MLEAC=2;MLEAF=0.042;MQ=60;QD=31.31;SOR=1.127	0	tip
I	321434	C	T	7608	AC=16;AF=0.333;AN=48;BaseQRankSum=1.75;DP=734;ExcessHet=0;FS=3.863;InbreedingCoeff=0.9573;MLEAC=16;MLEAF=0.333;MQ=60;MQRankSum=0;QD=29.24;ReadPosRankSum=1.75;SOR=0.85	0	tip
I	321460	C	A	1172.59	AC=2;AF=0.042;AN=48;DP=615;ExcessHet=0.0464;FS=0;InbreedingCoeff=0.7542;MLEAC=2;MLEAF=0.042;MQ=60;QD=33;SOR=1.863	0	tip
I	321940	T	A	1903.82	AC=6;AF=0.125;AN=48;DP=630;ExcessHet=0.0004;FS=0;InbreedingCoeff=0.9194;MLEAC=6;MLEAF=0.125;MQ=60;QD=34.68;SOR=1.225	0	tip
I	324492	C	T	1042.12	AC=2;AF=0.042;AN=48;DP=645;ExcessHet=0.0464;FS=0;InbreedingCoeff=0.9561;MLEAC=2;MLEAF=0.042;MQ=60;QD=34.6;SOR=1.136	0	tip
I	325114	G	T	4542.3	AC=10;AF=0.208;AN=48;BaseQRankSum=-1.393;DP=643;ExcessHet=0;FS=3.31;InbreedingCoeff=0.908;MLEAC=10;MLEAF=0.208;MQ=60;MQRankSum=0;QD=30.28;ReadPosRankSum=-0.496;SOR=0.463	0	tip
I	326218	T	A	2254.97	AC=6;AF=0.125;AN=48;DP=644;ExcessHet=0.0004;FS=0;InbreedingCoeff=0.9161;MLEAC=6;MLEAF=0.125;MQ=60;QD=26.38;SOR=0.914	0	tip
I	326995	C	T	1073.14	AC=2;AF=0.042;AN=48;DP=681;ExcessHet=0.0464;FS=0;InbreedingCoeff=0.9436;MLEAC=2;MLEAF=0.042;MQ=60;QD=27.33;SOR=0.922	0	tip
I	328305	A	G	961.19	AC=2;AF=0.042;AN=48;DP=706;ExcessHet=0.0464;FS=0;InbreedingCoeff=0.9099;MLEAC=2;MLEAF=0.042;MQ=60;QD=26.39;SOR=1.085	0	tip
I	328312	T	A	2566.88	AC=6;AF=0.125;AN=48;DP=730;ExcessHet=0.0004;FS=0;InbreedingCoeff=0.9867;MLEAC=6;MLEAF=0.125;MQ=60;QD=31.57;SOR=0.986	0	tip
I	328572	C	A	9513.07	AC=16;AF=0.333;AN=48;BaseQRankSum=1.76;DP=786;ExcessHet=0;FS=3.411;InbreedingCoeff=0.9985;MLEAC=16;MLEAF=0.333;MQ=60;MQRankSum=0;QD=27.99;ReadPosRankSum=1.59;SOR=0.527	0	tip
I	329012	T	G	2375.8	AC=6;AF=0.125;AN=48;DP=699;ExcessHet=0.0004;FS=0;InbreedingCoeff=0.994;MLEAC=6;MLEAF=0.125;MQ=60;QD=31.27;SOR=0.892	0	tip
I	330487	T	G	473.14	AC=2;AF=0.042;AN=48;DP=747;ExcessHet=0.0464;FS=0;InbreedingCoeff=0.9445;MLEAC=2;MLEAF=0.042;MQ=60;QD=33.8;SOR=0.976	0	tip
I	330490	G	C	956.16	AC=2;AF=0.042;AN=48;DP=778;ExcessHet=0.0464;FS=0;InbreedingCoeff=0.9298;MLEAC=2;MLEAF=0.042;MQ=60;QD=28.53;SOR=0.77	0	tip
I	330555	G	A	4306.71	AC=8;AF=0.167;AN=48;DP=601;ExcessHet=0.0001;FS=0;InbreedingCoeff=0.9816;MLEAC=8;MLEAF=0.167;MQ=60;QD=33.74;SOR=0.797	0	tip
I	330561	G	A	5104.26	AC=10;AF=0.208;AN=48;BaseQRankSum=1.75;DP=591;ExcessHet=0;FS=3.274;InbreedingCoeff=0.9879;MLEAC=10;MLEAF=0.208;MQ=60;MQRankSum=0;QD=26.69;ReadPosRankSum=1.74;SOR=0.442	0	tip
I	330880	G	T	4777.13	AC=10;AF=0.208;AN=48;DP=728;ExcessHet=0;FS=0;InbreedingCoeff=0.9924;MLEAC=10;MLEAF=0.208;MQ=60;QD=34.62;SOR=0.783	0	tip
I	331600	G	A	5115.82	AC=10;AF=0.208;AN=48;DP=725;ExcessHet=0;FS=0;InbreedingCoeff=0.975;MLEAC=10;MLEAF=0.208;MQ=60;QD=31.19;SOR=0.794	0	tip
I	332094	G	A	9406.1	AC=16;AF=0.333;AN=48;DP=791;ExcessHet=0;FS=0;InbreedingCoeff=0.9981;MLEAC=16;MLEAF=0.333;MQ=60;QD=28.43;SOR=0.772	0	tip
I	332163	A	C	7405.82	AC=16;AF=0.333;AN=48;DP=587;ExcessHet=0;FS=0;InbreedingCoeff=0.9873;MLEAC=16;MLEAF=0.333;MQ=60;QD=33.78;SOR=0.85	0	tip
I	332903	T	A	9976.89	AC=16;AF=0.333;AN=48;BaseQRankSum=1.75;DP=880;ExcessHet=0;FS=0;InbreedingCoeff=0.9887;MLEAC=16;MLEAF=0.333;MQ=60;MQRankSum=0;QD=34.4;ReadPosRankSum=1.74;SOR=0.255	0	tip
I	333075	C	T	308.41	AC=2;AF=0.042;AN=48;DP=778;ExcessHet=0.0464;FS=0;InbreedingCoeff=0.8319;MLEAC=2;MLEAF=0.042;MQ=60;QD=23.72;SOR=0.836	0	tip
I	333315	G	A	1033.43	AC=2;AF=0.042;AN=48;DP=640;ExcessHet=0.0464;FS=0;InbreedingCoeff=0.8198;MLEAC=2;MLEAF=0.042;MQ=60;QD=30.23;SOR=1.22	0	tip
I	333379	C	G	1056.1	AC=2;AF=0.042;AN=48;DP=755;ExcessHet=0.0464;FS=0;InbreedingCoeff=0.9723;MLEAC=2;MLEAF=0.042;MQ=60;QD=24.95;SOR=0.765	0	tip
I	333644	A	G	1712.27	AC=2;AF=0.042;AN=48;DP=748;ExcessHet=0.0464;FS=0;InbreedingCoeff=0.8763;MLEAC=2;MLEAF=0.042;MQ=60;QD=31.13;SOR=0.729	0	tip
I	333855	T	A	3276.55	AC=6;AF=0.125;AN=48;DP=809;ExcessHet=0.0004;FS=0;InbreedingCoeff=0.9768;MLEAC=5;MLEAF=0.104;MQ=60;QD=27.85;SOR=1.207	0	tip
I	334217	T	A	1224.56	AC=2;AF=0.042;AN=48;DP=793;ExcessHet=0.0464;FS=0;InbreedingCoeff=0.7502;MLEAC=2;MLEAF=0.042;MQ=60;QD=32.63;SOR=1.085	0	tip
I	334421	G	A	2896.84	AC=6;AF=0.125;AN=48;DP=675;ExcessHet=0.0004;FS=0;InbreedingCoeff=0.9506;MLEAC=5;MLEAF=0.104;MQ=60;QD=27;SOR=1.226	0	tip
I	334565	G	A	2759.77	AC=6;AF=0.125;AN=48;DP=777;ExcessHet=0.0004;FS=0;InbreedingCoeff=0.994;MLEAC=6;MLEAF=0.125;MQ=60;QD=25.69;SOR=0.811	0	tip
I	334860	A	T	933.18	AC=2;AF=0.042;AN=48;DP=794;ExcessHet=0.0464;FS=0;InbreedingCoeff=0.9143;MLEAC=2;MLEAF=0.042;MQ=60;QD=27.94;SOR=1.708	0	tip
I	335373	C	A	976.4	AC=2;AF=0.042;AN=48;DP=746;ExcessHet=0.0464;FS=0;InbreedingCoeff=0.8373;MLEAC=2;MLEAF=0.042;MQ=60;QD=30.39;SOR=0.77	0	tip
I	336200	C	T	1712.11	AC=2;AF=0.042;AN=48;DP=790;ExcessHet=0.0464;FS=0;InbreedingCoeff=0.9612;MLEAC=2;MLEAF=0.042;MQ=60;QD=28.86;SOR=0.941	0	tip
I	336671	G	A	201.41	AC=2;AF=0.042;AN=48;DP=752;ExcessHet=0.0464;FS=0;InbreedingCoeff=0.843;MLEAC=2;MLEAF=0.042;MQ=60;QD=25.18;SOR=1.179	0	tip
I	337312	A	C	11412.7	AC=16;AF=0.333;AN=48;BaseQRankSum=1.01;DP=768;ExcessHet=0;FS=0;InbreedingCoeff=0.9757;MLEAC=16;MLEAF=0.333;MQ=60;MQRankSum=0;QD=31.27;ReadPosRankSum=1.68;SOR=0.273	0	tip
I	337313	T	C	11412.7	AC=16;AF=0.333;AN=48;DP=786;ExcessHet=0;FS=0;InbreedingCoeff=0.9757;MLEAC=16;MLEAF=0.333;MQ=60;QD=27.84;SOR=0.765	0	tip
I	337956	G	A	234.13	AC=2;AF=0.042;AN=48;DP=692;ExcessHet=0.0464;FS=0;InbreedingCoeff=0.972;MLEAC=2;MLEAF=0.042;MQ=60;QD=29.27;SOR=0.693	0	tip
I	338564	C	A	1153.38	AC=2;AF=0.042;AN=48;DP=785;ExcessHet=0.0464;FS=0;InbreedingCoeff=0.8493;MLEAC=2;MLEAF=0.042;MQ=60;QD=26.4;SOR=0.756	0	tip
I	339363	G	A	8032.95	AC=10;AF=0.208;AN=48;DP=877;ExcessHet=0;FS=0;InbreedingCoeff=0.9712;MLEAC=10;MLEAF=0.208;MQ=60;QD=31.63;SOR=0.758	0	tip
I	339882	A	C	8869.43	AC=16;AF=0.333;AN=48;DP=782;ExcessHet=0;FS=0;InbreedingCoeff=0.9944;MLEAC=16;MLEAF=0.333;MQ=60;QD=33.98;SOR=0.866	0	tip
I	340283	C	A	449.38	AC=2;AF=0.042;AN=48;DP=766;ExcessHet=0.0464;FS=0;InbreedingCoeff=0.8479;MLEAC=2;MLEAF=0.042;MQ=60;QD=29.56;SOR=1.022	0	tip
I	341192	A	G	2638.92	AC=6;AF=0.125;AN=48;BaseQRankSum=1.75;DP=807;ExcessHet=0.0004;FS=3.282;InbreedingCoeff=0.9816;MLEAC=6;MLEAF=0.125;MQ=60;MQRankSum=0;QD=37.92;ReadPosRankSum=1.74;SOR=0.469	0	tip
I	341424	G	T	1886.07	AC=2;AF=0.042;AN=48;DP=847;ExcessHet=0.0464;FS=0;InbreedingCoeff=0.9933;MLEAC=2;MLEAF=0.042;MQ=60;QD=33.68;SOR=1.302	0	tip
I	342021	C	T	38933.4	AC=46;AF=0.958;AN=48;BaseQRankSum=1.97;DP=1192;ExcessHet=0.0464;FS=0;InbreedingCoeff=0.9446;MLEAC=46;MLEAF=0.958;MQ=60;MQRankSum=0;QD=34.64;ReadPosRankSum=2.11;SOR=0.07	0	tip
I	342422	G	A	2202.76	AC=6;AF=0.125;AN=48;DP=765;ExcessHet=0.0004;FS=0;InbreedingCoeff=0.9956;MLEAC=6;MLEAF=0.125;MQ=60;QD=30.93;SOR=1.649	0	tip
I	342938	A	C	3961.41	AC=8;AF=0.167;AN=48;DP=620;ExcessHet=0.0001;FS=0;InbreedingCoeff=0.894;MLEAC=8;MLEAF=0.167;MQ=60;QD=32.47;SOR=0.76	0	tip
I	343331	A	G	38374.1	AC=46;AF=0.958;AN=48;DP=922;ExcessHet=0.0464;FS=0;InbreedingCoeff=0.8372;MLEAC=46;MLEAF=0.958;MQ=59.99;QD=28.08;SOR=0.886	0	tip
I	343346	T	C	1786.12	AC=2;AF=0.042;AN=48;DP=844;ExcessHet=0.0464;FS=0;InbreedingCoeff=0.9536;MLEAC=2;MLEAF=0.042;MQ=60;QD=32.47;SOR=0.804	0	tip
I	344684	C	T	3942.85	AC=8;AF=0.167;AN=48;DP=758;ExcessHet=0.0001;FS=0;InbreedingCoeff=0.9767;MLEAC=8;MLEAF=0.167;MQ=60;QD=31.54;SOR=1.572	0	tip
I	344717	T	C	1188.49	AC=2;AF=0.042;AN=48;DP=672;ExcessHet=0.0464;FS=0;InbreedingCoeff=0.7884;MLEAC=2;MLEAF=0.042;MQ=60;QD=30.74;SOR=1.071	0	tip
I	345093	C	T	7830.31	AC=16;AF=0.333;AN=48;DP=726;ExcessHet=0;FS=0;InbreedingCoeff=0.9927;MLEAC=16;MLEAF=0.333;MQ=60;QD=30.22;SOR=0.801	0	tip
I	345719	T	C	879.21	AC=2;AF=0.042;AN=48;DP=728;ExcessHet=0.0464;FS=0;InbreedingCoeff=0.6198;MLEAC=2;MLEAF=0.042;MQ=60;QD=28.65;SOR=1.23	0	tip
I	346567	A	G	923.48	AC=2;AF=0.042;AN=48;DP=767;ExcessHet=0.0464;FS=0;InbreedingCoeff=0.7967;MLEAC=2;MLEAF=0.042;MQ=60;QD=27.74;SOR=0.963	0	tip
I	346906	A	G	4758.41	AC=8;AF=0.167;AN=48;DP=731;ExcessHet=0.0001;FS=0;InbreedingCoeff=0.8933;MLEAC=8;MLEAF=0.167;MQ=60;QD=33.04;SOR=1.079	0	tip
I	348009	C	T	892.36	AC=2;AF=0.042;AN=48;DP=547;ExcessHet=0.0464;FS=0;InbreedingCoeff=0.5839;MLEAC=2;MLEAF=0.042;MQ=60;QD=31.08;SOR=0.693	0	tip
I	348102	C	T	137.83	AC=2;AF=0.042;AN=48;DP=699;ExcessHet=0.0464;FS=0;InbreedingCoeff=0.5649;MLEAC=1;MLEAF=0.021;MQ=60;QD=27.57;SOR=1.022	0	tip
I	348720	G	A	1355.79	AC=6;AF=0.125;AN=48;DP=696;ExcessHet=0.0004;FS=0;InbreedingCoeff=0.9893;MLEAC=6;MLEAF=0.125;MQ=55.57;QD=33.76;SOR=4.68	0	tip
I	348732	C	T	1204.72	AC=6;AF=0.125;AN=48;DP=690;ExcessHet=0.0004;FS=0;InbreedingCoeff=0.8943;MLEAC=6;MLEAF=0.125;MQ=55;QD=28.91;SOR=4.332	0	tip
I	348734	G	C	1159.01	AC=6;AF=0.125;AN=48;DP=689;ExcessHet=0.0004;FS=0;InbreedingCoeff=0.9704;MLEAC=6;MLEAF=0.125;MQ=54.87;QD=28.2;SOR=4.332	0	tip
I	348747	C	T	1069.05	AC=6;AF=0.125;AN=48;DP=730;ExcessHet=0.0004;FS=0;InbreedingCoeff=0.9651;MLEAC=6;MLEAF=0.125;MQ=52.41;QD=27.28;SOR=3.816	0	tip
I	348763	G	A	665.91	AC=6;AF=0.125;AN=48;DP=585;ExcessHet=0.0004;FS=0;InbreedingCoeff=0.9446;MLEAC=5;MLEAF=0.104;MQ=48.29;QD=24.86;SOR=2.985	0	tip
I	348776	A	C	314.18	AC=6;AF=0.125;AN=48;DP=609;ExcessHet=0.0004;FS=0;InbreedingCoeff=0.868;MLEAC=4;MLEAF=0.083;MQ=45.18;QD=34.54;SOR=4.407	0	tip
I	349623	T	G	9575.69	AC=16;AF=0.333;AN=48;DP=826;ExcessHet=0;FS=0;InbreedingCoeff=0.9805;MLEAC=16;MLEAF=0.333;MQ=60;QD=26.31;SOR=0.794	0	tip
I	349730	G	A	3055.24	AC=6;AF=0.125;AN=48;DP=786;ExcessHet=0.0004;FS=0;InbreedingCoeff=0.9595;MLEAC=6;MLEAF=0.125;MQ=60;QD=28.81;SOR=1.207	0	tip
I	350166	C	A	250.32	AC=2;AF=0.042;AN=48;DP=716;ExcessHet=0.0464;FS=0;InbreedingCoeff=0.8452;MLEAC=2;MLEAF=0.042;MQ=60;QD=25.03;SOR=1.085	0	tip
I	350207	A	G	1006.49	AC=2;AF=0.042;AN=48;DP=773;ExcessHet=0.0464;FS=0;InbreedingCoeff=0.791;MLEAC=2;MLEAF=0.042;MQ=60;QD=31.3;SOR=1.445	0	tip
I	350478	G	T	2709.79	AC=6;AF=0.125;AN=48;DP=815;ExcessHet=0.0004;FS=0;InbreedingCoeff=0.9939;MLEAC=6;MLEAF=0.125;MQ=60;QD=32.07;SOR=0.99	0	tip
I	350541	A	G	282.09	AC=2;AF=0.042;AN=48;DP=769;ExcessHet=0.0464;FS=0;InbreedingCoeff=0.9775;MLEAC=2;MLEAF=0.042;MQ=60;QD=25.64;SOR=0.859	0	tip
I	351199	T	C	2123.41	AC=6;AF=0.125;AN=48;DP=785;ExcessHet=0.0004;FS=0;InbreedingCoeff=0.9487;MLEAC=5;MLEAF=0.104;MQ=60;QD=27.15;SOR=0.765	0	tip
I	351650	A	G	1101.5	AC=2;AF=0.042;AN=48;DP=745;ExcessHet=0.0464;FS=0;InbreedingCoeff=0.785;MLEAC=2;MLEAF=0.042;MQ=60;QD=33.92;SOR=1.302	0	tip
I	351969	C	A	2341.91	AC=6;AF=0.125;AN=48;DP=788;ExcessHet=0.0004;FS=0;InbreedingCoeff=0.9937;MLEAC=6;MLEAF=0.125;MQ=60;QD=25.56;SOR=1.214	0	tip
I	354240	G	C	936.08	AC=2;AF=0.042;AN=48;DP=668;ExcessHet=0.0464;FS=0;InbreedingCoeff=0.9822;MLEAC=2;MLEAF=0.042;MQ=60;QD=28.66;SOR=0.859	0	tip
I	354763	C	T	3601.79	AC=4;AF=0.083;AN=48;DP=1083;ExcessHet=0.0031;FS=0;InbreedingCoeff=1;MLEAC=4;MLEAF=0.083;MQ=60;QD=27.92;SOR=1.068	0	tip
I	354820	C	G	11100.9	AC=16;AF=0.333;AN=48;DP=1105;ExcessHet=0;FS=0;InbreedingCoeff=0.9998;MLEAC=16;MLEAF=0.333;MQ=60;QD=33.95;SOR=0.749	0	tip
I	356252	G	A	8862.95	AC=16;AF=0.333;AN=48;BaseQRankSum=1.03;DP=854;ExcessHet=0;FS=0;InbreedingCoeff=1;MLEAC=16;MLEAF=0.333;MQ=60;MQRankSum=0;QD=25.81;ReadPosRankSum=0.771;SOR=0.285	0	tip
I	357024	C	T	756.68	AC=2;AF=0.042;AN=48;BaseQRankSum=0.957;DP=1041;ExcessHet=0.0464;FS=4.821;InbreedingCoeff=0.789;MLEAC=2;MLEAF=0.042;MQ=59.42;MQRankSum=2.28;QD=26.09;ReadPosRankSum=1.3;SOR=0.419	0	tip
I	357343	C	T	1853.73	AC=6;AF=0.125;AN=48;DP=773;ExcessHet=0.0004;FS=0;InbreedingCoeff=1;MLEAC=6;MLEAF=0.125;MQ=60;QD=30.82;SOR=1.007	0	tip
I	358411	T	C	11245	AC=16;AF=0.333;AN=48;DP=894;ExcessHet=0;FS=0;InbreedingCoeff=0.9998;MLEAC=16;MLEAF=0.333;MQ=60;QD=28.52;SOR=1.038	0	tip
I	358608	G	A	1617.06	AC=2;AF=0.042;AN=48;DP=796;ExcessHet=0.0464;FS=0;InbreedingCoeff=0.9986;MLEAC=2;MLEAF=0.042;MQ=60;QD=29.95;SOR=1.022	0	tip
I	358903	G	A	5503.43	AC=8;AF=0.167;AN=48;BaseQRankSum=1.34;DP=806;ExcessHet=0.0001;FS=0;InbreedingCoeff=0.9953;MLEAC=8;MLEAF=0.167;MQ=60;MQRankSum=0;QD=32.18;ReadPosRankSum=-1.027;SOR=0.253	0	tip
I	360254	G	A	1373.11	AC=2;AF=0.042;AN=48;DP=805;ExcessHet=0.0464;FS=0;InbreedingCoeff=0.9657;MLEAC=2;MLEAF=0.042;MQ=60;QD=27.43;SOR=0.88	0	tip
I	360367	T	C	9093.76	AC=8;AF=0.167;AN=48;DP=853;ExcessHet=0.0001;FS=0;InbreedingCoeff=0.9805;MLEAC=8;MLEAF=0.167;MQ=60;QD=34.32;SOR=0.701	0	tip
I	360459	T	A	2596.91	AC=6;AF=0.125;AN=48;DP=765;ExcessHet=0.0004;FS=0;InbreedingCoeff=0.985;MLEAC=6;MLEAF=0.125;MQ=60;QD=32;SOR=0.836	0	tip
I	360460	C	T	2596.89	AC=6;AF=0.125;AN=48;DP=765;ExcessHet=0.0004;FS=0;InbreedingCoeff=0.9865;MLEAC=6;MLEAF=0.125;MQ=60;QD=27.64;SOR=0.906	0	tip
I	360522	C	T	2755.82	AC=4;AF=0.083;AN=48;DP=775;ExcessHet=0.0031;FS=0;InbreedingCoeff=0.9946;MLEAC=4;MLEAF=0.083;MQ=60;QD=32.81;SOR=1.275	0	tip
I	360637	G	A	1244.07	AC=2;AF=0.042;AN=48;BaseQRankSum=-1.082;DP=796;ExcessHet=0.0464;FS=3.047;InbreedingCoeff=0.95;MLEAC=1;MLEAF=0.021;MQ=60;MQRankSum=0;QD=26.78;ReadPosRankSum=-0.178;SOR=1.981	0	tip
I	360775	C	A	1411.14	AC=2;AF=0.042;AN=48;DP=831;ExcessHet=0.0464;FS=0;InbreedingCoeff=0.9434;MLEAC=2;MLEAF=0.042;MQ=60;QD=34.42;SOR=1.206	0	tip
I	361461	C	T	774.1	AC=2;AF=0.042;AN=48;BaseQRankSum=1.75;DP=656;ExcessHet=0.0464;FS=0;InbreedingCoeff=0.9718;MLEAC=2;MLEAF=0.042;MQ=60;MQRankSum=0;QD=35.2;ReadPosRankSum=1.74;SOR=1.358	0	tip
I	361922	A	C	14617	AC=16;AF=0.333;AN=48;BaseQRankSum=2.67;DP=997;ExcessHet=0;FS=0;InbreedingCoeff=0.9996;MLEAC=16;MLEAF=0.333;MQ=60;MQRankSum=0;QD=33.68;ReadPosRankSum=0.669;SOR=0.128	0	tip
I	361968	T	C	624.08	AC=2;AF=0.042;AN=48;DP=779;ExcessHet=0.0464;FS=0;InbreedingCoeff=0.9894;MLEAC=2;MLEAF=0.042;MQ=60;QD=34.67;SOR=0.914	0	tip
I	362263	C	T	1070.07	AC=2;AF=0.042;AN=48;DP=784;ExcessHet=0.0464;FS=0;InbreedingCoeff=0.9916;MLEAC=2;MLEAF=0.042;MQ=60;QD=30.26;SOR=2.226	0	tip
I	362279	G	T	421.07	AC=2;AF=0.042;AN=48;DP=802;ExcessHet=0.0464;FS=0;InbreedingCoeff=0.9918;MLEAC=2;MLEAF=0.042;MQ=60;QD=32.39;SOR=2.147	0	tip
I	362581	A	T	669.23	AC=2;AF=0.042;AN=48;DP=694;ExcessHet=0.0464;FS=0;InbreedingCoeff=0.8971;MLEAC=2;MLEAF=0.042;MQ=60;QD=26.77;SOR=0.941	0	tip
I	363440	C	T	3481.07	AC=2;AF=0.042;AN=48;DP=881;ExcessHet=0.0464;FS=0;InbreedingCoeff=0.9959;MLEAC=2;MLEAF=0.042;MQ=60;QD=32.53;SOR=0.789	0	tip
I	363614	C	A	9428.52	AC=8;AF=0.167;AN=48;DP=905;ExcessHet=0.0001;FS=0;InbreedingCoeff=0.9911;MLEAC=8;MLEAF=0.167;MQ=60;QD=32.4;SOR=0.847	0	tip
I	363853	G	A	676.12	AC=2;AF=0.042;AN=48;DP=756;ExcessHet=0.0464;FS=0;InbreedingCoeff=0.9536;MLEAC=2;MLEAF=0.042;MQ=60;QD=27.04;SOR=0.77	0	tip
I	364063	C	A	1088.4	AC=2;AF=0.042;AN=48;DP=655;ExcessHet=0.0464;FS=0;InbreedingCoeff=0.8331;MLEAC=2;MLEAF=0.042;MQ=60;QD=30.9;SOR=1.609	0	tip
I	364124	A	G	1069.36	AC=2;AF=0.042;AN=48;BaseQRankSum=1.39;DP=524;ExcessHet=0.0464;FS=0;InbreedingCoeff=0.8268;MLEAC=2;MLEAF=0.042;MQ=60;MQRankSum=0;QD=27.75;ReadPosRankSum=-1.437;SOR=0.557	0	tip
I	364198	G	T	937.3	AC=4;AF=0.083;AN=48;DP=539;ExcessHet=0.0031;FS=0;InbreedingCoeff=0.9162;MLEAC=4;MLEAF=0.083;MQ=60;QD=31.24;SOR=0.693	0	tip
I	364275	A	C	5318.39	AC=16;AF=0.333;AN=48;DP=471;ExcessHet=0;FS=0;InbreedingCoeff=0.9202;MLEAC=16;MLEAF=0.333;MQ=60;QD=35.59;SOR=0.996	0	tip
I	364645	C	T	741.06	AC=2;AF=0.042;AN=48;DP=678;ExcessHet=0.0464;FS=0;InbreedingCoeff=0.9986;MLEAC=2;MLEAF=0.042;MQ=60;QD=32.22;SOR=1.179	0	tip
I	364715	T	A	2108.06	AC=2;AF=0.042;AN=48;DP=811;ExcessHet=0.0464;FS=0;InbreedingCoeff=0.9997;MLEAC=2;MLEAF=0.042;MQ=60;QD=31;SOR=0.752	0	tip
I	364864	T	C	234.31	AC=2;AF=0.042;AN=48;DP=738;ExcessHet=0.0464;FS=0;InbreedingCoeff=0.9502;MLEAC=2;MLEAF=0.042;MQ=60;QD=33.47;SOR=0.941	0	tip
I	365499	A	G	4567.79	AC=4;AF=0.083;AN=48;DP=915;ExcessHet=0.0031;FS=0;InbreedingCoeff=1;MLEAC=4;MLEAF=0.083;MQ=60;QD=28.2;SOR=0.938	0	tip
I	366496	C	A	1212.06	AC=2;AF=0.042;AN=48;DP=807;ExcessHet=0.0464;FS=0;InbreedingCoeff=0.9997;MLEAC=2;MLEAF=0.042;MQ=60;QD=32.01;SOR=1.214	0	tip
I	366521	C	A	4421.34	AC=8;AF=0.167;AN=48;DP=822;ExcessHet=0.0001;FS=0;InbreedingCoeff=1;MLEAC=8;MLEAF=0.167;MQ=60;QD=33.75;SOR=0.983	0	tip
I	367106	G	A	1590.07	AC=2;AF=0.042;AN=48;DP=780;ExcessHet=0.0464;FS=0;InbreedingCoeff=0.9941;MLEAC=2;MLEAF=0.042;MQ=60;QD=29.45;SOR=0.931	0	tip
I	367691	A	G	10548.9	AC=16;AF=0.333;AN=48;DP=827;ExcessHet=0;FS=0;InbreedingCoeff=0.9888;MLEAC=16;MLEAF=0.333;MQ=60;QD=27.73;SOR=0.798	0	tip
I	367970	C	T	979.1	AC=2;AF=0.042;AN=48;DP=789;ExcessHet=0.0464;FS=0;InbreedingCoeff=0.9697;MLEAC=2;MLEAF=0.042;MQ=60;QD=30.13;SOR=0.941	0	tip
I	368459	T	C	354.12	AC=2;AF=0.042;AN=48;DP=544;ExcessHet=0.0464;FS=0;InbreedingCoeff=0.9554;MLEAC=2;MLEAF=0.042;MQ=60;QD=23.61;SOR=0.818	0	tip
I	370266	C	T	5282.72	AC=8;AF=0.167;AN=48;DP=714;ExcessHet=0.0001;FS=0;InbreedingCoeff=0.9806;MLEAC=8;MLEAF=0.167;MQ=60;QD=33.22;SOR=1.537	0	tip
I	370456	T	C	1470.11	AC=2;AF=0.042;AN=48;DP=803;ExcessHet=0.0464;FS=0;InbreedingCoeff=0.9603;MLEAC=2;MLEAF=0.042;MQ=60;QD=33.04;SOR=1.432	0	tip
I	371168	T	C	2639.74	AC=6;AF=0.125;AN=48;DP=770;ExcessHet=0.0004;FS=0;InbreedingCoeff=0.9992;MLEAC=6;MLEAF=0.125;MQ=60;QD=31.27;SOR=1.24	0	tip
I	371248	T	G	6189.89	AC=10;AF=0.208;AN=48;DP=810;ExcessHet=0;FS=0;InbreedingCoeff=0.9997;MLEAC=10;MLEAF=0.208;MQ=60;QD=34.01;SOR=1.075	0	tip
I	371443	G	A	9635.94	AC=10;AF=0.208;AN=48;BaseQRankSum=-0.917;DP=994;ExcessHet=0;FS=3.202;InbreedingCoeff=0.998;MLEAC=10;MLEAF=0.208;MQ=60;MQRankSum=0;QD=32.01;ReadPosRankSum=-1.517;SOR=0.374	0	tip
I	371524	G	T	1051.06	AC=2;AF=0.042;AN=48;DP=917;ExcessHet=0.0464;FS=0;InbreedingCoeff=0.9998;MLEAC=2;MLEAF=0.042;MQ=60;QD=29.2;SOR=1.061	0	tip
I	371916	A	G	3717.7	AC=8;AF=0.167;AN=48;DP=736;ExcessHet=0.0001;FS=0;InbreedingCoeff=0.9833;MLEAC=8;MLEAF=0.167;MQ=60;QD=32.05;SOR=1.238	0	tip
I	372190	A	G	8903.67	AC=16;AF=0.333;AN=48;DP=790;ExcessHet=0;FS=0;InbreedingCoeff=0.9811;MLEAC=16;MLEAF=0.333;MQ=60;QD=29.5;SOR=0.767	0	tip
I	372457	T	A	11204.5	AC=16;AF=0.333;AN=48;DP=766;ExcessHet=0;FS=0;InbreedingCoeff=0.993;MLEAC=16;MLEAF=0.333;MQ=60;QD=31.4;SOR=0.79	0	tip
I	372639	C	T	622.1	AC=2;AF=0.042;AN=48;DP=799;ExcessHet=0.0464;FS=0;InbreedingCoeff=0.9691;MLEAC=2;MLEAF=0.042;MQ=60;QD=31.11;SOR=1.402	0	tip
I	372744	T	A	474.14	AC=2;AF=0.042;AN=48;DP=763;ExcessHet=0.0464;FS=0;InbreedingCoeff=0.9411;MLEAC=2;MLEAF=0.042;MQ=60;QD=33.87;SOR=0.693	0	tip
I	373580	C	T	2806.8	AC=4;AF=0.083;AN=48;DP=839;ExcessHet=0.0031;FS=0;InbreedingCoeff=0.9994;MLEAC=4;MLEAF=0.083;MQ=60;QD=34.65;SOR=0.995	0	tip
I	373662	T	C	10873.9	AC=16;AF=0.333;AN=48;DP=927;ExcessHet=0;FS=0;InbreedingCoeff=1;MLEAC=16;MLEAF=0.333;MQ=60;QD=34.74;SOR=1.038	0	tip
I	373744	A	G	2906.74	AC=6;AF=0.125;AN=48;DP=737;ExcessHet=0.0004;FS=0;InbreedingCoeff=0.9991;MLEAC=6;MLEAF=0.125;MQ=60;QD=27.94;SOR=0.746	0	tip
I	374098	T	A	1536.08	AC=2;AF=0.042;AN=48;DP=768;ExcessHet=0.0464;FS=0;InbreedingCoeff=0.9886;MLEAC=2;MLEAF=0.042;MQ=60;QD=28.02;SOR=1.329	0	tip
I	374302	G	T	2285.73	AC=6;AF=0.125;AN=48;DP=851;ExcessHet=0.0004;FS=0;InbreedingCoeff=0.9999;MLEAC=6;MLEAF=0.125;MQ=60;QD=25.75;SOR=0.728	0	tip
I	374754	C	T	8724.84	AC=16;AF=0.333;AN=48;DP=724;ExcessHet=0;FS=0;InbreedingCoeff=0.9962;MLEAC=16;MLEAF=0.333;MQ=60;QD=32.31;SOR=0.775	0	tip
I	375069	C	T	1044.06	AC=2;AF=0.042;AN=48;DP=873;ExcessHet=0.0464;FS=0;InbreedingCoeff=0.9997;MLEAC=2;MLEAF=0.042;MQ=60;QD=28.43;SOR=1.022	0	tip
I	376437	A	T	6012.83	AC=8;AF=0.167;AN=48;DP=743;ExcessHet=0.0001;FS=0;InbreedingCoeff=0.9282;MLEAC=8;MLEAF=0.167;MQ=60;QD=25.76;SOR=0.723	0	tip
I	376438	C	T	6010.53	AC=8;AF=0.167;AN=48;DP=742;ExcessHet=0.0001;FS=0;InbreedingCoeff=0.9907;MLEAC=8;MLEAF=0.167;MQ=60;QD=28.09;SOR=0.738	0	tip
I	377078	T	C	9367.94	AC=16;AF=0.333;AN=48;BaseQRankSum=-1.361;DP=857;ExcessHet=0;FS=4.449;InbreedingCoeff=1;MLEAC=16;MLEAF=0.333;MQ=60;MQRankSum=0;QD=34.31;ReadPosRankSum=-0.965;SOR=1.246	0	tip
I	377847	A	C	1096.06	AC=2;AF=0.042;AN=48;DP=844;ExcessHet=0.0464;FS=0;InbreedingCoeff=0.9994;MLEAC=2;MLEAF=0.042;MQ=60;QD=33.1;SOR=1.302	0	tip
I	378061	C	G	651.06	AC=2;AF=0.042;AN=48;DP=834;ExcessHet=0.0464;FS=0;InbreedingCoeff=0.9999;MLEAC=2;MLEAF=0.042;MQ=60;QD=32.55;SOR=2.093	0	tip
I	378171	A	T	2609.73	AC=6;AF=0.125;AN=48;DP=861;ExcessHet=0.0004;FS=0;InbreedingCoeff=1;MLEAC=6;MLEAF=0.125;MQ=60;QD=30.58;SOR=0.814	0	tip
I	378414	C	T	2064.79	AC=4;AF=0.083;AN=48;DP=798;ExcessHet=0.0031;FS=0;InbreedingCoeff=0.9999;MLEAC=4;MLEAF=0.083;MQ=60;QD=33.3;SOR=1.888	0	tip
I	378679	T	A	1100.06	AC=2;AF=0.042;AN=48;DP=775;ExcessHet=0.0464;FS=0;InbreedingCoeff=0.9993;MLEAC=2;MLEAF=0.042;MQ=60;QD=29.04;SOR=1.022	0	tip
I	378993	C	T	680.06	AC=2;AF=0.042;AN=48;DP=716;ExcessHet=0.0464;FS=0;InbreedingCoeff=0.9985;MLEAC=2;MLEAF=0.042;MQ=60;QD=33.75;SOR=1.371	0	tip
I	379549	A	G	1027.06	AC=2;AF=0.042;AN=48;DP=813;ExcessHet=0.0464;FS=0;InbreedingCoeff=0.9996;MLEAC=2;MLEAF=0.042;MQ=60;QD=32.1;SOR=1.112	0	tip
I	379767	A	G	1294.02	AC=4;AF=0.083;AN=48;DP=687;ExcessHet=0.0031;FS=0;InbreedingCoeff=0.9579;MLEAC=4;MLEAF=0.083;MQ=60;QD=31.56;SOR=0.954	0	tip
I	380557	G	C	9945.19	AC=16;AF=0.333;AN=48;BaseQRankSum=0.165;DP=805;ExcessHet=0;FS=0;InbreedingCoeff=0.9971;MLEAC=16;MLEAF=0.333;MQ=60;MQRankSum=0;QD=29.98;ReadPosRankSum=0.294;SOR=1.046	0	tip
I	382437	G	A	2341.07	AC=2;AF=0.042;AN=48;DP=858;ExcessHet=0.0464;FS=0;InbreedingCoeff=0.9959;MLEAC=2;MLEAF=0.042;MQ=60;QD=29.63;SOR=1.003	0	tip
I	383475	G	T	2878.87	AC=6;AF=0.125;AN=48;DP=809;ExcessHet=0.0004;FS=0;InbreedingCoeff=0.9888;MLEAC=6;MLEAF=0.125;MQ=60;QD=28.01;SOR=1.194	0	tip
I	383498	T	C	2271.25	AC=6;AF=0.125;AN=48;BaseQRankSum=1.75;DP=794;ExcessHet=0.0004;FS=0;InbreedingCoeff=0.9628;MLEAC=6;MLEAF=0.125;MQ=60;MQRankSum=0;QD=31.02;ReadPosRankSum=1.57;SOR=0.392	0	tip
I	384262	T	G	812.2	AC=2;AF=0.042;AN=48;DP=708;ExcessHet=0.0464;FS=0;InbreedingCoeff=0.9073;MLEAC=2;MLEAF=0.042;MQ=60;QD=31.97;SOR=1.127	0	tip
I	384816	C	T	1487.15	AC=2;AF=0.042;AN=48;DP=644;ExcessHet=0.0464;FS=0;InbreedingCoeff=0.9356;MLEAC=2;MLEAF=0.042;MQ=60;QD=25.69;SOR=1.179	0	tip
I	385433	T	C	5917.8	AC=16;AF=0.333;AN=48;DP=538;ExcessHet=0;FS=0;InbreedingCoeff=0.9784;MLEAC=16;MLEAF=0.333;MQ=60;QD=28.31;SOR=0.743	0	tip
I	387577	A	G	9740.1	AC=16;AF=0.333;AN=48;DP=805;ExcessHet=0;FS=0;InbreedingCoeff=0.9982;MLEAC=16;MLEAF=0.333;MQ=60;QD=34.18;SOR=1.059	0	tip
I	387585	A	G	477.07	AC=2;AF=0.042;AN=48;DP=803;ExcessHet=0.0464;FS=0;InbreedingCoeff=0.9973;MLEAC=2;MLEAF=0.042;MQ=60;QD=31.8;SOR=1.473	0	tip
I	387658	T	A	3122.8	AC=4;AF=0.083;AN=48;DP=801;ExcessHet=0.0031;FS=0;InbreedingCoeff=0.998;MLEAC=4;MLEAF=0.083;MQ=60;QD=32.19;SOR=0.941	0	tip
I	388101	C	T	274.74	AC=2;AF=0.042;AN=48;DP=562;ExcessHet=0.0464;FS=0;InbreedingCoeff=0.704;MLEAC=2;MLEAF=0.042;MQ=60;QD=30.53;SOR=0.892	0	tip
I	388198	T	A	2122.21	AC=6;AF=0.125;AN=48;DP=407;ExcessHet=0.0004;FS=0;InbreedingCoeff=0.8689;MLEAC=6;MLEAF=0.125;MQ=60;QD=30.16;SOR=1.48	0	tip
I	388401	T	C	2051.25	AC=6;AF=0.125;AN=48;DP=569;ExcessHet=0.0004;FS=0;InbreedingCoeff=0.9625;MLEAC=6;MLEAF=0.125;MQ=60;QD=31.57;SOR=0.808	0	tip
I	388489	T	C	1171.58	AC=4;AF=0.083;AN=48;DP=494;ExcessHet=0.0031;FS=0;InbreedingCoeff=0.8895;MLEAC=4;MLEAF=0.083;MQ=60;QD=29.29;SOR=1.022	0	tip
I	388585	G	A	568.14	AC=2;AF=0.042;AN=48;DP=785;ExcessHet=0.0464;FS=0;InbreedingCoeff=0.9437;MLEAC=2;MLEAF=0.042;MQ=59.2;QD=31.56;SOR=1.179	0	tip
I	388654	C	T	882.12	AC=2;AF=0.042;AN=48;BaseQRankSum=1.62;DP=735;ExcessHet=0.0464;FS=0;InbreedingCoeff=0.9801;MLEAC=1;MLEAF=0.021;MQ=59.43;MQRankSum=0;QD=27.22;ReadPosRankSum=1.47;SOR=0.468	0	tip
I	390110	G	T	1612.23	AC=2;AF=0.042;AN=48;DP=771;ExcessHet=0.0464;FS=0;InbreedingCoeff=0.9008;MLEAC=2;MLEAF=0.042;MQ=60;QD=30.42;SOR=0.73	0	tip
I	391811	G	A	1034.17	AC=2;AF=0.042;AN=48;DP=539;ExcessHet=0.0464;FS=0;InbreedingCoeff=0.9224;MLEAC=2;MLEAF=0.042;MQ=60;QD=33.88;SOR=1.445	0	tip
I	392311	C	T	554.13	AC=2;AF=0.042;AN=48;DP=748;ExcessHet=0.0464;FS=0;InbreedingCoeff=0.9511;MLEAC=2;MLEAF=0.042;MQ=60;QD=32.6;SOR=0.804	0	tip
I	393135	A	C	882.14	AC=2;AF=0.042;AN=48;DP=701;ExcessHet=0.0464;FS=0;InbreedingCoeff=0.9434;MLEAC=2;MLEAF=0.042;MQ=60;QD=26.05;SOR=1.27	0	tip
I	393745	G	A	961.32	AC=2;AF=0.042;AN=48;DP=507;ExcessHet=0.0464;FS=0;InbreedingCoeff=0.8452;MLEAC=2;MLEAF=0.042;MQ=60;QD=32.66;SOR=1.085	0	tip
I	394793	T	C	4107.96	AC=4;AF=0.083;AN=48;DP=845;ExcessHet=0.0031;FS=0;InbreedingCoeff=0.9702;MLEAC=4;MLEAF=0.083;MQ=60;QD=31.84;SOR=0.74	0	tip
I	395257	G	C	1707.14	AC=2;AF=0.042;AN=48;DP=763;ExcessHet=0.0464;FS=0;InbreedingCoeff=0.9441;MLEAC=2;MLEAF=0.042;MQ=60;QD=30.31;SOR=0.929	0	tip
I	395552	A	G	3601.35	AC=8;AF=0.167;AN=48;DP=750;ExcessHet=0.0001;FS=0;InbreedingCoeff=0.9994;MLEAC=8;MLEAF=0.167;MQ=60;QD=29.81;SOR=0.807	0	tip
I	396197	G	A	965.08	AC=2;AF=0.042;AN=48;DP=785;ExcessHet=0.0464;FS=0;InbreedingCoeff=0.9837;MLEAC=2;MLEAF=0.042;MQ=60;QD=31.86;SOR=1.22	0	tip
I	396842	T	A	2066.76	AC=6;AF=0.125;AN=48;DP=794;ExcessHet=0.0004;FS=0;InbreedingCoeff=0.9366;MLEAC=6;MLEAF=0.125;MQ=49.97;QD=26.03;SOR=0.836	0	tip
I	396865	C	T	1020.15	AC=2;AF=0.042;AN=48;DP=749;ExcessHet=0.0464;FS=0;InbreedingCoeff=0.9366;MLEAC=2;MLEAF=0.042;MQ=46.24;QD=29.55;SOR=0.765	0	tip
I	398528	T	A	3817.13	AC=8;AF=0.167;AN=48;BaseQRankSum=2.42;DP=692;ExcessHet=0.0001;FS=0;InbreedingCoeff=0.9049;MLEAC=8;MLEAF=0.167;MQ=60;MQRankSum=0;QD=25.26;ReadPosRankSum=-0.403;SOR=1.007	0	tip
I	398692	A	T	1223.47	AC=2;AF=0.042;AN=48;DP=717;ExcessHet=0.0464;FS=0;InbreedingCoeff=0.8034;MLEAC=2;MLEAF=0.042;MQ=60;QD=29.37;SOR=1.071	0	tip
I	399775	A	G	3182.17	AC=8;AF=0.167;AN=48;DP=712;ExcessHet=0.0001;FS=0;InbreedingCoeff=0.9649;MLEAC=8;MLEAF=0.167;MQ=46.53;QD=31.18;SOR=1.08	0	tip
I	400658	T	C	1969.68	AC=8;AF=0.167;AN=48;DP=713;ExcessHet=0.0001;FS=0;InbreedingCoeff=0.9825;MLEAC=8;MLEAF=0.167;MQ=37.1;QD=33.91;SOR=4.255	0	tip
I	400717	C	T	551.09	AC=2;AF=0.042;AN=48;DP=707;ExcessHet=0.0464;FS=0;InbreedingCoeff=0.9771;MLEAC=2;MLEAF=0.042;MQ=42.02;QD=34.44;SOR=0.941	0	tip
I	400830	G	A	1650.42	AC=8;AF=0.167;AN=48;DP=756;ExcessHet=0.0001;FS=0;InbreedingCoeff=0.9949;MLEAC=8;MLEAF=0.167;MQ=32.65;QD=31.74;SOR=1.244	0	tip
I	404144	C	T	664.06	AC=2;AF=0.042;AN=48;DP=773;ExcessHet=0.0464;FS=0;InbreedingCoeff=0.9992;MLEAC=2;MLEAF=0.042;MQ=60;QD=33.23;SOR=1.371	0	tip
I	404260	A	G	655.06	AC=2;AF=0.042;AN=48;DP=773;ExcessHet=0.0464;FS=0;InbreedingCoeff=0.9994;MLEAC=2;MLEAF=0.042;MQ=60;QD=32.27;SOR=2.049	0	tip
I	404273	G	A	5714.34	AC=8;AF=0.167;AN=48;DP=828;ExcessHet=0.0001;FS=0;InbreedingCoeff=1;MLEAC=8;MLEAF=0.167;MQ=60;QD=30.56;SOR=0.915	0	tip
I	404488	C	G	233.34	AC=2;AF=0.042;AN=48;DP=464;ExcessHet=0.0464;FS=0;InbreedingCoeff=0.8512;MLEAC=2;MLEAF=0.042;MQ=56.04;QD=29.17;SOR=1.863	0	tip
I	404757	C	T	789.1	AC=2;AF=0.042;AN=48;DP=669;ExcessHet=0.0464;FS=0;InbreedingCoeff=0.969;MLEAC=2;MLEAF=0.042;MQ=60;QD=33.69;SOR=1.721	0	tip
I	404969	G	A	628.1	AC=2;AF=0.042;AN=48;BaseQRankSum=0.572;DP=520;ExcessHet=0.0464;FS=3.096;InbreedingCoeff=0.9723;MLEAC=2;MLEAF=0.042;MQ=60;MQRankSum=0;QD=34.89;ReadPosRankSum=0.634;SOR=2.049	0	tip
I	405448	G	A	557.06	AC=2;AF=0.042;AN=48;DP=786;ExcessHet=0.0464;FS=0;InbreedingCoeff=0.9996;MLEAC=2;MLEAF=0.042;MQ=60;QD=32.77;SOR=0.804	0	tip
I	406276	G	C	2394.82	AC=4;AF=0.083;AN=48;DP=741;ExcessHet=0.0031;FS=0;InbreedingCoeff=0.9947;MLEAC=4;MLEAF=0.083;MQ=60;QD=30.7;SOR=0.976	0	tip
I	406469	C	A	3848.84	AC=4;AF=0.083;AN=48;BaseQRankSum=1.86;DP=856;ExcessHet=0.0031;FS=0;InbreedingCoeff=0.9914;MLEAC=4;MLEAF=0.083;MQ=60;MQRankSum=0;QD=31.29;ReadPosRankSum=-0.846;SOR=0.236	0	tip
I	406521	G	T	835.48	AC=2;AF=0.042;AN=48;DP=778;ExcessHet=0.0464;FS=0;InbreedingCoeff=0.8174;MLEAC=2;MLEAF=0.042;MQ=60;QD=32.99;SOR=0.874	0	tip
I	406905	G	C	1049.07	AC=2;AF=0.042;AN=48;DP=832;ExcessHet=0.0464;FS=0;InbreedingCoeff=0.9957;MLEAC=2;MLEAF=0.042;MQ=60;QD=23.83;SOR=1.981	0	tip
I	406987	G	A	1377.15	AC=2;AF=0.042;AN=48;DP=746;ExcessHet=0.0464;FS=0;InbreedingCoeff=0.9362;MLEAC=2;MLEAF=0.042;MQ=60;QD=31.76;SOR=0.869	0	tip
I	407228	A	G	784.73	AC=2;AF=0.042;AN=48;BaseQRankSum=0.084;DP=628;ExcessHet=0.0464;FS=4.771;InbreedingCoeff=0.8128;MLEAC=2;MLEAF=0.042;MQ=60;MQRankSum=0;QD=31.05;ReadPosRankSum=0.744;SOR=1.577	0	tip
I	409169	T	C	9405.16	AC=16;AF=0.333;AN=48;DP=744;ExcessHet=0;FS=0;InbreedingCoeff=0.9544;MLEAC=16;MLEAF=0.333;MQ=60;QD=31.34;SOR=0.732	0	tip
I	409358	G	T	1010.32	AC=2;AF=0.042;AN=48;BaseQRankSum=1.76;DP=753;ExcessHet=0.0464;FS=0;InbreedingCoeff=0.8415;MLEAC=2;MLEAF=0.042;MQ=60;MQRankSum=0;QD=27.09;ReadPosRankSum=1.74;SOR=0.544	0	tip
I	410018	T	C	1018.47	AC=2;AF=0.042;AN=48;DP=659;ExcessHet=0.0464;FS=0;InbreedingCoeff=0.7805;MLEAC=2;MLEAF=0.042;MQ=60;QD=27.76;SOR=0.77	0	tip
I	410336	A	T	1122.57	AC=2;AF=0.042;AN=48;DP=656;ExcessHet=0.0464;FS=0;InbreedingCoeff=0.7618;MLEAC=2;MLEAF=0.042;MQ=60;QD=31.8;SOR=0.997	0	tip
I	410568	G	A	2436.44	AC=6;AF=0.125;AN=48;DP=774;ExcessHet=0.0004;FS=0;InbreedingCoeff=0.9177;MLEAC=5;MLEAF=0.104;MQ=60;QD=27.6;SOR=0.758	0	tip
I	411172	A	T	1576.51	AC=2;AF=0.042;AN=48;DP=709;ExcessHet=0.0464;FS=0;InbreedingCoeff=0.782;MLEAC=2;MLEAF=0.042;MQ=60;QD=30.86;SOR=1.609	0	tip
I	411174	G	T	1576.49	AC=2;AF=0.042;AN=48;DP=711;ExcessHet=0.0464;FS=0;InbreedingCoeff=0.7918;MLEAC=2;MLEAF=0.042;MQ=60;QD=28.61;SOR=1.739	0	tip
I	411538	C	T	949.3	AC=2;AF=0.042;AN=48;DP=826;ExcessHet=0.0464;FS=0;InbreedingCoeff=0.8564;MLEAC=2;MLEAF=0.042;MQ=60;QD=29.82;SOR=0.922	0	tip
I	411727	C	A	3403.17	AC=2;AF=0.042;AN=48;DP=894;ExcessHet=0.0464;FS=0;InbreedingCoeff=0.9232;MLEAC=2;MLEAF=0.042;MQ=60;QD=30.66;SOR=0.907	0	tip
I	413056	C	T	137.71	AC=2;AF=0.042;AN=48;DP=780;ExcessHet=0.0464;FS=0;InbreedingCoeff=0.952;MLEAC=1;MLEAF=0.021;MQ=60;QD=34.43;SOR=3.258	0	tip
I	413710	C	T	1098.47	AC=2;AF=0.042;AN=48;DP=743;ExcessHet=0.0464;FS=0;InbreedingCoeff=0.7831;MLEAC=2;MLEAF=0.042;MQ=60;QD=27.24;SOR=1.101	0	tip
I	414326	G	A	4099.38	AC=8;AF=0.167;AN=48;DP=726;ExcessHet=0.0001;FS=0;InbreedingCoeff=0.9524;MLEAC=8;MLEAF=0.167;MQ=60;QD=29.66;SOR=1.19	0	tip
I	415300	C	T	4484.71	AC=8;AF=0.167;AN=48;DP=742;ExcessHet=0.0001;FS=0;InbreedingCoeff=0.9514;MLEAC=8;MLEAF=0.167;MQ=60;QD=32.84;SOR=0.877	0	tip
I	415645	G	A	2988.75	AC=6;AF=0.125;AN=48;DP=697;ExcessHet=0.0004;FS=0;InbreedingCoeff=0.9375;MLEAC=6;MLEAF=0.125;MQ=60;QD=30.53;SOR=0.693	0	tip
I	415663	C	T	2605.88	AC=6;AF=0.125;AN=48;DP=646;ExcessHet=0.0004;FS=0;InbreedingCoeff=0.9278;MLEAC=6;MLEAF=0.125;MQ=60;QD=31.92;SOR=0.8	0	tip
I	415914	G	A	2119.75	AC=6;AF=0.125;AN=48;DP=742;ExcessHet=0.0004;FS=0;InbreedingCoeff=0.998;MLEAC=6;MLEAF=0.125;MQ=60;QD=31.64;SOR=0.97	0	tip
I	417000	G	T	1398.77	AC=4;AF=0.083;AN=48;DP=691;ExcessHet=0.0031;FS=0;InbreedingCoeff=0.8676;MLEAC=4;MLEAF=0.083;MQ=60;QD=34.12;SOR=0.954	0	tip
I	417168	G	T	168.97	AC=2;AF=0.042;AN=48;DP=803;ExcessHet=0.0464;FS=0;InbreedingCoeff=0.819;MLEAC=1;MLEAF=0.021;MQ=60;QD=28.16;SOR=1.329	0	tip
I	417383	G	A	1330.41	AC=2;AF=0.042;AN=48;DP=720;ExcessHet=0.0464;FS=0;InbreedingCoeff=0.8319;MLEAC=2;MLEAF=0.042;MQ=60;QD=26.96;SOR=1.244	0	tip
I	418104	G	A	1611.52	AC=6;AF=0.125;AN=48;DP=693;ExcessHet=0.0004;FS=0;InbreedingCoeff=0.9794;MLEAC=5;MLEAF=0.104;MQ=60;QD=22.17;SOR=1.347	0	tip
I	419108	C	T	1235.1	AC=2;AF=0.042;AN=48;DP=750;ExcessHet=0.0464;FS=0;InbreedingCoeff=0.9715;MLEAC=2;MLEAF=0.042;MQ=60;QD=33.23;SOR=0.976	0	tip
I	422756	G	A	252.28	AC=2;AF=0.042;AN=48;DP=670;ExcessHet=0.0464;FS=0;InbreedingCoeff=0.9644;MLEAC=2;MLEAF=0.042;MQ=60;QD=26.12;SOR=0.941	0	tip
I	423011	A	C	2490.4	AC=8;AF=0.167;AN=48;DP=518;ExcessHet=0.0001;FS=0;InbreedingCoeff=0.9554;MLEAC=8;MLEAF=0.167;MQ=60;QD=29.16;SOR=1.536	0	tip
I	424431	G	A	1509.72	AC=6;AF=0.125;AN=48;DP=591;ExcessHet=0.0004;FS=0;InbreedingCoeff=0.9391;MLEAC=6;MLEAF=0.125;MQ=60;QD=29.13;SOR=1.151	0	tip
I	424616	C	T	930.6	AC=2;AF=0.042;AN=48;DP=449;ExcessHet=0.0464;FS=0;InbreedingCoeff=0.7512;MLEAC=2;MLEAF=0.042;MQ=60;QD=30.17;SOR=0.693	0	tip
I	424952	G	C	817.15	AC=2;AF=0.042;AN=48;DP=757;ExcessHet=0.0464;FS=0;InbreedingCoeff=0.937;MLEAC=2;MLEAF=0.042;MQ=60;QD=34.05;SOR=0.693	0	tip
I	425474	A	G	3779.14	AC=8;AF=0.167;AN=48;DP=623;ExcessHet=0.0001;FS=0;InbreedingCoeff=0.9657;MLEAC=8;MLEAF=0.167;MQ=60;QD=30.1;SOR=1.464	0	tip
I	426619	A	G	928.44	AC=2;AF=0.042;AN=48;DP=707;ExcessHet=0.0464;FS=0;InbreedingCoeff=0.8129;MLEAC=2;MLEAF=0.042;MQ=60;QD=27.78;SOR=2.303	0	tip
I	427510	T	G	2151.28	AC=6;AF=0.125;AN=48;DP=555;ExcessHet=0.0004;FS=0;InbreedingCoeff=0.9569;MLEAC=6;MLEAF=0.125;MQ=59.73;QD=33.27;SOR=1.112	0	tip
I	427511	A	T	2151.25	AC=6;AF=0.125;AN=48;DP=564;ExcessHet=0.0004;FS=0;InbreedingCoeff=0.9595;MLEAC=6;MLEAF=0.125;MQ=59.74;QD=24.67;SOR=1.157	0	tip
I	428027	C	G	1576.31	AC=6;AF=0.125;AN=48;BaseQRankSum=1.82;DP=558;ExcessHet=0.0004;FS=4.191;InbreedingCoeff=0.9537;MLEAC=6;MLEAF=0.125;MQ=60;MQRankSum=0;QD=27.88;ReadPosRankSum=-0.217;SOR=1.131	0	tip
I	428159	T	C	1817.34	AC=6;AF=0.125;AN=48;DP=557;ExcessHet=0.0004;FS=0;InbreedingCoeff=0.9555;MLEAC=6;MLEAF=0.125;MQ=60;QD=27.37;SOR=0.733	0	tip
I	428238	C	T	433.38	AC=2;AF=0.042;AN=48;DP=591;ExcessHet=0.0464;FS=0;InbreedingCoeff=0.8467;MLEAC=2;MLEAF=0.042;MQ=60;QD=30.96;SOR=1.765	0	tip
I	428391	A	C	175.94	AC=2;AF=0.042;AN=48;DP=578;ExcessHet=0.0464;FS=0;InbreedingCoeff=0.8389;MLEAC=1;MLEAF=0.021;MQ=60;QD=29.32;SOR=2.303	0	tip
I	428401	G	T	2270.84	AC=8;AF=0.167;AN=48;DP=554;ExcessHet=0.0001;FS=0;InbreedingCoeff=0.9443;MLEAC=8;MLEAF=0.167;MQ=60;QD=28.39;SOR=0.743	0	tip
I	428703	A	G	360.48	AC=2;AF=0.042;AN=48;DP=410;ExcessHet=0.0464;FS=0;InbreedingCoeff=0.7905;MLEAC=2;MLEAF=0.042;MQ=60;QD=30.04;SOR=1.022	0	tip
I	429176	A	T	2127.23	AC=2;AF=0.042;AN=48;DP=680;ExcessHet=0.0464;FS=0;InbreedingCoeff=0.9005;MLEAC=2;MLEAF=0.042;MQ=59.92;QD=31.84;SOR=0.823	0	tip
I	429177	T	A	2127.23	AC=2;AF=0.042;AN=48;DP=684;ExcessHet=0.0464;FS=0;InbreedingCoeff=0.9007;MLEAC=2;MLEAF=0.042;MQ=59.92;QD=33.15;SOR=0.909	0	tip
I	429538	A	G	346.78	AC=2;AF=0.042;AN=48;DP=460;ExcessHet=0.0464;FS=0;InbreedingCoeff=0.6776;MLEAC=2;MLEAF=0.042;MQ=60;QD=31.53;SOR=1.802	0	tip
I	431126	T	A	957.12	AC=2;AF=0.042;AN=48;DP=676;ExcessHet=0.0464;FS=0;InbreedingCoeff=0.9574;MLEAC=2;MLEAF=0.042;MQ=60;QD=34.8;SOR=1.708	0	tip
I	431158	G	A	3070.33	AC=6;AF=0.125;AN=48;DP=563;ExcessHet=0.0004;FS=0;InbreedingCoeff=0.8993;MLEAC=6;MLEAF=0.125;MQ=60;QD=25.43;SOR=0.811	0	tip
I	431166	T	C	3079.67	AC=6;AF=0.125;AN=48;DP=535;ExcessHet=0.0004;FS=0;InbreedingCoeff=0.9303;MLEAC=6;MLEAF=0.125;MQ=60;QD=31.02;SOR=0.941	0	tip
I	431423	G	A	683.07	AC=2;AF=0.042;AN=48;DP=660;ExcessHet=0.0464;FS=0;InbreedingCoeff=0.995;MLEAC=2;MLEAF=0.042;MQ=60;QD=28.37;SOR=1.061	0	tip
I	432449	G	A	758.08	AC=2;AF=0.042;AN=48;BaseQRankSum=1.77;DP=620;ExcessHet=0.0464;FS=0;InbreedingCoeff=0.9844;MLEAC=2;MLEAF=0.042;MQ=60;MQRankSum=0;QD=26.97;ReadPosRankSum=1.57;SOR=0.264	0	tip
I	432672	G	T	324.22	AC=2;AF=0.042;AN=48;DP=618;ExcessHet=0.0464;FS=0;InbreedingCoeff=0.9015;MLEAC=2;MLEAF=0.042;MQ=60;QD=29.47;SOR=1.27	0	tip
I	432897	C	T	1194.07	AC=2;AF=0.042;AN=48;DP=774;ExcessHet=0.0464;FS=0;InbreedingCoeff=0.9954;MLEAC=2;MLEAF=0.042;MQ=60;QD=32.03;SOR=1.143	0	tip
I	433286	C	T	1147.06	AC=2;AF=0.042;AN=48;DP=737;ExcessHet=0.0464;FS=0;InbreedingCoeff=0.9986;MLEAC=2;MLEAF=0.042;MQ=60;QD=29.23;SOR=0.76	0	tip
I	433310	G	A	1007.06	AC=2;AF=0.042;AN=48;DP=781;ExcessHet=0.0464;FS=0;InbreedingCoeff=0.999;MLEAC=2;MLEAF=0.042;MQ=60;QD=31.27;SOR=0.846	0	tip
I	434461	T	A	2431.74	AC=6;AF=0.125;AN=48;BaseQRankSum=1.68;DP=782;ExcessHet=0.0004;FS=0;InbreedingCoeff=0.9992;MLEAC=6;MLEAF=0.125;MQ=60;MQRankSum=0;QD=31.54;ReadPosRankSum=1.67;SOR=0.248	0	tip
I	434595	T	C	4010.37	AC=8;AF=0.167;AN=48;DP=789;ExcessHet=0.0001;FS=0;InbreedingCoeff=0.9982;MLEAC=8;MLEAF=0.167;MQ=60;QD=32.2;SOR=0.876	0	tip
I	434889	C	G	3541.34	AC=8;AF=0.167;AN=48;DP=775;ExcessHet=0.0001;FS=0;InbreedingCoeff=0.9996;MLEAC=8;MLEAF=0.167;MQ=60;QD=30.35;SOR=1.7	0	tip
I	434890	C	A	3541.33	AC=8;AF=0.167;AN=48;DP=775;ExcessHet=0.0001;FS=0;InbreedingCoeff=0.9999;MLEAC=8;MLEAF=0.167;MQ=60;QD=26.26;SOR=1.759	0	tip
I	435355	T	G	785.13	AC=2;AF=0.042;AN=48;DP=767;ExcessHet=0.0464;FS=0;InbreedingCoeff=0.954;MLEAC=2;MLEAF=0.042;MQ=60;QD=26.92;SOR=0.892	0	tip
I	436227	G	A	5487.34	AC=8;AF=0.167;AN=48;DP=864;ExcessHet=0.0001;FS=0;InbreedingCoeff=0.9999;MLEAC=8;MLEAF=0.167;MQ=60;QD=31.72;SOR=0.705	0	tip
I	436615	G	A	302.19	AC=2;AF=0.042;AN=48;DP=698;ExcessHet=0.0464;FS=0;InbreedingCoeff=0.9133;MLEAC=2;MLEAF=0.042;MQ=60;QD=33.58;SOR=0.892	0	tip
I	437177	T	A	1617.07	AC=2;AF=0.042;AN=48;DP=805;ExcessHet=0.0464;FS=0;InbreedingCoeff=0.9971;MLEAC=2;MLEAF=0.042;MQ=60;QD=25.6;SOR=1.022	0	tip
I	438285	A	T	330.23	AC=2;AF=0.042;AN=48;DP=716;ExcessHet=0.0464;FS=0;InbreedingCoeff=0.8969;MLEAC=2;MLEAF=0.042;MQ=60;QD=29.45;SOR=1.402	0	tip
I	438526	A	G	2386.73	AC=6;AF=0.125;AN=48;DP=650;ExcessHet=0.0004;FS=0;InbreedingCoeff=0.8707;MLEAC=6;MLEAF=0.125;MQ=60;QD=28.29;SOR=1.107	0	tip
I	438545	T	C	179.96	AC=2;AF=0.042;AN=48;DP=568;ExcessHet=0.0464;FS=0;InbreedingCoeff=0.6491;MLEAC=2;MLEAF=0.042;MQ=60;QD=25.71;SOR=0.941	0	tip
I	438750	C	A	1771.12	AC=2;AF=0.042;AN=48;DP=774;ExcessHet=0.0464;FS=0;InbreedingCoeff=0.9545;MLEAC=2;MLEAF=0.042;MQ=60;QD=28.89;SOR=0.793	0	tip
I	438751	C	G	1771.12	AC=2;AF=0.042;AN=48;DP=777;ExcessHet=0.0464;FS=0;InbreedingCoeff=0.9545;MLEAC=2;MLEAF=0.042;MQ=60;QD=32.05;SOR=0.793	0	tip
I	439817	T	C	3407.8	AC=8;AF=0.167;AN=48;DP=683;ExcessHet=0.0001;FS=0;InbreedingCoeff=0.9788;MLEAC=8;MLEAF=0.167;MQ=60;QD=36.46;SOR=0.941	0	tip
I	440058	C	T	824.1	AC=2;AF=0.042;AN=48;BaseQRankSum=0.67;DP=735;ExcessHet=0.0464;FS=0;InbreedingCoeff=0.9697;MLEAC=2;MLEAF=0.042;MQ=60;MQRankSum=0;QD=31.7;ReadPosRankSum=1.6;SOR=0.343	0	tip
I	440904	G	T	2693.77	AC=6;AF=0.125;AN=48;DP=748;ExcessHet=0.0004;FS=0;InbreedingCoeff=0.997;MLEAC=6;MLEAF=0.125;MQ=60;QD=30.6;SOR=0.754	0	tip
I	442144	G	A	753.38	AC=2;AF=0.042;AN=48;DP=609;ExcessHet=0.0464;FS=0;InbreedingCoeff=0.8499;MLEAC=2;MLEAF=0.042;MQ=60;QD=31.55;SOR=1.23	0	tip
I	442605	T	C	3710.52	AC=8;AF=0.167;AN=48;DP=797;ExcessHet=0.0001;FS=0;InbreedingCoeff=0.9911;MLEAC=8;MLEAF=0.167;MQ=60;QD=35.85;SOR=1.007	0	tip
I	444298	C	G	970.38	AC=2;AF=0.042;AN=48;DP=612;ExcessHet=0.0464;FS=0;InbreedingCoeff=0.8497;MLEAC=2;MLEAF=0.042;MQ=60;QD=29.86;SOR=1.519	0	tip
I	444517	C	T	1557.18	AC=4;AF=0.083;AN=48;DP=624;ExcessHet=0.0031;FS=0;InbreedingCoeff=0.9371;MLEAC=4;MLEAF=0.083;MQ=60;QD=28.31;SOR=0.884	0	tip
I	444848	A	T	1133.14	AC=2;AF=0.042;AN=48;DP=555;ExcessHet=0.0464;FS=0;InbreedingCoeff=0.9438;MLEAC=2;MLEAF=0.042;MQ=60;QD=32.83;SOR=0.77	0	tip
I	444849	T	G	1133.14	AC=2;AF=0.042;AN=48;DP=557;ExcessHet=0.0464;FS=0;InbreedingCoeff=0.9438;MLEAC=2;MLEAF=0.042;MQ=60;QD=31.31;SOR=0.846	0	tip
I	446136	C	T	2142.42	AC=6;AF=0.125;AN=48;DP=443;ExcessHet=0.0004;FS=0;InbreedingCoeff=0.8929;MLEAC=6;MLEAF=0.125;MQ=60;QD=29.51;SOR=1.654	0	tip
I	446279	C	T	813.31	AC=2;AF=0.042;AN=48;DP=261;ExcessHet=0.0464;FS=0;InbreedingCoeff=0.4075;MLEAC=2;MLEAF=0.042;MQ=60;QD=30.1;SOR=1.721	0	tip
I	446971	C	A	971.07	AC=2;AF=0.042;AN=48;DP=737;ExcessHet=0.0464;FS=0;InbreedingCoeff=0.9937;MLEAC=2;MLEAF=0.042;MQ=60;QD=32.97;SOR=1.358	0	tip
I	447347	A	G	2578.77	AC=6;AF=0.125;AN=48;DP=815;ExcessHet=0.0004;FS=0;InbreedingCoeff=0.997;MLEAC=6;MLEAF=0.125;MQ=60;QD=30.53;SOR=1.284	0	tip
I	447764	T	C	2515.88	AC=6;AF=0.125;AN=48;DP=590;ExcessHet=0.0004;FS=0;InbreedingCoeff=0.9866;MLEAC=6;MLEAF=0.125;MQ=60;QD=31.61;SOR=0.822	0	tip
I	448549	A	G	2032.81	AC=6;AF=0.125;AN=48;DP=753;ExcessHet=0.0004;FS=0;InbreedingCoeff=0.993;MLEAC=6;MLEAF=0.125;MQ=60;QD=26.29;SOR=1.077	0	tip
I	448641	G	A	623.07	AC=2;AF=0.042;AN=48;DP=587;ExcessHet=0.0464;FS=0;InbreedingCoeff=0.9931;MLEAC=2;MLEAF=0.042;MQ=60;QD=34.12;SOR=1.244	0	tip
I	449302	T	A	335.41	AC=4;AF=0.083;AN=48;DP=415;ExcessHet=0.0031;FS=0;InbreedingCoeff=0.9476;MLEAC=3;MLEAF=0.063;MQ=60;QD=22.36;SOR=1.112	0	tip
I	449983	A	G	1218.06	AC=2;AF=0.042;AN=48;DP=807;ExcessHet=0.0464;FS=0;InbreedingCoeff=0.9999;MLEAC=2;MLEAF=0.042;MQ=60;QD=33.98;SOR=0.693	0	tip
I	450065	C	T	624.06	AC=2;AF=0.042;AN=48;DP=712;ExcessHet=0.0464;FS=0;InbreedingCoeff=0.9985;MLEAC=2;MLEAF=0.042;MQ=60;QD=29.52;SOR=1.061	0	tip
I	450959	T	A	144.33	AC=2;AF=0.042;AN=48;DP=326;ExcessHet=0.0485;FS=0;InbreedingCoeff=0.4032;MLEAC=1;MLEAF=0.021;MQ=60;QD=33.08;SOR=0.693	0	tip
I	452650	A	C	917.54	AC=2;AF=0.042;AN=48;DP=316;ExcessHet=0.0464;FS=0;InbreedingCoeff=0.5087;MLEAC=2;MLEAF=0.042;MQ=60;QD=28.86;SOR=0.784	0	tip
I	452652	A	T	919.29	AC=2;AF=0.042;AN=48;DP=307;ExcessHet=0.0464;FS=0;InbreedingCoeff=0.3346;MLEAC=2;MLEAF=0.042;MQ=60;QD=29.6;SOR=0.784	0	tip
I	452828	A	C	779.22	AC=2;AF=0.042;AN=48;DP=781;ExcessHet=0.0464;FS=0;InbreedingCoeff=0.9039;MLEAC=2;MLEAF=0.042;MQ=60;QD=32.47;SOR=1.27	0	tip
I	453348	T	A	3827.38	AC=8;AF=0.167;AN=48;DP=816;ExcessHet=0.0001;FS=0;InbreedingCoeff=0.9977;MLEAC=8;MLEAF=0.167;MQ=60;QD=30.21;SOR=0.93	0	tip
I	453977	C	T	471.1	AC=2;AF=0.042;AN=48;DP=740;ExcessHet=0.0464;FS=0;InbreedingCoeff=0.9678;MLEAC=2;MLEAF=0.042;MQ=60;QD=28.83;SOR=0.836	0	tip
I	454436	G	A	4535.84	AC=4;AF=0.083;AN=48;DP=837;ExcessHet=0.0031;FS=0;InbreedingCoeff=0.9914;MLEAC=4;MLEAF=0.083;MQ=60;QD=28.89;SOR=0.813	0	tip
I	455219	T	A	873.11	AC=2;AF=0.042;AN=48;DP=757;ExcessHet=0.0464;FS=0;InbreedingCoeff=0.9674;MLEAC=2;MLEAF=0.042;MQ=60;QD=32.34;SOR=0.922	0	tip
I	455717	G	T	368.07	AC=2;AF=0.042;AN=48;DP=811;ExcessHet=0.0464;FS=0;InbreedingCoeff=0.9936;MLEAC=2;MLEAF=0.042;MQ=53.86;QD=32.62;SOR=0.892	0	tip
I	455726	T	C	331.1	AC=2;AF=0.042;AN=48;DP=806;ExcessHet=0.0464;FS=0;InbreedingCoeff=0.9898;MLEAC=2;MLEAF=0.042;MQ=53.05;QD=26.26;SOR=0.693	0	tip
I	456753	C	A	2158.23	AC=6;AF=0.125;AN=48;DP=673;ExcessHet=0.0004;FS=0;InbreedingCoeff=0.9201;MLEAC=6;MLEAF=0.125;MQ=60;QD=31.82;SOR=1.009	0	tip
I	457544	G	A	1187.19	AC=2;AF=0.042;AN=48;DP=714;ExcessHet=0.0464;FS=0;InbreedingCoeff=0.9139;MLEAC=2;MLEAF=0.042;MQ=60;QD=28.27;SOR=1.681	0	tip
I	458682	G	T	1090.38	AC=2;AF=0.042;AN=48;DP=743;ExcessHet=0.0464;FS=0;InbreedingCoeff=0.8458;MLEAC=2;MLEAF=0.042;MQ=60;QD=27.81;SOR=0.693	0	tip
I	458771	T	C	2084.04	AC=6;AF=0.125;AN=48;DP=583;ExcessHet=0.0004;FS=0;InbreedingCoeff=0.971;MLEAC=6;MLEAF=0.125;MQ=60;QD=30.21;SOR=0.73	0	tip
I	458907	A	G	1203.39	AC=2;AF=0.042;AN=48;DP=649;ExcessHet=0.0464;FS=0;InbreedingCoeff=0.8166;MLEAC=2;MLEAF=0.042;MQ=60;QD=29.54;SOR=0.906	0	tip
I	460076	G	A	287.49	AC=2;AF=0.042;AN=48;DP=686;ExcessHet=0.0464;FS=0;InbreedingCoeff=0.803;MLEAC=2;MLEAF=0.042;MQ=60;QD=27.35;SOR=2.833	0	tip
I	460690	C	T	311.87	AC=2;AF=0.042;AN=48;DP=717;ExcessHet=0.0464;FS=0;InbreedingCoeff=0.6775;MLEAC=2;MLEAF=0.042;MQ=60;QD=31.19;SOR=1.609	0	tip
I	460836	C	G	2100.87	AC=6;AF=0.125;AN=48;DP=628;ExcessHet=0.0004;FS=0;InbreedingCoeff=0.9845;MLEAC=6;MLEAF=0.125;MQ=60;QD=28.47;SOR=1.179	0	tip
I	461311	T	C	2239.74	AC=6;AF=0.125;AN=48;DP=655;ExcessHet=0.0004;FS=0;InbreedingCoeff=0.9342;MLEAC=6;MLEAF=0.125;MQ=60;QD=29.41;SOR=0.804	0	tip
I	461388	G	A	2755.88	AC=6;AF=0.125;AN=48;DP=643;ExcessHet=0.0004;FS=0;InbreedingCoeff=0.9856;MLEAC=6;MLEAF=0.125;MQ=60;QD=30.4;SOR=1.011	0	tip
I	461569	C	T	2119.23	AC=2;AF=0.042;AN=48;DP=804;ExcessHet=0.0464;FS=0;InbreedingCoeff=0.9005;MLEAC=2;MLEAF=0.042;MQ=60;QD=32.6;SOR=0.723	0	tip
I	461649	G	A	2492.03	AC=6;AF=0.125;AN=48;DP=790;ExcessHet=0.0004;FS=0;InbreedingCoeff=0.9761;MLEAC=6;MLEAF=0.125;MQ=60;QD=30.33;SOR=0.836	0	tip
I	461654	G	A	2468.03	AC=6;AF=0.125;AN=48;DP=780;ExcessHet=0.0004;FS=0;InbreedingCoeff=0.976;MLEAC=6;MLEAF=0.125;MQ=60;QD=32.7;SOR=0.877	0	tip
I	463959	T	C	3574.55	AC=8;AF=0.167;AN=48;BaseQRankSum=1.76;DP=418;ExcessHet=0.0001;FS=0;InbreedingCoeff=0.9453;MLEAC=8;MLEAF=0.167;MQ=60;MQRankSum=0;QD=30.54;ReadPosRankSum=1.68;SOR=0.281	0	tip
I	464135	C	T	702.69	AC=2;AF=0.042;AN=48;DP=652;ExcessHet=0.0485;FS=0;InbreedingCoeff=0.7848;MLEAC=2;MLEAF=0.042;MQ=60;QD=27.03;SOR=0.693	0	tip
I	464320	A	G	1631.9	AC=6;AF=0.125;AN=48;DP=536;ExcessHet=0.0004;FS=0;InbreedingCoeff=0.9855;MLEAC=6;MLEAF=0.125;MQ=60;QD=30.5;SOR=0.929	0	tip
I	466389	A	G	2633.41	AC=8;AF=0.167;AN=48;DP=703;ExcessHet=0.0001;FS=0;InbreedingCoeff=0.996;MLEAC=8;MLEAF=0.167;MQ=59.9;QD=27.71;SOR=1.146	0	tip
I	466499	A	G	874.22	AC=2;AF=0.042;AN=48;BaseQRankSum=-0.496;DP=609;ExcessHet=0.0464;FS=4.437;InbreedingCoeff=0.892;MLEAC=2;MLEAF=0.042;MQ=60;MQRankSum=0;QD=34.97;ReadPosRankSum=1.18;SOR=1.34	0	tip
I	466753	G	A	2634.43	AC=8;AF=0.167;AN=48;DP=715;ExcessHet=0.0001;FS=0;InbreedingCoeff=0.9953;MLEAC=8;MLEAF=0.167;MQ=60;QD=30.03;SOR=0.754	0	tip
I	467491	G	A	1145.39	AC=2;AF=0.042;AN=48;DP=680;ExcessHet=0.0464;FS=0;InbreedingCoeff=0.8426;MLEAC=2;MLEAF=0.042;MQ=60;QD=25.9;SOR=2.468	0	tip
I	469466	G	C	1096.77	AC=2;AF=0.042;AN=48;DP=678;ExcessHet=0.0464;FS=0;InbreedingCoeff=0.7502;MLEAC=2;MLEAF=0.042;MQ=60;QD=36.91;SOR=1.051	0	tip
I	469467	C	G	1178.15	AC=2;AF=0.042;AN=48;DP=676;ExcessHet=0.0464;FS=0;InbreedingCoeff=0.9397;MLEAC=2;MLEAF=0.042;MQ=60;QD=32.92;SOR=0.941	0	tip
I	469480	C	T	2337.77	AC=6;AF=0.125;AN=48;BaseQRankSum=-0.386;DP=717;ExcessHet=0.0004;FS=0;InbreedingCoeff=0.9969;MLEAC=6;MLEAF=0.125;MQ=60;MQRankSum=0;QD=28.37;ReadPosRankSum=1.37;SOR=1.022	0	tip
I	469809	G	A	1167.06	AC=2;AF=0.042;AN=48;DP=812;ExcessHet=0.0464;FS=0;InbreedingCoeff=0.9997;MLEAC=2;MLEAF=0.042;MQ=60;QD=36.09;SOR=1.46	0	tip
I	470435	A	T	777.59	AC=2;AF=0.042;AN=48;BaseQRankSum=-0.728;DP=607;ExcessHet=0.0464;FS=2.509;InbreedingCoeff=0.7436;MLEAC=2;MLEAF=0.042;MQ=60;MQRankSum=0;QD=23.56;ReadPosRankSum=-0.689;SOR=0.948	0	tip
I	470574	C	T	1205.07	AC=2;AF=0.042;AN=48;DP=691;ExcessHet=0.0464;FS=0;InbreedingCoeff=0.9937;MLEAC=2;MLEAF=0.042;MQ=60;QD=28.22;SOR=1.112	0	tip
I	470928	G	A	972.07	AC=2;AF=0.042;AN=48;DP=818;ExcessHet=0.0464;FS=0;InbreedingCoeff=0.9919;MLEAC=2;MLEAF=0.042;MQ=60;QD=30.38;SOR=1.112	0	tip
I	472975	C	T	2965.79	AC=4;AF=0.083;AN=48;DP=893;ExcessHet=0.0031;FS=0;InbreedingCoeff=0.9999;MLEAC=4;MLEAF=0.083;MQ=60;QD=31.55;SOR=1.029	0	tip
I	472976	C	G	1112.06	AC=2;AF=0.042;AN=48;DP=870;ExcessHet=0.0464;FS=0;InbreedingCoeff=0.9999;MLEAC=2;MLEAF=0.042;MQ=60;QD=33.7;SOR=0.922	0	tip
I	474435	A	C	871.23	AC=2;AF=0.042;AN=48;DP=549;ExcessHet=0.0464;FS=0;InbreedingCoeff=0.8873;MLEAC=2;MLEAF=0.042;MQ=60;QD=30.64;SOR=0.784	0	tip
I	475266	C	T	1239.06	AC=2;AF=0.042;AN=48;DP=776;ExcessHet=0.0464;FS=0;InbreedingCoeff=0.9983;MLEAC=2;MLEAF=0.042;MQ=60;QD=35.32;SOR=1.402	0	tip
I	476322	A	T	3075.34	AC=8;AF=0.167;AN=48;BaseQRankSum=1.79;DP=760;ExcessHet=0.0001;FS=0;InbreedingCoeff=0.9997;MLEAC=8;MLEAF=0.167;MQ=60;MQRankSum=0;QD=33.1;ReadPosRankSum=1.74;SOR=0.312	0	tip
I	477922	C	A	654.6	AC=2;AF=0.042;AN=48;DP=615;ExcessHet=0.0464;FS=0;InbreedingCoeff=0.7511;MLEAC=2;MLEAF=0.042;MQ=60;QD=31.17;SOR=1.23	0	tip
I	478112	T	G	3184.4	AC=8;AF=0.167;AN=48;BaseQRankSum=1.75;DP=696;ExcessHet=0.0001;FS=3.509;InbreedingCoeff=0.9506;MLEAC=8;MLEAF=0.167;MQ=60;MQRankSum=0;QD=30.47;ReadPosRankSum=-0.521;SOR=0.623	0	tip
I	478394	T	A	1996.14	AC=6;AF=0.125;AN=48;DP=685;ExcessHet=0.0004;FS=0;InbreedingCoeff=0.9662;MLEAC=6;MLEAF=0.125;MQ=60;QD=34.22;SOR=0.77	0	tip
I	478483	G	A	212.84	AC=2;AF=0.042;AN=48;DP=706;ExcessHet=0.0464;FS=0;InbreedingCoeff=0.9191;MLEAC=1;MLEAF=0.021;MQ=60;QD=28.32;SOR=1.329	0	tip
I	478962	T	A	4112.82	AC=8;AF=0.167;AN=48;DP=657;ExcessHet=0.0001;FS=0;InbreedingCoeff=0.976;MLEAC=8;MLEAF=0.167;MQ=60;QD=28.83;SOR=0.758	0	tip
I	480322	G	A	864.16	AC=2;AF=0.042;AN=48;DP=775;ExcessHet=0.0464;FS=0;InbreedingCoeff=0.9301;MLEAC=2;MLEAF=0.042;MQ=60;QD=33.75;SOR=1.931	0	tip
I	480374	G	A	1310.25	AC=2;AF=0.042;AN=48;DP=585;ExcessHet=0.0464;FS=0;InbreedingCoeff=0.8733;MLEAC=2;MLEAF=0.042;MQ=60;QD=29.55;SOR=1.473	0	tip
I	481170	C	T	964.23	AC=2;AF=0.042;AN=48;DP=518;ExcessHet=0.0464;FS=0;InbreedingCoeff=0.8889;MLEAC=2;MLEAF=0.042;MQ=60;QD=28.88;SOR=0.77	0	tip
I	481279	T	C	1075.33	AC=2;AF=0.042;AN=48;DP=666;ExcessHet=0.0464;FS=0;InbreedingCoeff=0.8429;MLEAC=2;MLEAF=0.042;MQ=60;QD=27.51;SOR=1.528	0	tip
I	481805	C	T	2800.03	AC=4;AF=0.083;AN=48;DP=712;ExcessHet=0.0031;FS=0;InbreedingCoeff=0.9573;MLEAC=4;MLEAF=0.083;MQ=60;QD=32.94;SOR=0.765	0	tip
I	483004	T	G	1140.07	AC=2;AF=0.042;AN=48;DP=833;ExcessHet=0.0464;FS=0;InbreedingCoeff=0.9918;MLEAC=2;MLEAF=0.042;MQ=60;QD=29.33;SOR=0.76	0	tip
I	483324	G	A	2158.52	AC=8;AF=0.167;AN=48;DP=685;ExcessHet=0.0001;FS=0;InbreedingCoeff=0.9908;MLEAC=8;MLEAF=0.167;MQ=60;QD=33.17;SOR=0.914	0	tip
I	483470	A	T	380.25	AC=4;AF=0.083;AN=48;DP=297;ExcessHet=0.0031;FS=0;InbreedingCoeff=0.7413;MLEAC=3;MLEAF=0.063;MQ=60;QD=31.69;SOR=0.693	0	tip
I	483471	T	A	1859.97	AC=4;AF=0.083;AN=48;DP=300;ExcessHet=0.0031;FS=0;InbreedingCoeff=0.6802;MLEAC=4;MLEAF=0.083;MQ=60;QD=35.01;SOR=1.157	0	tip
I	483503	C	T	932.36	AC=2;AF=0.042;AN=48;DP=414;ExcessHet=0.0464;FS=0;InbreedingCoeff=0.8165;MLEAC=2;MLEAF=0.042;MQ=60;QD=34.57;SOR=0.963	0	tip
I	484517	T	A	2772.74	AC=6;AF=0.125;AN=48;BaseQRankSum=1.78;DP=809;ExcessHet=0.0004;FS=0;InbreedingCoeff=0.9995;MLEAC=6;MLEAF=0.125;MQ=60;MQRankSum=0;QD=32.83;ReadPosRankSum=1.68;SOR=0.246	0	tip
I	484725	T	C	1943.8	AC=4;AF=0.083;AN=48;DP=786;ExcessHet=0.0031;FS=0;InbreedingCoeff=0.9987;MLEAC=4;MLEAF=0.083;MQ=60;QD=32.4;SOR=0.76	0	tip
I	485942	T	A	766.07	AC=2;AF=0.042;AN=48;DP=692;ExcessHet=0.0464;FS=0;InbreedingCoeff=0.9966;MLEAC=2;MLEAF=0.042;MQ=60;QD=31.92;SOR=1.022	0	tip
I	485957	A	G	997.08	AC=2;AF=0.042;AN=48;DP=686;ExcessHet=0.0464;FS=0;InbreedingCoeff=0.983;MLEAC=2;MLEAF=0.042;MQ=60;QD=29.75;SOR=1.179	0	tip
I	485958	G	A	997.08	AC=2;AF=0.042;AN=48;DP=686;ExcessHet=0.0464;FS=0;InbreedingCoeff=0.983;MLEAC=2;MLEAF=0.042;MQ=60;QD=23.71;SOR=1.179	0	tip
I	487404	A	G	964.42	AC=2;AF=0.042;AN=48;BaseQRankSum=-1.078;DP=497;ExcessHet=0.0464;FS=4.607;InbreedingCoeff=0.7922;MLEAC=2;MLEAF=0.042;MQ=60;MQRankSum=0;QD=28.46;ReadPosRankSum=-1.201;SOR=1.447	0	tip
I	488031	T	A	2775.46	AC=4;AF=0.083;AN=48;DP=674;ExcessHet=0.0031;FS=0;InbreedingCoeff=0.9107;MLEAC=4;MLEAF=0.083;MQ=60;QD=33.04;SOR=0.897	0	tip
I	488112	A	G	3931.03	AC=8;AF=0.167;AN=48;BaseQRankSum=-0.236;DP=641;ExcessHet=0.0001;FS=0;InbreedingCoeff=0.969;MLEAC=8;MLEAF=0.167;MQ=59.99;MQRankSum=-2.846;QD=30.39;ReadPosRankSum=-1.46;SOR=0.733	0	tip
I	489150	C	A	648.35	AC=2;AF=0.042;AN=48;DP=708;ExcessHet=0.0464;FS=0;InbreedingCoeff=0.8296;MLEAC=2;MLEAF=0.042;MQ=60;QD=31.46;SOR=0.693	0	tip
I	489440	T	C	2577.75	AC=6;AF=0.125;AN=48;BaseQRankSum=-1.487;DP=660;ExcessHet=0.0004;FS=0;InbreedingCoeff=0.9976;MLEAC=6;MLEAF=0.125;MQ=59.84;MQRankSum=0;QD=26.86;ReadPosRankSum=0.625;SOR=0.414	0	tip
I	489835	C	A	698.22	AC=2;AF=0.042;AN=48;BaseQRankSum=-1.923;DP=684;ExcessHet=0.0464;FS=1.102;InbreedingCoeff=0.6506;MLEAC=2;MLEAF=0.042;MQ=60;MQRankSum=0;QD=32.45;ReadPosRankSum=-1.098;SOR=0.986	0	tip
I	490227	C	T	983.9	AC=4;AF=0.083;AN=48;DP=412;ExcessHet=0.0031;FS=0;InbreedingCoeff=0.8517;MLEAC=4;MLEAF=0.083;MQ=60;QD=33.93;SOR=1.46	0	tip
I	492736	C	A	4366.22	AC=12;AF=0.25;AN=48;DP=567;ExcessHet=0;FS=0;InbreedingCoeff=0.9944;MLEAC=12;MLEAF=0.25;MQ=60;QD=27.29;SOR=0.838	0	tip
I	492864	C	T	485.47	AC=2;AF=0.042;AN=48;DP=802;ExcessHet=0.0464;FS=0;InbreedingCoeff=0.6099;MLEAC=2;MLEAF=0.042;MQ=59.09;QD=32.95;SOR=2.67	0	tip
I	492921	G	A	7162.59	AC=12;AF=0.25;AN=48;DP=839;ExcessHet=0;FS=0;InbreedingCoeff=0.9876;MLEAC=12;MLEAF=0.25;MQ=60;QD=31.26;SOR=1.279	0	tip
I	492927	C	T	2690.88	AC=4;AF=0.083;AN=48;DP=837;ExcessHet=0.0031;FS=0;InbreedingCoeff=0.9838;MLEAC=4;MLEAF=0.083;MQ=60;QD=31.66;SOR=1.528	0	tip
I	493815	A	C	457.64	AC=2;AF=0.042;AN=48;DP=472;ExcessHet=0.0464;FS=0;InbreedingCoeff=0.7324;MLEAC=2;MLEAF=0.042;MQ=60;QD=30.51;SOR=0.818	0	tip
I	493825	A	G	736.66	AC=2;AF=0.042;AN=48;DP=448;ExcessHet=0.0464;FS=0;InbreedingCoeff=0.7031;MLEAC=2;MLEAF=0.042;MQ=60;QD=31.92;SOR=1.609	0	tip
I	494921	A	T	4828.98	AC=16;AF=0.333;AN=48;DP=595;ExcessHet=0;FS=0;InbreedingCoeff=0.9993;MLEAC=16;MLEAF=0.333;MQ=60;QD=34.99;SOR=0.722	0	tip
I	496560	G	A	497.06	AC=2;AF=0.042;AN=48;DP=701;ExcessHet=0.0464;FS=0;InbreedingCoeff=0.9974;MLEAC=2;MLEAF=0.042;MQ=60;QD=29.02;SOR=0.836	0	tip
I	498116	G	A	2040.5	AC=6;AF=0.125;AN=48;DP=407;ExcessHet=0.0004;FS=0;InbreedingCoeff=0.9388;MLEAC=6;MLEAF=0.125;MQ=60;QD=32.1;SOR=1.022	0	tip
I	498202	A	T	815.79	AC=2;AF=0.042;AN=48;DP=359;ExcessHet=0.0464;FS=0;InbreedingCoeff=0.6783;MLEAC=2;MLEAF=0.042;MQ=60;QD=27.35;SOR=1.292	0	tip
I	498203	A	T	815.78	AC=2;AF=0.042;AN=48;DP=361;ExcessHet=0.0464;FS=0;InbreedingCoeff=0.6823;MLEAC=2;MLEAF=0.042;MQ=60;QD=27.16;SOR=1.292	0	tip
I	498985	C	T	1041.38	AC=2;AF=0.042;AN=48;DP=749;ExcessHet=0.0464;FS=0;InbreedingCoeff=0.8493;MLEAC=2;MLEAF=0.042;MQ=60;QD=29.09;SOR=1.255	0	tip
I	500085	A	G	955.21	AC=2;AF=0.042;AN=48;DP=473;ExcessHet=0.0464;FS=0;InbreedingCoeff=0.8968;MLEAC=2;MLEAF=0.042;MQ=60;QD=29.85;SOR=0.818	0	tip
I	500126	C	A	1039.02	AC=4;AF=0.083;AN=48;DP=565;ExcessHet=0.0031;FS=0;InbreedingCoeff=0.9766;MLEAC=4;MLEAF=0.083;MQ=60;QD=31.49;SOR=0.752	0	tip
I	500766	G	A	1877.37	AC=6;AF=0.125;AN=48;DP=676;ExcessHet=0.0004;FS=0;InbreedingCoeff=0.9265;MLEAC=6;MLEAF=0.125;MQ=60;QD=27.77;SOR=1.085	0	tip
I	502677	T	C	4032.36	AC=8;AF=0.167;AN=48;BaseQRankSum=0.332;DP=724;ExcessHet=0.0001;FS=4.096;InbreedingCoeff=0.9951;MLEAC=8;MLEAF=0.167;MQ=60;MQRankSum=0;QD=33.65;ReadPosRankSum=1.41;SOR=1.023	0	tip
I	503401	T	C	2979.37	AC=8;AF=0.167;AN=48;BaseQRankSum=1.74;DP=677;ExcessHet=0.0001;FS=3.28;InbreedingCoeff=0.9985;MLEAC=8;MLEAF=0.167;MQ=60;MQRankSum=0;QD=30.07;ReadPosRankSum=-1.257;SOR=0.458	0	tip
I	503418	T	G	5853.04	AC=16;AF=0.333;AN=48;BaseQRankSum=1.76;DP=642;ExcessHet=0;FS=3.579;InbreedingCoeff=0.9986;MLEAC=16;MLEAF=0.333;MQ=60;MQRankSum=0;QD=34.23;ReadPosRankSum=0.231;SOR=0.654	0	tip
I	503650	T	C	5802.56	AC=16;AF=0.333;AN=48;DP=514;ExcessHet=0;FS=0;InbreedingCoeff=0.9627;MLEAC=16;MLEAF=0.333;MQ=60;QD=34.96;SOR=0.902	0	tip
I	503784	T	C	1507.09	AC=2;AF=0.042;AN=48;DP=651;ExcessHet=0.0464;FS=0;InbreedingCoeff=0.9761;MLEAC=2;MLEAF=0.042;MQ=60;QD=27.87;SOR=0.746	0	tip
I	505212	T	A	1485.07	AC=2;AF=0.042;AN=48;DP=749;ExcessHet=0.0464;FS=0;InbreedingCoeff=0.9971;MLEAC=2;MLEAF=0.042;MQ=60;QD=28.15;SOR=1.096	0	tip
I	505558	C	T	1294.06	AC=2;AF=0.042;AN=48;DP=747;ExcessHet=0.0464;FS=0;InbreedingCoeff=0.9979;MLEAC=2;MLEAF=0.042;MQ=60;QD=32.36;SOR=1.473	0	tip
I	506784	A	G	2971.55	AC=8;AF=0.167;AN=48;DP=554;ExcessHet=0.0001;FS=0;InbreedingCoeff=0.9893;MLEAC=8;MLEAF=0.167;MQ=60;QD=33.27;SOR=0.859	0	tip
I	507652	G	A	734.06	AC=2;AF=0.042;AN=48;DP=696;ExcessHet=0.0464;FS=0;InbreedingCoeff=0.9987;MLEAC=2;MLEAF=0.042;MQ=60;QD=33.6;SOR=1.022	0	tip
I	507935	G	A	2546.74	AC=6;AF=0.125;AN=48;DP=751;ExcessHet=0.0004;FS=0;InbreedingCoeff=0.9992;MLEAC=6;MLEAF=0.125;MQ=60;QD=31.15;SOR=0.723	0	tip
I	508183	G	T	2121.8	AC=6;AF=0.125;AN=48;DP=743;ExcessHet=0.0004;FS=0;InbreedingCoeff=0.9941;MLEAC=6;MLEAF=0.125;MQ=60;QD=32.13;SOR=1.302	0	tip
I	508841	C	T	992.09	AC=2;AF=0.042;AN=48;DP=640;ExcessHet=0.0464;FS=0;InbreedingCoeff=0.9807;MLEAC=2;MLEAF=0.042;MQ=60;QD=29.75;SOR=0.77	0	tip
I	508861	G	A	1340.8	AC=4;AF=0.083;AN=48;DP=625;ExcessHet=0.0031;FS=0;InbreedingCoeff=0.9976;MLEAC=4;MLEAF=0.083;MQ=60;QD=33.52;SOR=0.793	0	tip
I	511820	C	A	2353.05	AC=6;AF=0.125;AN=48;DP=489;ExcessHet=0.0004;FS=0;InbreedingCoeff=0.8529;MLEAC=6;MLEAF=0.125;MQ=60;QD=28.52;SOR=0.796	0	tip
I	511846	A	T	2282.81	AC=6;AF=0.125;AN=48;DP=479;ExcessHet=0.0004;FS=0;InbreedingCoeff=0.925;MLEAC=6;MLEAF=0.125;MQ=60;QD=35.65;SOR=0.877	0	tip
I	513058	A	T	184.84	AC=2;AF=0.042;AN=48;DP=485;ExcessHet=0.0464;FS=0;InbreedingCoeff=0.8599;MLEAC=1;MLEAF=0.021;MQ=60;QD=30.81;SOR=1.329	0	tip
I	514293	A	G	374.08	AC=2;AF=0.042;AN=48;DP=736;ExcessHet=0.0464;FS=0;InbreedingCoeff=0.9903;MLEAC=2;MLEAF=0.042;MQ=60;QD=23.8;SOR=0.693	0	tip
I	515254	T	C	1271.1	AC=4;AF=0.083;AN=48;BaseQRankSum=1.9;DP=547;ExcessHet=0.0031;FS=0;InbreedingCoeff=0.9615;MLEAC=4;MLEAF=0.083;MQ=60;MQRankSum=0;QD=32.59;ReadPosRankSum=0.789;SOR=0.377	0	tip
I	516008	T	C	1741.07	AC=2;AF=0.042;AN=48;DP=783;ExcessHet=0.0464;FS=0;InbreedingCoeff=0.9909;MLEAC=2;MLEAF=0.042;MQ=60;QD=33.42;SOR=0.836	0	tip
I	516650	A	G	1080.06	AC=2;AF=0.042;AN=48;DP=825;ExcessHet=0.0464;FS=0;InbreedingCoeff=0.9999;MLEAC=2;MLEAF=0.042;MQ=60;QD=29.95;SOR=0.922	0	tip
I	516865	G	A	2541.79	AC=6;AF=0.125;AN=48;DP=752;ExcessHet=0.0004;FS=0;InbreedingCoeff=0.9953;MLEAC=6;MLEAF=0.125;MQ=59.98;QD=26.77;SOR=1.306	0	tip
I	516957	C	G	1918.29	AC=4;AF=0.083;AN=48;DP=691;ExcessHet=0.0031;FS=0;InbreedingCoeff=0.92;MLEAC=4;MLEAF=0.083;MQ=60;QD=33.07;SOR=0.762	0	tip
I	517077	A	G	3784.86	AC=8;AF=0.167;AN=48;DP=540;ExcessHet=0.0001;FS=0;InbreedingCoeff=0.9389;MLEAC=8;MLEAF=0.167;MQ=60;QD=30.07;SOR=0.804	0	tip
I	517140	T	C	3888.15	AC=8;AF=0.167;AN=48;DP=601;ExcessHet=0.0001;FS=0;InbreedingCoeff=0.9655;MLEAC=8;MLEAF=0.167;MQ=60;QD=26.81;SOR=0.804	0	tip
I	517156	A	T	1225.12	AC=2;AF=0.042;AN=48;DP=682;ExcessHet=0.0464;FS=0;InbreedingCoeff=0.9581;MLEAC=2;MLEAF=0.042;MQ=60;QD=27.66;SOR=0.922	0	tip
I	517602	A	G	603.11	AC=2;AF=0.042;AN=48;DP=697;ExcessHet=0.0464;FS=0;InbreedingCoeff=0.9614;MLEAC=2;MLEAF=0.042;MQ=60;QD=36.76;SOR=0.693	0	tip
I	519026	C	T	917.23	AC=2;AF=0.042;AN=48;DP=745;ExcessHet=0.0464;FS=0;InbreedingCoeff=0.8985;MLEAC=2;MLEAF=0.042;MQ=60;QD=27.09;SOR=0.693	0	tip
I	519281	C	T	3481.34	AC=8;AF=0.167;AN=48;BaseQRankSum=1.44;DP=711;ExcessHet=0.0001;FS=0;InbreedingCoeff=0.9994;MLEAC=8;MLEAF=0.167;MQ=60;MQRankSum=0;QD=28.37;ReadPosRankSum=1.58;SOR=0.316	0	tip
I	519341	C	T	2766.74	AC=6;AF=0.125;AN=48;BaseQRankSum=1.75;DP=749;ExcessHet=0.0004;FS=3.779;InbreedingCoeff=0.9991;MLEAC=6;MLEAF=0.125;MQ=60;MQRankSum=0;QD=33.47;ReadPosRankSum=1.57;SOR=0.817	0	tip
I	519857	C	T	1076.16	AC=2;AF=0.042;AN=48;DP=685;ExcessHet=0.0464;FS=0;InbreedingCoeff=0.9323;MLEAC=2;MLEAF=0.042;MQ=60;QD=30.21;SOR=0.77	0	tip
I	520308	C	T	1193.26	AC=2;AF=0.042;AN=48;DP=745;ExcessHet=0.0464;FS=0;InbreedingCoeff=0.8784;MLEAC=2;MLEAF=0.042;MQ=60;QD=23.83;SOR=0.826	0	tip
I	520375	A	T	838.09	AC=2;AF=0.042;AN=48;DP=775;ExcessHet=0.0464;FS=0;InbreedingCoeff=0.9797;MLEAC=2;MLEAF=0.042;MQ=60;QD=31.28;SOR=0.874	0	tip
I	520590	T	C	3227.16	AC=8;AF=0.167;AN=48;BaseQRankSum=1.74;DP=471;ExcessHet=0.0001;FS=0;InbreedingCoeff=0.9634;MLEAC=8;MLEAF=0.167;MQ=60;MQRankSum=0;QD=28.65;ReadPosRankSum=1.65;SOR=0.364	0	tip
I	520646	T	A	761.73	AC=2;AF=0.042;AN=48;BaseQRankSum=0.161;DP=395;ExcessHet=0.0464;FS=0;InbreedingCoeff=0.6728;MLEAC=2;MLEAF=0.042;MQ=60;MQRankSum=0;QD=34.62;ReadPosRankSum=-0.948;SOR=0.631	0	tip
I	521284	C	T	184.84	AC=2;AF=0.042;AN=48;DP=610;ExcessHet=0.0464;FS=0;InbreedingCoeff=0.8748;MLEAC=1;MLEAF=0.021;MQ=60;QD=30.81;SOR=0.693	0	tip
I	521642	G	T	413.22	AC=2;AF=0.042;AN=48;DP=740;ExcessHet=0.0464;FS=0;InbreedingCoeff=0.9039;MLEAC=2;MLEAF=0.042;MQ=60;QD=29.52;SOR=1.329	0	tip
I	521987	G	A	1636.18	AC=4;AF=0.083;AN=48;DP=736;ExcessHet=0.0031;FS=0;InbreedingCoeff=0.936;MLEAC=4;MLEAF=0.083;MQ=60;QD=29.75;SOR=0.804	0	tip
I	523399	G	A	1012.12	AC=2;AF=0.042;AN=48;DP=715;ExcessHet=0.0464;FS=0;InbreedingCoeff=0.9538;MLEAC=2;MLEAF=0.042;MQ=60;QD=29.63;SOR=1.528	0	tip
I	523436	G	C	723.14	AC=2;AF=0.042;AN=48;DP=743;ExcessHet=0.0464;FS=0;InbreedingCoeff=0.9445;MLEAC=2;MLEAF=0.042;MQ=60;QD=28.34;SOR=0.793	0	tip
I	523722	A	G	2481.64	AC=6;AF=0.125;AN=48;DP=715;ExcessHet=0.0004;FS=0;InbreedingCoeff=0.8575;MLEAC=6;MLEAF=0.125;MQ=60;QD=28.34;SOR=0.91	0	tip
I	524093	G	A	3650.45	AC=8;AF=0.167;AN=48;DP=615;ExcessHet=0.0001;FS=0;InbreedingCoeff=0.9536;MLEAC=8;MLEAF=0.167;MQ=60;QD=30.5;SOR=1.28	0	tip
I	524468	A	T	648.14	AC=2;AF=0.042;AN=48;DP=771;ExcessHet=0.0464;FS=0;InbreedingCoeff=0.9441;MLEAC=2;MLEAF=0.042;MQ=60;QD=30.86;SOR=1.23	0	tip
I	524739	T	C	988.11	AC=2;AF=0.042;AN=48;DP=587;ExcessHet=0.0464;FS=0;InbreedingCoeff=0.9614;MLEAC=2;MLEAF=0.042;MQ=60;QD=36.84;SOR=0.77	0	tip
I	524790	T	G	968.1	AC=2;AF=0.042;AN=48;BaseQRankSum=0.391;DP=638;ExcessHet=0.0464;FS=0;InbreedingCoeff=0.9688;MLEAC=2;MLEAF=0.042;MQ=60;MQRankSum=0;QD=32.65;ReadPosRankSum=0.064;SOR=0.223	0	tip
I	525053	G	A	854.23	AC=2;AF=0.042;AN=48;DP=694;ExcessHet=0.0464;FS=0;InbreedingCoeff=0.9005;MLEAC=2;MLEAF=0.042;MQ=60;QD=32.47;SOR=1.23	0	tip
I	525282	A	G	2680.53	AC=4;AF=0.083;AN=48;DP=771;ExcessHet=0.0031;FS=0;InbreedingCoeff=0.9005;MLEAC=4;MLEAF=0.083;MQ=60;QD=32.3;SOR=1.638	0	tip
I	525932	C	T	499.4	AC=2;AF=0.042;AN=48;DP=776;ExcessHet=0.0464;FS=0;InbreedingCoeff=0.8349;MLEAC=2;MLEAF=0.042;MQ=60;QD=29.38;SOR=0.804	0	tip
I	526549	C	A	1705.81	AC=6;AF=0.125;AN=48;BaseQRankSum=1.69;DP=699;ExcessHet=0.0004;FS=0;InbreedingCoeff=0.9534;MLEAC=5;MLEAF=0.104;MQ=60;MQRankSum=0;QD=35.67;ReadPosRankSum=1.67;SOR=0.299	0	tip
I	528201	A	G	3740.07	AC=4;AF=0.083;AN=48;DP=761;ExcessHet=0.0031;FS=0;InbreedingCoeff=0.9537;MLEAC=4;MLEAF=0.083;MQ=51.94;QD=30.41;SOR=0.709	0	tip
I	529069	G	C	388.03	AC=2;AF=0.042;AN=48;DP=605;ExcessHet=0.0464;FS=0;InbreedingCoeff=0.6824;MLEAC=2;MLEAF=0.042;MQ=60;QD=26.47;SOR=1.27	0	tip
I	529477	C	T	3691.93	AC=6;AF=0.125;AN=48;DP=782;ExcessHet=0.0004;FS=0;InbreedingCoeff=0.983;MLEAC=6;MLEAF=0.125;MQ=60;QD=27.32;SOR=1.013	0	tip
I	531483	A	G	511.06	AC=2;AF=0.042;AN=48;DP=682;ExcessHet=0.0464;FS=0;InbreedingCoeff=0.9987;MLEAC=2;MLEAF=0.042;MQ=38.05;QD=29.81;SOR=1.27	0	tip
I	531589	T	C	566.12	AC=2;AF=0.042;AN=48;DP=641;ExcessHet=0.0464;FS=0;InbreedingCoeff=0.9529;MLEAC=2;MLEAF=0.042;MQ=37.24;QD=24.53;SOR=0.818	0	tip
I	531641	A	G	382.12	AC=2;AF=0.042;AN=48;DP=697;ExcessHet=0.0464;FS=0;InbreedingCoeff=0.953;MLEAC=2;MLEAF=0.042;MQ=36.69;QD=34.74;SOR=2.494	0	tip
I	531731	G	C	905.09	AC=4;AF=0.083;AN=48;DP=461;ExcessHet=0.0031;FS=0;InbreedingCoeff=0.8085;MLEAC=3;MLEAF=0.063;MQ=52.85;QD=32.32;SOR=0.997	0	tip
I	532809	A	G	2387.75	AC=6;AF=0.125;AN=48;DP=604;ExcessHet=0.0004;FS=0;InbreedingCoeff=0.9987;MLEAC=6;MLEAF=0.125;MQ=59.55;QD=30.98;SOR=1.721	0	tip
I	532920	G	A	2664.45	AC=8;AF=0.167;AN=48;DP=518;ExcessHet=0.0001;FS=0;InbreedingCoeff=0.9944;MLEAC=8;MLEAF=0.167;MQ=46.48;QD=26.79;SOR=2.737	0	tip
I	532984	A	T	2428.97	AC=8;AF=0.167;AN=48;BaseQRankSum=-1.477;DP=482;ExcessHet=0.0001;FS=3.222;InbreedingCoeff=0.9507;MLEAC=7;MLEAF=0.146;MQ=54.7;MQRankSum=-0.578;QD=33.35;ReadPosRankSum=-0.965;SOR=0.428	0	tip
I	533518	T	C	2059.51	AC=8;AF=0.167;AN=48;DP=623;ExcessHet=0.0001;FS=0;InbreedingCoeff=0.9872;MLEAC=8;MLEAF=0.167;MQ=43.03;QD=29.81;SOR=0.765	0	tip
I	535274	G	C	1095.43	AC=2;AF=0.042;AN=48;BaseQRankSum=1.11;DP=626;ExcessHet=0.0464;FS=2.817;InbreedingCoeff=0.8198;MLEAC=2;MLEAF=0.042;MQ=56.6;MQRankSum=0.516;QD=33.19;ReadPosRankSum=0.566;SOR=0.233	0	tip
I	535444	C	T	1980.87	AC=6;AF=0.125;AN=48;DP=673;ExcessHet=0.0004;FS=0;InbreedingCoeff=0.9282;MLEAC=6;MLEAF=0.125;MQ=50.54;QD=29.63;SOR=1.298	0	tip
I	535467	A	T	2759.46	AC=8;AF=0.167;AN=48;DP=690;ExcessHet=0.0001;FS=0;InbreedingCoeff=0.9227;MLEAC=8;MLEAF=0.167;MQ=42.71;QD=28.36;SOR=1.852	0	tip
I	536355	T	C	988.4	AC=2;AF=0.042;AN=48;DP=651;ExcessHet=0.0464;FS=0;InbreedingCoeff=0.8354;MLEAC=2;MLEAF=0.042;MQ=60;QD=32.45;SOR=0.846	0	tip
I	536462	A	T	3244.81	AC=8;AF=0.167;AN=48;DP=676;ExcessHet=0.0001;FS=0;InbreedingCoeff=0.9777;MLEAC=8;MLEAF=0.167;MQ=60;QD=33.19;SOR=0.846	0	tip
I	536642	C	T	1277.1	AC=2;AF=0.042;AN=48;DP=794;ExcessHet=0.0464;FS=0;InbreedingCoeff=0.9697;MLEAC=2;MLEAF=0.042;MQ=60;QD=26.35;SOR=0.892	0	tip
I	536870	G	A	1925	AC=6;AF=0.125;AN=48;DP=737;ExcessHet=0.0004;FS=0;InbreedingCoeff=0.9782;MLEAC=6;MLEAF=0.125;MQ=60;QD=31.1;SOR=0.77	0	tip
I	537102	T	C	894.4	AC=2;AF=0.042;AN=48;DP=664;ExcessHet=0.0464;FS=0;InbreedingCoeff=0.8372;MLEAC=2;MLEAF=0.042;MQ=60;QD=32.2;SOR=1.085	0	tip
I	537661	C	T	934.47	AC=2;AF=0.042;AN=48;BaseQRankSum=1.75;DP=622;ExcessHet=0.0464;FS=0;InbreedingCoeff=0.8022;MLEAC=2;MLEAF=0.042;MQ=60;MQRankSum=0;QD=29.01;ReadPosRankSum=1.6;SOR=0.495	0	tip
I	537960	T	C	24574.8	AC=46;AF=0.958;AN=48;BaseQRankSum=1.66;DP=764;ExcessHet=0.0464;FS=0;InbreedingCoeff=0.9652;MLEAC=46;MLEAF=0.958;MQ=57.43;MQRankSum=0.657;QD=34.71;ReadPosRankSum=-0.349;SOR=0.264	0	tip
I	538743	A	G	2087.01	AC=6;AF=0.125;AN=48;DP=307;ExcessHet=0.0004;FS=0;InbreedingCoeff=0.8114;MLEAC=6;MLEAF=0.125;MQ=56.08;QD=30.04;SOR=0.931	0	tip
I	539512	G	A	2132.98	AC=8;AF=0.167;AN=48;BaseQRankSum=1.76;DP=723;ExcessHet=0.0001;FS=0;InbreedingCoeff=0.968;MLEAC=8;MLEAF=0.167;MQ=39.06;MQRankSum=-1.793;QD=35.29;ReadPosRankSum=1.62;SOR=0.499	0	tip
I	539533	C	A	1140.3	AC=2;AF=0.042;AN=48;BaseQRankSum=1.54;DP=710;ExcessHet=0.0464;FS=4.046;InbreedingCoeff=0.8577;MLEAC=2;MLEAF=0.042;MQ=42.78;MQRankSum=-1.439;QD=34.55;ReadPosRankSum=1.52;SOR=1.051	0	tip
I	539821	T	A	2277.74	AC=6;AF=0.125;AN=48;DP=677;ExcessHet=0.0004;FS=0;InbreedingCoeff=0.9351;MLEAC=6;MLEAF=0.125;MQ=49.32;QD=35.08;SOR=1.382	0	tip
I	539944	A	C	69.99	AC=2;AF=0.042;AN=48;DP=379;ExcessHet=0.0464;FS=0;InbreedingCoeff=0.6683;MLEAC=1;MLEAF=0.021;MQ=38.05;QD=35;SOR=2.303	0	tip
I	539967	G	T	550.67	AC=6;AF=0.125;AN=48;BaseQRankSum=1.59;DP=234;ExcessHet=0.0004;FS=0;InbreedingCoeff=0.7631;MLEAC=5;MLEAF=0.104;MQ=43.99;MQRankSum=1.59;QD=32.39;ReadPosRankSum=1.59;SOR=1.981	0	tip
I	554969	T	C	1377.56	AC=2;AF=0.042;AN=48;DP=656;ExcessHet=0.0464;FS=0;InbreedingCoeff=0.7487;MLEAC=2;MLEAF=0.042;MQ=49.59;QD=33.25;SOR=0.85	0	tip
I	555644	G	T	501.14	AC=2;AF=0.042;AN=48;DP=792;ExcessHet=0.0464;FS=0;InbreedingCoeff=0.9446;MLEAC=2;MLEAF=0.042;MQ=60;QD=27.84;SOR=0.914	0	tip
I	556280	C	T	1215.07	AC=2;AF=0.042;AN=48;DP=709;ExcessHet=0.0464;FS=0;InbreedingCoeff=0.9901;MLEAC=2;MLEAF=0.042;MQ=60;QD=31.98;SOR=0.914	0	tip
I	556308	T	G	883.08	AC=2;AF=0.042;AN=48;DP=722;ExcessHet=0.0464;FS=0;InbreedingCoeff=0.9841;MLEAC=2;MLEAF=0.042;MQ=60;QD=28.49;SOR=0.892	0	tip
I	556338	C	G	2034.87	AC=6;AF=0.125;AN=48;DP=745;ExcessHet=0.0004;FS=0;InbreedingCoeff=0.9887;MLEAC=6;MLEAF=0.125;MQ=60;QD=32.05;SOR=0.9	0	tip
I	558075	C	G	1259.15	AC=2;AF=0.042;AN=48;DP=645;ExcessHet=0.0464;FS=0;InbreedingCoeff=0.94;MLEAC=2;MLEAF=0.042;MQ=60;QD=29.09;SOR=0.892	0	tip
I	558153	C	T	176.86	AC=2;AF=0.042;AN=48;DP=693;ExcessHet=0.0464;FS=0;InbreedingCoeff=0.9206;MLEAC=1;MLEAF=0.021;MQ=60;QD=33.93;SOR=1.022	0	tip
I	558461	G	C	1408.15	AC=2;AF=0.042;AN=48;DP=760;ExcessHet=0.0464;FS=0;InbreedingCoeff=0.9366;MLEAC=2;MLEAF=0.042;MQ=60;QD=28.56;SOR=1.002	0	tip
I	558677	C	A	2938.04	AC=4;AF=0.083;AN=48;DP=733;ExcessHet=0.0034;FS=0;InbreedingCoeff=0.8759;MLEAC=4;MLEAF=0.083;MQ=60;QD=33.39;SOR=0.786	0	tip
I	558847	G	A	1828.77	AC=6;AF=0.125;AN=48;DP=719;ExcessHet=0.0004;FS=0;InbreedingCoeff=0.9926;MLEAC=6;MLEAF=0.125;MQ=60;QD=32.57;SOR=1.251	0	tip
I	559290	G	A	2150.25	AC=6;AF=0.125;AN=48;DP=652;ExcessHet=0.0004;FS=0;InbreedingCoeff=0.9618;MLEAC=6;MLEAF=0.125;MQ=60;QD=26.61;SOR=0.693	0	tip
I	559463	C	T	2889.12	AC=4;AF=0.083;AN=48;DP=773;ExcessHet=0.0031;FS=0;InbreedingCoeff=0.9474;MLEAC=4;MLEAF=0.083;MQ=60;QD=32.83;SOR=1.116	0	tip
I	560159	C	T	684.68	AC=2;AF=0.042;AN=48;DP=440;ExcessHet=0.0464;FS=0;InbreedingCoeff=0.7121;MLEAC=2;MLEAF=0.042;MQ=60;QD=34.23;SOR=0.892	0	tip
I	578150	C	T	997.11	AC=2;AF=0.042;AN=48;BaseQRankSum=1.55;DP=735;ExcessHet=0.0464;FS=3.522;InbreedingCoeff=0.9617;MLEAC=2;MLEAF=0.042;MQ=60;MQRankSum=0;QD=26.82;ReadPosRankSum=-1.351;SOR=0.707	0	tip
I	578174	C	A	7661.56	AC=16;AF=0.333;AN=48;BaseQRankSum=1.76;DP=709;ExcessHet=0;FS=0;InbreedingCoeff=0.9635;MLEAC=16;MLEAF=0.333;MQ=60;MQRankSum=0;QD=29.24;ReadPosRankSum=1.74;SOR=0.952	0	tip
I	578291	C	T	1421.14	AC=2;AF=0.042;AN=48;DP=719;ExcessHet=0.0464;FS=0;InbreedingCoeff=0.94;MLEAC=2;MLEAF=0.042;MQ=60;QD=25.87;SOR=1.609	0	tip
I	580078	A	G	1475.74	AC=6;AF=0.125;AN=48;DP=709;ExcessHet=0.0004;FS=0;InbreedingCoeff=0.9341;MLEAC=6;MLEAF=0.125;MQ=60;QD=25.75;SOR=1.27	0	tip
I	580708	C	T	3643.31	AC=8;AF=0.167;AN=48;DP=603;ExcessHet=0.0001;FS=0;InbreedingCoeff=0.9534;MLEAC=8;MLEAF=0.167;MQ=59.81;QD=31.68;SOR=0.829	0	tip
I	581372	G	A	2078.81	AC=4;AF=0.083;AN=48;DP=760;ExcessHet=0.0031;FS=0;InbreedingCoeff=0.9957;MLEAC=4;MLEAF=0.083;MQ=60;QD=31.5;SOR=0.693	0	tip
I	581872	G	A	894.08	AC=4;AF=0.083;AN=48;DP=442;ExcessHet=0.0031;FS=0;InbreedingCoeff=0.9194;MLEAC=3;MLEAF=0.063;MQ=60;QD=34.39;SOR=0.846	0	tip
I	582797	C	G	17988.9	AC=16;AF=0.333;AN=48;DP=1117;ExcessHet=0;FS=0;InbreedingCoeff=0.9999;MLEAC=16;MLEAF=0.333;MQ=60;QD=34.33;SOR=0.958	0	tip
I	584459	C	A	1169.15	AC=2;AF=0.042;AN=48;DP=765;ExcessHet=0.0464;FS=0;InbreedingCoeff=0.9373;MLEAC=2;MLEAF=0.042;MQ=60;QD=31.71;SOR=0.997	0	tip
I	584480	A	T	2469.18	AC=4;AF=0.083;AN=48;DP=746;ExcessHet=0.0031;FS=0;InbreedingCoeff=0.9378;MLEAC=4;MLEAF=0.083;MQ=60;QD=32.92;SOR=1.091	0	tip
I	586025	T	C	4142.7	AC=8;AF=0.167;AN=48;DP=795;ExcessHet=0.0001;FS=0;InbreedingCoeff=0.9833;MLEAC=8;MLEAF=0.167;MQ=60;QD=30.18;SOR=0.994	0	tip
I	586084	A	G	1163.22	AC=2;AF=0.042;AN=48;DP=715;ExcessHet=0.0464;FS=0;InbreedingCoeff=0.9038;MLEAC=2;MLEAF=0.042;MQ=60;QD=22.39;SOR=0.836	0	tip
I	586208	T	G	1317.33	AC=4;AF=0.083;AN=48;DP=426;ExcessHet=0.0031;FS=0;InbreedingCoeff=0.9086;MLEAC=4;MLEAF=0.083;MQ=60;QD=32.13;SOR=1.075	0	tip
I	586376	T	C	2391.67	AC=6;AF=0.125;AN=48;BaseQRankSum=1.76;DP=448;ExcessHet=0.0004;FS=3.229;InbreedingCoeff=0.9347;MLEAC=6;MLEAF=0.125;MQ=60;MQRankSum=0;QD=27.89;ReadPosRankSum=1.73;SOR=0.435	0	tip
I	586487	C	G	639.22	AC=2;AF=0.042;AN=48;DP=721;ExcessHet=0.0464;FS=0;InbreedingCoeff=0.904;MLEAC=2;MLEAF=0.042;MQ=60;QD=33.22;SOR=1.609	0	tip
I	586910	A	G	1528.25	AC=2;AF=0.042;AN=48;DP=586;ExcessHet=0.0464;FS=0;InbreedingCoeff=0.888;MLEAC=2;MLEAF=0.042;MQ=60;QD=32.82;SOR=0.743	0	tip
I	587534	G	A	895.38	AC=2;AF=0.042;AN=48;DP=732;ExcessHet=0.0464;FS=0;InbreedingCoeff=0.845;MLEAC=2;MLEAF=0.042;MQ=60;QD=29.21;SOR=2.303	0	tip
I	587741	A	G	744.42	AC=2;AF=0.042;AN=48;DP=705;ExcessHet=0.0464;FS=0;InbreedingCoeff=0.8267;MLEAC=2;MLEAF=0.042;MQ=60;QD=28.08;SOR=1.022	0	tip
I	588410	C	G	2828.16	AC=8;AF=0.167;AN=48;BaseQRankSum=1.74;DP=413;ExcessHet=0.0001;FS=0;InbreedingCoeff=0.9646;MLEAC=8;MLEAF=0.167;MQ=60;MQRankSum=0;QD=29.47;ReadPosRankSum=1.74;SOR=0.34	0	tip
I	588576	C	A	829.23	AC=2;AF=0.042;AN=48;DP=511;ExcessHet=0.0464;FS=0;InbreedingCoeff=0.8991;MLEAC=2;MLEAF=0.042;MQ=60;QD=28.6;SOR=1.828	0	tip
I	588902	G	A	851.11	AC=2;AF=0.042;AN=48;DP=798;ExcessHet=0.0464;FS=0;InbreedingCoeff=0.9654;MLEAC=2;MLEAF=0.042;MQ=60;QD=24.82;SOR=0.784	0	tip
I	589582	G	A	112.85	AC=2;AF=0.042;AN=48;DP=485;ExcessHet=0.0464;FS=0;InbreedingCoeff=0.9262;MLEAC=1;MLEAF=0.021;MQ=60;QD=22.57;SOR=1.022	0	tip
I	590237	C	A	2193.88	AC=6;AF=0.125;AN=48;DP=455;ExcessHet=0.0004;FS=0;InbreedingCoeff=0.986;MLEAC=6;MLEAF=0.125;MQ=60;QD=37.34;SOR=1.27	0	tip
I	590238	C	T	2193.91	AC=6;AF=0.125;AN=48;DP=460;ExcessHet=0.0004;FS=0;InbreedingCoeff=0.9837;MLEAC=6;MLEAF=0.125;MQ=60;QD=29.76;SOR=1.27	0	tip
I	590401	G	C	442.1	AC=2;AF=0.042;AN=48;DP=679;ExcessHet=0.0464;FS=0;InbreedingCoeff=0.9683;MLEAC=2;MLEAF=0.042;MQ=60;QD=29.47;SOR=1.112	0	tip
I	590542	A	G	2496.06	AC=6;AF=0.125;AN=48;DP=749;ExcessHet=0.0004;FS=0;InbreedingCoeff=0.9734;MLEAC=6;MLEAF=0.125;MQ=60;QD=30.93;SOR=1.112	0	tip
I	591137	T	C	4290.7	AC=8;AF=0.167;AN=48;BaseQRankSum=0.704;DP=801;ExcessHet=0.0001;FS=3.81;InbreedingCoeff=0.952;MLEAC=8;MLEAF=0.167;MQ=60;MQRankSum=0;QD=30.4;ReadPosRankSum=1.54;SOR=0.825	0	tip
I	592752	G	A	860.06	AC=2;AF=0.042;AN=48;DP=805;ExcessHet=0.0464;FS=0;InbreedingCoeff=0.9999;MLEAC=2;MLEAF=0.042;MQ=60;QD=31.85;SOR=0.765	0	tip
I	592920	A	G	1910.84	AC=4;AF=0.083;AN=48;DP=776;ExcessHet=0.0031;FS=0;InbreedingCoeff=0.9898;MLEAC=4;MLEAF=0.083;MQ=60;QD=31.33;SOR=0.793	0	tip
I	593020	G	T	612.09	AC=2;AF=0.042;AN=48;DP=802;ExcessHet=0.0464;FS=0;InbreedingCoeff=0.9822;MLEAC=2;MLEAF=0.042;MQ=60;QD=32.22;SOR=0.793	0	tip
I	593683	C	T	474.18	AC=2;AF=0.042;AN=48;DP=658;ExcessHet=0.0464;FS=0;InbreedingCoeff=0.9164;MLEAC=2;MLEAF=0.042;MQ=60;QD=31.1;SOR=0.693	0	tip
I	594530	T	C	841.4	AC=2;AF=0.042;AN=48;DP=574;ExcessHet=0.0464;FS=0;InbreedingCoeff=0.8372;MLEAC=2;MLEAF=0.042;MQ=60;QD=31.47;SOR=1.828	0	tip
I	595663	G	T	845.88	AC=2;AF=0.042;AN=48;BaseQRankSum=1.76;DP=730;ExcessHet=0.0464;FS=4.393;InbreedingCoeff=0.6739;MLEAC=2;MLEAF=0.042;MQ=60;MQRankSum=0;QD=34.31;ReadPosRankSum=1.5;SOR=1.326	0	tip
I	596009	G	A	6766.67	AC=12;AF=0.25;AN=48;DP=779;ExcessHet=0;FS=0;InbreedingCoeff=0.9592;MLEAC=12;MLEAF=0.25;MQ=60;QD=30.9;SOR=1.117	0	tip
I	596884	G	A	1832.23	AC=2;AF=0.042;AN=48;DP=763;ExcessHet=0.0464;FS=0;InbreedingCoeff=0.8826;MLEAC=2;MLEAF=0.042;MQ=60;QD=32.32;SOR=1.28	0	tip
I	599266	C	G	2880.14	AC=2;AF=0.042;AN=48;DP=811;ExcessHet=0.0464;FS=0;InbreedingCoeff=0.9402;MLEAC=2;MLEAF=0.042;MQ=60;QD=30.97;SOR=0.852	0	tip
I	599841	A	T	3002.73	AC=6;AF=0.125;AN=48;BaseQRankSum=1.64;DP=748;ExcessHet=0.0004;FS=3.123;InbreedingCoeff=0.9387;MLEAC=6;MLEAF=0.125;MQ=60;MQRankSum=0;QD=33.67;ReadPosRankSum=1.74;SOR=0.347	0	tip
I	600160	T	A	6058.88	AC=4;AF=0.083;AN=48;DP=926;ExcessHet=0.0031;FS=0;InbreedingCoeff=0.9835;MLEAC=4;MLEAF=0.083;MQ=60;QD=31.89;SOR=0.714	0	tip
I	600787	T	C	2222.02	AC=4;AF=0.083;AN=48;DP=662;ExcessHet=0.0031;FS=0;InbreedingCoeff=0.9592;MLEAC=4;MLEAF=0.083;MQ=60;QD=33.16;SOR=0.917	0	tip
I	600789	A	T	817.18	AC=2;AF=0.042;AN=48;DP=644;ExcessHet=0.0464;FS=0;InbreedingCoeff=0.9194;MLEAC=2;MLEAF=0.042;MQ=60;QD=34.05;SOR=1.051	0	tip
I	601069	T	C	2019.81	AC=4;AF=0.083;AN=48;DP=779;ExcessHet=0.0031;FS=0;InbreedingCoeff=0.9968;MLEAC=4;MLEAF=0.083;MQ=41.88;QD=24.24;SOR=1.009	0	tip
I	601085	C	T	2241.51	AC=4;AF=0.083;AN=48;DP=765;ExcessHet=0.0031;FS=0;InbreedingCoeff=0.9925;MLEAC=4;MLEAF=0.083;MQ=49.64;QD=31.52;SOR=1.426	0	tip
I	601094	G	C	2163.5	AC=4;AF=0.083;AN=48;DP=752;ExcessHet=0.0031;FS=0;InbreedingCoeff=0.9824;MLEAC=4;MLEAF=0.083;MQ=52.96;QD=31.15;SOR=1.426	0	tip
I	601103	G	A	2079.05	AC=4;AF=0.083;AN=48;DP=754;ExcessHet=0.0031;FS=0;InbreedingCoeff=0.953;MLEAC=4;MLEAF=0.083;MQ=54.66;QD=31.45;SOR=1.514	0	tip
I	601112	C	G	3884.61	AC=4;AF=0.083;AN=48;DP=795;ExcessHet=0.0031;FS=0;InbreedingCoeff=0.8886;MLEAC=4;MLEAF=0.083;MQ=56.57;QD=33.92;SOR=1.464	0	tip
I	601210	A	C	1605.11	AC=2;AF=0.042;AN=48;DP=803;ExcessHet=0.0464;FS=0;InbreedingCoeff=0.9612;MLEAC=2;MLEAF=0.042;MQ=60;QD=31.27;SOR=0.968	0	tip
I	601435	C	T	3008.41	AC=6;AF=0.125;AN=48;DP=581;ExcessHet=0.0004;FS=0;InbreedingCoeff=0.8967;MLEAC=6;MLEAF=0.125;MQ=60;QD=27.48;SOR=0.859	0	tip
I	602096	G	A	3589.8	AC=8;AF=0.167;AN=48;DP=797;ExcessHet=0.0001;FS=0;InbreedingCoeff=0.9472;MLEAC=8;MLEAF=0.167;MQ=60;QD=31.31;SOR=0.693	0	tip
I	602169	G	A	789.18	AC=2;AF=0.042;AN=48;DP=762;ExcessHet=0.0464;FS=0;InbreedingCoeff=0.9172;MLEAC=2;MLEAF=0.042;MQ=60;QD=30.39;SOR=1.292	0	tip
I	602511	T	A	793.83	AC=2;AF=0.042;AN=48;DP=462;ExcessHet=0.0464;FS=0;InbreedingCoeff=0.6748;MLEAC=2;MLEAF=0.042;MQ=60;QD=35.77;SOR=1.127	0	tip
I	602767	T	C	4269.38	AC=12;AF=0.25;AN=48;DP=504;ExcessHet=0;FS=0;InbreedingCoeff=0.9692;MLEAC=12;MLEAF=0.25;MQ=50.43;QD=28.59;SOR=1.358	0	tip
I	602901	C	T	815.39	AC=2;AF=0.042;AN=48;DP=496;ExcessHet=0.0464;FS=0;InbreedingCoeff=0.807;MLEAC=2;MLEAF=0.042;MQ=60;QD=24.99;SOR=1.127	0	tip
I	603919	A	T	4898.83	AC=12;AF=0.25;AN=48;DP=600;ExcessHet=0;FS=0;InbreedingCoeff=0.9648;MLEAC=12;MLEAF=0.25;MQ=60;QD=33.77;SOR=0.708	0	tip
I	604079	C	T	1089.25	AC=2;AF=0.042;AN=48;DP=514;ExcessHet=0.0464;FS=0;InbreedingCoeff=0.8818;MLEAC=2;MLEAF=0.042;MQ=60;QD=33.01;SOR=1.022	0	tip
I	604446	A	G	2373.87	AC=4;AF=0.083;AN=48;DP=613;ExcessHet=0.0031;FS=0;InbreedingCoeff=0.9849;MLEAC=4;MLEAF=0.083;MQ=59.64;QD=32.08;SOR=1.061	0	tip
I	604499	T	C	1188.83	AC=2;AF=0.042;AN=48;DP=610;ExcessHet=0.0464;FS=0;InbreedingCoeff=0.7242;MLEAC=2;MLEAF=0.042;MQ=60;QD=33.49;SOR=1.071	0	tip
I	604732	G	T	1056.38	AC=2;AF=0.042;AN=48;DP=745;ExcessHet=0.0464;FS=0;InbreedingCoeff=0.8474;MLEAC=2;MLEAF=0.042;MQ=60;QD=28.04;SOR=1.697	0	tip
I	604871	T	C	2376.75	AC=6;AF=0.125;AN=48;DP=715;ExcessHet=0.0004;FS=0;InbreedingCoeff=0.9989;MLEAC=6;MLEAF=0.125;MQ=60;QD=28.06;SOR=0.756	0	tip
I	606583	T	A	2756.43	AC=8;AF=0.167;AN=48;DP=754;ExcessHet=0.0001;FS=0;InbreedingCoeff=0.9954;MLEAC=8;MLEAF=0.167;MQ=60;QD=30.61;SOR=1.091	0	tip
I	607248	C	T	2107.79	AC=6;AF=0.125;AN=48;DP=744;ExcessHet=0.0004;FS=0;InbreedingCoeff=0.9934;MLEAC=6;MLEAF=0.125;MQ=60;QD=31.67;SOR=0.871	0	tip
I	607258	T	G	1104.07	AC=2;AF=0.042;AN=48;DP=759;ExcessHet=0.0464;FS=0;InbreedingCoeff=0.9918;MLEAC=2;MLEAF=0.042;MQ=60;QD=32.71;SOR=1.179	0	tip
I	607437	T	C	20253.4	AC=46;AF=0.958;AN=48;DP=626;ExcessHet=0.0464;FS=0;InbreedingCoeff=0.8985;MLEAC=46;MLEAF=0.958;MQ=60;QD=31.64;SOR=0.884	0	tip
I	607658	G	A	641.1	AC=2;AF=0.042;AN=48;DP=705;ExcessHet=0.0464;FS=0;InbreedingCoeff=0.9691;MLEAC=2;MLEAF=0.042;MQ=60;QD=28.12;SOR=1.244	0	tip
I	608277	G	A	599.2	AC=2;AF=0.042;AN=48;DP=466;ExcessHet=0.0464;FS=0;InbreedingCoeff=0.901;MLEAC=2;MLEAF=0.042;MQ=60;QD=33.29;SOR=1.179	0	tip
I	608983	A	G	884.06	AC=2;AF=0.042;AN=48;DP=727;ExcessHet=0.0464;FS=0;InbreedingCoeff=0.9997;MLEAC=2;MLEAF=0.042;MQ=60;QD=34.85;SOR=1.609	0	tip
I	609472	G	A	1597.06	AC=2;AF=0.042;AN=48;DP=744;ExcessHet=0.0464;FS=0;InbreedingCoeff=0.9994;MLEAC=2;MLEAF=0.042;MQ=60;QD=32.99;SOR=0.793	0	tip
I	609822	T	C	3828.85	AC=12;AF=0.25;AN=48;DP=649;ExcessHet=0;FS=0;InbreedingCoeff=0.9321;MLEAC=12;MLEAF=0.25;MQ=54.78;QD=28.46;SOR=0.839	0	tip
I	610045	A	G	1209.06	AC=2;AF=0.042;AN=48;DP=628;ExcessHet=0.0464;FS=0;InbreedingCoeff=0.9995;MLEAC=2;MLEAF=0.042;MQ=60;QD=30.24;SOR=1.179	0	tip
I	610435	C	T	1926.77	AC=6;AF=0.125;AN=48;DP=851;ExcessHet=0.0004;FS=0;InbreedingCoeff=0.997;MLEAC=6;MLEAF=0.125;MQ=60;QD=33.22;SOR=1.179	0	tip
I	610589	G	A	2116.83	AC=4;AF=0.083;AN=48;DP=763;ExcessHet=0.0031;FS=0;InbreedingCoeff=0.9916;MLEAC=4;MLEAF=0.083;MQ=60;QD=32.57;SOR=1.078	0	tip
I	610654	T	C	790.11	AC=2;AF=0.042;AN=48;DP=746;ExcessHet=0.0464;FS=0;InbreedingCoeff=0.9608;MLEAC=2;MLEAF=0.042;MQ=60;QD=28.72;SOR=0.874	0	tip
I	610854	G	A	2561.75	AC=6;AF=0.125;AN=48;DP=907;ExcessHet=0.0004;FS=0;InbreedingCoeff=0.9985;MLEAC=6;MLEAF=0.125;MQ=60;QD=32.84;SOR=0.855	0	tip
I	612560	T	C	50.4	AC=2;AF=0.042;AN=48;DP=368;ExcessHet=0.0464;FS=0;InbreedingCoeff=0.5001;MLEAC=1;MLEAF=0.021;MQ=60;QD=25.2;SOR=0.693	0	tip
I	613178	A	G	2479.77	AC=6;AF=0.125;AN=48;DP=767;ExcessHet=0.0004;FS=0;InbreedingCoeff=0.9362;MLEAC=6;MLEAF=0.125;MQ=60;QD=28.47;SOR=0.849	0	tip
I	615322	C	G	1719.73	AC=6;AF=0.125;AN=48;DP=777;ExcessHet=0.0004;FS=0;InbreedingCoeff=0.9399;MLEAC=6;MLEAF=0.125;MQ=60;QD=28.49;SOR=1.659	0	tip
I	615511	C	T	1113.73	AC=6;AF=0.125;AN=48;DP=623;ExcessHet=0.0004;FS=0;InbreedingCoeff=0.9353;MLEAC=6;MLEAF=0.125;MQ=60;QD=34.8;SOR=0.693	0	tip
I	616522	T	C	4311.13	AC=4;AF=0.083;AN=48;DP=857;ExcessHet=0.0031;FS=0;InbreedingCoeff=0.9419;MLEAC=4;MLEAF=0.083;MQ=60;QD=32.41;SOR=0.77	0	tip
I	617429	A	G	402.08	AC=2;AF=0.042;AN=48;DP=765;ExcessHet=0.0464;FS=0;InbreedingCoeff=0.9841;MLEAC=2;MLEAF=0.042;MQ=60;QD=26.81;SOR=0.818	0	tip
I	617991	G	A	2233.96	AC=4;AF=0.083;AN=48;DP=767;ExcessHet=0.0031;FS=0;InbreedingCoeff=0.9702;MLEAC=4;MLEAF=0.083;MQ=60;QD=31.03;SOR=0.807	0	tip
I	619171	T	C	1424.14	AC=2;AF=0.042;AN=48;DP=808;ExcessHet=0.0464;FS=0;InbreedingCoeff=0.9426;MLEAC=2;MLEAF=0.042;MQ=60;QD=25.89;SOR=0.884	0	tip
I	619915	C	G	1130.38	AC=2;AF=0.042;AN=48;BaseQRankSum=0.879;DP=728;ExcessHet=0.0464;FS=0;InbreedingCoeff=0.8451;MLEAC=2;MLEAF=0.042;MQ=60;MQRankSum=0;QD=32.11;ReadPosRankSum=1.16;SOR=0.25	0	tip
I	620635	C	T	2351.88	AC=4;AF=0.083;AN=48;DP=789;ExcessHet=0.0031;FS=0;InbreedingCoeff=0.984;MLEAC=4;MLEAF=0.083;MQ=60;QD=32.66;SOR=0.693	0	tip
I	621616	C	T	1086.09	AC=2;AF=0.042;AN=48;DP=779;ExcessHet=0.0464;FS=0;InbreedingCoeff=0.9812;MLEAC=2;MLEAF=0.042;MQ=60;QD=27;SOR=1.179	0	tip
I	621700	G	A	2840.87	AC=6;AF=0.125;AN=48;BaseQRankSum=1.75;DP=795;ExcessHet=0.0004;FS=0;InbreedingCoeff=0.9887;MLEAC=6;MLEAF=0.125;MQ=60;MQRankSum=0;QD=28.7;ReadPosRankSum=1.59;SOR=0.368	0	tip
I	622707	C	T	2287.8	AC=6;AF=0.125;AN=48;DP=731;ExcessHet=0.0004;FS=0;InbreedingCoeff=0.9941;MLEAC=6;MLEAF=0.125;MQ=60;QD=32.78;SOR=0.726	0	tip
I	623723	G	A	1489.32	AC=4;AF=0.083;AN=48;DP=714;ExcessHet=0.0031;FS=0;InbreedingCoeff=0.8366;MLEAC=4;MLEAF=0.083;MQ=60;QD=24.82;SOR=0.76	0	tip
I	623779	G	A	579.13	AC=4;AF=0.083;AN=48;DP=448;ExcessHet=0.0031;FS=0;InbreedingCoeff=0.8751;MLEAC=4;MLEAF=0.083;MQ=60;QD=32.17;SOR=0.693	0	tip
I	623805	G	A	1006.6	AC=2;AF=0.042;AN=48;DP=434;ExcessHet=0.0464;FS=0;InbreedingCoeff=0.7498;MLEAC=2;MLEAF=0.042;MQ=60;QD=28.25;SOR=0.776	0	tip
I	623806	G	T	1006.6	AC=2;AF=0.042;AN=48;DP=434;ExcessHet=0.0464;FS=0;InbreedingCoeff=0.7498;MLEAC=2;MLEAF=0.042;MQ=60;QD=28.19;SOR=0.776	0	tip
I	623998	C	T	3055.45	AC=8;AF=0.167;AN=48;DP=428;ExcessHet=0.0001;FS=0;InbreedingCoeff=0.8783;MLEAC=8;MLEAF=0.167;MQ=60;QD=29.01;SOR=0.855	0	tip
I	624430	C	T	7918.06	AC=16;AF=0.333;AN=48;DP=771;ExcessHet=0;FS=0;InbreedingCoeff=0.969;MLEAC=16;MLEAF=0.333;MQ=60;QD=34.28;SOR=1.539	0	tip
I	624502	A	T	2457.25	AC=6;AF=0.125;AN=48;DP=757;ExcessHet=0.0004;FS=0;InbreedingCoeff=0.9624;MLEAC=6;MLEAF=0.125;MQ=60;QD=30.59;SOR=0.723	0	tip
I	624655	T	A	1069.38	AC=2;AF=0.042;AN=48;DP=668;ExcessHet=0.0464;FS=0;InbreedingCoeff=0.8142;MLEAC=2;MLEAF=0.042;MQ=60;QD=28.48;SOR=0.846	0	tip
I	625177	A	T	812.41	AC=2;AF=0.042;AN=48;DP=428;ExcessHet=0.0485;FS=0;InbreedingCoeff=0.6068;MLEAC=2;MLEAF=0.042;MQ=60;QD=28.84;SOR=1.127	0	tip
I	625359	A	C	1023.93	AC=2;AF=0.042;AN=48;DP=331;ExcessHet=0.0464;FS=0;InbreedingCoeff=0.6373;MLEAC=2;MLEAF=0.042;MQ=60;QD=32.5;SOR=1.528	0	tip
I	625744	C	A	703.1	AC=2;AF=0.042;AN=48;DP=761;ExcessHet=0.0464;FS=0;InbreedingCoeff=0.9697;MLEAC=2;MLEAF=0.042;MQ=60;QD=31.15;SOR=0.914	0	tip
I	625985	A	T	952.22	AC=2;AF=0.042;AN=48;DP=695;ExcessHet=0.0464;FS=0;InbreedingCoeff=0.9032;MLEAC=2;MLEAF=0.042;MQ=60;QD=31.84;SOR=1.179	0	tip
I	626259	T	G	599.21	AC=2;AF=0.042;AN=48;DP=415;ExcessHet=0.0464;FS=0;InbreedingCoeff=0.8971;MLEAC=2;MLEAF=0.042;MQ=60;QD=27.32;SOR=1.244	0	tip
I	627856	C	T	1684.77	AC=6;AF=0.125;AN=48;BaseQRankSum=1.84;DP=480;ExcessHet=0.0004;FS=3.388;InbreedingCoeff=0.9237;MLEAC=6;MLEAF=0.125;MQ=60;MQRankSum=0;QD=29.2;ReadPosRankSum=1.59;SOR=0.563	0	tip
I	628093	G	C	432.12	AC=2;AF=0.042;AN=48;DP=593;ExcessHet=0.0464;FS=0;InbreedingCoeff=0.9545;MLEAC=2;MLEAF=0.042;MQ=60;QD=24.26;SOR=1.27	0	tip
I	628110	C	T	1574.13	AC=6;AF=0.125;AN=48;DP=554;ExcessHet=0.0004;FS=0;InbreedingCoeff=0.9677;MLEAC=6;MLEAF=0.125;MQ=60;QD=29.51;SOR=1.455	0	tip
I	628733	A	T	6347.07	AC=16;AF=0.333;AN=48;DP=695;ExcessHet=0;FS=0;InbreedingCoeff=0.9985;MLEAC=16;MLEAF=0.333;MQ=60;QD=32.72;SOR=0.995	0	tip
I	629322	G	A	859.13	AC=2;AF=0.042;AN=48;DP=514;ExcessHet=0.0464;FS=0;InbreedingCoeff=0.9488;MLEAC=2;MLEAF=0.042;MQ=60;QD=29.83;SOR=0.892	0	tip
I	629790	C	A	2379.75	AC=6;AF=0.125;AN=48;DP=826;ExcessHet=0.0004;FS=0;InbreedingCoeff=0.9988;MLEAC=6;MLEAF=0.125;MQ=60;QD=31.31;SOR=1.349	0	tip
I	634359	C	T	1372.1	AC=2;AF=0.042;AN=48;DP=742;ExcessHet=0.0464;FS=0;InbreedingCoeff=0.971;MLEAC=2;MLEAF=0.042;MQ=60;QD=27.75;SOR=0.752	0	tip
I	634657	G	T	627.22	AC=2;AF=0.042;AN=48;DP=828;ExcessHet=0.0464;FS=0;InbreedingCoeff=0.9041;MLEAC=2;MLEAF=0.042;MQ=60;QD=31.36;SOR=0.693	0	tip
I	635055	C	T	1527.09	AC=2;AF=0.042;AN=48;DP=697;ExcessHet=0.0464;FS=0;InbreedingCoeff=0.9794;MLEAC=2;MLEAF=0.042;MQ=60;QD=25.72;SOR=1.022	0	tip
I	639285	C	T	744.4	AC=2;AF=0.042;AN=48;DP=600;ExcessHet=0.0464;FS=0;InbreedingCoeff=0.8368;MLEAC=2;MLEAF=0.042;MQ=60;QD=33.21;SOR=0.892	0	tip
I	640248	G	A	6007.24	AC=16;AF=0.333;AN=48;DP=615;ExcessHet=0;FS=0;InbreedingCoeff=0.9913;MLEAC=16;MLEAF=0.333;MQ=60;QD=28.67;SOR=0.876	0	tip
I	640976	C	T	507.07	AC=2;AF=0.042;AN=48;DP=720;ExcessHet=0.0464;FS=0;InbreedingCoeff=0.9932;MLEAC=2;MLEAF=0.042;MQ=59.56;QD=34.86;SOR=2.147	0	tip
I	641478	T	G	5564.05	AC=16;AF=0.333;AN=48;DP=605;ExcessHet=0;FS=0;InbreedingCoeff=0.9447;MLEAC=16;MLEAF=0.333;MQ=50.33;QD=38.63;SOR=0.746	0	tip
I	641482	G	A	286.31	AC=2;AF=0.042;AN=48;DP=634;ExcessHet=0.0464;FS=0;InbreedingCoeff=0.9441;MLEAC=2;MLEAF=0.042;MQ=45.89;QD=31.21;SOR=0.941	0	tip
I	641831	C	T	1772.94	AC=4;AF=0.083;AN=48;DP=567;ExcessHet=0.0031;FS=0;InbreedingCoeff=0.9718;MLEAC=4;MLEAF=0.083;MQ=49.31;QD=31.66;SOR=0.765	0	tip
I	641883	C	T	545.53	AC=4;AF=0.083;AN=48;DP=590;ExcessHet=0.0031;FS=0;InbreedingCoeff=0.823;MLEAC=3;MLEAF=0.063;MQ=36.99;QD=27.32;SOR=1.765	0	tip
I	641888	T	C	407.52	AC=4;AF=0.083;AN=48;DP=599;ExcessHet=0.0031;FS=0;InbreedingCoeff=0.8258;MLEAC=3;MLEAF=0.063;MQ=32.47;QD=32.55;SOR=1.981	0	tip
I	646336	C	T	1645.57	AC=4;AF=0.083;AN=48;DP=478;ExcessHet=0.0031;FS=0;InbreedingCoeff=0.8902;MLEAC=4;MLEAF=0.083;MQ=49.3;QD=33.74;SOR=2.56	0	tip
I	646346	C	T	2083.17	AC=6;AF=0.125;AN=48;BaseQRankSum=1.75;DP=494;ExcessHet=0.0004;FS=0;InbreedingCoeff=0.907;MLEAC=6;MLEAF=0.125;MQ=53.98;MQRankSum=-0.457;QD=31.8;ReadPosRankSum=1.74;SOR=0.84	0	tip
I	646594	A	G	2733.75	AC=6;AF=0.125;AN=48;DP=711;ExcessHet=0.0004;FS=0;InbreedingCoeff=0.9984;MLEAC=6;MLEAF=0.125;MQ=60;QD=32.64;SOR=0.976	0	tip
I	646595	T	G	2733.75	AC=6;AF=0.125;AN=48;DP=708;ExcessHet=0.0004;FS=0;InbreedingCoeff=0.9984;MLEAC=6;MLEAF=0.125;MQ=60;QD=33.69;SOR=0.976	0	tip
I	646722	C	A	431.08	AC=2;AF=0.042;AN=48;DP=662;ExcessHet=0.0464;FS=0;InbreedingCoeff=0.9877;MLEAC=2;MLEAF=0.042;MQ=60;QD=33.16;SOR=2.833	0	tip
I	646831	C	G	1139.1	AC=2;AF=0.042;AN=48;BaseQRankSum=-0.33;DP=725;ExcessHet=0.0464;FS=0;InbreedingCoeff=0.9697;MLEAC=2;MLEAF=0.042;MQ=60;MQRankSum=0;QD=30.5;ReadPosRankSum=-0.271;SOR=0.569	0	tip
I	646989	C	T	2312.8	AC=6;AF=0.125;AN=48;DP=665;ExcessHet=0.0004;FS=0;InbreedingCoeff=0.994;MLEAC=6;MLEAF=0.125;MQ=60;QD=30.34;SOR=1.022	0	tip
I	647701	T	A	886.12	AC=2;AF=0.042;AN=48;DP=614;ExcessHet=0.0464;FS=0;InbreedingCoeff=0.9592;MLEAC=2;MLEAF=0.042;MQ=60;QD=31.47;SOR=1.329	0	tip
I	647911	T	C	933.01	AC=4;AF=0.083;AN=48;DP=440;ExcessHet=0.0031;FS=0;InbreedingCoeff=0.8201;MLEAC=4;MLEAF=0.083;MQ=60;QD=31.1;SOR=0.976	0	tip
I	648034	G	A	902.11	AC=2;AF=0.042;AN=48;DP=702;ExcessHet=0.0464;FS=0;InbreedingCoeff=0.965;MLEAC=2;MLEAF=0.042;MQ=60;QD=32.01;SOR=1.051	0	tip
I	648188	T	A	1386.56	AC=6;AF=0.125;AN=48;DP=283;ExcessHet=0.0004;FS=0;InbreedingCoeff=0.7834;MLEAC=6;MLEAF=0.125;MQ=60;QD=29.03;SOR=0.968	0	tip
I	648189	A	T	1243.27	AC=2;AF=0.042;AN=48;DP=284;ExcessHet=0.0464;FS=0;InbreedingCoeff=0.5448;MLEAC=2;MLEAF=0.042;MQ=60;QD=29.3;SOR=1.214	0	tip
I	648743	T	C	897.1	AC=2;AF=0.042;AN=48;DP=555;ExcessHet=0.0464;FS=0;InbreedingCoeff=0.9709;MLEAC=2;MLEAF=0.042;MQ=60;QD=32.72;SOR=1.931	0	tip
I	648988	A	G	5723.62	AC=12;AF=0.25;AN=48;DP=625;ExcessHet=0;FS=0;InbreedingCoeff=0.9871;MLEAC=12;MLEAF=0.25;MQ=60;QD=29.54;SOR=0.875	0	tip
I	649071	T	C	3213.43	AC=8;AF=0.167;AN=48;DP=792;ExcessHet=0.0001;FS=0;InbreedingCoeff=0.9953;MLEAC=8;MLEAF=0.167;MQ=60;QD=37.18;SOR=1.194	0	tip
I	649075	A	G	2204.25	AC=6;AF=0.125;AN=48;BaseQRankSum=-0.867;DP=784;ExcessHet=0.0004;FS=0;InbreedingCoeff=0.9968;MLEAC=6;MLEAF=0.125;MQ=60;MQRankSum=0;QD=29.36;ReadPosRankSum=0.634;SOR=0.693	0	tip
I	649613	A	T	3045.73	AC=6;AF=0.125;AN=48;DP=835;ExcessHet=0.0004;FS=0;InbreedingCoeff=1;MLEAC=6;MLEAF=0.125;MQ=60;QD=31.33;SOR=0.824	0	tip
I	649699	A	G	1792.82	AC=6;AF=0.125;AN=48;DP=783;ExcessHet=0.0004;FS=0;InbreedingCoeff=0.9925;MLEAC=6;MLEAF=0.125;MQ=60;QD=30.22;SOR=0.693	0	tip
I	649845	A	G	1514.07	AC=2;AF=0.042;AN=48;DP=792;ExcessHet=0.0464;FS=0;InbreedingCoeff=0.9973;MLEAC=2;MLEAF=0.042;MQ=60;QD=33.79;SOR=1.329	0	tip
I	650324	G	A	1447.06	AC=2;AF=0.042;AN=48;BaseQRankSum=-0.515;DP=806;ExcessHet=0.0464;FS=0;InbreedingCoeff=0.9996;MLEAC=2;MLEAF=0.042;MQ=60;MQRankSum=0;QD=28.34;ReadPosRankSum=-1.142;SOR=0.293	0	tip
I	650516	T	C	6397.96	AC=16;AF=0.333;AN=48;BaseQRankSum=1.19;DP=611;ExcessHet=0;FS=3.194;InbreedingCoeff=0.9994;MLEAC=16;MLEAF=0.333;MQ=60;MQRankSum=0;QD=25.07;ReadPosRankSum=-0.902;SOR=0.377	0	tip
I	650831	G	A	997.06	AC=2;AF=0.042;AN=48;DP=810;ExcessHet=0.0464;FS=0;InbreedingCoeff=1;MLEAC=2;MLEAF=0.042;MQ=60;QD=35.9;SOR=1.22	0	tip
I	651331	A	G	855.95	AC=2;AF=0.042;AN=48;DP=462;ExcessHet=0.0464;FS=0;InbreedingCoeff=0.63;MLEAC=2;MLEAF=0.042;MQ=60;QD=33.21;SOR=0.693	0	tip
I	652364	C	A	535.72	AC=2;AF=0.042;AN=48;DP=614;ExcessHet=0.0464;FS=0;InbreedingCoeff=0.7686;MLEAC=2;MLEAF=0.042;MQ=60;QD=24.75;SOR=1.473	0	tip
I	652390	G	A	565.08	AC=2;AF=0.042;AN=48;DP=607;ExcessHet=0.0464;FS=1.017;InbreedingCoeff=0.9883;MLEAC=2;MLEAF=0.042;MQ=60;QD=23.54;SOR=0.625	0	tip
I	653229	A	G	1625.26	AC=2;AF=0.042;AN=48;DP=729;ExcessHet=0.0464;FS=0;InbreedingCoeff=0.8791;MLEAC=2;MLEAF=0.042;MQ=51.45;QD=32.15;SOR=0.746	0	tip
I	653232	G	A	1625.26	AC=2;AF=0.042;AN=48;DP=730;ExcessHet=0.0464;FS=0;InbreedingCoeff=0.8791;MLEAC=2;MLEAF=0.042;MQ=52.03;QD=27.58;SOR=0.749	0	tip
I	653249	A	T	1134.06	AC=2;AF=0.042;AN=48;DP=800;ExcessHet=0.0464;FS=0;InbreedingCoeff=0.9995;MLEAC=2;MLEAF=0.042;MQ=57.21;QD=34.77;SOR=0.922	0	tip
I	653285	A	G	34257.4	AC=46;AF=0.958;AN=48;BaseQRankSum=1.78;DP=1043;ExcessHet=0.0464;FS=0;InbreedingCoeff=0.9957;MLEAC=46;MLEAF=0.958;MQ=59.98;MQRankSum=0;QD=34.39;ReadPosRankSum=1.73;SOR=0.264	0	tip
I	653295	C	A	1006.09	AC=2;AF=0.042;AN=48;DP=763;ExcessHet=0.0464;FS=0;InbreedingCoeff=0.9798;MLEAC=2;MLEAF=0.042;MQ=60;QD=32.12;SOR=0.963	0	tip
I	653300	T	G	197.86	AC=2;AF=0.042;AN=48;DP=765;ExcessHet=0.0464;FS=0;InbreedingCoeff=0.9793;MLEAC=1;MLEAF=0.021;MQ=60;QD=31.76;SOR=1.981	0	tip
I	653303	T	A	233.75	AC=2;AF=0.042;AN=48;DP=765;ExcessHet=0.0464;FS=0;InbreedingCoeff=0.9757;MLEAC=1;MLEAF=0.021;MQ=60;QD=30.66;SOR=1.981	0	tip
I	653304	G	T	233.75	AC=2;AF=0.042;AN=48;DP=764;ExcessHet=0.0464;FS=0;InbreedingCoeff=0.975;MLEAC=1;MLEAF=0.021;MQ=60;QD=29.67;SOR=2.303	0	tip
I	653316	T	A	1530.82	AC=2;AF=0.042;AN=48;DP=722;ExcessHet=0.0464;FS=0;InbreedingCoeff=0.729;MLEAC=2;MLEAF=0.042;MQ=60;QD=25.7;SOR=1.402	0	tip
I	653409	C	T	1096.15	AC=2;AF=0.042;AN=48;DP=628;ExcessHet=0.0464;FS=0;InbreedingCoeff=0.9365;MLEAC=2;MLEAF=0.042;MQ=60;QD=32.85;SOR=1.697	0	tip
I	653627	A	G	1401.8	AC=4;AF=0.083;AN=48;DP=742;ExcessHet=0.0031;FS=0;InbreedingCoeff=0.9975;MLEAC=4;MLEAF=0.083;MQ=60;QD=34.17;SOR=1.096	0	tip
I	653641	G	T	1304.09	AC=2;AF=0.042;AN=48;DP=746;ExcessHet=0.0464;FS=0;InbreedingCoeff=0.9802;MLEAC=2;MLEAF=0.042;MQ=60;QD=26.03;SOR=1.179	0	tip
I	653654	T	C	1146.08	AC=2;AF=0.042;AN=48;DP=731;ExcessHet=0.0464;FS=0;InbreedingCoeff=0.9868;MLEAC=2;MLEAF=0.042;MQ=60;QD=33.79;SOR=1.255	0	tip
I	653845	T	A	1505.84	AC=4;AF=0.083;AN=48;DP=767;ExcessHet=0.0031;FS=0;InbreedingCoeff=0.9913;MLEAC=4;MLEAF=0.083;MQ=60;QD=29.84;SOR=0.836	0	tip
I	654063	A	G	2209.99	AC=6;AF=0.125;AN=48;DP=725;ExcessHet=0.0004;FS=0;InbreedingCoeff=0.9779;MLEAC=6;MLEAF=0.125;MQ=59.14;QD=27.79;SOR=1.412	0	tip
I	654855	C	T	699.14	AC=2;AF=0.042;AN=48;DP=660;ExcessHet=0.0464;FS=0;InbreedingCoeff=0.9438;MLEAC=2;MLEAF=0.042;MQ=60;QD=31.78;SOR=0.874	0	tip
I	654918	C	T	1238.07	AC=2;AF=0.042;AN=48;BaseQRankSum=-0.541;DP=674;ExcessHet=0.0464;FS=6.351;InbreedingCoeff=0.9936;MLEAC=2;MLEAF=0.042;MQ=60;MQRankSum=0;QD=30.2;ReadPosRankSum=1.61;SOR=0.373	0	tip
I	654983	C	T	123.67	AC=2;AF=0.042;AN=48;DP=386;ExcessHet=0.0464;FS=0;InbreedingCoeff=0.5998;MLEAC=1;MLEAF=0.021;MQ=60;QD=24.73;SOR=1.022	0	tip
I	655024	T	A	1103.18	AC=2;AF=0.042;AN=48;DP=398;ExcessHet=0.0485;FS=0;InbreedingCoeff=0.637;MLEAC=2;MLEAF=0.042;MQ=60;QD=32.96;SOR=1.828	0	tip
I	655379	C	T	1196.96	AC=4;AF=0.083;AN=48;DP=761;ExcessHet=0.0031;FS=0;InbreedingCoeff=0.9681;MLEAC=4;MLEAF=0.083;MQ=41.76;QD=30.91;SOR=0.892	0	tip
I	656369	G	A	1357.38	AC=4;AF=0.083;AN=48;DP=525;ExcessHet=0.0031;FS=0;InbreedingCoeff=0.9578;MLEAC=3;MLEAF=0.063;MQ=60;QD=33.11;SOR=0.954	0	tip
I	656395	A	T	1494.82	AC=4;AF=0.083;AN=48;DP=615;ExcessHet=0.0031;FS=0;InbreedingCoeff=0.9932;MLEAC=4;MLEAF=0.083;MQ=60;QD=28.89;SOR=0.914	0	tip
I	656437	T	C	496.08	AC=2;AF=0.042;AN=48;DP=665;ExcessHet=0.0464;FS=0;InbreedingCoeff=0.9877;MLEAC=2;MLEAF=0.042;MQ=60;QD=29.2;SOR=1.329	0	tip
I	656501	C	T	1001.11	AC=4;AF=0.083;AN=48;DP=507;ExcessHet=0.0031;FS=0;InbreedingCoeff=0.9416;MLEAC=4;MLEAF=0.083;MQ=60;QD=24.2;SOR=1.179	0	tip
I	657362	C	T	212.88	AC=2;AF=0.042;AN=48;DP=578;ExcessHet=0.0464;FS=0;InbreedingCoeff=0.8471;MLEAC=1;MLEAF=0.021;MQ=60;QD=32.67;SOR=2.303	0	tip
I	657490	T	G	376.1	AC=2;AF=0.042;AN=48;DP=721;ExcessHet=0.0464;FS=0;InbreedingCoeff=0.9698;MLEAC=2;MLEAF=0.042;MQ=55.36;QD=24.99;SOR=0.892	0	tip
I	657494	A	T	376.16	AC=2;AF=0.042;AN=48;DP=707;ExcessHet=0.0464;FS=0;InbreedingCoeff=0.9322;MLEAC=2;MLEAF=0.042;MQ=55.36;QD=35.72;SOR=0.892	0	tip
I	657497	A	C	376.79	AC=2;AF=0.042;AN=48;DP=653;ExcessHet=0.0464;FS=0;InbreedingCoeff=0.7388;MLEAC=2;MLEAF=0.042;MQ=54.75;QD=29.6;SOR=0.693	0	tip
I	657508	A	G	331.29	AC=2;AF=0.042;AN=48;DP=649;ExcessHet=0.0464;FS=0;InbreedingCoeff=0.877;MLEAC=2;MLEAF=0.042;MQ=49.07;QD=30.59;SOR=1.179	0	tip
I	657511	T	C	376.24	AC=2;AF=0.042;AN=48;DP=669;ExcessHet=0.0464;FS=0;InbreedingCoeff=0.8885;MLEAC=2;MLEAF=0.042;MQ=43.24;QD=30.48;SOR=2.093	0	tip
I	657512	T	C	376.25	AC=2;AF=0.042;AN=48;DP=652;ExcessHet=0.0464;FS=0;InbreedingCoeff=0.8817;MLEAC=2;MLEAF=0.042;MQ=40.66;QD=33.15;SOR=2.833	0	tip
I	657525	C	T	312.24	AC=2;AF=0.042;AN=48;DP=655;ExcessHet=0.0464;FS=0;InbreedingCoeff=0.8784;MLEAC=2;MLEAF=0.042;MQ=40;QD=31.22;SOR=4.804	0	tip
I	657615	T	C	841.18	AC=2;AF=0.042;AN=48;DP=724;ExcessHet=0.0464;FS=0;InbreedingCoeff=0.9157;MLEAC=2;MLEAF=0.042;MQ=53.97;QD=28.65;SOR=0.874	0	tip
I	657749	T	C	7231.19	AC=12;AF=0.25;AN=48;DP=750;ExcessHet=0;FS=0;InbreedingCoeff=0.9536;MLEAC=12;MLEAF=0.25;MQ=57.97;QD=25.1;SOR=1.002	0	tip
I	657758	A	G	3920.76	AC=8;AF=0.167;AN=48;DP=716;ExcessHet=0.0001;FS=0;InbreedingCoeff=0.9302;MLEAC=8;MLEAF=0.167;MQ=55.3;QD=29.6;SOR=1.27	0	tip
I	658374	G	A	1470.17	AC=4;AF=0.083;AN=48;DP=612;ExcessHet=0.0031;FS=0;InbreedingCoeff=0.9341;MLEAC=4;MLEAF=0.083;MQ=60;QD=28;SOR=0.811	0	tip
I	658574	G	A	1802.84	AC=4;AF=0.083;AN=48;DP=600;ExcessHet=0.0031;FS=0;InbreedingCoeff=0.9898;MLEAC=4;MLEAF=0.083;MQ=60;QD=23.76;SOR=0.735	0	tip
I	659067	T	C	753.45	AC=4;AF=0.083;AN=48;DP=480;ExcessHet=0.0031;FS=0;InbreedingCoeff=0.7537;MLEAC=3;MLEAF=0.063;MQ=57.16;QD=34.4;SOR=1.931	0	tip
I	659703	A	G	1915.73	AC=4;AF=0.083;AN=48;DP=450;ExcessHet=0.0031;FS=0;InbreedingCoeff=0.8589;MLEAC=4;MLEAF=0.083;MQ=46.99;QD=33.03;SOR=1.733	0	tip
I	659750	T	C	6116.08	AC=10;AF=0.208;AN=48;DP=636;ExcessHet=0;FS=0;InbreedingCoeff=0.9673;MLEAC=10;MLEAF=0.208;MQ=55.41;QD=30.67;SOR=0.765	0	tip
I	659759	A	C	3904.52	AC=6;AF=0.125;AN=48;DP=599;ExcessHet=0.0004;FS=0;InbreedingCoeff=0.9416;MLEAC=6;MLEAF=0.125;MQ=56.76;QD=24.1;SOR=0.739	0	tip
I	659783	A	T	464.41	AC=2;AF=0.042;AN=48;DP=580;ExcessHet=0.0464;FS=0;InbreedingCoeff=0.8344;MLEAC=2;MLEAF=0.042;MQ=59.13;QD=29.03;SOR=0.693	0	tip
I	659820	T	G	817.42	AC=2;AF=0.042;AN=48;DP=479;ExcessHet=0.0464;FS=0;InbreedingCoeff=0.8038;MLEAC=2;MLEAF=0.042;MQ=60;QD=27.45;SOR=1.022	0	tip
I	659821	G	A	817.41	AC=2;AF=0.042;AN=48;DP=479;ExcessHet=0.0464;FS=0;InbreedingCoeff=0.8085;MLEAC=2;MLEAF=0.042;MQ=60;QD=31.05;SOR=1.022	0	tip
I	659883	A	T	701.7	AC=2;AF=0.042;AN=48;DP=589;ExcessHet=0.0485;FS=0;InbreedingCoeff=0.7813;MLEAC=2;MLEAF=0.042;MQ=60;QD=30.79;SOR=1.371	0	tip
I	659919	G	C	900.64	AC=2;AF=0.042;AN=48;BaseQRankSum=-1.159;DP=597;ExcessHet=0.0464;FS=0;InbreedingCoeff=0.7807;MLEAC=2;MLEAF=0.042;MQ=52.51;MQRankSum=-0.815;QD=32.03;ReadPosRankSum=-0.604;SOR=0.399	0	tip
I	659924	T	C	826.89	AC=2;AF=0.042;AN=48;BaseQRankSum=-0.929;DP=578;ExcessHet=0.0464;FS=0;InbreedingCoeff=0.8478;MLEAC=1;MLEAF=0.021;MQ=51.77;MQRankSum=-0.875;QD=31;ReadPosRankSum=-0.498;SOR=0.42	0	tip
I	659950	C	T	610.68	AC=2;AF=0.042;AN=48;BaseQRankSum=1.77;DP=551;ExcessHet=0.0485;FS=0;InbreedingCoeff=0.7862;MLEAC=2;MLEAF=0.042;MQ=52.2;MQRankSum=-0.776;QD=24.18;ReadPosRankSum=1.74;SOR=0.33	0	tip
I	659983	C	A	1342.32	AC=4;AF=0.083;AN=48;DP=498;ExcessHet=0.0031;FS=0;InbreedingCoeff=0.9154;MLEAC=4;MLEAF=0.083;MQ=60;QD=32.74;SOR=0.954	0	tip
I	660032	A	G	1358.91	AC=4;AF=0.083;AN=48;DP=479;ExcessHet=0.0031;FS=0;InbreedingCoeff=0.8467;MLEAC=4;MLEAF=0.083;MQ=60;QD=30.75;SOR=1.547	0	tip
I	660279	G	A	1271.11	AC=2;AF=0.042;AN=48;DP=754;ExcessHet=0.0464;FS=0;InbreedingCoeff=0.9657;MLEAC=2;MLEAF=0.042;MQ=60;QD=30.96;SOR=0.756	0	tip
I	660352	C	G	2985.06	AC=8;AF=0.167;AN=48;DP=675;ExcessHet=0.0001;FS=0;InbreedingCoeff=0.9525;MLEAC=7;MLEAF=0.146;MQ=56.36;QD=30.79;SOR=0.954	0	tip
I	660399	T	C	2131.66	AC=6;AF=0.125;AN=48;DP=754;ExcessHet=0.0004;FS=0;InbreedingCoeff=0.9664;MLEAC=5;MLEAF=0.104;MQ=44.34;QD=31.21;SOR=0.884	0	tip
I	660543	T	G	796.15	AC=2;AF=0.042;AN=48;DP=724;ExcessHet=0.0464;FS=0;InbreedingCoeff=0.9399;MLEAC=2;MLEAF=0.042;MQ=56.18;QD=24.97;SOR=1.23	0	tip
I	660553	A	T	1463	AC=4;AF=0.083;AN=48;DP=739;ExcessHet=0.0034;FS=0;InbreedingCoeff=0.8759;MLEAC=4;MLEAF=0.083;MQ=53.18;QD=27.05;SOR=1.085	0	tip
I	660556	G	A	1463	AC=4;AF=0.083;AN=48;DP=751;ExcessHet=0.0034;FS=0;InbreedingCoeff=0.8762;MLEAC=4;MLEAF=0.083;MQ=53.53;QD=28.19;SOR=1.179	0	tip
I	660732	C	G	1151.15	AC=2;AF=0.042;AN=48;DP=618;ExcessHet=0.0464;FS=0;InbreedingCoeff=0.9319;MLEAC=2;MLEAF=0.042;MQ=59.33;QD=29.78;SOR=0.826	0	tip
I	661069	A	T	2662.74	AC=8;AF=0.167;AN=48;BaseQRankSum=-0.271;DP=701;ExcessHet=0.0001;FS=3.637;InbreedingCoeff=0.9808;MLEAC=8;MLEAF=0.167;MQ=59.07;MQRankSum=0;QD=33.44;ReadPosRankSum=-0.534;SOR=0.722	0	tip
I	661071	T	C	736.23	AC=2;AF=0.042;AN=48;DP=701;ExcessHet=0.0464;FS=0;InbreedingCoeff=0.8966;MLEAC=2;MLEAF=0.042;MQ=55.74;QD=32.05;SOR=1.112	0	tip
I	661072	G	A	736.22	AC=2;AF=0.042;AN=48;DP=707;ExcessHet=0.0464;FS=0;InbreedingCoeff=0.9026;MLEAC=2;MLEAF=0.042;MQ=56.02;QD=33.36;SOR=1.244	0	tip
I	661076	A	C	818.23	AC=2;AF=0.042;AN=48;DP=712;ExcessHet=0.0464;FS=0;InbreedingCoeff=0.8997;MLEAC=2;MLEAF=0.042;MQ=56.26;QD=31.95;SOR=1.371	0	tip
I	661248	T	C	2261.05	AC=6;AF=0.125;AN=48;DP=716;ExcessHet=0.0004;FS=0;InbreedingCoeff=0.9728;MLEAC=6;MLEAF=0.125;MQ=60;QD=36.76;SOR=1.101	0	tip
I	661885	T	C	941.13	AC=2;AF=0.042;AN=48;DP=630;ExcessHet=0.0464;FS=0;InbreedingCoeff=0.9492;MLEAC=2;MLEAF=0.042;MQ=59.96;QD=32.74;SOR=1.358	0	tip
I	662172	G	A	851.68	AC=2;AF=0.042;AN=48;BaseQRankSum=-0.295;DP=556;ExcessHet=0.0464;FS=0;InbreedingCoeff=0.6964;MLEAC=2;MLEAF=0.042;MQ=60;MQRankSum=0;QD=31.8;ReadPosRankSum=0;SOR=0.446	0	tip
I	662678	A	G	3261.77	AC=8;AF=0.167;AN=48;DP=676;ExcessHet=0.0001;FS=0;InbreedingCoeff=0.9765;MLEAC=8;MLEAF=0.167;MQ=59.91;QD=25.37;SOR=0.872	0	tip
I	663141	G	A	1505.71	AC=6;AF=0.125;AN=48;DP=750;ExcessHet=0.0004;FS=0;InbreedingCoeff=0.9372;MLEAC=6;MLEAF=0.125;MQ=55.03;QD=32.21;SOR=1.27	0	tip
I	663153	C	T	286.56	AC=2;AF=0.042;AN=48;DP=743;ExcessHet=0.0464;FS=0;InbreedingCoeff=0.8424;MLEAC=2;MLEAF=0.042;MQ=57.83;QD=28.7;SOR=1.609	0	tip
I	663433	G	A	808.18	AC=2;AF=0.042;AN=48;DP=723;ExcessHet=0.0464;FS=0;InbreedingCoeff=0.9163;MLEAC=2;MLEAF=0.042;MQ=60;QD=28.77;SOR=1.721	0	tip
I	663934	A	G	3192.76	AC=8;AF=0.167;AN=48;DP=680;ExcessHet=0.0001;FS=0;InbreedingCoeff=0.9796;MLEAC=8;MLEAF=0.167;MQ=60;QD=28.91;SOR=0.908	0	tip
I	664215	G	A	3276.57	AC=8;AF=0.167;AN=48;DP=756;ExcessHet=0.0001;FS=0;InbreedingCoeff=0.988;MLEAC=8;MLEAF=0.167;MQ=59.95;QD=30.57;SOR=0.902	0	tip
I	664335	G	A	3650.82	AC=4;AF=0.083;AN=48;DP=808;ExcessHet=0.0031;FS=0;InbreedingCoeff=0.9952;MLEAC=4;MLEAF=0.083;MQ=55.24;QD=31.47;SOR=1.453	0	tip
I	664459	A	T	910.8	AC=2;AF=0.042;AN=48;DP=491;ExcessHet=0.0485;FS=0;InbreedingCoeff=0.7368;MLEAC=2;MLEAF=0.042;MQ=60;QD=27.64;SOR=0.776	0	tip
I	664522	G	A	1621.09	AC=2;AF=0.042;AN=48;DP=585;ExcessHet=0.0464;FS=0;InbreedingCoeff=0.9787;MLEAC=2;MLEAF=0.042;MQ=60;QD=33.17;SOR=0.968	0	tip
I	665384	C	G	966.29	AC=4;AF=0.083;AN=48;DP=439;ExcessHet=0.0031;FS=0;InbreedingCoeff=0.8049;MLEAC=3;MLEAF=0.063;MQ=60;QD=32.6;SOR=1.802	0	tip
I	665485	A	G	601.07	AC=2;AF=0.042;AN=48;DP=621;ExcessHet=0.0464;FS=0;InbreedingCoeff=0.9975;MLEAC=2;MLEAF=0.042;MQ=60;QD=33.97;SOR=0.818	0	tip
I	666141	T	C	743.09	AC=2;AF=0.042;AN=48;DP=697;ExcessHet=0.0464;FS=0;InbreedingCoeff=0.9762;MLEAC=2;MLEAF=0.042;MQ=48.4;QD=34.87;SOR=1.402	0	tip
I	666156	T	A	610.19	AC=2;AF=0.042;AN=48;DP=674;ExcessHet=0.0464;FS=0;InbreedingCoeff=0.9135;MLEAC=2;MLEAF=0.042;MQ=48.46;QD=32.12;SOR=0.793	0	tip
I	666189	T	G	1113.94	AC=4;AF=0.083;AN=48;DP=696;ExcessHet=0.0031;FS=0;InbreedingCoeff=0.969;MLEAC=4;MLEAF=0.083;MQ=41.35;QD=30.6;SOR=0.77	0	tip
I	666190	C	A	1113.94	AC=4;AF=0.083;AN=48;DP=695;ExcessHet=0.0031;FS=0;InbreedingCoeff=0.9691;MLEAC=4;MLEAF=0.083;MQ=41.35;QD=30.43;SOR=0.77	0	tip
I	666192	T	A	1113.94	AC=4;AF=0.083;AN=48;DP=698;ExcessHet=0.0031;FS=0;InbreedingCoeff=0.9691;MLEAC=4;MLEAF=0.083;MQ=41.3;QD=36.77;SOR=0.846	0	tip
I	666209	C	G	1184.95	AC=4;AF=0.083;AN=48;BaseQRankSum=1.6;DP=699;ExcessHet=0.0031;FS=3.59;InbreedingCoeff=0.9695;MLEAC=4;MLEAF=0.083;MQ=41.69;MQRankSum=0.57;QD=31.13;ReadPosRankSum=1.51;SOR=0.738	0	tip
I	666246	G	T	757.8	AC=2;AF=0.042;AN=48;DP=631;ExcessHet=0.0464;FS=0;InbreedingCoeff=0.681;MLEAC=2;MLEAF=0.042;MQ=51.52;QD=31.3;SOR=1.493	0	tip
I	666256	G	T	1073.82	AC=2;AF=0.042;AN=48;BaseQRankSum=1.77;DP=519;ExcessHet=0.0464;FS=0;InbreedingCoeff=0.6744;MLEAC=2;MLEAF=0.042;MQ=51.67;MQRankSum=-0.927;QD=29.7;ReadPosRankSum=1.74;SOR=0.495	0	tip
I	666294	C	T	831.41	AC=2;AF=0.042;AN=48;DP=571;ExcessHet=0.0464;FS=0;InbreedingCoeff=0.799;MLEAC=2;MLEAF=0.042;MQ=49.41;QD=27.51;SOR=1.179	0	tip
I	666921	T	C	1389.24	AC=4;AF=0.083;AN=48;DP=456;ExcessHet=0.0031;FS=0;InbreedingCoeff=0.8089;MLEAC=4;MLEAF=0.083;MQ=60;QD=27.78;SOR=0.773	0	tip
I	666959	T	A	243.58	AC=2;AF=0.042;AN=48;DP=392;ExcessHet=0.0464;FS=0;InbreedingCoeff=0.5438;MLEAC=2;MLEAF=0.042;MQ=60;QD=34.8;SOR=1.609	0	tip
I	667092	T	A	974.08	AC=2;AF=0.042;AN=48;DP=552;ExcessHet=0.0464;FS=0;InbreedingCoeff=0.9849;MLEAC=2;MLEAF=0.042;MQ=60;QD=31.42;SOR=0.693	0	tip
I	668967	A	G	1117.15	AC=2;AF=0.042;AN=48;DP=692;ExcessHet=0.0464;FS=0;InbreedingCoeff=0.9418;MLEAC=2;MLEAF=0.042;MQ=60;QD=30.47;SOR=0.922	0	tip
I	669058	G	T	803.1	AC=2;AF=0.042;AN=48;DP=662;ExcessHet=0.0464;FS=0;InbreedingCoeff=0.9718;MLEAC=2;MLEAF=0.042;MQ=60;QD=35.52;SOR=1.085	0	tip
I	669669	C	T	542.59	AC=2;AF=0.042;AN=48;BaseQRankSum=2.36;DP=637;ExcessHet=0.0464;FS=0;InbreedingCoeff=0.7322;MLEAC=1;MLEAF=0.021;MQ=60;MQRankSum=0;QD=31.92;ReadPosRankSum=-1.119;SOR=1.473	0	tip
I	669842	T	A	1009.65	AC=2;AF=0.042;AN=48;DP=298;ExcessHet=0.0464;FS=0;InbreedingCoeff=0.4992;MLEAC=2;MLEAF=0.042;MQ=60;QD=34.51;SOR=0.765	0	tip
I	669913	C	T	822.26	AC=2;AF=0.042;AN=48;DP=480;ExcessHet=0.0464;FS=0;InbreedingCoeff=0.5815;MLEAC=2;MLEAF=0.042;MQ=60;QD=29.78;SOR=0.784	0	tip
I	670080	A	G	2364.96	AC=4;AF=0.083;AN=48;BaseQRankSum=2.39;DP=737;ExcessHet=0.0031;FS=0;InbreedingCoeff=0.9692;MLEAC=4;MLEAF=0.083;MQ=60;MQRankSum=0;QD=28.49;ReadPosRankSum=2.82;SOR=0.881	0	tip
I	670372	C	T	1640.79	AC=6;AF=0.125;AN=48;BaseQRankSum=1.75;DP=637;ExcessHet=0.0004;FS=0;InbreedingCoeff=0.9915;MLEAC=6;MLEAF=0.125;MQ=60;MQRankSum=0;QD=27.72;ReadPosRankSum=1.75;SOR=0.33	0	tip
I	670785	G	A	3782.42	AC=8;AF=0.167;AN=48;DP=651;ExcessHet=0.0001;FS=0;InbreedingCoeff=0.9543;MLEAC=8;MLEAF=0.167;MQ=59.64;QD=28.54;SOR=0.765	0	tip
I	670787	T	G	3782.09	AC=8;AF=0.167;AN=48;DP=664;ExcessHet=0.0001;FS=0;InbreedingCoeff=0.9681;MLEAC=8;MLEAF=0.167;MQ=59.63;QD=27.72;SOR=0.791	0	tip
I	670790	T	C	3711.09	AC=8;AF=0.167;AN=48;DP=654;ExcessHet=0.0001;FS=0;InbreedingCoeff=0.9681;MLEAC=8;MLEAF=0.167;MQ=59.62;QD=32.91;SOR=0.768	0	tip
I	670827	T	A	1518.96	AC=4;AF=0.083;AN=48;DP=695;ExcessHet=0.0031;FS=0;InbreedingCoeff=0.9702;MLEAC=4;MLEAF=0.083;MQ=59.03;QD=36.11;SOR=0.892	0	tip
I	670838	A	C	1506.95	AC=4;AF=0.083;AN=48;DP=710;ExcessHet=0.0031;FS=0;InbreedingCoeff=0.97;MLEAC=4;MLEAF=0.083;MQ=59.31;QD=34.22;SOR=0.793	0	tip
I	671330	C	T	1217.16	AC=2;AF=0.042;AN=48;DP=734;ExcessHet=0.0464;FS=0;InbreedingCoeff=0.9271;MLEAC=2;MLEAF=0.042;MQ=53.93;QD=33.04;SOR=1.284	0	tip
I	672245	T	G	278.27	AC=2;AF=0.042;AN=48;DP=410;ExcessHet=0.0464;FS=0;InbreedingCoeff=0.8798;MLEAC=2;MLEAF=0.042;MQ=60;QD=34.78;SOR=1.863	0	tip
I	672311	A	C	1089.84	AC=2;AF=0.042;AN=48;DP=372;ExcessHet=0.0464;FS=0;InbreedingCoeff=0.6814;MLEAC=2;MLEAF=0.042;MQ=60;QD=33.58;SOR=0.997	0	tip
I	672406	A	T	626.77	AC=6;AF=0.125;AN=48;DP=491;ExcessHet=0.0004;FS=0;InbreedingCoeff=0.8752;MLEAC=4;MLEAF=0.083;MQ=52.72;QD=31.1;SOR=0.818	0	tip
I	672413	C	T	694.78	AC=6;AF=0.125;AN=48;DP=486;ExcessHet=0.0004;FS=0;InbreedingCoeff=0.875;MLEAC=4;MLEAF=0.083;MQ=53.63;QD=31.22;SOR=0.804	0	tip
I	672546	C	T	1112.29	AC=2;AF=0.042;AN=48;DP=414;ExcessHet=0.0464;FS=0;InbreedingCoeff=0.8479;MLEAC=2;MLEAF=0.042;MQ=60;QD=24.98;SOR=2.226	0	tip
I	672596	T	C	1483.87	AC=4;AF=0.083;AN=48;DP=425;ExcessHet=0.0031;FS=0;InbreedingCoeff=0.863;MLEAC=4;MLEAF=0.083;MQ=50.82;QD=26.64;SOR=1.329	0	tip
I	672644	G	C	1152.17	AC=2;AF=0.042;AN=48;DP=534;ExcessHet=0.0464;FS=0;InbreedingCoeff=0.9221;MLEAC=2;MLEAF=0.042;MQ=44.76;QD=30.97;SOR=1.255	0	tip
I	672722	G	A	571.6	AC=2;AF=0.042;AN=48;BaseQRankSum=0.097;DP=559;ExcessHet=0.0464;FS=0;InbreedingCoeff=0.8226;MLEAC=1;MLEAF=0.021;MQ=54.24;MQRankSum=-0.583;QD=31.76;ReadPosRankSum=0.967;SOR=0.269	0	tip
I	673122	A	G	930.2	AC=2;AF=0.042;AN=48;DP=626;ExcessHet=0.0464;FS=0;InbreedingCoeff=0.9057;MLEAC=2;MLEAF=0.042;MQ=60;QD=27.36;SOR=0.776	0	tip
I	674306	T	C	1017.22	AC=2;AF=0.042;AN=48;DP=730;ExcessHet=0.0464;FS=0;InbreedingCoeff=0.9038;MLEAC=2;MLEAF=0.042;MQ=60;QD=28.61;SOR=0.765	0	tip
I	677404	A	G	762.38	AC=2;AF=0.042;AN=48;DP=744;ExcessHet=0.0464;FS=0;InbreedingCoeff=0.8494;MLEAC=2;MLEAF=0.042;MQ=60;QD=29.4;SOR=0.892	0	tip
I	677418	A	T	302.1	AC=2;AF=0.042;AN=48;DP=770;ExcessHet=0.0464;FS=0;InbreedingCoeff=0.9697;MLEAC=2;MLEAF=0.042;MQ=60;QD=21.58;SOR=0.693	0	tip
I	677499	A	C	3177.36	AC=8;AF=0.167;AN=48;DP=810;ExcessHet=0.0001;FS=0;InbreedingCoeff=0.9988;MLEAC=8;MLEAF=0.167;MQ=60;QD=36.69;SOR=0.839	0	tip
I	677894	A	G	2335.74	AC=6;AF=0.125;AN=48;DP=709;ExcessHet=0.0004;FS=0;InbreedingCoeff=0.9999;MLEAC=6;MLEAF=0.125;MQ=60;QD=28.79;SOR=1.234	0	tip
I	678046	A	G	1116.18	AC=2;AF=0.042;AN=48;DP=604;ExcessHet=0.0464;FS=0;InbreedingCoeff=0.9208;MLEAC=2;MLEAF=0.042;MQ=60;QD=33.52;SOR=0.997	0	tip
I	678049	T	C	823.24	AC=2;AF=0.042;AN=48;DP=601;ExcessHet=0.0464;FS=0;InbreedingCoeff=0.8854;MLEAC=2;MLEAF=0.042;MQ=60;QD=28.36;SOR=2.2	0	tip
I	678438	T	A	2059.15	AC=2;AF=0.042;AN=48;DP=727;ExcessHet=0.0464;FS=0;InbreedingCoeff=0.9416;MLEAC=2;MLEAF=0.042;MQ=60;QD=32.17;SOR=1.044	0	tip
I	678484	T	C	1216.14	AC=2;AF=0.042;AN=48;DP=730;ExcessHet=0.0464;FS=0;InbreedingCoeff=0.9435;MLEAC=2;MLEAF=0.042;MQ=60;QD=30.56;SOR=1.143	0	tip
I	679034	C	T	1046.95	AC=2;AF=0.042;AN=48;BaseQRankSum=-0.809;DP=797;ExcessHet=0.0464;FS=0;InbreedingCoeff=0.9223;MLEAC=1;MLEAF=0.021;MQ=60;MQRankSum=0;QD=33.77;ReadPosRankSum=0;SOR=1.46	0	tip
I	680004	A	T	6330.85	AC=16;AF=0.333;AN=48;DP=566;ExcessHet=0;FS=0;InbreedingCoeff=0.9892;MLEAC=16;MLEAF=0.333;MQ=60;QD=27.8;SOR=0.992	0	tip
I	680246	G	A	176.86	AC=2;AF=0.042;AN=48;DP=646;ExcessHet=0.0464;FS=0;InbreedingCoeff=0.9165;MLEAC=1;MLEAF=0.021;MQ=60;QD=26.71;SOR=1.022	0	tip
I	680256	C	A	1128	AC=4;AF=0.083;AN=48;BaseQRankSum=1.55;DP=662;ExcessHet=0.0031;FS=0;InbreedingCoeff=0.9594;MLEAC=4;MLEAF=0.083;MQ=60;MQRankSum=0;QD=26.86;ReadPosRankSum=1.42;SOR=0.336	0	tip
I	680331	C	T	140.86	AC=2;AF=0.042;AN=48;DP=710;ExcessHet=0.0464;FS=0;InbreedingCoeff=0.9748;MLEAC=1;MLEAF=0.021;MQ=60;QD=28.17;SOR=1.022	0	tip
I	681842	C	G	1393.62	AC=4;AF=0.083;AN=48;DP=624;ExcessHet=0.0031;FS=0;InbreedingCoeff=0.8875;MLEAC=4;MLEAF=0.083;MQ=60;QD=31.4;SOR=1.121	0	tip
I	681866	G	A	61.86	AC=2;AF=0.042;AN=48;DP=605;ExcessHet=0.0464;FS=0;InbreedingCoeff=0.7834;MLEAC=1;MLEAF=0.021;MQ=60;QD=30.93;SOR=2.303	0	tip
I	682209	G	C	794.7	AC=2;AF=0.042;AN=48;DP=368;ExcessHet=0.0464;FS=0;InbreedingCoeff=0.7052;MLEAC=2;MLEAF=0.042;MQ=60;QD=30.66;SOR=1.721	0	tip
I	682482	T	C	781.15	AC=2;AF=0.042;AN=48;DP=666;ExcessHet=0.0464;FS=0;InbreedingCoeff=0.9396;MLEAC=2;MLEAF=0.042;MQ=60;QD=32.39;SOR=2.303	0	tip
I	682483	T	A	781.15	AC=2;AF=0.042;AN=48;DP=669;ExcessHet=0.0464;FS=0;InbreedingCoeff=0.9393;MLEAC=2;MLEAF=0.042;MQ=60;QD=31.46;SOR=2.303	0	tip
I	683061	C	T	842.42	AC=2;AF=0.042;AN=48;DP=637;ExcessHet=0.0464;FS=0;InbreedingCoeff=0.8234;MLEAC=2;MLEAF=0.042;MQ=60;QD=31.2;SOR=2.124	0	tip
I	684459	A	G	1226.57	AC=4;AF=0.083;AN=48;DP=449;ExcessHet=0.0031;FS=0;InbreedingCoeff=0.893;MLEAC=4;MLEAF=0.083;MQ=60;QD=29.01;SOR=1.085	0	tip
I	684580	G	A	2675.48	AC=8;AF=0.167;AN=48;BaseQRankSum=-1.065;DP=442;ExcessHet=0.0001;FS=0;InbreedingCoeff=0.9403;MLEAC=8;MLEAF=0.167;MQ=60;MQRankSum=0;QD=33.03;ReadPosRankSum=0.174;SOR=0.348	0	tip
I	684652	A	G	1028.15	AC=2;AF=0.042;AN=48;DP=530;ExcessHet=0.0464;FS=0;InbreedingCoeff=0.935;MLEAC=2;MLEAF=0.042;MQ=60;QD=33.1;SOR=0.846	0	tip
I	684673	A	G	1386.68	AC=4;AF=0.083;AN=48;DP=550;ExcessHet=0.0031;FS=0;InbreedingCoeff=0.8765;MLEAC=4;MLEAF=0.083;MQ=60;QD=31.52;SOR=0.784	0	tip
I	686650	G	A	561.89	AC=2;AF=0.042;AN=48;DP=352;ExcessHet=0.0464;FS=0;InbreedingCoeff=0.6537;MLEAC=2;MLEAF=0.042;MQ=60;QD=31.08;SOR=0.976	0	tip
I	686682	G	A	924.85	AC=4;AF=0.083;AN=48;DP=330;ExcessHet=0.0031;FS=0;InbreedingCoeff=0.8007;MLEAC=3;MLEAF=0.063;MQ=60;QD=35.86;SOR=0.776	0	tip
I	686738	C	G	1415.82	AC=8;AF=0.167;AN=48;DP=434;ExcessHet=0.0001;FS=0;InbreedingCoeff=0.8889;MLEAC=7;MLEAF=0.146;MQ=60;QD=30.78;SOR=0.976	0	tip
I	687886	T	G	1842.54	AC=6;AF=0.125;AN=48;DP=490;ExcessHet=0.0004;FS=0;InbreedingCoeff=0.886;MLEAC=6;MLEAF=0.125;MQ=60;QD=30.49;SOR=1.132	0	tip
I	688126	A	G	2396	AC=6;AF=0.125;AN=48;DP=657;ExcessHet=0.0004;FS=0;InbreedingCoeff=0.9788;MLEAC=6;MLEAF=0.125;MQ=60;QD=28.66;SOR=0.933	0	tip
I	689466	G	A	417.1	AC=2;AF=0.042;AN=48;DP=754;ExcessHet=0.0464;FS=0;InbreedingCoeff=0.9698;MLEAC=2;MLEAF=0.042;MQ=60;QD=32.08;SOR=0.836	0	tip
I	690050	G	A	700.62	AC=2;AF=0.042;AN=48;BaseQRankSum=1.75;DP=321;ExcessHet=0.0464;FS=0;InbreedingCoeff=0.7152;MLEAC=2;MLEAF=0.042;MQ=60;MQRankSum=0;QD=32.49;ReadPosRankSum=1.46;SOR=0.446	0	tip
I	690783	G	A	2996.33	AC=8;AF=0.167;AN=48;DP=831;ExcessHet=0.0001;FS=0;InbreedingCoeff=0.9999;MLEAC=8;MLEAF=0.167;MQ=60;QD=30.05;SOR=0.887	0	tip
I	691299	C	G	989.84	AC=4;AF=0.083;AN=48;DP=557;ExcessHet=0.0031;FS=0;InbreedingCoeff=0.9909;MLEAC=4;MLEAF=0.083;MQ=60;QD=31.93;SOR=0.756	0	tip
I	691959	G	A	1380.07	AC=2;AF=0.042;AN=48;DP=699;ExcessHet=0.0464;FS=0;InbreedingCoeff=0.9905;MLEAC=2;MLEAF=0.042;MQ=60;QD=30.78;SOR=0.957	0	tip
I	691967	T	G	7197.18	AC=16;AF=0.333;AN=48;DP=708;ExcessHet=0;FS=0;InbreedingCoeff=0.9969;MLEAC=16;MLEAF=0.333;MQ=60;QD=37.15;SOR=0.916	0	tip
I	692408	G	A	7610.2	AC=16;AF=0.333;AN=48;DP=727;ExcessHet=0;FS=0;InbreedingCoeff=0.997;MLEAC=16;MLEAF=0.333;MQ=60;QD=28.69;SOR=1.067	0	tip
I	692660	T	G	7380.49	AC=16;AF=0.333;AN=48;DP=747;ExcessHet=0;FS=0;InbreedingCoeff=0.9937;MLEAC=16;MLEAF=0.333;MQ=60;QD=28.04;SOR=0.894	0	arm
I	692735	G	T	1379.11	AC=2;AF=0.042;AN=48;DP=698;ExcessHet=0.0464;FS=0;InbreedingCoeff=0.9653;MLEAC=2;MLEAF=0.042;MQ=60;QD=30.65;SOR=1.038	0.0029494271039115	arm
I	692779	A	T	7631.07	AC=16;AF=0.333;AN=48;DP=747;ExcessHet=0;FS=0;InbreedingCoeff=0.9985;MLEAC=16;MLEAF=0.333;MQ=60;QD=31.66;SOR=0.806	0.00467975767153958	arm
I	693023	C	T	309.99	AC=2;AF=0.042;AN=48;DP=660;ExcessHet=0.0464;FS=0;InbreedingCoeff=0.675;MLEAC=2;MLEAF=0.042;MQ=60;QD=34.44;SOR=3.056	0.0142752271829317	arm
I	693251	T	C	639.18	AC=2;AF=0.042;AN=48;DP=643;ExcessHet=0.0464;FS=0;InbreedingCoeff=0.9159;MLEAC=2;MLEAF=0.042;MQ=60;QD=33.64;SOR=0.793	0.0232414855788226	arm
I	693535	C	T	1479.1	AC=2;AF=0.042;AN=48;DP=771;ExcessHet=0.0464;FS=0;InbreedingCoeff=0.9691;MLEAC=2;MLEAF=0.042;MQ=60;QD=26.49;SOR=1.209	0.0344099828789675	arm
I	693851	T	A	3980.47	AC=8;AF=0.167;AN=48;DP=592;ExcessHet=0.0001;FS=0;InbreedingCoeff=0.9936;MLEAC=8;MLEAF=0.167;MQ=60;QD=30.95;SOR=0.997	0.0468369024101146	arm
I	694724	G	T	1857.97	AC=6;AF=0.125;AN=48;DP=384;ExcessHet=0.0004;FS=0;InbreedingCoeff=0.8263;MLEAC=6;MLEAF=0.125;MQ=60;QD=33.78;SOR=1.659	0.0811682338996444	arm
I	695703	A	G	869.1	AC=2;AF=0.042;AN=48;DP=721;ExcessHet=0.0464;FS=0;InbreedingCoeff=0.9677;MLEAC=2;MLEAF=0.042;MQ=60;QD=31;SOR=2.124	0.119668089029369	arm
I	695753	C	T	702.12	AC=2;AF=0.042;AN=48;DP=712;ExcessHet=0.0464;FS=0;InbreedingCoeff=0.953;MLEAC=2;MLEAF=0.042;MQ=60;QD=33.61;SOR=0.914	0.12163437376531	arm
I	696637	T	A	1051.07	AC=2;AF=0.042;AN=48;DP=621;ExcessHet=0.0464;FS=0;InbreedingCoeff=0.9931;MLEAC=2;MLEAF=0.042;MQ=60;QD=31.26;SOR=1.27	0.156398287896747	arm
I	696638	G	T	1051.07	AC=2;AF=0.042;AN=48;DP=639;ExcessHet=0.0464;FS=0;InbreedingCoeff=0.9932;MLEAC=2;MLEAF=0.042;MQ=60;QD=26.93;SOR=1.27	0.156437613591466	arm
I	699284	A	G	4042.1	AC=8;AF=0.167;AN=48;DP=757;ExcessHet=0.0001;FS=0;InbreedingCoeff=0.9681;MLEAC=8;MLEAF=0.167;MQ=60;QD=36.48;SOR=1.051	0.260493401817464	arm
I	699734	T	A	5477.68	AC=16;AF=0.333;AN=48;BaseQRankSum=1.53;DP=519;ExcessHet=0;FS=0;InbreedingCoeff=0.9617;MLEAC=16;MLEAF=0.333;MQ=60;MQRankSum=0;QD=30.38;ReadPosRankSum=1.53;SOR=0.257	0.278189964440932	arm
I	700508	T	A	3487.07	AC=8;AF=0.167;AN=48;BaseQRankSum=1.41;DP=557;ExcessHet=0.0001;FS=4.053;InbreedingCoeff=0.9663;MLEAC=8;MLEAF=0.167;MQ=60;MQRankSum=0;QD=26.29;ReadPosRankSum=-0.056;SOR=1	0.308628052153299	arm
I	700648	G	A	3513.75	AC=8;AF=0.167;AN=48;DP=751;ExcessHet=0.0001;FS=0;InbreedingCoeff=0.9811;MLEAC=8;MLEAF=0.167;MQ=60;QD=27.44;SOR=0.782	0.314133649413934	arm
I	701238	T	G	7209.13	AC=16;AF=0.333;AN=48;BaseQRankSum=0.118;DP=695;ExcessHet=0;FS=3.054;InbreedingCoeff=0.9678;MLEAC=16;MLEAF=0.333;MQ=60;MQRankSum=0;QD=32.56;ReadPosRankSum=-0.672;SOR=0.272	0.337335809298038	arm
I	701479	G	T	192.29	AC=2;AF=0.042;AN=48;DP=679;ExcessHet=0.0464;FS=0;InbreedingCoeff=0.9627;MLEAC=2;MLEAF=0.042;MQ=60;QD=27.47;SOR=1.609	0.346813301725273	arm
I	701837	G	C	1200.76	AC=2;AF=0.042;AN=48;DP=522;ExcessHet=0.0464;FS=0;InbreedingCoeff=0.7536;MLEAC=2;MLEAF=0.042;MQ=60;QD=30.5;SOR=0.756	0.360891900434611	arm
I	702523	T	G	441.15	AC=2;AF=0.042;AN=48;BaseQRankSum=1.91;DP=624;ExcessHet=0.0464;FS=0;InbreedingCoeff=0.9379;MLEAC=2;MLEAF=0.042;MQ=60;MQRankSum=0;QD=27.57;ReadPosRankSum=-0.441;SOR=0.412	0.387869327011721	arm
I	702861	A	C	1051.14	AC=2;AF=0.042;AN=48;DP=667;ExcessHet=0.0464;FS=0;InbreedingCoeff=0.9434;MLEAC=2;MLEAF=0.042;MQ=60;QD=28.54;SOR=3.352	0.401161411826682	arm
I	703075	G	A	253.29	AC=2;AF=0.042;AN=48;DP=616;ExcessHet=0.0464;FS=0;InbreedingCoeff=0.9562;MLEAC=2;MLEAF=0.042;MQ=60;QD=32.46;SOR=1.609	0.40957711049651	arm
I	703677	A	T	4004.52	AC=8;AF=0.167;AN=48;DP=566;ExcessHet=0.0001;FS=0;InbreedingCoeff=0.9872;MLEAC=8;MLEAF=0.167;MQ=60;QD=27.49;SOR=1.855	0.43325117871724	arm
I	703678	T	A	4004.52	AC=8;AF=0.167;AN=48;DP=567;ExcessHet=0.0001;FS=0;InbreedingCoeff=0.9872;MLEAC=8;MLEAF=0.167;MQ=60;QD=31.92;SOR=1.855	0.433290504411958	arm
I	703694	G	T	3123.04	AC=8;AF=0.167;AN=48;DP=576;ExcessHet=0.0001;FS=0;InbreedingCoeff=0.9156;MLEAC=8;MLEAF=0.167;MQ=60;QD=33.58;SOR=0.714	0.43391971552746	arm
I	703785	A	G	6276.18	AC=16;AF=0.333;AN=48;DP=628;ExcessHet=0;FS=0;InbreedingCoeff=0.9754;MLEAC=16;MLEAF=0.333;MQ=60;QD=29.03;SOR=0.944	0.437498353746872	arm
I	703935	C	T	12149.2	AC=46;AF=0.958;AN=48;DP=423;ExcessHet=0.0464;FS=0;InbreedingCoeff=0.8058;MLEAC=46;MLEAF=0.958;MQ=60;QD=33.84;SOR=0.744	0.443397207954695	arm
I	704483	C	G	1295.83	AC=4;AF=0.083;AN=48;DP=597;ExcessHet=0.0031;FS=0;InbreedingCoeff=0.9933;MLEAC=4;MLEAF=0.083;MQ=60;QD=30.85;SOR=0.788	0.464947688660609	arm
I	704633	C	T	1290.06	AC=2;AF=0.042;AN=48;DP=783;ExcessHet=0.0464;FS=0;InbreedingCoeff=1;MLEAC=2;MLEAF=0.042;MQ=60;QD=30.72;SOR=2.179	0.470846542868432	arm
I	704970	G	A	486.06	AC=2;AF=0.042;AN=48;DP=814;ExcessHet=0.0464;FS=0;InbreedingCoeff=1;MLEAC=2;MLEAF=0.042;MQ=60;QD=32.4;SOR=0.818	0.484099301988674	arm
I	705387	C	T	1338.46	AC=2;AF=0.042;AN=48;DP=800;ExcessHet=0.0464;FS=0;InbreedingCoeff=0.8294;MLEAC=2;MLEAF=0.042;MQ=60;QD=30.72;SOR=0.869	0.500498116686422	arm
I	705689	C	T	893.07	AC=2;AF=0.042;AN=48;DP=772;ExcessHet=0.0464;FS=0;InbreedingCoeff=0.9969;MLEAC=2;MLEAF=0.042;MQ=60;QD=24.81;SOR=0.804	0.512374476491505	arm
I	705800	G	A	2430.79	AC=4;AF=0.083;AN=48;DP=795;ExcessHet=0.0031;FS=0;InbreedingCoeff=0.9994;MLEAC=4;MLEAF=0.083;MQ=60;QD=30.77;SOR=0.824	0.516739628605294	arm
I	706068	G	C	963.07	AC=2;AF=0.042;AN=48;DP=757;ExcessHet=0.0464;FS=0;InbreedingCoeff=0.9958;MLEAC=2;MLEAF=0.042;MQ=60;QD=30.92;SOR=0.77	0.527278914789938	arm
I	706206	G	T	1079.07	AC=2;AF=0.042;AN=48;DP=803;ExcessHet=0.0464;FS=0;InbreedingCoeff=0.9909;MLEAC=2;MLEAF=0.042;MQ=60;QD=31.08;SOR=0.922	0.532705860661135	arm
I	706522	C	A	1051.06	AC=2;AF=0.042;AN=48;DP=786;ExcessHet=0.0464;FS=0;InbreedingCoeff=0.9997;MLEAC=2;MLEAF=0.042;MQ=60;QD=29.87;SOR=0.99	0.545132780192282	arm
I	706523	C	A	1051.06	AC=2;AF=0.042;AN=48;DP=789;ExcessHet=0.0464;FS=0;InbreedingCoeff=0.9998;MLEAC=2;MLEAF=0.042;MQ=60;QD=25.51;SOR=1.051	0.545172105887001	arm
I	706544	A	T	1226.06	AC=2;AF=0.042;AN=48;DP=789;ExcessHet=0.0464;FS=0;InbreedingCoeff=0.999;MLEAC=2;MLEAF=0.042;MQ=60;QD=26.99;SOR=1.071	0.545997945476096	arm
I	706578	T	C	3539.34	AC=8;AF=0.167;AN=48;BaseQRankSum=1.68;DP=878;ExcessHet=0.0001;FS=0;InbreedingCoeff=1;MLEAC=8;MLEAF=0.167;MQ=60;MQRankSum=0;QD=29.86;ReadPosRankSum=1.6;SOR=0.257	0.547335019096536	arm
I	707651	A	G	834.07	AC=2;AF=0.042;AN=48;DP=715;ExcessHet=0.0464;FS=0;InbreedingCoeff=0.9912;MLEAC=2;MLEAF=0.042;MQ=60;QD=33.23;SOR=1.23	0.58953148952983	arm
I	707727	A	T	1006.09	AC=2;AF=0.042;AN=48;DP=723;ExcessHet=0.0464;FS=0;InbreedingCoeff=0.9799;MLEAC=2;MLEAF=0.042;MQ=60;QD=34.77;SOR=0.77	0.59252024232846	arm
I	707885	A	G	3401.34	AC=8;AF=0.167;AN=48;DP=798;ExcessHet=0.0001;FS=0;InbreedingCoeff=0.9998;MLEAC=8;MLEAF=0.167;MQ=60;QD=28.94;SOR=0.788	0.598733702094034	arm
I	707921	G	A	2975.74	AC=6;AF=0.125;AN=48;DP=815;ExcessHet=0.0004;FS=0;InbreedingCoeff=0.9997;MLEAC=6;MLEAF=0.125;MQ=60;QD=27.59;SOR=0.859	0.600149427103912	arm
I	708095	A	G	856.07	AC=2;AF=0.042;AN=48;DP=776;ExcessHet=0.0464;FS=0;InbreedingCoeff=0.9938;MLEAC=2;MLEAF=0.042;MQ=60;QD=30.95;SOR=0.776	0.606992097984986	arm
I	708864	G	T	407.11	AC=2;AF=0.042;AN=48;DP=616;ExcessHet=0.0464;FS=0;InbreedingCoeff=0.9636;MLEAC=2;MLEAF=0.042;MQ=60;QD=23.95;SOR=0.804	0.637233557223759	arm
I	709093	T	C	618.07	AC=2;AF=0.042;AN=48;DP=625;ExcessHet=0.0464;FS=0;InbreedingCoeff=0.9952;MLEAC=2;MLEAF=0.042;MQ=60;QD=32.24;SOR=0.693	0.646239141314369	arm
I	709956	T	A	3905.43	AC=8;AF=0.167;AN=48;DP=770;ExcessHet=0.0001;FS=0;InbreedingCoeff=0.9953;MLEAC=8;MLEAF=0.167;MQ=60;QD=34.81;SOR=1.125	0.68017721585671	arm
I	710167	A	T	5064.8	AC=8;AF=0.167;AN=48;DP=826;ExcessHet=0.0001;FS=0;InbreedingCoeff=0.9471;MLEAC=8;MLEAF=0.167;MQ=59.95;QD=32.58;SOR=0.896	0.688474937442381	arm
I	710172	G	T	3811.87	AC=6;AF=0.125;AN=48;DP=827;ExcessHet=0.0004;FS=0;InbreedingCoeff=0.9887;MLEAC=6;MLEAF=0.125;MQ=59.93;QD=28.14;SOR=0.892	0.688671565915975	arm
I	710192	T	A	615.1	AC=2;AF=0.042;AN=48;DP=822;ExcessHet=0.0464;FS=0;InbreedingCoeff=0.9689;MLEAC=2;MLEAF=0.042;MQ=59.52;QD=30.76;SOR=0.892	0.689458079810352	arm
I	710343	C	A	4071.58	AC=8;AF=0.167;AN=48;BaseQRankSum=1.01;DP=772;ExcessHet=0.0001;FS=0;InbreedingCoeff=0.9882;MLEAC=8;MLEAF=0.167;MQ=60;MQRankSum=0;QD=30.37;ReadPosRankSum=1.73;SOR=0.3	0.695396259712894	arm
I	711267	T	A	2650.02	AC=6;AF=0.125;AN=48;DP=618;ExcessHet=0.0004;FS=0;InbreedingCoeff=0.9774;MLEAC=6;MLEAF=0.125;MQ=60;QD=29.88;SOR=0.904	0.731733201633083	arm
I	711738	A	G	2631.25	AC=6;AF=0.125;AN=48;DP=768;ExcessHet=0.0004;FS=0;InbreedingCoeff=0.9628;MLEAC=6;MLEAF=0.125;MQ=60;QD=26.09;SOR=0.754	0.750255603845647	arm
I	711756	G	A	2134.87	AC=4;AF=0.083;AN=48;DP=785;ExcessHet=0.0031;FS=0;InbreedingCoeff=0.9838;MLEAC=4;MLEAF=0.083;MQ=60;QD=30.94;SOR=0.722	0.750963466350586	arm
I	712173	C	T	190.67	AC=2;AF=0.042;AN=48;DP=429;ExcessHet=0.0464;FS=0;InbreedingCoeff=0.5911;MLEAC=1;MLEAF=0.021;MQ=56.57;QD=31.62;SOR=1.022	0.767362281048334	arm
I	712174	T	C	190.67	AC=2;AF=0.042;AN=48;DP=427;ExcessHet=0.0464;FS=0;InbreedingCoeff=0.5911;MLEAC=1;MLEAF=0.021;MQ=56.57;QD=28.29;SOR=1.022	0.767401606743053	arm
I	712334	G	C	104.09	AC=2;AF=0.042;AN=48;DP=533;ExcessHet=0.0464;FS=0;InbreedingCoeff=0.9177;MLEAC=1;MLEAF=0.021;MQ=50;QD=32.7;SOR=1.609	0.773693717898064	arm
I	712690	C	T	2490	AC=6;AF=0.125;AN=48;DP=694;ExcessHet=0.0004;FS=0;InbreedingCoeff=0.9788;MLEAC=6;MLEAF=0.125;MQ=60;QD=32.76;SOR=1.318	0.787693665217964	arm
I	713109	T	A	1282.07	AC=2;AF=0.042;AN=48;DP=842;ExcessHet=0.0464;FS=0;InbreedingCoeff=0.9911;MLEAC=2;MLEAF=0.042;MQ=60;QD=23.68;SOR=1.284	0.80417113130515	arm
I	713302	T	C	4355.08	AC=8;AF=0.167;AN=48;DP=807;ExcessHet=0.0001;FS=0.86;InbreedingCoeff=0.9693;MLEAC=8;MLEAF=0.167;MQ=60;QD=28.18;SOR=0.905	0.811760990385882	arm
I	713311	G	A	4313.15	AC=8;AF=0.167;AN=48;DP=789;ExcessHet=0.0001;FS=0;InbreedingCoeff=0.9659;MLEAC=8;MLEAF=0.167;MQ=60;QD=25.35;SOR=0.848	0.812114921638351	arm
I	713991	G	C	1301.5	AC=2;AF=0.042;AN=48;DP=862;ExcessHet=0.0464;FS=0;InbreedingCoeff=0.8071;MLEAC=2;MLEAF=0.042;MQ=60;QD=28.96;SOR=0.892	0.838856394047149	arm
I	715001	C	T	1912.7	AC=6;AF=0.125;AN=48;DP=783;ExcessHet=0.0004;FS=0;InbreedingCoeff=0.9363;MLEAC=6;MLEAF=0.125;MQ=60;QD=35.16;SOR=0.952	0.878575345713157	arm
I	715480	G	A	1156.42	AC=2;AF=0.042;AN=48;DP=775;ExcessHet=0.0464;FS=0;InbreedingCoeff=0.8234;MLEAC=2;MLEAF=0.042;MQ=60;QD=26.81;SOR=1.609	0.897412353483472	arm
I	715802	T	C	3461.38	AC=8;AF=0.167;AN=48;DP=803;ExcessHet=0.0001;FS=0;InbreedingCoeff=0.9975;MLEAC=8;MLEAF=0.167;MQ=60;QD=26.39;SOR=0.995	0.910075227182932	arm
I	715814	A	G	3193.43	AC=8;AF=0.167;AN=48;DP=776;ExcessHet=0.0001;FS=0;InbreedingCoeff=0.9907;MLEAC=8;MLEAF=0.167;MQ=60;QD=33.64;SOR=0.898	0.910547135519558	arm
I	716234	G	A	2950.12	AC=8;AF=0.167;AN=48;DP=611;ExcessHet=0.0001;FS=0;InbreedingCoeff=0.965;MLEAC=8;MLEAF=0.167;MQ=60;QD=34.98;SOR=0.984	0.927063927301462	arm
I	716326	G	C	121.37	AC=2;AF=0.042;AN=48;DP=374;ExcessHet=0.0464;FS=0;InbreedingCoeff=0.6607;MLEAC=2;MLEAF=0.042;MQ=60;QD=20.23;SOR=0.693	0.930681891215593	arm
I	717156	G	A	2036.12	AC=4;AF=0.083;AN=48;DP=787;ExcessHet=0.0031;FS=0;InbreedingCoeff=0.9476;MLEAC=4;MLEAF=0.083;MQ=60;QD=27.89;SOR=0.963	0.963322217832214	arm
I	717494	T	A	914.21	AC=2;AF=0.042;AN=48;DP=537;ExcessHet=0.0464;FS=0;InbreedingCoeff=0.9008;MLEAC=2;MLEAF=0.042;MQ=60;QD=31.44;SOR=1.179	0.976614302647175	arm
I	717915	A	G	3271.36	AC=8;AF=0.167;AN=48;DP=784;ExcessHet=0.0001;FS=0;InbreedingCoeff=0.9988;MLEAC=8;MLEAF=0.167;MQ=60;QD=31.81;SOR=0.972	0.993170420123798	arm
I	718068	A	T	618.47	AC=2;AF=0.042;AN=48;DP=461;ExcessHet=0.0464;FS=0;InbreedingCoeff=0.7801;MLEAC=2;MLEAF=0.042;MQ=59.7;QD=26.1;SOR=0.941	0.999187251415778	arm
I	718355	A	T	332.07	AC=2;AF=0.042;AN=48;DP=636;ExcessHet=0.0464;FS=0;InbreedingCoeff=0.9905;MLEAC=2;MLEAF=0.042;MQ=60;QD=27.67;SOR=0.698	1.01047372580008	arm
I	718547	C	T	949.23	AC=2;AF=0.042;AN=48;DP=474;ExcessHet=0.0464;FS=0;InbreedingCoeff=0.8833;MLEAC=2;MLEAF=0.042;MQ=60;QD=27.89;SOR=0.693	1.01802425918609	arm
I	718555	T	A	1235.31	AC=2;AF=0.042;AN=48;DP=455;ExcessHet=0.0464;FS=0;InbreedingCoeff=0.8441;MLEAC=2;MLEAF=0.042;MQ=60;QD=27.53;SOR=1.536	1.01833886474384	arm
I	719974	C	A	3205.34	AC=8;AF=0.167;AN=48;DP=618;ExcessHet=0.0001;FS=0;InbreedingCoeff=0.9988;MLEAC=8;MLEAF=0.167;MQ=60;QD=31.34;SOR=0.908	1.07414202554985	arm
I	721013	A	G	2321.75	AC=6;AF=0.125;AN=48;DP=735;ExcessHet=0.0004;FS=0;InbreedingCoeff=0.9984;MLEAC=6;MLEAF=0.125;MQ=60;QD=29.31;SOR=1.217	1.1150014223627	arm
I	721292	G	A	1320.73	AC=6;AF=0.125;AN=48;DP=604;ExcessHet=0.0004;FS=0;InbreedingCoeff=0.9991;MLEAC=6;MLEAF=0.125;MQ=60;QD=34.66;SOR=0.859	1.12597329118925	arm
I	721339	C	A	1548.73	AC=6;AF=0.125;AN=48;DP=700;ExcessHet=0.0004;FS=0;InbreedingCoeff=0.9996;MLEAC=6;MLEAF=0.125;MQ=60;QD=30.79;SOR=1.005	1.12782159884104	arm
I	721670	G	A	802.22	AC=2;AF=0.042;AN=48;DP=561;ExcessHet=0.0464;FS=0;InbreedingCoeff=0.8984;MLEAC=2;MLEAF=0.042;MQ=60;QD=33.43;SOR=1.27	1.14083840379297	arm
I	721890	A	G	1393.06	AC=2;AF=0.042;AN=48;DP=780;ExcessHet=0.0464;FS=0;InbreedingCoeff=0.9978;MLEAC=2;MLEAF=0.042;MQ=60;QD=29.64;SOR=0.919	1.14949005663111	arm
I	721937	G	A	1923.73	AC=6;AF=0.125;AN=48;DP=702;ExcessHet=0.0004;FS=0;InbreedingCoeff=0.9997;MLEAC=6;MLEAF=0.125;MQ=60;QD=25.56;SOR=0.994	1.15133836428289	arm
I	722324	T	C	2529.42	AC=8;AF=0.167;AN=48;BaseQRankSum=-0.881;DP=533;ExcessHet=0.0001;FS=4.046;InbreedingCoeff=0.9506;MLEAC=8;MLEAF=0.167;MQ=60;MQRankSum=0;QD=28.01;ReadPosRankSum=-1.263;SOR=1.007	1.16655740813908	arm
I	722503	G	A	2783.67	AC=8;AF=0.167;AN=48;BaseQRankSum=1.68;DP=369;ExcessHet=0.0001;FS=0;InbreedingCoeff=0.9089;MLEAC=8;MLEAF=0.167;MQ=60;MQRankSum=0;QD=32.21;ReadPosRankSum=1.74;SOR=0.27	1.17359670749374	arm
I	723074	C	T	428.07	AC=2;AF=0.042;AN=48;DP=700;ExcessHet=0.0464;FS=0;InbreedingCoeff=0.9956;MLEAC=2;MLEAF=0.042;MQ=60;QD=30.63;SOR=1.022	1.19605167917819	arm
I	723415	G	A	853.08	AC=2;AF=0.042;AN=48;BaseQRankSum=0.693;DP=529;ExcessHet=0.0464;FS=0;InbreedingCoeff=0.9857;MLEAC=2;MLEAF=0.042;MQ=60;MQRankSum=0;QD=23.57;ReadPosRankSum=-0.226;SOR=0.223	1.20946174107731	arm
I	723466	C	G	94.6	AC=2;AF=0.042;AN=48;DP=328;ExcessHet=0.0464;FS=0;InbreedingCoeff=0.5564;MLEAC=1;MLEAF=0.021;MQ=60;QD=31.53;SOR=1.179	1.21146735150797	arm
I	723745	A	G	536.08	AC=2;AF=0.042;AN=48;DP=574;ExcessHet=0.0464;FS=0;InbreedingCoeff=0.6332;MLEAC=2;MLEAF=0.042;MQ=60;QD=29.92;SOR=1.911	1.22243922033452	arm
I	724037	A	C	3224.35	AC=8;AF=0.167;AN=48;DP=695;ExcessHet=0.0001;FS=0;InbreedingCoeff=0.9989;MLEAC=8;MLEAF=0.167;MQ=60;QD=24.02;SOR=0.995	1.23392232319241	arm
I	724080	A	C	468.08	AC=2;AF=0.042;AN=48;DP=560;ExcessHet=0.0464;FS=0;InbreedingCoeff=0.9832;MLEAC=2;MLEAF=0.042;MQ=60;QD=26.99;SOR=1.445	1.23561332806532	arm
I	724313	C	T	3652.43	AC=8;AF=0.167;AN=48;DP=615;ExcessHet=0.0001;FS=0;InbreedingCoeff=0.9934;MLEAC=8;MLEAF=0.167;MQ=60;QD=26.45;SOR=1.071	1.24477621493481	arm
I	724363	G	T	1668.84	AC=4;AF=0.083;AN=48;DP=733;ExcessHet=0.0031;FS=0;InbreedingCoeff=0.9905;MLEAC=4;MLEAF=0.083;MQ=60;QD=33.38;SOR=1.27	1.24674249967075	arm
I	725144	C	A	952.06	AC=2;AF=0.042;AN=48;DP=670;ExcessHet=0.0464;FS=0;InbreedingCoeff=0.9978;MLEAC=2;MLEAF=0.042;MQ=60;QD=28.75;SOR=1.708	1.27745586724615	arm
I	725169	A	G	1723.82	AC=4;AF=0.083;AN=48;DP=659;ExcessHet=0.0031;FS=0;InbreedingCoeff=0.9936;MLEAC=4;MLEAF=0.083;MQ=60;QD=30.78;SOR=0.841	1.27843900961412	arm
I	725170	C	T	768.08	AC=2;AF=0.042;AN=48;DP=649;ExcessHet=0.0464;FS=0;InbreedingCoeff=0.9873;MLEAC=2;MLEAF=0.042;MQ=60;QD=33.39;SOR=0.776	1.27847833530884	arm
I	725861	C	T	2155.73	AC=6;AF=0.125;AN=48;DP=1066;ExcessHet=0.0004;FS=0;InbreedingCoeff=0.9999;MLEAC=6;MLEAF=0.125;MQ=60;QD=34.77;SOR=1.057	1.30565239035954	arm
I	726020	C	T	787.06	AC=2;AF=0.042;AN=48;DP=903;ExcessHet=0.0464;FS=0;InbreedingCoeff=0.9998;MLEAC=2;MLEAF=0.042;MQ=60;QD=34.22;SOR=1.179	1.31190517581983	arm
I	726228	A	T	2556.36	AC=8;AF=0.167;AN=48;DP=623;ExcessHet=0.0001;FS=0;InbreedingCoeff=0.9987;MLEAC=8;MLEAF=0.167;MQ=60;QD=24.62;SOR=0.723	1.32008492032135	arm
I	726663	T	C	2167.74	AC=6;AF=0.125;AN=48;DP=733;ExcessHet=0.0004;FS=0;InbreedingCoeff=0.9999;MLEAC=6;MLEAF=0.125;MQ=60;QD=30.32;SOR=0.906	1.33719159752404	arm
I	726913	T	C	3215.33	AC=8;AF=0.167;AN=48;DP=835;ExcessHet=0.0001;FS=0;InbreedingCoeff=1;MLEAC=8;MLEAF=0.167;MQ=60;QD=29.88;SOR=0.908	1.34702302120374	arm
I	727249	C	T	1264.09	AC=2;AF=0.042;AN=48;DP=573;ExcessHet=0.0464;FS=0;InbreedingCoeff=0.9755;MLEAC=2;MLEAF=0.042;MQ=60;QD=30.83;SOR=0.843	1.36023645462926	arm
I	727294	C	T	1014.06	AC=2;AF=0.042;AN=48;DP=671;ExcessHet=0.0464;FS=0;InbreedingCoeff=0.9988;MLEAC=2;MLEAF=0.042;MQ=60;QD=25.49;SOR=1.981	1.36200611089161	arm
I	727372	G	C	569.09	AC=2;AF=0.042;AN=48;DP=726;ExcessHet=0.0464;FS=0;InbreedingCoeff=0.9756;MLEAC=2;MLEAF=0.042;MQ=60;QD=33.48;SOR=2.179	1.36507351507968	arm
I	727862	C	T	2803.44	AC=8;AF=0.167;AN=48;DP=557;ExcessHet=0.0001;FS=0;InbreedingCoeff=0.8568;MLEAC=8;MLEAF=0.167;MQ=59.32;QD=32.22;SOR=1.583	1.3843431054919	arm
I	728576	G	A	959.4	AC=2;AF=0.042;AN=48;DP=549;ExcessHet=0.0464;FS=0;InbreedingCoeff=0.8139;MLEAC=2;MLEAF=0.042;MQ=60;QD=32.46;SOR=0.693	1.41242165152114	arm
I	729072	A	G	1056.08	AC=2;AF=0.042;AN=48;DP=595;ExcessHet=0.0464;FS=0;InbreedingCoeff=0.9875;MLEAC=2;MLEAF=0.042;MQ=60;QD=24.95;SOR=0.765	1.43192719610167	arm
I	729117	T	A	2511.49	AC=8;AF=0.167;AN=48;DP=594;ExcessHet=0.0001;FS=0;InbreedingCoeff=0.9924;MLEAC=8;MLEAF=0.167;MQ=55.29;QD=34.43;SOR=0.784	1.43369685236402	arm
I	729129	C	T	2394.52	AC=8;AF=0.167;AN=48;DP=566;ExcessHet=0.0001;FS=0;InbreedingCoeff=0.989;MLEAC=8;MLEAF=0.167;MQ=53.67;QD=30.72;SOR=0.729	1.43416876070065	arm
I	729130	G	T	2394.43	AC=8;AF=0.167;AN=48;DP=570;ExcessHet=0.0001;FS=0;InbreedingCoeff=0.9932;MLEAC=8;MLEAF=0.167;MQ=53.42;QD=26.6;SOR=0.73	1.43420808639536	arm
I	729131	A	T	2395.22	AC=8;AF=0.167;AN=48;DP=573;ExcessHet=0.0001;FS=0;InbreedingCoeff=0.9605;MLEAC=8;MLEAF=0.167;MQ=53.42;QD=30.24;SOR=0.73	1.43424741209008	arm
I	729207	A	G	584.13	AC=2;AF=0.042;AN=48;DP=498;ExcessHet=0.0464;FS=0;InbreedingCoeff=0.9476;MLEAC=2;MLEAF=0.042;MQ=50.89;QD=37.29;SOR=0.836	1.43723616488871	arm
I	729212	T	C	591.72	AC=2;AF=0.042;AN=48;DP=479;ExcessHet=0.0485;FS=0;InbreedingCoeff=0.7673;MLEAC=2;MLEAF=0.042;MQ=53.43;QD=26.89;SOR=1.329	1.43743279336231	arm
I	729839	C	T	576.07	AC=2;AF=0.042;AN=48;DP=649;ExcessHet=0.0464;FS=0;InbreedingCoeff=0.9915;MLEAC=2;MLEAF=0.042;MQ=60;QD=26.14;SOR=1.112	1.46209000395101	arm
I	729874	C	A	2640.31	AC=8;AF=0.167;AN=48;DP=671;ExcessHet=0.0001;FS=0;InbreedingCoeff=0.9979;MLEAC=8;MLEAF=0.167;MQ=60;QD=29.5;SOR=0.814	1.46346640326617	arm
I	729929	C	T	2517.33	AC=8;AF=0.167;AN=48;BaseQRankSum=1.77;DP=669;ExcessHet=0.0001;FS=0;InbreedingCoeff=0.9973;MLEAC=8;MLEAF=0.167;MQ=60;MQRankSum=0;QD=29.71;ReadPosRankSum=1.66;SOR=0.235	1.4656293164757	arm
I	729946	A	T	1019.06	AC=2;AF=0.042;AN=48;BaseQRankSum=1.36;DP=768;ExcessHet=0.0464;FS=3.358;InbreedingCoeff=0.998;MLEAC=2;MLEAF=0.042;MQ=60;MQRankSum=0;QD=30.93;ReadPosRankSum=0.267;SOR=0.595	1.46629785328592	arm
I	730625	C	T	3713.54	AC=8;AF=0.167;AN=48;BaseQRankSum=1.74;DP=538;ExcessHet=0.0001;FS=3.343;InbreedingCoeff=0.9901;MLEAC=8;MLEAF=0.167;MQ=59.88;MQRankSum=0;QD=33.68;ReadPosRankSum=1.63;SOR=0.499	1.493	arm
I	730948	C	G	7928.98	AC=16;AF=0.333;AN=48;BaseQRankSum=1.97;DP=737;ExcessHet=0;FS=3.635;InbreedingCoeff=0.9996;MLEAC=16;MLEAF=0.333;MQ=60;MQRankSum=0;QD=31.99;ReadPosRankSum=1.65;SOR=0.689	1.493	arm
I	731101	T	A	529.83	AC=2;AF=0.042;AN=48;DP=544;ExcessHet=0.0485;FS=0;InbreedingCoeff=0.7278;MLEAC=2;MLEAF=0.042;MQ=60;QD=32.25;SOR=0.976	1.493	arm
I	731358	G	A	1093.8	AC=4;AF=0.083;AN=48;DP=649;ExcessHet=0.0031;FS=0;InbreedingCoeff=0.9981;MLEAC=4;MLEAF=0.083;MQ=60;QD=30.38;SOR=0.804	1.493	arm
I	731456	C	T	2376	AC=6;AF=0.125;AN=48;DP=720;ExcessHet=0.0004;FS=0;InbreedingCoeff=0.9784;MLEAC=6;MLEAF=0.125;MQ=60;QD=34.29;SOR=0.976	1.493	arm
I	731647	T	G	1602.17	AC=6;AF=0.125;AN=48;DP=368;ExcessHet=0.0004;FS=0;InbreedingCoeff=0.8213;MLEAC=6;MLEAF=0.125;MQ=59.45;QD=31.42;SOR=1.094	1.493	arm
I	731775	C	T	210.15	AC=2;AF=0.042;AN=48;DP=345;ExcessHet=0.0464;FS=0;InbreedingCoeff=0.7131;MLEAC=2;MLEAF=0.042;MQ=50.99;QD=30.96;SOR=1.329	1.493	arm
I	732050	A	T	628.24	AC=2;AF=0.042;AN=48;DP=384;ExcessHet=0.0464;FS=0;InbreedingCoeff=0.8766;MLEAC=2;MLEAF=0.042;MQ=57.8;QD=28.96;SOR=1.371	1.493	arm
I	732085	C	T	1591.49	AC=6;AF=0.125;AN=48;DP=395;ExcessHet=0.0004;FS=0;InbreedingCoeff=0.9394;MLEAC=6;MLEAF=0.125;MQ=52.52;QD=32.84;SOR=1.23	1.493	arm
I	732105	C	T	1068.92	AC=2;AF=0.042;AN=48;BaseQRankSum=-1.418;DP=404;ExcessHet=0.0464;FS=3.153;InbreedingCoeff=0.7274;MLEAC=1;MLEAF=0.021;MQ=52.73;MQRankSum=2.41;QD=33.4;ReadPosRankSum=-0.195;SOR=0.333	1.493	arm
I	733260	G	T	197.87	AC=2;AF=0.042;AN=48;DP=572;ExcessHet=0.0464;FS=0;InbreedingCoeff=0.9698;MLEAC=1;MLEAF=0.021;MQ=31.13;QD=26.33;SOR=1.022	1.493	arm
I	733264	G	T	197.87	AC=2;AF=0.042;AN=48;DP=582;ExcessHet=0.0464;FS=0;InbreedingCoeff=0.9704;MLEAC=1;MLEAF=0.021;MQ=31.13;QD=27.35;SOR=1.022	1.493	arm
I	733431	C	A	2035.87	AC=6;AF=0.125;AN=48;DP=566;ExcessHet=0.0004;FS=0;InbreedingCoeff=0.9279;MLEAC=6;MLEAF=0.125;MQ=57.58;QD=25.5;SOR=0.729	1.493	arm
I	733620	C	A	91.1	AC=2;AF=0.042;AN=48;DP=613;ExcessHet=0.0464;FS=0;InbreedingCoeff=0.9089;MLEAC=1;MLEAF=0.021;MQ=47.34;QD=30.37;SOR=1.179	1.493	arm
I	733673	C	T	2280.74	AC=6;AF=0.125;AN=48;DP=716;ExcessHet=0.0004;FS=0;InbreedingCoeff=0.9998;MLEAC=6;MLEAF=0.125;MQ=47.55;QD=33.44;SOR=0.724	1.493	arm
I	733899	C	T	539.06	AC=2;AF=0.042;AN=48;DP=633;ExcessHet=0.0464;FS=0;InbreedingCoeff=0.9992;MLEAC=2;MLEAF=0.042;MQ=57.46;QD=33.69;SOR=0.941	1.493	arm
I	735434	T	C	944.5	AC=4;AF=0.083;AN=48;DP=518;ExcessHet=0.0031;FS=0;InbreedingCoeff=0.9548;MLEAC=4;MLEAF=0.083;MQ=60;QD=30.47;SOR=1.044	1.493	arm
I	736162	C	T	923.09	AC=2;AF=0.042;AN=48;BaseQRankSum=1.3;DP=667;ExcessHet=0.0464;FS=0;InbreedingCoeff=0.9831;MLEAC=2;MLEAF=0.042;MQ=59.45;MQRankSum=0;QD=31.92;ReadPosRankSum=1.3;SOR=0.353	1.493	arm
I	736333	G	T	112.19	AC=2;AF=0.042;AN=48;DP=537;ExcessHet=0.0464;FS=0;InbreedingCoeff=0.8232;MLEAC=1;MLEAF=0.021;MQ=37.81;QD=31.18;SOR=1.179	1.493	arm
I	736335	A	G	112.16	AC=2;AF=0.042;AN=48;BaseQRankSum=-1.379;DP=547;ExcessHet=0.0464;FS=0;InbreedingCoeff=0.9044;MLEAC=1;MLEAF=0.021;MQ=54.73;MQRankSum=1.09;QD=40.38;ReadPosRankSum=-0.497;SOR=0.836	1.493	arm
I	736361	A	G	364.1	AC=2;AF=0.042;AN=48;DP=615;ExcessHet=0.0464;FS=0;InbreedingCoeff=0.9637;MLEAC=2;MLEAF=0.042;MQ=46.69;QD=25.98;SOR=1.609	1.493	arm
I	737088	G	A	481.52	AC=2;AF=0.042;AN=48;DP=462;ExcessHet=0.0464;FS=0;InbreedingCoeff=0.7618;MLEAC=2;MLEAF=0.042;MQ=60;QD=31.98;SOR=0.836	1.493	arm
I	737111	G	A	2358.05	AC=8;AF=0.167;AN=48;DP=523;ExcessHet=0.0001;FS=0;InbreedingCoeff=0.9562;MLEAC=7;MLEAF=0.146;MQ=60;QD=34.32;SOR=1.609	1.493	arm
I	737152	G	A	3851.68	AC=8;AF=0.167;AN=48;DP=615;ExcessHet=0.0001;FS=0;InbreedingCoeff=0.9834;MLEAC=8;MLEAF=0.167;MQ=58.92;QD=32.65;SOR=1.402	1.493	arm
I	737391	T	G	1294.34	AC=2;AF=0.042;AN=48;DP=443;ExcessHet=0.0464;FS=0;InbreedingCoeff=0.8391;MLEAC=2;MLEAF=0.042;MQ=49.42;QD=29.32;SOR=0.892	1.493	arm
I	737395	A	G	1235.27	AC=2;AF=0.042;AN=48;DP=441;ExcessHet=0.0464;FS=0;InbreedingCoeff=0.8672;MLEAC=2;MLEAF=0.042;MQ=48.61;QD=32.33;SOR=0.836	1.493	arm
I	737641	G	A	932.07	AC=2;AF=0.042;AN=48;DP=573;ExcessHet=0.0464;FS=0;InbreedingCoeff=0.9938;MLEAC=2;MLEAF=0.042;MQ=60;QD=28.48;SOR=0.776	1.493	arm
I	738261	G	A	803.23	AC=4;AF=0.083;AN=48;DP=438;ExcessHet=0.0031;FS=0;InbreedingCoeff=0.8534;MLEAC=4;MLEAF=0.083;MQ=59.88;QD=32.13;SOR=0.77	1.493	arm
I	738300	G	A	2183.18	AC=8;AF=0.167;AN=48;DP=321;ExcessHet=0.0001;FS=0;InbreedingCoeff=0.956;MLEAC=8;MLEAF=0.167;MQ=52.33;QD=29.95;SOR=1.371	1.493	arm
I	738316	C	T	2339.02	AC=8;AF=0.167;AN=48;DP=323;ExcessHet=0.0001;FS=0;InbreedingCoeff=0.9643;MLEAC=8;MLEAF=0.167;MQ=49.09;QD=33.36;SOR=1.329	1.493	arm
I	738318	T	C	2339.2	AC=8;AF=0.167;AN=48;DP=315;ExcessHet=0.0001;FS=0;InbreedingCoeff=0.9568;MLEAC=8;MLEAF=0.167;MQ=48.26;QD=28.26;SOR=1.201	1.493	arm
I	738434	A	T	193.3	AC=2;AF=0.042;AN=48;DP=522;ExcessHet=0.0464;FS=0;InbreedingCoeff=0.9563;MLEAC=2;MLEAF=0.042;MQ=60;QD=27.61;SOR=1.609	1.493	arm
I	738441	T	C	2385.93	AC=8;AF=0.167;AN=48;DP=548;ExcessHet=0.0001;FS=0;InbreedingCoeff=0.9231;MLEAC=8;MLEAF=0.167;MQ=60;QD=32.24;SOR=0.693	1.493	arm
I	738950	C	T	3528.48	AC=8;AF=0.167;AN=48;DP=703;ExcessHet=0.0001;FS=0;InbreedingCoeff=0.9929;MLEAC=8;MLEAF=0.167;MQ=60;QD=31.69;SOR=1.071	1.493	arm
I	739458	T	C	8359.81	AC=20;AF=0.417;AN=48;DP=553;ExcessHet=0;FS=0;InbreedingCoeff=0.9959;MLEAC=20;MLEAF=0.417;MQ=59.84;QD=32.4;SOR=0.709	1.493	arm
I	740599	G	A	1671.91	AC=6;AF=0.125;AN=48;DP=407;ExcessHet=0.0004;FS=0;InbreedingCoeff=0.9839;MLEAC=6;MLEAF=0.125;MQ=55.02;QD=29.5;SOR=1.67	1.493	arm
I	740607	A	G	1678.93	AC=6;AF=0.125;AN=48;DP=422;ExcessHet=0.0004;FS=0;InbreedingCoeff=0.9813;MLEAC=6;MLEAF=0.125;MQ=55.83;QD=28.6;SOR=1.863	1.493	arm
I	740631	A	T	13441.8	AC=46;AF=0.958;AN=48;DP=455;ExcessHet=0.0464;FS=0;InbreedingCoeff=0.9619;MLEAC=46;MLEAF=0.958;MQ=59.69;QD=33.52;SOR=0.792	1.493	arm
I	741317	A	G	4202.27	AC=16;AF=0.333;AN=48;BaseQRankSum=1.81;DP=407;ExcessHet=0;FS=0;InbreedingCoeff=0.9317;MLEAC=15;MLEAF=0.313;MQ=60;MQRankSum=0;QD=32.86;ReadPosRankSum=-1.204;SOR=0.616	1.493	arm
I	741517	G	A	1665.66	AC=6;AF=0.125;AN=48;DP=336;ExcessHet=0.0004;FS=0;InbreedingCoeff=0.9272;MLEAC=6;MLEAF=0.125;MQ=51.09;QD=29.34;SOR=1.005	1.493	arm
I	741951	T	A	783.27	AC=2;AF=0.042;AN=48;DP=801;ExcessHet=0.0464;FS=0;InbreedingCoeff=0.8833;MLEAC=2;MLEAF=0.042;MQ=60;QD=31.42;SOR=1.127	1.493	arm
I	742130	T	C	2118.84	AC=6;AF=0.125;AN=48;DP=531;ExcessHet=0.0004;FS=0;InbreedingCoeff=0.9907;MLEAC=6;MLEAF=0.125;MQ=60;QD=36.57;SOR=0.963	1.493	arm
I	742365	T	A	1704.07	AC=2;AF=0.042;AN=48;DP=650;ExcessHet=0.0464;FS=0;InbreedingCoeff=0.9964;MLEAC=2;MLEAF=0.042;MQ=60;QD=29.38;SOR=1.127	1.493	arm
I	742992	G	A	2121.64	AC=4;AF=0.083;AN=48;DP=733;ExcessHet=0.0031;FS=0;InbreedingCoeff=0.6722;MLEAC=4;MLEAF=0.083;MQ=59.22;QD=31.67;SOR=1.41	1.493	arm
I	743068	T	G	762.06	AC=2;AF=0.042;AN=48;DP=764;ExcessHet=0.0464;FS=0;InbreedingCoeff=0.9984;MLEAC=2;MLEAF=0.042;MQ=60;QD=31.75;SOR=0.859	1.493	arm
I	743123	G	A	2466.73	AC=6;AF=0.125;AN=48;DP=785;ExcessHet=0.0004;FS=0;InbreedingCoeff=0.9999;MLEAC=6;MLEAF=0.125;MQ=60;QD=34.65;SOR=1.27	1.493	arm
I	743885	A	T	2895.51	AC=8;AF=0.167;AN=48;DP=605;ExcessHet=0.0001;FS=0;InbreedingCoeff=0.9917;MLEAC=8;MLEAF=0.167;MQ=60;QD=33.67;SOR=0.74	1.493	arm
I	744184	A	G	2643.75	AC=6;AF=0.125;AN=48;DP=809;ExcessHet=0.0004;FS=0;InbreedingCoeff=0.9982;MLEAC=6;MLEAF=0.125;MQ=60;QD=29.44;SOR=0.98	1.493	arm
I	745157	A	G	2116.75	AC=6;AF=0.125;AN=48;DP=770;ExcessHet=0.0004;FS=0;InbreedingCoeff=0.9961;MLEAC=6;MLEAF=0.125;MQ=60;QD=25.07;SOR=0.884	1.493	arm
I	745592	A	T	1252.11	AC=2;AF=0.042;AN=48;DP=574;ExcessHet=0.0464;FS=0;InbreedingCoeff=0.9649;MLEAC=2;MLEAF=0.042;MQ=60;QD=28.54;SOR=0.892	1.493	arm
I	746025	T	G	3378.74	AC=6;AF=0.125;AN=48;BaseQRankSum=1.75;DP=768;ExcessHet=0.0004;FS=0;InbreedingCoeff=0.9995;MLEAC=6;MLEAF=0.125;MQ=60;MQRankSum=0;QD=27.43;ReadPosRankSum=-0.267;SOR=0.252	1.493	arm
I	747041	A	C	799.04	AC=6;AF=0.125;AN=48;DP=605;ExcessHet=0.0004;FS=0;InbreedingCoeff=0.9855;MLEAC=5;MLEAF=0.104;MQ=59.58;QD=32.46;SOR=0.914	1.493	arm
I	747045	A	T	844.04	AC=6;AF=0.125;AN=48;DP=633;ExcessHet=0.0004;FS=0;InbreedingCoeff=0.987;MLEAC=5;MLEAF=0.104;MQ=58.75;QD=25.21;SOR=1.127	1.493	arm
I	747057	G	A	1061.88	AC=6;AF=0.125;AN=48;DP=647;ExcessHet=0.0004;FS=0;InbreedingCoeff=0.993;MLEAC=6;MLEAF=0.125;MQ=57.81;QD=35.23;SOR=1.445	1.493	arm
I	747090	T	G	1250.38	AC=2;AF=0.042;AN=48;DP=641;ExcessHet=0.0464;FS=0;InbreedingCoeff=0.8461;MLEAC=2;MLEAF=0.042;MQ=60;QD=27.75;SOR=0.76	1.493	arm
I	747091	T	G	1250.07	AC=2;AF=0.042;AN=48;DP=652;ExcessHet=0.0464;FS=0;InbreedingCoeff=0.9947;MLEAC=2;MLEAF=0.042;MQ=60;QD=29.59;SOR=0.76	1.493	arm
I	747095	G	C	1383.72	AC=6;AF=0.125;AN=48;DP=647;ExcessHet=0.0004;FS=0;InbreedingCoeff=0.9984;MLEAC=6;MLEAF=0.125;MQ=51.58;QD=36.25;SOR=0.693	1.493	arm
I	747096	A	T	1383.72	AC=6;AF=0.125;AN=48;DP=651;ExcessHet=0.0004;FS=0;InbreedingCoeff=0.9985;MLEAC=6;MLEAF=0.125;MQ=51.25;QD=30.13;SOR=0.756	1.493	arm
I	747099	C	T	1518.73	AC=6;AF=0.125;AN=48;DP=651;ExcessHet=0.0004;FS=0;InbreedingCoeff=0.9989;MLEAC=6;MLEAF=0.125;MQ=50.73;QD=35.75;SOR=0.752	1.493	arm
I	747114	C	A	1878.75	AC=6;AF=0.125;AN=48;DP=627;ExcessHet=0.0004;FS=0;InbreedingCoeff=0.9984;MLEAC=6;MLEAF=0.125;MQ=50.34;QD=27.98;SOR=0.843	1.493	arm
I	747117	T	G	1743.8	AC=6;AF=0.125;AN=48;DP=616;ExcessHet=0.0004;FS=0;InbreedingCoeff=0.9941;MLEAC=6;MLEAF=0.125;MQ=48.63;QD=27.56;SOR=0.746	1.493	arm
I	747121	T	G	1788.8	AC=6;AF=0.125;AN=48;DP=600;ExcessHet=0.0004;FS=0;InbreedingCoeff=0.994;MLEAC=6;MLEAF=0.125;MQ=48.75;QD=33.56;SOR=0.743	1.493	arm
I	747124	G	A	1788.86	AC=6;AF=0.125;AN=48;DP=603;ExcessHet=0.0004;FS=0;InbreedingCoeff=0.9886;MLEAC=6;MLEAF=0.125;MQ=48.75;QD=24.97;SOR=0.85	1.493	arm
I	747143	C	T	2360.74	AC=6;AF=0.125;AN=48;DP=695;ExcessHet=0.0004;FS=0;InbreedingCoeff=0.9993;MLEAC=6;MLEAF=0.125;MQ=50.34;QD=28.51;SOR=1.22	1.493	arm
I	747172	C	T	2702.76	AC=6;AF=0.125;AN=48;DP=691;ExcessHet=0.0004;FS=0;InbreedingCoeff=0.9981;MLEAC=6;MLEAF=0.125;MQ=54.79;QD=28.41;SOR=1.234	1.493	arm
I	747268	T	A	1543.08	AC=2;AF=0.042;AN=48;BaseQRankSum=1.56;DP=809;ExcessHet=0.0464;FS=0;InbreedingCoeff=0.9842;MLEAC=2;MLEAF=0.042;MQ=60;MQRankSum=0;QD=28.06;ReadPosRankSum=1.36;SOR=0.253	1.493	arm
I	747384	C	T	2479.73	AC=6;AF=0.125;AN=48;DP=838;ExcessHet=0.0004;FS=0;InbreedingCoeff=1;MLEAC=6;MLEAF=0.125;MQ=60;QD=29.25;SOR=0.796	1.493	arm
I	747901	A	G	2480.73	AC=6;AF=0.125;AN=48;DP=751;ExcessHet=0.0004;FS=0;InbreedingCoeff=1;MLEAC=6;MLEAF=0.125;MQ=58.64;QD=31.18;SOR=1.047	1.493	arm
I	747905	G	A	2410.73	AC=6;AF=0.125;AN=48;DP=759;ExcessHet=0.0004;FS=0;InbreedingCoeff=0.9999;MLEAC=6;MLEAF=0.125;MQ=58.57;QD=29.97;SOR=1.022	1.493	arm
I	747908	T	A	2465.38	AC=6;AF=0.125;AN=48;BaseQRankSum=-0.067;DP=773;ExcessHet=0.0004;FS=2.241;InbreedingCoeff=0.9999;MLEAC=6;MLEAF=0.125;MQ=58.99;MQRankSum=0;QD=33.31;ReadPosRankSum=-1.62;SOR=0.931	1.493	arm
I	747931	G	A	1653.71	AC=6;AF=0.125;AN=48;DP=742;ExcessHet=0.0004;FS=0;InbreedingCoeff=0.9991;MLEAC=6;MLEAF=0.125;MQ=57.6;QD=29.38;SOR=0.752	1.493	arm
I	747932	G	A	1653.71	AC=6;AF=0.125;AN=48;DP=748;ExcessHet=0.0004;FS=0;InbreedingCoeff=0.9991;MLEAC=6;MLEAF=0.125;MQ=57.6;QD=29.55;SOR=0.752	1.493	arm
I	748029	C	T	1528.66	AC=6;AF=0.125;AN=48;DP=496;ExcessHet=0.0004;FS=0;InbreedingCoeff=0.9227;MLEAC=5;MLEAF=0.104;MQ=59.92;QD=32.65;SOR=1.949	1.493	arm
I	748032	T	C	1537.63	AC=6;AF=0.125;AN=48;DP=476;ExcessHet=0.0004;FS=0;InbreedingCoeff=0.9254;MLEAC=5;MLEAF=0.104;MQ=59.92;QD=35.8;SOR=1.609	1.493	arm
I	748033	T	C	1537.65	AC=6;AF=0.125;AN=48;BaseQRankSum=1.54;DP=462;ExcessHet=0.0004;FS=4.523;InbreedingCoeff=0.9241;MLEAC=5;MLEAF=0.104;MQ=59.92;MQRankSum=0;QD=31.44;ReadPosRankSum=1.74;SOR=1.367	1.493	arm
I	748122	G	A	732.15	AC=2;AF=0.042;AN=48;DP=614;ExcessHet=0.0464;FS=0;InbreedingCoeff=0.9389;MLEAC=2;MLEAF=0.042;MQ=60;QD=27.38;SOR=0.693	1.493	arm
I	748165	T	A	2122.2	AC=6;AF=0.125;AN=48;DP=542;ExcessHet=0.0004;FS=0;InbreedingCoeff=0.9064;MLEAC=6;MLEAF=0.125;MQ=60;QD=30.04;SOR=0.773	1.493	arm
I	748214	T	C	2402.72	AC=6;AF=0.125;AN=48;DP=523;ExcessHet=0.0004;FS=0;InbreedingCoeff=0.8751;MLEAC=6;MLEAF=0.125;MQ=59.53;QD=29.36;SOR=0.693	1.493	arm
I	748476	C	G	2945.51	AC=8;AF=0.167;AN=48;DP=510;ExcessHet=0.0001;FS=0;InbreedingCoeff=0.8842;MLEAC=8;MLEAF=0.167;MQ=60;QD=31.67;SOR=1.006	1.493	arm
I	748907	A	C	2366.14	AC=6;AF=0.125;AN=48;DP=544;ExcessHet=0.0004;FS=0;InbreedingCoeff=0.9642;MLEAC=6;MLEAF=0.125;MQ=60;QD=34.68;SOR=0.846	1.493	arm
I	748924	T	C	2540.63	AC=6;AF=0.125;AN=48;DP=472;ExcessHet=0.0004;FS=0;InbreedingCoeff=0.9321;MLEAC=6;MLEAF=0.125;MQ=60;QD=29.44;SOR=0.997	1.493	arm
I	748925	C	T	2540.61	AC=6;AF=0.125;AN=48;DP=467;ExcessHet=0.0004;FS=0;InbreedingCoeff=0.9341;MLEAC=6;MLEAF=0.125;MQ=60;QD=27.99;SOR=1.009	1.493	arm
I	749495	T	C	4213.31	AC=10;AF=0.208;AN=48;BaseQRankSum=-1.3;DP=579;ExcessHet=0;FS=0;InbreedingCoeff=0.9588;MLEAC=10;MLEAF=0.208;MQ=60;MQRankSum=0;QD=33.44;ReadPosRankSum=0.334;SOR=0.248	1.493	arm
I	749509	G	A	1890.41	AC=6;AF=0.125;AN=48;DP=573;ExcessHet=0.0004;FS=0;InbreedingCoeff=0.9492;MLEAC=6;MLEAF=0.125;MQ=59.75;QD=28.55;SOR=0.99	1.493	arm
I	749647	C	T	2263.74	AC=6;AF=0.125;AN=48;DP=755;ExcessHet=0.0004;FS=0;InbreedingCoeff=0.9993;MLEAC=6;MLEAF=0.125;MQ=60;QD=31.55;SOR=1.214	1.493	arm
I	749667	T	C	2464.38	AC=6;AF=0.125;AN=48;DP=661;ExcessHet=0.0004;FS=0;InbreedingCoeff=0.9521;MLEAC=6;MLEAF=0.125;MQ=60;QD=28.5;SOR=1.199	1.493	arm
I	749669	A	C	2509.38	AC=6;AF=0.125;AN=48;DP=667;ExcessHet=0.0004;FS=0;InbreedingCoeff=0.9522;MLEAC=6;MLEAF=0.125;MQ=60;QD=31.6;SOR=1.199	1.493	arm
I	749670	A	T	2509.38	AC=6;AF=0.125;AN=48;DP=659;ExcessHet=0.0004;FS=0;InbreedingCoeff=0.9522;MLEAC=6;MLEAF=0.125;MQ=60;QD=29.26;SOR=1.159	1.493	arm
I	749672	G	A	2464.42	AC=6;AF=0.125;AN=48;DP=624;ExcessHet=0.0004;FS=0;InbreedingCoeff=0.9496;MLEAC=6;MLEAF=0.125;MQ=60;QD=25.7;SOR=1.199	1.493	arm
I	749750	C	T	2199.83	AC=6;AF=0.125;AN=48;DP=562;ExcessHet=0.0004;FS=0;InbreedingCoeff=0.9915;MLEAC=6;MLEAF=0.125;MQ=58.08;QD=28.74;SOR=0.793	1.493	arm
I	749843	C	T	2383.77	AC=6;AF=0.125;AN=48;DP=782;ExcessHet=0.0004;FS=0;InbreedingCoeff=0.997;MLEAC=6;MLEAF=0.125;MQ=59.97;QD=25.67;SOR=1.329	1.493	arm
I	749909	T	C	2553.9	AC=6;AF=0.125;AN=48;DP=741;ExcessHet=0.0004;FS=0;InbreedingCoeff=0.9859;MLEAC=6;MLEAF=0.125;MQ=60;QD=30.75;SOR=0.722	1.493	arm
I	749930	G	A	3135.8	AC=6;AF=0.125;AN=48;DP=804;ExcessHet=0.0004;FS=0;InbreedingCoeff=0.9941;MLEAC=6;MLEAF=0.125;MQ=59.91;QD=32.59;SOR=0.766	1.493	arm
I	749966	T	C	3238	AC=6;AF=0.125;AN=48;DP=799;ExcessHet=0.0004;FS=0;InbreedingCoeff=0.979;MLEAC=6;MLEAF=0.125;MQ=58.7;QD=29.83;SOR=0.801	1.493	arm
I	749977	G	A	2909.75	AC=6;AF=0.125;AN=48;DP=784;ExcessHet=0.0004;FS=0;InbreedingCoeff=0.9983;MLEAC=6;MLEAF=0.125;MQ=58.48;QD=30.19;SOR=0.787	1.493	arm
I	749987	G	A	2418.73	AC=6;AF=0.125;AN=48;DP=773;ExcessHet=0.0004;FS=0;InbreedingCoeff=0.9976;MLEAC=6;MLEAF=0.125;MQ=58.13;QD=32.75;SOR=0.73	1.493	arm
I	749988	G	A	2418.72	AC=6;AF=0.125;AN=48;DP=782;ExcessHet=0.0004;FS=0;InbreedingCoeff=0.9983;MLEAC=6;MLEAF=0.125;MQ=58.13;QD=29.93;SOR=0.73	1.493	arm
I	749992	C	T	2283.73	AC=6;AF=0.125;AN=48;DP=759;ExcessHet=0.0004;FS=0;InbreedingCoeff=0.9965;MLEAC=6;MLEAF=0.125;MQ=57.98;QD=28.28;SOR=0.818	1.493	arm
I	749998	A	G	2013.73	AC=6;AF=0.125;AN=48;DP=743;ExcessHet=0.0004;FS=0;InbreedingCoeff=0.9965;MLEAC=6;MLEAF=0.125;MQ=57.63;QD=30.54;SOR=0.788	1.493	arm
I	750002	T	G	1655.59	AC=6;AF=0.125;AN=48;DP=690;ExcessHet=0.0004;FS=0;InbreedingCoeff=0.9723;MLEAC=5;MLEAF=0.104;MQ=57.23;QD=31.41;SOR=0.927	1.493	arm
I	750266	T	C	2630.83	AC=6;AF=0.125;AN=48;DP=663;ExcessHet=0.0004;FS=0;InbreedingCoeff=0.9867;MLEAC=6;MLEAF=0.125;MQ=51.16;QD=29.55;SOR=1.071	1.493	arm
I	750333	T	A	2554.15	AC=6;AF=0.125;AN=48;DP=498;ExcessHet=0.0004;FS=0;InbreedingCoeff=0.9637;MLEAC=6;MLEAF=0.125;MQ=53.45;QD=26.09;SOR=1.077	1.493	arm
I	750335	G	A	2554.02	AC=6;AF=0.125;AN=48;DP=509;ExcessHet=0.0004;FS=0;InbreedingCoeff=0.9733;MLEAC=6;MLEAF=0.125;MQ=53.24;QD=30.03;SOR=0.97	1.493	arm
I	750346	T	C	2734.77	AC=6;AF=0.125;AN=48;DP=507;ExcessHet=0.0004;FS=0;InbreedingCoeff=0.9227;MLEAC=6;MLEAF=0.125;MQ=52.08;QD=33.46;SOR=1.071	1.493	arm
I	750357	A	G	2509.03	AC=6;AF=0.125;AN=48;DP=530;ExcessHet=0.0004;FS=0;InbreedingCoeff=0.9715;MLEAC=6;MLEAF=0.125;MQ=53.96;QD=28.36;SOR=1.302	1.493	arm
I	750361	A	T	2419.04	AC=6;AF=0.125;AN=48;DP=533;ExcessHet=0.0004;FS=0;InbreedingCoeff=0.9724;MLEAC=6;MLEAF=0.125;MQ=53.95;QD=34.19;SOR=1.22	1.493	arm
I	750377	C	A	2104.54	AC=6;AF=0.125;AN=48;DP=498;ExcessHet=0.0004;FS=0;InbreedingCoeff=0.9453;MLEAC=6;MLEAF=0.125;MQ=54.66;QD=26.15;SOR=1.329	1.493	arm
I	750384	T	C	1924.43	AC=6;AF=0.125;AN=48;DP=515;ExcessHet=0.0004;FS=0;InbreedingCoeff=0.944;MLEAC=6;MLEAF=0.125;MQ=53.87;QD=28.37;SOR=1.151	1.493	arm
I	750385	A	G	1925.16	AC=6;AF=0.125;AN=48;DP=513;ExcessHet=0.0004;FS=0;InbreedingCoeff=0.8974;MLEAC=6;MLEAF=0.125;MQ=53.73;QD=26.18;SOR=1.206	1.493	arm
I	750396	C	T	1746.35	AC=6;AF=0.125;AN=48;DP=440;ExcessHet=0.0004;FS=0;InbreedingCoeff=0.8613;MLEAC=6;MLEAF=0.125;MQ=53.24;QD=31.14;SOR=1.236	1.493	arm
I	750465	T	C	1789.26	AC=6;AF=0.125;AN=48;DP=558;ExcessHet=0.0004;FS=0;InbreedingCoeff=0.9602;MLEAC=6;MLEAF=0.125;MQ=59.48;QD=30.6;SOR=0.902	1.493	arm
I	750489	T	C	646.12	AC=2;AF=0.042;AN=48;DP=593;ExcessHet=0.0464;FS=0;InbreedingCoeff=0.9555;MLEAC=2;MLEAF=0.042;MQ=59.53;QD=30.55;SOR=1.329	1.493	arm
I	750491	A	G	2226.93	AC=6;AF=0.125;AN=48;DP=591;ExcessHet=0.0004;FS=0;InbreedingCoeff=0.9835;MLEAC=6;MLEAF=0.125;MQ=59.44;QD=25.42;SOR=0.729	1.493	arm
I	750516	T	C	2596.67	AC=6;AF=0.125;AN=48;DP=593;ExcessHet=0.0004;FS=0;InbreedingCoeff=0.9052;MLEAC=6;MLEAF=0.125;MQ=58.13;QD=32.27;SOR=0.693	1.493	arm
I	750521	T	C	2557.56	AC=6;AF=0.125;AN=48;DP=647;ExcessHet=0.0004;FS=0;InbreedingCoeff=0.8317;MLEAC=6;MLEAF=0.125;MQ=58.19;QD=29.01;SOR=0.841	1.493	arm
I	750534	A	G	2823.73	AC=6;AF=0.125;AN=48;DP=784;ExcessHet=0.0004;FS=0;InbreedingCoeff=1;MLEAC=6;MLEAF=0.125;MQ=58.37;QD=28.37;SOR=0.914	1.493	arm
I	750539	C	A	1529.79	AC=4;AF=0.083;AN=48;DP=801;ExcessHet=0.0031;FS=0;InbreedingCoeff=0.9999;MLEAC=4;MLEAF=0.083;MQ=58.76;QD=28.27;SOR=0.749	1.493	arm
I	750540	C	A	1276.06	AC=2;AF=0.042;AN=48;DP=799;ExcessHet=0.0464;FS=0;InbreedingCoeff=0.9998;MLEAC=2;MLEAF=0.042;MQ=58.09;QD=33.37;SOR=1.528	1.493	arm
I	750541	T	A	1619.79	AC=4;AF=0.083;AN=48;DP=804;ExcessHet=0.0031;FS=0;InbreedingCoeff=0.9999;MLEAC=4;MLEAF=0.083;MQ=58.76;QD=26.02;SOR=0.749	1.493	arm
I	750692	T	C	840.11	AC=2;AF=0.042;AN=48;BaseQRankSum=0.612;DP=782;ExcessHet=0.0464;FS=0;InbreedingCoeff=0.9575;MLEAC=2;MLEAF=0.042;MQ=60;MQRankSum=0;QD=30.5;ReadPosRankSum=0.075;SOR=0.223	1.493	arm
I	750730	A	G	2832.9	AC=6;AF=0.125;AN=48;DP=794;ExcessHet=0.0004;FS=0;InbreedingCoeff=0.9857;MLEAC=6;MLEAF=0.125;MQ=59.6;QD=26.67;SOR=1.078	1.493	arm
I	750731	C	T	2831.91	AC=6;AF=0.125;AN=48;DP=797;ExcessHet=0.0004;FS=0;InbreedingCoeff=0.9855;MLEAC=6;MLEAF=0.125;MQ=59.59;QD=29.02;SOR=1.127	1.493	arm
I	750767	C	T	3127.78	AC=6;AF=0.125;AN=48;DP=804;ExcessHet=0.0004;FS=0;InbreedingCoeff=0.9963;MLEAC=6;MLEAF=0.125;MQ=59.64;QD=28.22;SOR=0.91	1.493	arm
I	750775	A	G	2905.74	AC=6;AF=0.125;AN=48;DP=804;ExcessHet=0.0004;FS=0;InbreedingCoeff=0.9992;MLEAC=6;MLEAF=0.125;MQ=59.63;QD=32.29;SOR=1.146	1.493	arm
I	750825	C	T	611.1	AC=2;AF=0.042;AN=48;DP=765;ExcessHet=0.0464;FS=0;InbreedingCoeff=0.9679;MLEAC=2;MLEAF=0.042;MQ=60;QD=30.56;SOR=0.892	1.493	arm
I	750844	G	A	2684	AC=6;AF=0.125;AN=48;DP=752;ExcessHet=0.0004;FS=0;InbreedingCoeff=0.9777;MLEAC=6;MLEAF=0.125;MQ=60;QD=31.16;SOR=1.071	1.493	arm
I	750852	T	C	578.3	AC=2;AF=0.042;AN=48;DP=776;ExcessHet=0.0464;FS=0;InbreedingCoeff=0.857;MLEAC=2;MLEAF=0.042;MQ=60;QD=32.13;SOR=0.693	1.493	arm
I	750889	C	T	2315.89	AC=6;AF=0.125;AN=48;DP=708;ExcessHet=0.0004;FS=0;InbreedingCoeff=0.9867;MLEAC=6;MLEAF=0.125;MQ=60;QD=27.89;SOR=0.726	1.493	arm
I	751044	A	G	2211.81	AC=6;AF=0.125;AN=48;DP=628;ExcessHet=0.0004;FS=0;InbreedingCoeff=0.9228;MLEAC=6;MLEAF=0.125;MQ=51.26;QD=23.49;SOR=1.48	1.493	arm
I	751191	A	G	2538.91	AC=6;AF=0.125;AN=48;DP=589;ExcessHet=0.0004;FS=0;InbreedingCoeff=0.9848;MLEAC=6;MLEAF=0.125;MQ=59.51;QD=29.57;SOR=0.73	1.493	arm
I	751229	G	C	2371.99	AC=6;AF=0.125;AN=48;DP=675;ExcessHet=0.0004;FS=0;InbreedingCoeff=0.9764;MLEAC=6;MLEAF=0.125;MQ=60;QD=25.37;SOR=0.793	1.493	arm
I	751262	T	C	2759.35	AC=6;AF=0.125;AN=48;BaseQRankSum=-0.687;DP=755;ExcessHet=0.0004;FS=3.748;InbreedingCoeff=0.8794;MLEAC=5;MLEAF=0.104;MQ=60;MQRankSum=0;QD=35.53;ReadPosRankSum=0.248;SOR=0.802	1.493	arm
I	751928	A	G	2598.15	AC=6;AF=0.125;AN=48;DP=440;ExcessHet=0.0004;FS=0;InbreedingCoeff=0.9042;MLEAC=6;MLEAF=0.125;MQ=57.56;QD=31.99;SOR=0.836	1.493	arm
I	751950	G	A	2779.98	AC=6;AF=0.125;AN=48;DP=503;ExcessHet=0.0004;FS=0;InbreedingCoeff=0.9103;MLEAC=6;MLEAF=0.125;MQ=55.3;QD=28.13;SOR=0.933	1.493	arm
I	752035	G	C	2289.92	AC=6;AF=0.125;AN=48;DP=403;ExcessHet=0.0004;FS=0;InbreedingCoeff=0.7173;MLEAC=6;MLEAF=0.125;MQ=58.18;QD=25.98;SOR=0.735	1.493	arm
I	752039	G	A	2100.53	AC=6;AF=0.125;AN=48;DP=481;ExcessHet=0.0004;FS=0;InbreedingCoeff=0.8525;MLEAC=6;MLEAF=0.125;MQ=58.27;QD=33.22;SOR=0.735	1.493	arm
I	752060	C	T	2198.94	AC=6;AF=0.125;AN=48;DP=637;ExcessHet=0.0004;FS=0;InbreedingCoeff=0.9823;MLEAC=6;MLEAF=0.125;MQ=59.33;QD=34.36;SOR=0.892	1.493	arm
I	752179	G	A	2887.87	AC=6;AF=0.125;AN=48;DP=672;ExcessHet=0.0004;FS=0;InbreedingCoeff=0.9884;MLEAC=6;MLEAF=0.125;MQ=59.14;QD=33.34;SOR=0.784	1.493	arm
I	752185	C	A	2909.88	AC=6;AF=0.125;AN=48;DP=634;ExcessHet=0.0004;FS=0;InbreedingCoeff=0.9877;MLEAC=6;MLEAF=0.125;MQ=59.06;QD=27.4;SOR=0.793	1.493	arm
I	752186	T	A	2869.87	AC=6;AF=0.125;AN=48;DP=631;ExcessHet=0.0004;FS=0;InbreedingCoeff=0.9883;MLEAC=6;MLEAF=0.125;MQ=59.06;QD=27.85;SOR=0.865	1.493	arm
I	752196	T	C	2716.86	AC=6;AF=0.125;AN=48;DP=569;ExcessHet=0.0004;FS=0;InbreedingCoeff=0.9875;MLEAC=6;MLEAF=0.125;MQ=58.7;QD=28.4;SOR=0.826	1.493	arm
I	752236	T	C	2045.54	AC=4;AF=0.083;AN=48;DP=639;ExcessHet=0.0031;FS=0;InbreedingCoeff=0.8987;MLEAC=4;MLEAF=0.083;MQ=60;QD=29.65;SOR=0.781	1.493	arm
I	752385	T	C	1142.62	AC=6;AF=0.125;AN=48;DP=544;ExcessHet=0.0004;FS=0;InbreedingCoeff=0.9691;MLEAC=5;MLEAF=0.104;MQ=35.04;QD=33.81;SOR=0.922	1.493	arm
I	752394	A	G	1069.55	AC=6;AF=0.125;AN=48;DP=589;ExcessHet=0.0004;FS=0;InbreedingCoeff=0.9735;MLEAC=5;MLEAF=0.104;MQ=34.56;QD=36.56;SOR=1.051	1.493	arm
I	752404	A	G	979.4	AC=6;AF=0.125;AN=48;DP=592;ExcessHet=0.0004;FS=0;InbreedingCoeff=0.9839;MLEAC=5;MLEAF=0.104;MQ=34.98;QD=24.46;SOR=0.99	1.493	arm
I	752406	C	T	890.55	AC=6;AF=0.125;AN=48;DP=586;ExcessHet=0.0004;FS=0;InbreedingCoeff=0.9722;MLEAC=5;MLEAF=0.104;MQ=34.93;QD=26.18;SOR=1.127	1.493	arm
I	752430	A	G	481.45	AC=6;AF=0.125;AN=48;BaseQRankSum=1.38;DP=590;ExcessHet=0.0004;FS=0;InbreedingCoeff=0.8399;MLEAC=4;MLEAF=0.083;MQ=34.5;MQRankSum=-0.431;QD=28.71;ReadPosRankSum=1.38;SOR=0.368	1.493	arm
I	752434	A	G	486.88	AC=6;AF=0.125;AN=48;DP=602;ExcessHet=0.0004;FS=0;InbreedingCoeff=0.9175;MLEAC=4;MLEAF=0.083;MQ=34.01;QD=33.2;SOR=1.022	1.493	arm
I	752451	T	A	765.97	AC=2;AF=0.042;AN=48;BaseQRankSum=2.16;DP=592;ExcessHet=0.0464;FS=0;InbreedingCoeff=0.6483;MLEAC=2;MLEAF=0.042;MQ=60;MQRankSum=0;QD=34.82;ReadPosRankSum=2.34;SOR=0.293	1.493	arm
I	752459	A	G	312.62	AC=6;AF=0.125;AN=48;DP=560;ExcessHet=0.0004;FS=0;InbreedingCoeff=0.8846;MLEAC=4;MLEAF=0.083;MQ=31.19;QD=26.88;SOR=0.693	1.493	arm
I	752460	T	G	312.62	AC=6;AF=0.125;AN=48;DP=553;ExcessHet=0.0004;FS=0;InbreedingCoeff=0.8846;MLEAC=4;MLEAF=0.083;MQ=31.19;QD=29.7;SOR=0.693	1.493	arm
I	752462	C	G	312.62	AC=6;AF=0.125;AN=48;DP=548;ExcessHet=0.0004;FS=0;InbreedingCoeff=0.8842;MLEAC=4;MLEAF=0.083;MQ=31.19;QD=31.54;SOR=0.693	1.493	arm
I	752725	G	C	2958.85	AC=6;AF=0.125;AN=48;DP=510;ExcessHet=0.0004;FS=0;InbreedingCoeff=0.9901;MLEAC=6;MLEAF=0.125;MQ=57.55;QD=27.39;SOR=0.723	1.493	arm
I	752729	G	A	3093.91	AC=6;AF=0.125;AN=48;DP=514;ExcessHet=0.0004;FS=0;InbreedingCoeff=0.9844;MLEAC=6;MLEAF=0.125;MQ=57.5;QD=28.94;SOR=0.781	1.493	arm
I	752738	T	C	3319.03	AC=6;AF=0.125;AN=48;DP=468;ExcessHet=0.0004;FS=0;InbreedingCoeff=0.9746;MLEAC=6;MLEAF=0.125;MQ=57.41;QD=29.62;SOR=0.722	1.493	arm
I	752741	T	A	3320.83	AC=6;AF=0.125;AN=48;DP=467;ExcessHet=0.0004;FS=0;InbreedingCoeff=0.8938;MLEAC=6;MLEAF=0.125;MQ=57.49;QD=27.37;SOR=0.721	1.493	arm
I	752769	T	C	3473.02	AC=6;AF=0.125;AN=48;DP=544;ExcessHet=0.0004;FS=0;InbreedingCoeff=0.9767;MLEAC=6;MLEAF=0.125;MQ=57.82;QD=30.6;SOR=0.801	1.493	arm
I	752773	A	C	3400.9	AC=6;AF=0.125;AN=48;DP=552;ExcessHet=0.0004;FS=0;InbreedingCoeff=0.9858;MLEAC=6;MLEAF=0.125;MQ=57.76;QD=29.69;SOR=0.747	1.493	arm
I	752775	A	C	3220.89	AC=6;AF=0.125;AN=48;DP=567;ExcessHet=0.0004;FS=0;InbreedingCoeff=0.9865;MLEAC=6;MLEAF=0.125;MQ=57.76;QD=29.88;SOR=0.747	1.493	arm
I	752805	T	G	3380.02	AC=6;AF=0.125;AN=48;DP=721;ExcessHet=0.0004;FS=0;InbreedingCoeff=0.9774;MLEAC=6;MLEAF=0.125;MQ=58.79;QD=31.95;SOR=0.984	1.493	arm
I	752808	C	A	3480.01	AC=6;AF=0.125;AN=48;DP=723;ExcessHet=0.0004;FS=0;InbreedingCoeff=0.9775;MLEAC=6;MLEAF=0.125;MQ=58.81;QD=27.27;SOR=1.079	1.493	arm
I	752811	T	C	3364.01	AC=6;AF=0.125;AN=48;DP=728;ExcessHet=0.0004;FS=0;InbreedingCoeff=0.9782;MLEAC=6;MLEAF=0.125;MQ=58.77;QD=26.31;SOR=1.091	1.493	arm
I	752829	A	T	3081.01	AC=6;AF=0.125;AN=48;DP=763;ExcessHet=0.0004;FS=0;InbreedingCoeff=0.9783;MLEAC=6;MLEAF=0.125;MQ=59.76;QD=29.88;SOR=1.545	1.493	arm
I	752874	A	C	2466.01	AC=6;AF=0.125;AN=48;BaseQRankSum=1.75;DP=795;ExcessHet=0.0004;FS=0;InbreedingCoeff=0.9782;MLEAC=6;MLEAF=0.125;MQ=60;MQRankSum=0;QD=28.73;ReadPosRankSum=-0.947;SOR=0.606	1.493	arm
I	752913	C	T	3394.74	AC=6;AF=0.125;AN=48;DP=756;ExcessHet=0.0004;FS=0;InbreedingCoeff=0.9392;MLEAC=6;MLEAF=0.125;MQ=59.61;QD=30.37;SOR=0.693	1.493	arm
I	752916	C	T	3361.26	AC=6;AF=0.125;AN=48;DP=756;ExcessHet=0.0004;FS=0;InbreedingCoeff=0.9621;MLEAC=6;MLEAF=0.125;MQ=59.61;QD=28.14;SOR=0.719	1.493	arm
I	752945	T	C	3122.01	AC=6;AF=0.125;AN=48;DP=742;ExcessHet=0.0004;FS=0;InbreedingCoeff=0.9782;MLEAC=6;MLEAF=0.125;MQ=59.58;QD=34.69;SOR=0.779	1.493	arm
I	752951	T	G	3397.89	AC=6;AF=0.125;AN=48;DP=742;ExcessHet=0.0004;FS=0;InbreedingCoeff=0.9864;MLEAC=6;MLEAF=0.125;MQ=59.59;QD=30.48;SOR=0.836	1.493	arm
I	752953	G	A	3392.89	AC=6;AF=0.125;AN=48;DP=750;ExcessHet=0.0004;FS=0;InbreedingCoeff=0.9871;MLEAC=6;MLEAF=0.125;MQ=59.61;QD=31.17;SOR=0.746	1.493	arm
I	752954	G	A	3392.94	AC=6;AF=0.125;AN=48;DP=744;ExcessHet=0.0004;FS=0;InbreedingCoeff=0.9828;MLEAC=6;MLEAF=0.125;MQ=59.61;QD=35.55;SOR=0.772	1.493	arm
I	752984	C	A	3060.32	AC=6;AF=0.125;AN=48;DP=765;ExcessHet=0.0004;FS=0;InbreedingCoeff=0.9573;MLEAC=6;MLEAF=0.125;MQ=60;QD=25.11;SOR=0.807	1.493	arm
I	752996	C	A	3000.06	AC=6;AF=0.125;AN=48;DP=766;ExcessHet=0.0004;FS=0;InbreedingCoeff=0.9733;MLEAC=6;MLEAF=0.125;MQ=60;QD=31.61;SOR=0.917	1.493	arm
I	753012	C	A	2524.26	AC=6;AF=0.125;AN=48;DP=756;ExcessHet=0.0004;FS=0;InbreedingCoeff=0.9614;MLEAC=6;MLEAF=0.125;MQ=60;QD=29.33;SOR=0.796	1.493	arm
I	753068	T	G	2627.76	AC=6;AF=0.125;AN=48;DP=770;ExcessHet=0.0004;FS=0;InbreedingCoeff=0.9366;MLEAC=6;MLEAF=0.125;MQ=58.14;QD=31.18;SOR=0.793	1.493	arm
I	753071	C	T	2603.76	AC=6;AF=0.125;AN=48;DP=755;ExcessHet=0.0004;FS=0;InbreedingCoeff=0.9366;MLEAC=6;MLEAF=0.125;MQ=58.01;QD=25.41;SOR=0.836	1.493	arm
I	753141	T	C	2760.73	AC=6;AF=0.125;AN=48;DP=738;ExcessHet=0.0004;FS=0;InbreedingCoeff=0.9395;MLEAC=6;MLEAF=0.125;MQ=57.62;QD=27.67;SOR=0.725	1.493	arm
I	753147	T	C	2820.73	AC=6;AF=0.125;AN=48;DP=725;ExcessHet=0.0004;FS=0;InbreedingCoeff=0.9395;MLEAC=6;MLEAF=0.125;MQ=57.89;QD=24.92;SOR=0.725	1.493	arm
I	753165	C	T	2689.73	AC=6;AF=0.125;AN=48;DP=755;ExcessHet=0.0004;FS=0;InbreedingCoeff=0.9399;MLEAC=6;MLEAF=0.125;MQ=59.5;QD=24.56;SOR=1.034	1.493	arm
I	753168	T	C	2959	AC=6;AF=0.125;AN=48;DP=779;ExcessHet=0.0004;FS=0;InbreedingCoeff=0.979;MLEAC=6;MLEAF=0.125;MQ=59.56;QD=34.08;SOR=0.818	1.493	arm
I	753186	C	A	2777.25	AC=6;AF=0.125;AN=48;DP=786;ExcessHet=0.0004;FS=0;InbreedingCoeff=0.9628;MLEAC=6;MLEAF=0.125;MQ=60;QD=26.34;SOR=0.822	1.493	arm
I	753216	G	A	2044.94	AC=6;AF=0.125;AN=48;DP=787;ExcessHet=0.0004;FS=0;InbreedingCoeff=0.9816;MLEAC=6;MLEAF=0.125;MQ=60;QD=27.74;SOR=0.997	1.493	arm
I	753251	T	A	3290.76	AC=6;AF=0.125;AN=48;DP=858;ExcessHet=0.0004;FS=0;InbreedingCoeff=0.9977;MLEAC=6;MLEAF=0.125;MQ=60;QD=30.46;SOR=0.927	1.493	arm
I	753260	C	T	3352.79	AC=6;AF=0.125;AN=48;DP=865;ExcessHet=0.0004;FS=0;InbreedingCoeff=0.9955;MLEAC=6;MLEAF=0.125;MQ=60;QD=26.77;SOR=0.892	1.493	arm
I	753272	G	A	3498.88	AC=6;AF=0.125;AN=48;DP=879;ExcessHet=0.0004;FS=0;InbreedingCoeff=0.9877;MLEAC=6;MLEAF=0.125;MQ=60;QD=28.19;SOR=0.77	1.493	arm
I	753287	A	G	3273.81	AC=6;AF=0.125;AN=48;DP=856;ExcessHet=0.0004;FS=0;InbreedingCoeff=0.9924;MLEAC=6;MLEAF=0.125;MQ=60;QD=31.91;SOR=0.721	1.493	arm
I	753293	T	C	3268.88	AC=6;AF=0.125;AN=48;DP=851;ExcessHet=0.0004;FS=0;InbreedingCoeff=0.985;MLEAC=6;MLEAF=0.125;MQ=60;QD=30.97;SOR=0.776	1.493	arm
I	753317	A	G	3320.73	AC=6;AF=0.125;AN=48;DP=860;ExcessHet=0.0004;FS=0;InbreedingCoeff=0.9999;MLEAC=6;MLEAF=0.125;MQ=60;QD=25.05;SOR=0.746	1.493	arm
I	753347	T	A	2946.79	AC=6;AF=0.125;AN=48;BaseQRankSum=1.75;DP=842;ExcessHet=0.0004;FS=0;InbreedingCoeff=0.9955;MLEAC=6;MLEAF=0.125;MQ=60;MQRankSum=0;QD=26.43;ReadPosRankSum=1.74;SOR=0.302	1.493	arm
I	753353	A	T	2940.79	AC=6;AF=0.125;AN=48;DP=833;ExcessHet=0.0004;FS=0;InbreedingCoeff=0.9955;MLEAC=6;MLEAF=0.125;MQ=60;QD=32.4;SOR=0.822	1.493	arm
I	753362	C	T	2923	AC=6;AF=0.125;AN=48;DP=836;ExcessHet=0.0004;FS=0;InbreedingCoeff=0.9789;MLEAC=6;MLEAF=0.125;MQ=60;QD=33.36;SOR=0.917	1.493	arm
I	753398	C	T	2507.74	AC=6;AF=0.125;AN=48;DP=878;ExcessHet=0.0004;FS=0;InbreedingCoeff=0.9998;MLEAC=6;MLEAF=0.125;MQ=60;QD=30.07;SOR=0.917	1.493	arm
I	753431	C	T	2253.74	AC=6;AF=0.125;AN=48;BaseQRankSum=1.78;DP=805;ExcessHet=0.0004;FS=3.181;InbreedingCoeff=0.9992;MLEAC=6;MLEAF=0.125;MQ=60;MQRankSum=0;QD=29.07;ReadPosRankSum=1.74;SOR=0.408	1.493	arm
I	753440	G	A	2346.74	AC=6;AF=0.125;AN=48;DP=807;ExcessHet=0.0004;FS=0;InbreedingCoeff=0.9989;MLEAC=6;MLEAF=0.125;MQ=60;QD=28.93;SOR=0.931	1.493	arm
I	753468	G	A	2718.76	AC=6;AF=0.125;AN=48;DP=768;ExcessHet=0.0004;FS=0;InbreedingCoeff=0.9968;MLEAC=6;MLEAF=0.125;MQ=60;QD=24.54;SOR=0.986	1.493	arm
I	753483	G	A	2927.77	AC=6;AF=0.125;AN=48;DP=806;ExcessHet=0.0004;FS=0;InbreedingCoeff=0.997;MLEAC=6;MLEAF=0.125;MQ=60;QD=27.14;SOR=1.033	1.493	arm
I	753486	A	G	2841.77	AC=6;AF=0.125;AN=48;DP=804;ExcessHet=0.0004;FS=0;InbreedingCoeff=0.997;MLEAC=6;MLEAF=0.125;MQ=60;QD=33.88;SOR=1.01	1.493	arm
I	753513	C	T	2862.25	AC=6;AF=0.125;AN=48;DP=795;ExcessHet=0.0004;FS=0;InbreedingCoeff=0.9628;MLEAC=6;MLEAF=0.125;MQ=60;QD=27.31;SOR=1.078	1.493	arm
I	753516	C	T	2907.25	AC=6;AF=0.125;AN=48;DP=791;ExcessHet=0.0004;FS=0;InbreedingCoeff=0.9628;MLEAC=6;MLEAF=0.125;MQ=60;QD=29.98;SOR=1.127	1.493	arm
I	753531	T	A	2960.33	AC=6;AF=0.125;AN=48;DP=757;ExcessHet=0.0004;FS=0;InbreedingCoeff=0.8998;MLEAC=6;MLEAF=0.125;MQ=59.85;QD=29.3;SOR=1.341	1.493	arm
I	753540	C	T	2925.08	AC=6;AF=0.125;AN=48;DP=737;ExcessHet=0.0004;FS=0;InbreedingCoeff=0.9139;MLEAC=6;MLEAF=0.125;MQ=59.85;QD=35.08;SOR=1.437	1.493	arm
I	753543	T	C	2915.08	AC=6;AF=0.125;AN=48;DP=737;ExcessHet=0.0004;FS=0;InbreedingCoeff=0.914;MLEAC=6;MLEAF=0.125;MQ=59.85;QD=30.87;SOR=1.284	1.493	arm
I	753574	T	C	2744.4	AC=6;AF=0.125;AN=48;DP=672;ExcessHet=0.0004;FS=0;InbreedingCoeff=0.9506;MLEAC=6;MLEAF=0.125;MQ=59.82;QD=33.78;SOR=0.877	1.493	arm
I	753575	T	C	2644.4	AC=6;AF=0.125;AN=48;DP=676;ExcessHet=0.0004;FS=0;InbreedingCoeff=0.9506;MLEAC=6;MLEAF=0.125;MQ=59.83;QD=25.32;SOR=0.986	1.493	arm
I	753576	T	A	2644.4	AC=6;AF=0.125;AN=48;DP=678;ExcessHet=0.0004;FS=0;InbreedingCoeff=0.9506;MLEAC=6;MLEAF=0.125;MQ=59.83;QD=30.52;SOR=0.986	1.493	arm
I	753603	C	T	2916.29	AC=6;AF=0.125;AN=48;DP=655;ExcessHet=0.0004;FS=0;InbreedingCoeff=0.9557;MLEAC=6;MLEAF=0.125;MQ=59.85;QD=29.26;SOR=0.784	1.493	arm
I	753624	C	A	3232.81	AC=6;AF=0.125;AN=48;DP=737;ExcessHet=0.0004;FS=0;InbreedingCoeff=0.9931;MLEAC=6;MLEAF=0.125;MQ=59.86;QD=30.26;SOR=0.804	1.493	arm
I	753663	A	G	2988	AC=6;AF=0.125;AN=48;DP=791;ExcessHet=0.0004;FS=0;InbreedingCoeff=0.979;MLEAC=6;MLEAF=0.125;MQ=60;QD=28.42;SOR=0.723	1.493	arm
I	753684	C	T	3629.25	AC=6;AF=0.125;AN=48;DP=820;ExcessHet=0.0004;FS=0;InbreedingCoeff=0.9628;MLEAC=6;MLEAF=0.125;MQ=60;QD=30.44;SOR=0.821	1.493	arm
I	753690	T	A	3634.25	AC=6;AF=0.125;AN=48;DP=798;ExcessHet=0.0004;FS=0;InbreedingCoeff=0.9627;MLEAC=6;MLEAF=0.125;MQ=60;QD=34.74;SOR=0.772	1.493	arm
I	753693	C	A	3626.25	AC=6;AF=0.125;AN=48;DP=781;ExcessHet=0.0004;FS=0;InbreedingCoeff=0.9627;MLEAC=6;MLEAF=0.125;MQ=60;QD=30.21;SOR=0.718	1.493	arm
I	753711	A	C	3227.25	AC=6;AF=0.125;AN=48;DP=786;ExcessHet=0.0004;FS=0;InbreedingCoeff=0.9624;MLEAC=6;MLEAF=0.125;MQ=59.96;QD=29.71;SOR=0.927	1.493	arm
I	753769	A	G	2688.87	AC=6;AF=0.125;AN=48;DP=721;ExcessHet=0.0004;FS=0;InbreedingCoeff=0.9886;MLEAC=6;MLEAF=0.125;MQ=55.17;QD=31.06;SOR=0.725	1.493	arm
I	753784	T	C	2329.01	AC=6;AF=0.125;AN=48;DP=666;ExcessHet=0.0004;FS=0;InbreedingCoeff=0.9771;MLEAC=6;MLEAF=0.125;MQ=53.71;QD=32.83;SOR=0.733	1.493	arm
I	753789	C	T	2238.87	AC=6;AF=0.125;AN=48;DP=649;ExcessHet=0.0004;FS=0;InbreedingCoeff=0.9883;MLEAC=6;MLEAF=0.125;MQ=52.15;QD=30.76;SOR=0.818	1.493	arm
I	753791	A	G	2238.86	AC=6;AF=0.125;AN=48;DP=647;ExcessHet=0.0004;FS=0;InbreedingCoeff=0.9882;MLEAC=6;MLEAF=0.125;MQ=51.84;QD=27.34;SOR=0.773	1.493	arm
I	753801	A	C	2060.88	AC=6;AF=0.125;AN=48;DP=634;ExcessHet=0.0004;FS=0;InbreedingCoeff=0.891;MLEAC=6;MLEAF=0.125;MQ=49.6;QD=23.5;SOR=0.788	1.493	arm
I	753811	T	C	1834.2	AC=6;AF=0.125;AN=48;DP=650;ExcessHet=0.0004;FS=0;InbreedingCoeff=0.9601;MLEAC=6;MLEAF=0.125;MQ=47.36;QD=32.9;SOR=0.743	1.493	arm
I	753812	T	A	1834.2	AC=6;AF=0.125;AN=48;DP=650;ExcessHet=0.0004;FS=0;InbreedingCoeff=0.9602;MLEAC=6;MLEAF=0.125;MQ=48.23;QD=27.96;SOR=0.693	1.493	arm
I	753814	T	C	1788.97	AC=6;AF=0.125;AN=48;DP=633;ExcessHet=0.0004;FS=0;InbreedingCoeff=0.9767;MLEAC=6;MLEAF=0.125;MQ=47.25;QD=36.3;SOR=0.746	1.493	arm
I	754011	G	T	2622.76	AC=6;AF=0.125;AN=48;DP=685;ExcessHet=0.0004;FS=0;InbreedingCoeff=0.9981;MLEAC=6;MLEAF=0.125;MQ=47.72;QD=31.49;SOR=1.162	1.493	arm
I	754015	A	T	933.07	AC=2;AF=0.042;AN=48;BaseQRankSum=1.42;DP=692;ExcessHet=0.0464;FS=11.897;InbreedingCoeff=0.9934;MLEAC=2;MLEAF=0.042;MQ=60;MQRankSum=0;QD=34.09;ReadPosRankSum=0.578;SOR=2.418	1.493	arm
I	754043	G	C	4169.95	AC=6;AF=0.125;AN=48;DP=651;ExcessHet=0.0004;FS=0;InbreedingCoeff=0.982;MLEAC=6;MLEAF=0.125;MQ=48.7;QD=28.6;SOR=0.784	1.493	arm
I	754053	A	G	3845.09	AC=6;AF=0.125;AN=48;DP=648;ExcessHet=0.0004;FS=0;InbreedingCoeff=0.971;MLEAC=6;MLEAF=0.125;MQ=49.49;QD=24.71;SOR=0.892	1.493	arm
I	754141	T	C	1744.95	AC=6;AF=0.125;AN=48;DP=381;ExcessHet=0.0004;FS=0;InbreedingCoeff=0.9093;MLEAC=6;MLEAF=0.125;MQ=45.23;QD=32.94;SOR=1.432	1.493	arm
I	754151	T	C	1654.67	AC=6;AF=0.125;AN=48;DP=380;ExcessHet=0.0004;FS=0;InbreedingCoeff=0.928;MLEAC=6;MLEAF=0.125;MQ=44.76;QD=29.55;SOR=1.493	1.493	arm
I	754169	A	G	1746.12	AC=6;AF=0.125;AN=48;DP=360;ExcessHet=0.0004;FS=0;InbreedingCoeff=0.8564;MLEAC=6;MLEAF=0.125;MQ=45.31;QD=30.32;SOR=1.493	1.493	arm
I	754172	A	T	1701.1	AC=6;AF=0.125;AN=48;DP=369;ExcessHet=0.0004;FS=0;InbreedingCoeff=0.8557;MLEAC=6;MLEAF=0.125;MQ=45.74;QD=34.43;SOR=1.308	1.493	arm
I	754174	T	C	1610.68	AC=6;AF=0.125;AN=48;DP=375;ExcessHet=0.0004;FS=0;InbreedingCoeff=0.8714;MLEAC=6;MLEAF=0.125;MQ=46.2;QD=34.78;SOR=1.371	1.493	arm
I	754176	A	C	1700.68	AC=6;AF=0.125;AN=48;DP=373;ExcessHet=0.0004;FS=0;InbreedingCoeff=0.8714;MLEAC=6;MLEAF=0.125;MQ=46.97;QD=24.89;SOR=1.308	1.493	arm
I	754182	C	T	1880.6	AC=6;AF=0.125;AN=48;DP=379;ExcessHet=0.0004;FS=0;InbreedingCoeff=0.8783;MLEAC=6;MLEAF=0.125;MQ=48.72;QD=36.52;SOR=1.206	1.493	arm
I	754222	T	A	2059.91	AC=6;AF=0.125;AN=48;DP=413;ExcessHet=0.0004;FS=0;InbreedingCoeff=0.9099;MLEAC=6;MLEAF=0.125;MQ=54.56;QD=27.92;SOR=2.303	1.493	arm
I	754227	A	G	2284.92	AC=6;AF=0.125;AN=48;DP=413;ExcessHet=0.0004;FS=0;InbreedingCoeff=0.9106;MLEAC=6;MLEAF=0.125;MQ=55.06;QD=29.06;SOR=1.911	1.493	arm
I	754241	A	G	2329.61	AC=6;AF=0.125;AN=48;DP=430;ExcessHet=0.0004;FS=0;InbreedingCoeff=0.9282;MLEAC=6;MLEAF=0.125;MQ=55.34;QD=25.63;SOR=1.609	1.493	arm
I	754275	G	A	2644.84	AC=6;AF=0.125;AN=48;DP=513;ExcessHet=0.0004;FS=0;InbreedingCoeff=0.9169;MLEAC=6;MLEAF=0.125;MQ=55.53;QD=34.61;SOR=1.342	1.493	arm
I	754337	G	T	1383.88	AC=6;AF=0.125;AN=48;BaseQRankSum=-1.897;DP=625;ExcessHet=0.0004;FS=2.031;InbreedingCoeff=0.9835;MLEAC=6;MLEAF=0.125;MQ=60;MQRankSum=0;QD=30.49;ReadPosRankSum=2.24;SOR=0.46	1.493	arm
I	754338	A	T	1383.88	AC=6;AF=0.125;AN=48;DP=627;ExcessHet=0.0004;FS=0;InbreedingCoeff=0.9835;MLEAC=6;MLEAF=0.125;MQ=60;QD=31.19;SOR=0.957	1.493	arm
I	754374	A	G	2374.74	AC=6;AF=0.125;AN=48;DP=663;ExcessHet=0.0004;FS=0;InbreedingCoeff=0.9384;MLEAC=6;MLEAF=0.125;MQ=59.31;QD=29.04;SOR=0.73	1.493	arm
I	754589	A	G	1072.71	AC=6;AF=0.125;AN=48;DP=543;ExcessHet=0.0004;FS=0;InbreedingCoeff=0.9218;MLEAC=5;MLEAF=0.104;MQ=56.38;QD=29.49;SOR=0.963	1.493	arm
I	754599	G	A	1294.95	AC=6;AF=0.125;AN=48;DP=542;ExcessHet=0.0004;FS=0;InbreedingCoeff=0.9464;MLEAC=5;MLEAF=0.104;MQ=54.91;QD=34.45;SOR=0.76	1.493	arm
I	754600	G	A	1294.95	AC=6;AF=0.125;AN=48;DP=546;ExcessHet=0.0004;FS=0;InbreedingCoeff=0.9464;MLEAC=5;MLEAF=0.104;MQ=54.91;QD=27.81;SOR=0.76	1.493	arm
I	754638	G	A	1564.79	AC=6;AF=0.125;AN=48;DP=568;ExcessHet=0.0004;FS=0;InbreedingCoeff=0.9341;MLEAC=6;MLEAF=0.125;MQ=47.32;QD=33.04;SOR=1.209	1.493	arm
I	754710	C	G	2042	AC=4;AF=0.083;AN=48;DP=612;ExcessHet=0.0031;FS=0;InbreedingCoeff=0.9622;MLEAC=4;MLEAF=0.083;MQ=60;QD=28.76;SOR=1.117	1.493	arm
I	754786	G	A	1638.91	AC=6;AF=0.125;AN=48;DP=515;ExcessHet=0.0004;FS=0;InbreedingCoeff=0.9803;MLEAC=6;MLEAF=0.125;MQ=59.8;QD=31.57;SOR=0.914	1.493	arm
I	754787	G	A	1649.39	AC=6;AF=0.125;AN=48;BaseQRankSum=-1.223;DP=513;ExcessHet=0.0004;FS=0;InbreedingCoeff=0.9803;MLEAC=6;MLEAF=0.125;MQ=59.86;MQRankSum=0;QD=31.86;ReadPosRankSum=0.172;SOR=0.752	1.493	arm
I	754800	G	A	1179.19	AC=2;AF=0.042;AN=48;DP=492;ExcessHet=0.0464;FS=0;InbreedingCoeff=0.911;MLEAC=2;MLEAF=0.042;MQ=59.82;QD=36.47;SOR=1.528	1.493	arm
I	754802	A	G	1179.21	AC=2;AF=0.042;AN=48;DP=487;ExcessHet=0.0464;FS=0;InbreedingCoeff=0.8977;MLEAC=2;MLEAF=0.042;MQ=59.81;QD=29.48;SOR=1.697	1.493	arm
I	754808	G	A	1096.24	AC=2;AF=0.042;AN=48;DP=502;ExcessHet=0.0464;FS=0;InbreedingCoeff=0.8852;MLEAC=2;MLEAF=0.042;MQ=59.81;QD=23.36;SOR=1.609	1.493	arm
I	754822	G	C	1141.43	AC=2;AF=0.042;AN=48;DP=458;ExcessHet=0.0464;FS=0;InbreedingCoeff=0.7868;MLEAC=2;MLEAF=0.042;MQ=59.81;QD=28.35;SOR=1.358	1.493	arm
I	754824	G	A	1143.17	AC=2;AF=0.042;AN=48;DP=451;ExcessHet=0.0485;FS=0;InbreedingCoeff=0.5047;MLEAC=2;MLEAF=0.042;MQ=59.81;QD=31.5;SOR=1.136	1.493	arm
I	754831	T	A	1051.41	AC=2;AF=0.042;AN=48;DP=440;ExcessHet=0.0464;FS=0;InbreedingCoeff=0.8011;MLEAC=2;MLEAF=0.042;MQ=59.8;QD=35.55;SOR=1.051	1.493	arm
I	754881	C	G	684.3	AC=2;AF=0.042;AN=48;DP=450;ExcessHet=0.0464;FS=0;InbreedingCoeff=0.8537;MLEAC=2;MLEAF=0.042;MQ=59.74;QD=31.66;SOR=0.793	1.493	arm
I	754905	T	C	2127.76	AC=6;AF=0.125;AN=48;DP=560;ExcessHet=0.0004;FS=0;InbreedingCoeff=0.9938;MLEAC=6;MLEAF=0.125;MQ=60;QD=28.69;SOR=1.755	1.493	arm
I	754917	C	T	2688.84	AC=6;AF=0.125;AN=48;DP=640;ExcessHet=0.0004;FS=0;InbreedingCoeff=0.9911;MLEAC=6;MLEAF=0.125;MQ=60;QD=33.59;SOR=1.278	1.493	arm
I	754923	G	A	3002.84	AC=6;AF=0.125;AN=48;DP=662;ExcessHet=0.0004;FS=0;InbreedingCoeff=0.9912;MLEAC=6;MLEAF=0.125;MQ=60;QD=30.85;SOR=1.112	1.493	arm
I	754926	T	A	3207.84	AC=6;AF=0.125;AN=48;DP=667;ExcessHet=0.0004;FS=0;InbreedingCoeff=0.9912;MLEAC=6;MLEAF=0.125;MQ=60;QD=25.4;SOR=1.23	1.493	arm
I	754938	G	T	3034.81	AC=6;AF=0.125;AN=48;DP=702;ExcessHet=0.0004;FS=0;InbreedingCoeff=0.9934;MLEAC=6;MLEAF=0.125;MQ=60;QD=25.11;SOR=1.163	1.493	arm
I	754980	A	G	3245.74	AC=6;AF=0.125;AN=48;DP=711;ExcessHet=0.0004;FS=0;InbreedingCoeff=0.938;MLEAC=6;MLEAF=0.125;MQ=60;QD=31.37;SOR=0.92	1.493	arm
I	754986	C	T	3278.74	AC=6;AF=0.125;AN=48;DP=716;ExcessHet=0.0004;FS=0;InbreedingCoeff=0.9384;MLEAC=6;MLEAF=0.125;MQ=60;QD=33.27;SOR=0.927	1.493	arm
I	755013	T	C	2751.77	AC=6;AF=0.125;AN=48;DP=745;ExcessHet=0.0004;FS=0;InbreedingCoeff=0.997;MLEAC=6;MLEAF=0.125;MQ=60;QD=29.54;SOR=1.195	1.493	arm
I	755039	G	C	542.07	AC=2;AF=0.042;AN=48;DP=712;ExcessHet=0.0464;FS=0;InbreedingCoeff=0.9906;MLEAC=2;MLEAF=0.042;MQ=60;QD=25.28;SOR=1.473	1.493	arm
I	755040	G	A	2318.77	AC=6;AF=0.125;AN=48;DP=717;ExcessHet=0.0004;FS=0;InbreedingCoeff=0.9969;MLEAC=6;MLEAF=0.125;MQ=60;QD=33.89;SOR=0.931	1.493	arm
I	755052	C	A	2377.8	AC=6;AF=0.125;AN=48;DP=703;ExcessHet=0.0004;FS=0;InbreedingCoeff=0.9941;MLEAC=6;MLEAF=0.125;MQ=60;QD=32.56;SOR=1.112	1.493	arm
I	755055	A	G	2229.86	AC=6;AF=0.125;AN=48;DP=676;ExcessHet=0.0004;FS=0;InbreedingCoeff=0.9886;MLEAC=6;MLEAF=0.125;MQ=60;QD=27.48;SOR=1.051	1.493	arm
I	755058	G	A	2176.98	AC=6;AF=0.125;AN=48;DP=665;ExcessHet=0.0004;FS=0;InbreedingCoeff=0.9786;MLEAC=6;MLEAF=0.125;MQ=60;QD=28.75;SOR=0.941	1.493	arm
I	755136	A	G	1718.74	AC=6;AF=0.125;AN=48;DP=640;ExcessHet=0.0004;FS=0;InbreedingCoeff=0.9973;MLEAC=6;MLEAF=0.125;MQ=60;QD=27.93;SOR=0.737	1.493	arm
I	755228	T	C	1928.03	AC=6;AF=0.125;AN=48;DP=680;ExcessHet=0.0004;FS=0;InbreedingCoeff=0.976;MLEAC=6;MLEAF=0.125;MQ=60;QD=31.47;SOR=1.358	1.493	arm
I	755255	A	G	2209.06	AC=6;AF=0.125;AN=48;DP=722;ExcessHet=0.0004;FS=0;InbreedingCoeff=0.9732;MLEAC=6;MLEAF=0.125;MQ=60;QD=29.81;SOR=0.986	1.493	arm
I	755294	A	T	2846.05	AC=6;AF=0.125;AN=48;DP=739;ExcessHet=0.0004;FS=0;InbreedingCoeff=0.9729;MLEAC=6;MLEAF=0.125;MQ=60;QD=25.18;SOR=1.117	1.493	arm
I	755357	A	G	2664.25	AC=6;AF=0.125;AN=48;BaseQRankSum=1.8;DP=711;ExcessHet=0.0004;FS=4.075;InbreedingCoeff=0.9628;MLEAC=6;MLEAF=0.125;MQ=59.13;MQRankSum=4.7;QD=33.3;ReadPosRankSum=1.66;SOR=1.025	1.493	arm
I	755965	C	T	2495.02	AC=6;AF=0.125;AN=48;DP=683;ExcessHet=0.0004;FS=0;InbreedingCoeff=0.9773;MLEAC=6;MLEAF=0.125;MQ=60;QD=26.1;SOR=0.726	1.493	arm
I	755969	A	G	2571.75	AC=6;AF=0.125;AN=48;DP=696;ExcessHet=0.0004;FS=3.441;InbreedingCoeff=0.9371;MLEAC=6;MLEAF=0.125;MQ=60;QD=27.83;SOR=0.561	1.493	arm
I	755971	A	T	2402.74	AC=6;AF=0.125;AN=48;BaseQRankSum=1.75;DP=683;ExcessHet=0.0004;FS=0;InbreedingCoeff=0.937;MLEAC=6;MLEAF=0.125;MQ=60;MQRankSum=0;QD=26.87;ReadPosRankSum=1.65;SOR=0.253	1.493	arm
I	756071	A	G	2060.87	AC=6;AF=0.125;AN=48;DP=733;ExcessHet=0.0004;FS=0;InbreedingCoeff=0.9886;MLEAC=6;MLEAF=0.125;MQ=60;QD=29.3;SOR=1.118	1.493	arm
I	756101	A	G	2172.88	AC=6;AF=0.125;AN=48;DP=741;ExcessHet=0.0004;FS=0;InbreedingCoeff=0.988;MLEAC=6;MLEAF=0.125;MQ=60;QD=29.96;SOR=1.316	1.493	arm
I	756137	A	G	2846.77	AC=6;AF=0.125;AN=48;DP=737;ExcessHet=0.0004;FS=0;InbreedingCoeff=0.997;MLEAC=6;MLEAF=0.125;MQ=60;QD=30.65;SOR=0.724	1.493	arm
I	756149	T	G	2751.8	AC=6;AF=0.125;AN=48;DP=740;ExcessHet=0.0004;FS=0;InbreedingCoeff=0.9942;MLEAC=6;MLEAF=0.125;MQ=60;QD=27.75;SOR=0.725	1.493	arm
I	756173	A	G	2554.25	AC=6;AF=0.125;AN=48;DP=740;ExcessHet=0.0004;FS=0;InbreedingCoeff=0.9627;MLEAC=6;MLEAF=0.125;MQ=60;QD=27.14;SOR=1.342	1.493	arm
I	756197	C	A	2149.72	AC=6;AF=0.125;AN=48;DP=735;ExcessHet=0.0004;FS=0;InbreedingCoeff=0.9391;MLEAC=6;MLEAF=0.125;MQ=60;QD=25.68;SOR=1.609	1.493	arm
I	756199	G	A	2097.72	AC=6;AF=0.125;AN=48;DP=735;ExcessHet=0.0004;FS=0;InbreedingCoeff=0.9391;MLEAC=6;MLEAF=0.125;MQ=60;QD=33.86;SOR=1.609	1.493	arm
I	756212	C	T	1936.23	AC=6;AF=0.125;AN=48;DP=730;ExcessHet=0.0004;FS=0;InbreedingCoeff=0.9623;MLEAC=6;MLEAF=0.125;MQ=60;QD=30.85;SOR=1.414	1.493	arm
I	756293	T	C	2125.75	AC=6;AF=0.125;AN=48;DP=761;ExcessHet=0.0004;FS=0;InbreedingCoeff=0.9985;MLEAC=6;MLEAF=0.125;MQ=60;QD=29.74;SOR=1.061	1.493	arm
I	756323	T	C	1819.03	AC=6;AF=0.125;AN=48;DP=650;ExcessHet=0.0004;FS=0;InbreedingCoeff=0.9736;MLEAC=6;MLEAF=0.125;MQ=60;QD=28.62;SOR=1.464	1.493	arm
I	756935	A	T	2526.75	AC=6;AF=0.125;AN=48;DP=782;ExcessHet=0.0004;FS=0;InbreedingCoeff=0.999;MLEAC=6;MLEAF=0.125;MQ=60;QD=28.33;SOR=0.756	1.493	arm
I	756991	G	A	2508.74	AC=6;AF=0.125;AN=48;DP=755;ExcessHet=0.0004;FS=0;InbreedingCoeff=0.9992;MLEAC=6;MLEAF=0.125;MQ=59.81;QD=29.62;SOR=1.101	1.493	arm
I	756994	A	C	2733.74	AC=6;AF=0.125;AN=48;DP=758;ExcessHet=0.0004;FS=0;InbreedingCoeff=0.9992;MLEAC=6;MLEAF=0.125;MQ=59.82;QD=30.88;SOR=1.034	1.493	arm
I	757002	T	G	2598.8	AC=6;AF=0.125;AN=48;DP=758;ExcessHet=0.0004;FS=0;InbreedingCoeff=0.9941;MLEAC=6;MLEAF=0.125;MQ=59.81;QD=30.64;SOR=0.914	1.493	arm
I	757023	C	A	2730.38	AC=6;AF=0.125;AN=48;DP=759;ExcessHet=0.0004;FS=0;InbreedingCoeff=0.9522;MLEAC=6;MLEAF=0.125;MQ=59.82;QD=28.45;SOR=0.725	1.493	arm
I	757026	A	T	2801.88	AC=6;AF=0.125;AN=48;DP=772;ExcessHet=0.0004;FS=0;InbreedingCoeff=0.9873;MLEAC=6;MLEAF=0.125;MQ=59.83;QD=28.55;SOR=0.756	1.493	arm
I	757050	G	A	3115.77	AC=6;AF=0.125;AN=48;DP=787;ExcessHet=0.0004;FS=0;InbreedingCoeff=0.997;MLEAC=6;MLEAF=0.125;MQ=60;QD=27.14;SOR=0.75	1.493	arm
I	757053	G	C	3115.8	AC=6;AF=0.125;AN=48;DP=795;ExcessHet=0.0004;FS=0;InbreedingCoeff=0.9941;MLEAC=6;MLEAF=0.125;MQ=60;QD=28.69;SOR=0.721	1.493	arm
I	757068	G	A	2766.74	AC=6;AF=0.125;AN=48;DP=790;ExcessHet=0.0004;FS=0;InbreedingCoeff=0.9992;MLEAC=6;MLEAF=0.125;MQ=60;QD=30.33;SOR=0.776	1.493	arm
I	757101	C	T	2743.89	AC=6;AF=0.125;AN=48;DP=686;ExcessHet=0.0004;FS=0;InbreedingCoeff=0.9865;MLEAC=6;MLEAF=0.125;MQ=60;QD=27.86;SOR=0.79	1.493	arm
I	757110	G	A	2748.94	AC=6;AF=0.125;AN=48;DP=666;ExcessHet=0.0004;FS=0;InbreedingCoeff=0.9827;MLEAC=6;MLEAF=0.125;MQ=60;QD=27.87;SOR=0.726	1.493	arm
I	757119	C	T	2778.86	AC=6;AF=0.125;AN=48;DP=670;ExcessHet=0.0004;FS=0;InbreedingCoeff=0.9894;MLEAC=6;MLEAF=0.125;MQ=60;QD=34.06;SOR=0.865	1.493	arm
I	757125	G	C	2664.03	AC=6;AF=0.125;AN=48;DP=646;ExcessHet=0.0004;FS=0;InbreedingCoeff=0.9747;MLEAC=6;MLEAF=0.125;MQ=60;QD=32.86;SOR=0.728	1.493	arm
I	757128	A	G	2574.46	AC=6;AF=0.125;AN=48;DP=637;ExcessHet=0.0004;FS=0;InbreedingCoeff=0.9459;MLEAC=6;MLEAF=0.125;MQ=60;QD=25.66;SOR=0.728	1.493	arm
I	757161	T	C	2242.26	AC=6;AF=0.125;AN=48;DP=620;ExcessHet=0.0004;FS=0;InbreedingCoeff=0.9598;MLEAC=6;MLEAF=0.125;MQ=60;QD=25.19;SOR=1.14	1.493	arm
I	757371	A	G	2205.88	AC=4;AF=0.083;AN=48;DP=463;ExcessHet=0.0031;FS=0;InbreedingCoeff=0.8554;MLEAC=4;MLEAF=0.083;MQ=52.11;QD=30.67;SOR=0.952	1.493	arm
I	757524	G	A	1339.01	AC=6;AF=0.125;AN=48;DP=655;ExcessHet=0.0004;FS=0;InbreedingCoeff=0.9748;MLEAC=6;MLEAF=0.125;MQ=51.47;QD=27.61;SOR=0.693	1.493	arm
I	757529	T	A	1383.99	AC=6;AF=0.125;AN=48;DP=653;ExcessHet=0.0004;FS=0;InbreedingCoeff=0.9771;MLEAC=6;MLEAF=0.125;MQ=52.34;QD=31.92;SOR=0.826	1.493	arm
I	757535	T	C	1249.39	AC=6;AF=0.125;AN=48;DP=675;ExcessHet=0.0004;FS=0;InbreedingCoeff=0.9565;MLEAC=6;MLEAF=0.125;MQ=55.46;QD=32.43;SOR=0.76	1.493	arm
I	757536	C	T	1249.39	AC=6;AF=0.125;AN=48;DP=675;ExcessHet=0.0004;FS=0;InbreedingCoeff=0.9565;MLEAC=6;MLEAF=0.125;MQ=55.46;QD=25.87;SOR=0.76	1.493	arm
I	757542	C	T	1339.24	AC=6;AF=0.125;AN=48;DP=652;ExcessHet=0.0004;FS=0;InbreedingCoeff=0.9593;MLEAC=6;MLEAF=0.125;MQ=55.76;QD=32.94;SOR=0.756	1.493	arm
I	757548	T	G	1564.26	AC=6;AF=0.125;AN=48;DP=649;ExcessHet=0.0004;FS=0;InbreedingCoeff=0.9611;MLEAC=6;MLEAF=0.125;MQ=56.03;QD=28.53;SOR=0.752	1.493	arm
I	757550	A	C	1649.25	AC=6;AF=0.125;AN=48;DP=642;ExcessHet=0.0004;FS=0;InbreedingCoeff=0.9619;MLEAC=6;MLEAF=0.125;MQ=56.37;QD=35.89;SOR=0.693	1.493	arm
I	757575	T	C	2233.77	AC=6;AF=0.125;AN=48;DP=722;ExcessHet=0.0004;FS=0;InbreedingCoeff=0.9967;MLEAC=6;MLEAF=0.125;MQ=56.88;QD=31.98;SOR=1.007	1.493	arm
I	757589	C	T	2307.74	AC=6;AF=0.125;AN=48;DP=763;ExcessHet=0.0004;FS=0;InbreedingCoeff=0.999;MLEAC=6;MLEAF=0.125;MQ=59.16;QD=28.3;SOR=1.007	1.493	arm
I	757780	C	G	1324.06	AC=2;AF=0.042;AN=48;DP=792;ExcessHet=0.0464;FS=0;InbreedingCoeff=0.9996;MLEAC=2;MLEAF=0.042;MQ=60;QD=32.29;SOR=1.075	1.493	arm
I	757783	T	G	2796.74	AC=6;AF=0.125;AN=48;DP=770;ExcessHet=0.0004;FS=0;InbreedingCoeff=0.9995;MLEAC=6;MLEAF=0.125;MQ=60;QD=27.21;SOR=0.814	1.493	arm
I	757814	A	G	2803.74	AC=6;AF=0.125;AN=48;DP=722;ExcessHet=0.0004;FS=0;InbreedingCoeff=0.9991;MLEAC=6;MLEAF=0.125;MQ=60;QD=29.56;SOR=0.693	1.493	arm
I	757815	C	T	2929.74	AC=6;AF=0.125;AN=48;DP=728;ExcessHet=0.0004;FS=0;InbreedingCoeff=0.9992;MLEAC=6;MLEAF=0.125;MQ=59.95;QD=25.76;SOR=0.725	1.493	arm
I	757829	G	T	3040.74	AC=6;AF=0.125;AN=48;DP=741;ExcessHet=0.0004;FS=0;InbreedingCoeff=0.9996;MLEAC=6;MLEAF=0.125;MQ=59.67;QD=33.62;SOR=0.925	1.493	arm
I	757872	A	T	1923.89	AC=6;AF=0.125;AN=48;DP=604;ExcessHet=0.0004;FS=0;InbreedingCoeff=0.9868;MLEAC=6;MLEAF=0.125;MQ=55.52;QD=31.51;SOR=1.259	1.493	arm
I	757913	C	T	832.65	AC=6;AF=0.125;AN=48;DP=438;ExcessHet=0.0004;FS=0;InbreedingCoeff=0.887;MLEAC=6;MLEAF=0.125;MQ=40.87;QD=24.58;SOR=0.892	1.493	arm
I	758016	G	A	1305.25	AC=4;AF=0.083;AN=48;DP=446;ExcessHet=0.0031;FS=0;InbreedingCoeff=0.9255;MLEAC=4;MLEAF=0.083;MQ=45.16;QD=29.61;SOR=1.143	1.493	arm
I	758263	C	A	50.53	AC=2;AF=0.042;AN=48;DP=530;ExcessHet=0.0464;FS=0;InbreedingCoeff=0.8977;MLEAC=1;MLEAF=0.021;MQ=60;SOR=0.693	1.493	arm
I	758441	G	T	2561.74	AC=6;AF=0.125;AN=48;DP=727;ExcessHet=0.0004;FS=0;InbreedingCoeff=0.999;MLEAC=6;MLEAF=0.125;MQ=59.97;QD=27.63;SOR=0.693	1.493	arm
I	758451	T	C	2678.75	AC=6;AF=0.125;AN=48;DP=714;ExcessHet=0.0004;FS=0;InbreedingCoeff=0.9989;MLEAC=6;MLEAF=0.125;MQ=59.96;QD=31.04;SOR=0.729	1.493	arm
I	758453	A	G	2553.74	AC=6;AF=0.125;AN=48;DP=721;ExcessHet=0.0004;FS=0;InbreedingCoeff=0.9996;MLEAC=6;MLEAF=0.125;MQ=59.96;QD=24.95;SOR=0.729	1.493	arm
I	758457	G	A	2463.74	AC=6;AF=0.125;AN=48;DP=715;ExcessHet=0.0004;FS=0;InbreedingCoeff=0.9995;MLEAC=6;MLEAF=0.125;MQ=59.96;QD=29.78;SOR=0.808	1.493	arm
I	758460	A	G	2238.73	AC=6;AF=0.125;AN=48;DP=706;ExcessHet=0.0004;FS=0;InbreedingCoeff=0.9998;MLEAC=6;MLEAF=0.125;MQ=59.96;QD=30.43;SOR=0.773	1.493	arm
I	758475	T	A	1890.73	AC=6;AF=0.125;AN=48;BaseQRankSum=1.75;DP=740;ExcessHet=0.0004;FS=0;InbreedingCoeff=0.9995;MLEAC=6;MLEAF=0.125;MQ=60;MQRankSum=0;QD=28.27;ReadPosRankSum=1.74;SOR=0.286	1.493	arm
I	758496	T	C	1915.75	AC=6;AF=0.125;AN=48;DP=747;ExcessHet=0.0004;FS=0;InbreedingCoeff=0.9984;MLEAC=6;MLEAF=0.125;MQ=60;QD=22.02;SOR=0.813	1.493	arm
I	758529	C	A	2005.77	AC=6;AF=0.125;AN=48;DP=742;ExcessHet=0.0004;FS=0;InbreedingCoeff=0.9962;MLEAC=6;MLEAF=0.125;MQ=60;QD=32.39;SOR=0.929	1.493	arm
I	758534	C	G	2095.78	AC=6;AF=0.125;AN=48;DP=747;ExcessHet=0.0004;FS=0;InbreedingCoeff=0.9959;MLEAC=6;MLEAF=0.125;MQ=60;QD=27.46;SOR=0.823	1.493	arm
I	758535	A	G	2058.78	AC=6;AF=0.125;AN=48;DP=739;ExcessHet=0.0004;FS=0;InbreedingCoeff=0.9958;MLEAC=6;MLEAF=0.125;MQ=60;QD=26.14;SOR=0.823	1.493	arm
I	758624	T	A	2929.77	AC=6;AF=0.125;AN=48;DP=774;ExcessHet=0.0004;FS=0;InbreedingCoeff=0.9968;MLEAC=6;MLEAF=0.125;MQ=60;QD=29.32;SOR=0.849	1.493	arm
I	758657	G	A	946.06	AC=2;AF=0.042;AN=48;DP=797;ExcessHet=0.0464;FS=0;InbreedingCoeff=0.9984;MLEAC=2;MLEAF=0.042;MQ=60;QD=30.49;SOR=1.051	1.493	arm
I	758726	G	A	2491.74	AC=6;AF=0.125;AN=48;DP=720;ExcessHet=0.0004;FS=0;InbreedingCoeff=0.9994;MLEAC=6;MLEAF=0.125;MQ=59.58;QD=33.96;SOR=1.101	1.493	arm
I	758749	T	C	2553.87	AC=6;AF=0.125;AN=48;DP=644;ExcessHet=0.0004;FS=0;InbreedingCoeff=0.9854;MLEAC=6;MLEAF=0.125;MQ=57.92;QD=27.64;SOR=0.97	1.493	arm
I	758756	G	T	2508.99	AC=6;AF=0.125;AN=48;DP=626;ExcessHet=0.0004;FS=0;InbreedingCoeff=0.975;MLEAC=6;MLEAF=0.125;MQ=56.58;QD=35.77;SOR=0.841	1.493	arm
I	758760	C	T	1802.1	AC=4;AF=0.083;AN=48;DP=590;ExcessHet=0.0031;FS=0;InbreedingCoeff=0.9439;MLEAC=4;MLEAF=0.083;MQ=60;QD=34;SOR=0.808	1.493	arm
I	758764	A	G	2419.15	AC=6;AF=0.125;AN=48;DP=588;ExcessHet=0.0004;FS=0;InbreedingCoeff=0.9627;MLEAC=6;MLEAF=0.125;MQ=54.57;QD=33.34;SOR=0.767	1.493	arm
I	758772	T	A	2239.07	AC=6;AF=0.125;AN=48;DP=539;ExcessHet=0.0004;FS=0;InbreedingCoeff=0.9687;MLEAC=6;MLEAF=0.125;MQ=53.6;QD=26.55;SOR=0.776	1.493	arm
I	758782	A	G	2419.03	AC=6;AF=0.125;AN=48;DP=534;ExcessHet=0.0004;FS=0;InbreedingCoeff=0.9713;MLEAC=6;MLEAF=0.125;MQ=54;QD=30.21;SOR=0.9	1.493	arm
I	758783	A	G	2373.95	AC=6;AF=0.125;AN=48;DP=535;ExcessHet=0.0004;FS=0;InbreedingCoeff=0.978;MLEAC=6;MLEAF=0.125;MQ=54;QD=28.42;SOR=0.9	1.493	arm
I	758785	A	G	2418.97	AC=6;AF=0.125;AN=48;DP=535;ExcessHet=0.0004;FS=0;InbreedingCoeff=0.9767;MLEAC=6;MLEAF=0.125;MQ=54.23;QD=24.41;SOR=0.892	1.493	arm
I	758788	T	A	2463.98	AC=6;AF=0.125;AN=48;DP=478;ExcessHet=0.0004;FS=0;InbreedingCoeff=0.976;MLEAC=6;MLEAF=0.125;MQ=54.35;QD=31.95;SOR=0.767	1.493	arm
I	758792	T	C	2508.92	AC=6;AF=0.125;AN=48;DP=480;ExcessHet=0.0004;FS=0;InbreedingCoeff=0.9811;MLEAC=6;MLEAF=0.125;MQ=53.87;QD=26.98;SOR=0.693	1.493	arm
I	758798	T	A	2284.07	AC=6;AF=0.125;AN=48;DP=474;ExcessHet=0.0004;FS=0;InbreedingCoeff=0.979;MLEAC=6;MLEAF=0.125;MQ=53.87;QD=25.24;SOR=0.773	1.493	arm
I	758814	C	G	2015.61	AC=6;AF=0.125;AN=48;DP=543;ExcessHet=0.0004;FS=0;InbreedingCoeff=0.9706;MLEAC=5;MLEAF=0.104;MQ=52.7;QD=33.21;SOR=0.784	1.493	arm
I	758815	A	G	2015.61	AC=6;AF=0.125;AN=48;DP=553;ExcessHet=0.0004;FS=0;InbreedingCoeff=0.9706;MLEAC=5;MLEAF=0.104;MQ=52.87;QD=22.93;SOR=0.737	1.493	arm
I	758818	C	G	1970.61	AC=6;AF=0.125;AN=48;DP=565;ExcessHet=0.0004;FS=0;InbreedingCoeff=0.9705;MLEAC=5;MLEAF=0.104;MQ=53.16;QD=26.66;SOR=0.693	1.493	arm
I	758825	C	T	1835.96	AC=6;AF=0.125;AN=48;DP=555;ExcessHet=0.0004;FS=0;InbreedingCoeff=0.941;MLEAC=5;MLEAF=0.104;MQ=52.63;QD=33.65;SOR=0.741	1.493	arm
I	758826	T	G	1835.66	AC=6;AF=0.125;AN=48;DP=560;ExcessHet=0.0004;FS=0;InbreedingCoeff=0.9657;MLEAC=5;MLEAF=0.104;MQ=52.15;QD=33.34;SOR=0.693	1.493	arm
I	758839	G	A	1763.79	AC=6;AF=0.125;AN=48;DP=567;ExcessHet=0.0004;FS=0;InbreedingCoeff=0.9913;MLEAC=6;MLEAF=0.125;MQ=51.82;QD=31.16;SOR=0.85	1.493	arm
I	758854	C	G	1404.15	AC=6;AF=0.125;AN=48;DP=589;ExcessHet=0.0004;FS=0;InbreedingCoeff=0.9712;MLEAC=6;MLEAF=0.125;MQ=54.36;QD=28.25;SOR=0.957	1.493	arm
I	758902	T	C	911.98	AC=6;AF=0.125;AN=48;DP=471;ExcessHet=0.0004;FS=0;InbreedingCoeff=0.9334;MLEAC=5;MLEAF=0.104;MQ=42.01;QD=31.09;SOR=2.303	1.493	arm
I	759299	C	T	1578.57	AC=6;AF=0.125;AN=48;BaseQRankSum=-0.586;DP=603;ExcessHet=0.0004;FS=0;InbreedingCoeff=0.9302;MLEAC=5;MLEAF=0.104;MQ=53.32;MQRankSum=1.49;QD=30.44;ReadPosRankSum=-1.451;SOR=0.223	1.493	arm
I	759310	T	C	1923.76	AC=6;AF=0.125;AN=48;DP=615;ExcessHet=0.0004;FS=0;InbreedingCoeff=0.9978;MLEAC=6;MLEAF=0.125;MQ=54.85;QD=30.85;SOR=0.941	1.493	arm
I	759320	G	T	2103.74	AC=6;AF=0.125;AN=48;BaseQRankSum=-0.636;DP=638;ExcessHet=0.0004;FS=0;InbreedingCoeff=0.9995;MLEAC=6;MLEAF=0.125;MQ=56.54;MQRankSum=0;QD=27.19;ReadPosRankSum=-1.264;SOR=0.829	1.493	arm
I	759367	C	T	2787.73	AC=6;AF=0.125;AN=48;DP=753;ExcessHet=0.0004;FS=0;InbreedingCoeff=0.9999;MLEAC=6;MLEAF=0.125;MQ=59.56;QD=28.52;SOR=0.822	1.493	arm
I	759580	G	A	864.19	AC=2;AF=0.042;AN=48;BaseQRankSum=2.85;DP=806;ExcessHet=0.0464;FS=0;InbreedingCoeff=0.9196;MLEAC=2;MLEAF=0.042;MQ=60;MQRankSum=0;QD=24.69;ReadPosRankSum=1.59;SOR=0.223	1.493	arm
I	760071	C	T	1068.87	AC=6;AF=0.125;AN=48;DP=618;ExcessHet=0.0004;FS=0;InbreedingCoeff=0.9928;MLEAC=6;MLEAF=0.125;MQ=46.35;QD=25.64;SOR=1.358	1.493	arm
I	760136	A	G	601.07	AC=2;AF=0.042;AN=48;DP=674;ExcessHet=0.0464;FS=0;InbreedingCoeff=0.9945;MLEAC=2;MLEAF=0.042;MQ=56.4;QD=25.85;SOR=1.329	1.493	arm
I	760247	G	A	786.08	AC=2;AF=0.042;AN=48;DP=732;ExcessHet=0.0464;FS=0;InbreedingCoeff=0.9892;MLEAC=2;MLEAF=0.042;MQ=60;QD=31.58;SOR=0.892	1.493	arm
I	760248	G	A	1833.71	AC=6;AF=0.125;AN=48;DP=731;ExcessHet=0.0004;FS=0;InbreedingCoeff=0.9981;MLEAC=6;MLEAF=0.125;MQ=57.01;QD=30.84;SOR=1.292	1.493	arm
I	760250	T	G	1923.71	AC=6;AF=0.125;AN=48;DP=732;ExcessHet=0.0004;FS=0;InbreedingCoeff=0.9981;MLEAC=6;MLEAF=0.125;MQ=57.09;QD=34.73;SOR=1.347	1.493	arm
I	760272	A	C	1878.73	AC=6;AF=0.125;AN=48;DP=742;ExcessHet=0.0004;FS=0;InbreedingCoeff=0.9968;MLEAC=6;MLEAF=0.125;MQ=57.51;QD=32.77;SOR=1.075	1.493	arm
I	760275	G	A	1878.74	AC=6;AF=0.125;AN=48;DP=727;ExcessHet=0.0004;FS=0;InbreedingCoeff=0.9966;MLEAC=6;MLEAF=0.125;MQ=57.71;QD=31.26;SOR=1.005	1.493	arm
I	760286	A	C	1784.43	AC=6;AF=0.125;AN=48;DP=754;ExcessHet=0.0004;FS=0;InbreedingCoeff=0.9881;MLEAC=5;MLEAF=0.104;MQ=57.99;QD=31.09;SOR=1.04	1.493	arm
I	760309	A	G	1915.93	AC=6;AF=0.125;AN=48;DP=694;ExcessHet=0.0004;FS=0;InbreedingCoeff=0.98;MLEAC=6;MLEAF=0.125;MQ=59.05;QD=28.78;SOR=0.78	1.493	arm
I	760499	G	A	1879.99	AC=6;AF=0.125;AN=48;DP=621;ExcessHet=0.0004;FS=0;InbreedingCoeff=0.9789;MLEAC=6;MLEAF=0.125;MQ=60;QD=32.64;SOR=0.813	1.493	arm
I	760528	C	T	2809.8	AC=4;AF=0.083;AN=48;DP=712;ExcessHet=0.0031;FS=0;InbreedingCoeff=0.9977;MLEAC=4;MLEAF=0.083;MQ=60;QD=30.54;SOR=0.737	1.493	arm
I	760594	A	T	3054.47	AC=8;AF=0.167;AN=48;DP=588;ExcessHet=0.0001;FS=0;InbreedingCoeff=0.9886;MLEAC=8;MLEAF=0.167;MQ=56.18;QD=27.9;SOR=0.77	1.493	arm
I	760658	T	C	2523.12	AC=6;AF=0.125;AN=48;DP=456;ExcessHet=0.0004;FS=0;InbreedingCoeff=0.89;MLEAC=5;MLEAF=0.104;MQ=48.21;QD=29.35;SOR=1.302	1.493	arm
I	760672	T	A	2635.68	AC=6;AF=0.125;AN=48;DP=451;ExcessHet=0.0004;FS=0;InbreedingCoeff=0.8524;MLEAC=5;MLEAF=0.104;MQ=49.41;QD=34.42;SOR=1.316	1.493	arm
I	760677	T	G	2685.26	AC=6;AF=0.125;AN=48;DP=453;ExcessHet=0.0004;FS=0;InbreedingCoeff=0.8178;MLEAC=5;MLEAF=0.104;MQ=50.08;QD=27.24;SOR=1.421	1.493	arm
I	760679	T	G	2652.26	AC=6;AF=0.125;AN=48;DP=465;ExcessHet=0.0004;FS=0;InbreedingCoeff=0.8178;MLEAC=5;MLEAF=0.104;MQ=49.8;QD=25.31;SOR=1.392	1.493	arm
I	760717	T	C	2047.92	AC=6;AF=0.125;AN=48;DP=427;ExcessHet=0.0004;FS=0;InbreedingCoeff=0.903;MLEAC=5;MLEAF=0.104;MQ=52.87;QD=28.7;SOR=0.963	1.493	arm
I	760761	G	A	1081.26	AC=4;AF=0.083;AN=48;DP=499;ExcessHet=0.0034;FS=0;InbreedingCoeff=0.8465;MLEAC=4;MLEAF=0.083;MQ=44.53;QD=30.63;SOR=1.136	1.493	arm
I	760769	G	T	1126.17	AC=4;AF=0.083;AN=48;DP=529;ExcessHet=0.0031;FS=0;InbreedingCoeff=0.8561;MLEAC=4;MLEAF=0.083;MQ=40.75;QD=33.34;SOR=1.136	1.493	arm
I	760784	G	A	989.88	AC=4;AF=0.083;AN=48;DP=550;ExcessHet=0.0031;FS=0;InbreedingCoeff=0.981;MLEAC=4;MLEAF=0.083;MQ=36.7;QD=31.88;SOR=1.329	1.493	arm
I	760790	T	G	899.9	AC=4;AF=0.083;AN=48;DP=542;ExcessHet=0.0031;FS=0;InbreedingCoeff=0.9763;MLEAC=4;MLEAF=0.083;MQ=36.1;QD=36.16;SOR=1.508	1.493	arm
I	760844	A	G	1035.86	AC=4;AF=0.083;AN=48;DP=598;ExcessHet=0.0031;FS=0;InbreedingCoeff=0.8563;MLEAC=4;MLEAF=0.083;MQ=41.59;QD=29.77;SOR=1.802	1.493	arm
I	760845	T	C	1080.86	AC=4;AF=0.083;AN=48;DP=597;ExcessHet=0.0031;FS=0;InbreedingCoeff=0.8564;MLEAC=4;MLEAF=0.083;MQ=42.02;QD=31.65;SOR=1.708	1.493	arm
I	761008	C	T	233.24	AC=2;AF=0.042;AN=48;DP=497;ExcessHet=0.0464;FS=0;InbreedingCoeff=0.9009;MLEAC=2;MLEAF=0.042;MQ=60;QD=29.15;SOR=1.179	1.493	arm
I	761098	T	G	2314.04	AC=6;AF=0.125;AN=48;DP=426;ExcessHet=0.0004;FS=0;InbreedingCoeff=0.8002;MLEAC=5;MLEAF=0.104;MQ=54.96;QD=32.28;SOR=1.524	1.493	arm
I	761103	G	T	2466.57	AC=6;AF=0.125;AN=48;DP=452;ExcessHet=0.0004;FS=0;InbreedingCoeff=0.8941;MLEAC=5;MLEAF=0.104;MQ=55.07;QD=33.22;SOR=1.609	1.493	arm
I	761186	A	G	2025.51	AC=4;AF=0.083;AN=48;DP=461;ExcessHet=0.0031;FS=0;InbreedingCoeff=0.8813;MLEAC=4;MLEAF=0.083;MQ=57.95;QD=32.94;SOR=1.765	1.493	arm
I	761187	A	G	2025.34	AC=4;AF=0.083;AN=48;DP=461;ExcessHet=0.0031;FS=0;InbreedingCoeff=0.9068;MLEAC=4;MLEAF=0.083;MQ=57.95;QD=28.32;SOR=1.765	1.493	arm
I	761306	A	G	1510.73	AC=6;AF=0.125;AN=48;DP=775;ExcessHet=0.0004;FS=0;InbreedingCoeff=0.999;MLEAC=6;MLEAF=0.125;MQ=60;QD=32.62;SOR=1.075	1.493	arm
I	761338	C	T	1639.73	AC=6;AF=0.125;AN=48;DP=792;ExcessHet=0.0004;FS=0;InbreedingCoeff=0.9998;MLEAC=6;MLEAF=0.125;MQ=60;QD=29.25;SOR=0.693	1.493	arm
I	761450	G	A	2055.72	AC=6;AF=0.125;AN=48;DP=760;ExcessHet=0.0004;FS=0;InbreedingCoeff=0.9995;MLEAC=6;MLEAF=0.125;MQ=60;QD=26.43;SOR=0.96	1.493	arm
I	761687	C	T	220.2	AC=6;AF=0.125;AN=48;DP=445;ExcessHet=0.0004;FS=0;InbreedingCoeff=0.8455;MLEAC=4;MLEAF=0.083;MQ=60;QD=28.05;SOR=0.693	1.493	arm
I	762095	C	T	1206.73	AC=6;AF=0.125;AN=48;DP=714;ExcessHet=0.0004;FS=0;InbreedingCoeff=0.9983;MLEAC=6;MLEAF=0.125;MQ=57.58;QD=32.61;SOR=1.27	1.493	arm
I	762233	T	G	2729.77	AC=6;AF=0.125;AN=48;DP=790;ExcessHet=0.0004;FS=0;InbreedingCoeff=0.997;MLEAC=6;MLEAF=0.125;MQ=60;QD=30.05;SOR=0.899	1.493	arm
I	762242	T	C	2688.77	AC=6;AF=0.125;AN=48;DP=801;ExcessHet=0.0004;FS=0;InbreedingCoeff=0.997;MLEAC=6;MLEAF=0.125;MQ=60;QD=26.84;SOR=0.865	1.493	arm
I	762246	G	T	2643.77	AC=6;AF=0.125;AN=48;DP=779;ExcessHet=0.0004;FS=0;InbreedingCoeff=0.9963;MLEAC=6;MLEAF=0.125;MQ=60;QD=32.87;SOR=0.906	1.493	arm
I	762391	C	T	2495.8	AC=6;AF=0.125;AN=48;DP=745;ExcessHet=0.0004;FS=0;InbreedingCoeff=0.9942;MLEAC=6;MLEAF=0.125;MQ=58.29;QD=27.56;SOR=0.808	1.493	arm
I	762399	G	A	2214.75	AC=6;AF=0.125;AN=48;DP=727;ExcessHet=0.0004;FS=0;InbreedingCoeff=0.9982;MLEAC=6;MLEAF=0.125;MQ=58.22;QD=32.32;SOR=1.094	1.493	arm
I	762453	A	T	543.09	AC=4;AF=0.083;AN=48;DP=443;ExcessHet=0.0031;FS=0;InbreedingCoeff=0.9147;MLEAC=3;MLEAF=0.063;MQ=47.81;QD=35.32;SOR=1.802	1.493	arm
I	762787	C	A	1272.79	AC=2;AF=0.042;AN=48;DP=465;ExcessHet=0.0464;FS=0;InbreedingCoeff=0.5416;MLEAC=2;MLEAF=0.042;MQ=60;QD=29.87;SOR=0.818	1.493	arm
I	762960	A	G	844.58	AC=6;AF=0.125;AN=48;DP=743;ExcessHet=0.0004;FS=0;InbreedingCoeff=0.9824;MLEAC=5;MLEAF=0.104;MQ=58.57;QD=33.45;SOR=1.739	1.493	arm
I	762969	G	A	889.03	AC=6;AF=0.125;AN=48;DP=740;ExcessHet=0.0004;FS=0;InbreedingCoeff=0.9881;MLEAC=5;MLEAF=0.104;MQ=58.85;QD=26.89;SOR=1.828	1.493	arm
I	763043	G	A	2218.73	AC=6;AF=0.125;AN=48;BaseQRankSum=1.76;DP=789;ExcessHet=0.0004;FS=0;InbreedingCoeff=0.9973;MLEAC=6;MLEAF=0.125;MQ=59.63;MQRankSum=0;QD=30.76;ReadPosRankSum=1.59;SOR=0.301	1.493	arm
I	763102	A	T	1206.07	AC=2;AF=0.042;AN=48;DP=812;ExcessHet=0.0464;FS=0;InbreedingCoeff=0.9959;MLEAC=2;MLEAF=0.042;MQ=59.75;QD=31.53;SOR=0.826	1.493	arm
I	763226	G	A	2563.74	AC=6;AF=0.125;AN=48;BaseQRankSum=1.76;DP=809;ExcessHet=0.0004;FS=0;InbreedingCoeff=0.9999;MLEAC=6;MLEAF=0.125;MQ=60;MQRankSum=0;QD=29.87;ReadPosRankSum=1.74;SOR=0.54	1.493	arm
I	763281	A	T	3003.74	AC=6;AF=0.125;AN=48;DP=800;ExcessHet=0.0004;FS=0;InbreedingCoeff=0.9999;MLEAC=6;MLEAF=0.125;MQ=60;QD=24.7;SOR=1.022	1.493	arm
I	763318	C	G	2443.73	AC=6;AF=0.125;AN=48;DP=838;ExcessHet=0.0004;FS=0;InbreedingCoeff=1;MLEAC=6;MLEAF=0.125;MQ=59.98;QD=26.27;SOR=1.179	1.493	arm
I	764072	C	T	892.32	AC=6;AF=0.125;AN=48;DP=621;ExcessHet=0.0004;FS=0;InbreedingCoeff=0.9542;MLEAC=5;MLEAF=0.104;MQ=46.22;QD=26.01;SOR=1.127	1.493	arm
I	764076	T	A	1024.41	AC=6;AF=0.125;AN=48;DP=664;ExcessHet=0.0004;FS=0;InbreedingCoeff=0.9869;MLEAC=5;MLEAF=0.104;MQ=48.24;QD=25.9;SOR=1.179	1.493	arm
I	764079	G	T	1114.42	AC=6;AF=0.125;AN=48;DP=685;ExcessHet=0.0004;FS=0;InbreedingCoeff=0.9879;MLEAC=5;MLEAF=0.104;MQ=48.92;QD=29.54;SOR=1.136	1.493	arm
I	764095	C	T	1473.73	AC=6;AF=0.125;AN=48;DP=681;ExcessHet=0.0004;FS=0;InbreedingCoeff=0.9988;MLEAC=6;MLEAF=0.125;MQ=52.62;QD=35.88;SOR=1.244	1.493	arm
I	764102	G	T	1833.74	AC=6;AF=0.125;AN=48;DP=669;ExcessHet=0.0004;FS=0;InbreedingCoeff=0.9983;MLEAC=6;MLEAF=0.125;MQ=53.79;QD=34.31;SOR=0.902	1.493	arm
I	764105	G	A	1923.9	AC=6;AF=0.125;AN=48;DP=679;ExcessHet=0.0004;FS=0;InbreedingCoeff=0.9852;MLEAC=6;MLEAF=0.125;MQ=55.07;QD=32.35;SOR=0.843	1.493	arm
I	764112	C	G	1878.76	AC=6;AF=0.125;AN=48;DP=656;ExcessHet=0.0004;FS=0;InbreedingCoeff=0.9966;MLEAC=6;MLEAF=0.125;MQ=55.62;QD=29.06;SOR=0.892	1.493	arm
I	764121	T	C	2273.98	AC=6;AF=0.125;AN=48;DP=650;ExcessHet=0.0004;FS=0;InbreedingCoeff=0.9786;MLEAC=6;MLEAF=0.125;MQ=56.91;QD=27.11;SOR=0.859	1.493	arm
I	764122	T	A	2273.98	AC=6;AF=0.125;AN=48;DP=648;ExcessHet=0.0004;FS=0;InbreedingCoeff=0.9786;MLEAC=6;MLEAF=0.125;MQ=56.97;QD=27.95;SOR=0.813	1.493	arm
I	764123	G	A	2273.98	AC=6;AF=0.125;AN=48;DP=650;ExcessHet=0.0004;FS=0;InbreedingCoeff=0.9784;MLEAC=6;MLEAF=0.125;MQ=57.09;QD=37.91;SOR=0.77	1.493	arm
I	764162	T	C	3121.74	AC=6;AF=0.125;AN=48;DP=814;ExcessHet=0.0004;FS=0;InbreedingCoeff=0.9996;MLEAC=6;MLEAF=0.125;MQ=59.1;QD=29.43;SOR=0.779	1.493	arm
I	764166	T	G	3511.73	AC=6;AF=0.125;AN=48;DP=825;ExcessHet=0.0004;FS=0;InbreedingCoeff=0.9999;MLEAC=6;MLEAF=0.125;MQ=59.09;QD=27.77;SOR=0.874	1.493	arm
I	764179	T	C	3298.73	AC=6;AF=0.125;AN=48;DP=842;ExcessHet=0.0004;FS=0;InbreedingCoeff=1;MLEAC=6;MLEAF=0.125;MQ=59.38;QD=25.51;SOR=0.719	1.493	arm
I	764207	G	T	2521.73	AC=6;AF=0.125;AN=48;DP=855;ExcessHet=0.0004;FS=0;InbreedingCoeff=1;MLEAC=6;MLEAF=0.125;MQ=60;QD=31.05;SOR=0.752	1.493	arm
I	764259	A	G	3125.34	AC=8;AF=0.167;AN=48;DP=844;ExcessHet=0.0001;FS=0;InbreedingCoeff=1;MLEAC=8;MLEAF=0.167;MQ=60;QD=27.61;SOR=0.872	1.493	arm
I	764319	C	T	2047.73	AC=6;AF=0.125;AN=48;DP=783;ExcessHet=0.0004;FS=0;InbreedingCoeff=0.9999;MLEAC=6;MLEAF=0.125;MQ=60;QD=34.88;SOR=0.735	1.493	arm
I	764320	A	G	2047.73	AC=6;AF=0.125;AN=48;DP=778;ExcessHet=0.0004;FS=0;InbreedingCoeff=0.9999;MLEAC=6;MLEAF=0.125;MQ=60;QD=23.32;SOR=0.735	1.493	arm
I	764321	G	A	2047.73	AC=6;AF=0.125;AN=48;DP=782;ExcessHet=0.0004;FS=0;InbreedingCoeff=0.9999;MLEAC=6;MLEAF=0.125;MQ=60;QD=30.18;SOR=0.735	1.493	arm
I	764533	T	A	1533.71	AC=6;AF=0.125;AN=48;DP=670;ExcessHet=0.0004;FS=0;InbreedingCoeff=0.9989;MLEAC=6;MLEAF=0.125;MQ=60;QD=27.59;SOR=0.927	1.493	arm
I	764534	G	A	1533.71	AC=6;AF=0.125;AN=48;DP=653;ExcessHet=0.0004;FS=0;InbreedingCoeff=0.9988;MLEAC=6;MLEAF=0.125;MQ=60;QD=28.72;SOR=1.002	1.493	arm
I	764550	G	A	601.06	AC=2;AF=0.042;AN=48;DP=682;ExcessHet=0.0464;FS=0;InbreedingCoeff=0.9978;MLEAC=2;MLEAF=0.042;MQ=60;QD=31.51;SOR=0.693	1.493	arm
I	764608	C	A	1124.88	AC=4;AF=0.083;AN=48;DP=563;ExcessHet=0.0031;FS=0;InbreedingCoeff=0.9821;MLEAC=4;MLEAF=0.083;MQ=59.92;QD=28.75;SOR=0.693	1.493	arm
I	764703	T	C	769.11	AC=2;AF=0.042;AN=48;BaseQRankSum=1.75;DP=503;ExcessHet=0.0464;FS=3.222;InbreedingCoeff=0.9635;MLEAC=2;MLEAF=0.042;MQ=60;MQRankSum=0;QD=35.01;ReadPosRankSum=1.58;SOR=0.525	1.493	arm
I	764739	G	A	1384.46	AC=6;AF=0.125;AN=48;DP=583;ExcessHet=0.0004;FS=0;InbreedingCoeff=0.9838;MLEAC=5;MLEAF=0.104;MQ=50.68;QD=30.21;SOR=2.093	1.493	arm
I	764741	T	G	1429.13	AC=6;AF=0.125;AN=48;DP=580;ExcessHet=0.0004;FS=0;InbreedingCoeff=0.9723;MLEAC=6;MLEAF=0.125;MQ=50.34;QD=26.86;SOR=2.019	1.493	arm
I	764752	G	A	1563.96	AC=6;AF=0.125;AN=48;DP=560;ExcessHet=0.0004;FS=0;InbreedingCoeff=0.989;MLEAC=6;MLEAF=0.125;MQ=50.76;QD=29.28;SOR=1.179	1.493	arm
I	764760	T	C	1608.74	AC=6;AF=0.125;AN=48;DP=587;ExcessHet=0.0004;FS=0;InbreedingCoeff=0.9961;MLEAC=6;MLEAF=0.125;MQ=50.55;QD=30.08;SOR=1.179	1.493	arm
I	764765	G	A	1565.58	AC=6;AF=0.125;AN=48;DP=596;ExcessHet=0.0004;FS=0;InbreedingCoeff=0.9065;MLEAC=6;MLEAF=0.125;MQ=50.57;QD=26.89;SOR=1.244	1.493	arm
I	764813	A	C	2130.84	AC=6;AF=0.125;AN=48;DP=651;ExcessHet=0.0004;FS=0;InbreedingCoeff=0.9864;MLEAC=6;MLEAF=0.125;MQ=56.01;QD=32.26;SOR=1.112	1.493	arm
I	764829	T	A	2379.79	AC=6;AF=0.125;AN=48;DP=703;ExcessHet=0.0004;FS=0;InbreedingCoeff=0.9936;MLEAC=6;MLEAF=0.125;MQ=56.34;QD=31.18;SOR=1.061	1.493	arm
I	764900	A	G	1254.25	AC=2;AF=0.042;AN=48;DP=722;ExcessHet=0.0464;FS=0;InbreedingCoeff=0.8874;MLEAC=2;MLEAF=0.042;MQ=60;QD=32.13;SOR=1.179	1.493	arm
I	765164	C	A	937.28	AC=6;AF=0.125;AN=48;DP=661;ExcessHet=0.0004;FS=0;InbreedingCoeff=0.9576;MLEAC=5;MLEAF=0.104;MQ=43.77;QD=31.77;SOR=1.609	1.493	arm
I	765166	T	A	937.32	AC=6;AF=0.125;AN=48;DP=656;ExcessHet=0.0004;FS=0;InbreedingCoeff=0.9534;MLEAC=5;MLEAF=0.104;MQ=43.77;QD=27.42;SOR=1.609	1.493	arm
I	765170	C	T	894.59	AC=6;AF=0.125;AN=48;DP=636;ExcessHet=0.0004;FS=0;InbreedingCoeff=0.9259;MLEAC=5;MLEAF=0.104;MQ=42.01;QD=29.79;SOR=1.721	1.493	arm
I	765174	T	A	850.19	AC=6;AF=0.125;AN=48;DP=624;ExcessHet=0.0004;FS=0;InbreedingCoeff=0.877;MLEAC=5;MLEAF=0.104;MQ=42.01;QD=24.07;SOR=1.721	1.493	arm
I	765180	C	A	850.03	AC=6;AF=0.125;AN=48;DP=629;ExcessHet=0.0004;FS=0;InbreedingCoeff=0.8889;MLEAC=5;MLEAF=0.104;MQ=42.12;QD=31.63;SOR=1.609	1.493	arm
I	765364	G	A	1126.44	AC=4;AF=0.083;AN=48;DP=757;ExcessHet=0.0031;FS=0;InbreedingCoeff=0.9105;MLEAC=4;MLEAF=0.083;MQ=56.83;QD=30.44;SOR=1.688	1.493	arm
I	765430	G	A	2661.73	AC=6;AF=0.125;AN=48;DP=822;ExcessHet=0.0004;FS=0;InbreedingCoeff=0.9999;MLEAC=6;MLEAF=0.125;MQ=57.91;QD=25.3;SOR=1.249	1.493	arm
I	765442	T	G	2428.73	AC=6;AF=0.125;AN=48;DP=796;ExcessHet=0.0004;FS=0;InbreedingCoeff=0.9996;MLEAC=6;MLEAF=0.125;MQ=56.41;QD=31.89;SOR=1.238	1.493	arm
I	765448	T	A	2283.74	AC=6;AF=0.125;AN=48;DP=787;ExcessHet=0.0004;FS=0;InbreedingCoeff=0.9989;MLEAC=6;MLEAF=0.125;MQ=56.05;QD=29.27;SOR=1.136	1.493	arm
I	765454	A	G	2193.74	AC=6;AF=0.125;AN=48;DP=759;ExcessHet=0.0004;FS=0;InbreedingCoeff=0.9987;MLEAC=6;MLEAF=0.125;MQ=55.19;QD=36.84;SOR=1.775	1.493	arm
I	765467	G	C	1255.74	AC=6;AF=0.125;AN=48;DP=738;ExcessHet=0.0004;FS=0;InbreedingCoeff=0.9953;MLEAC=6;MLEAF=0.125;MQ=49.44;QD=36.22;SOR=2.546	1.493	arm
I	765472	C	A	1189.72	AC=6;AF=0.125;AN=48;DP=733;ExcessHet=0.0004;FS=0;InbreedingCoeff=0.995;MLEAC=6;MLEAF=0.125;MQ=48.08;QD=29.57;SOR=2.67	1.493	arm
I	765476	T	C	1195.7	AC=6;AF=0.125;AN=48;DP=735;ExcessHet=0.0004;FS=0;InbreedingCoeff=0.9965;MLEAC=6;MLEAF=0.125;MQ=48.08;QD=25.85;SOR=3.611	1.493	arm
I	765481	T	A	1158.7	AC=6;AF=0.125;AN=48;DP=730;ExcessHet=0.0004;FS=0;InbreedingCoeff=0.9964;MLEAC=6;MLEAF=0.125;MQ=46.95;QD=31.36;SOR=4.091	1.493	arm
I	765482	G	T	1203.69	AC=6;AF=0.125;AN=48;DP=732;ExcessHet=0.0004;FS=0;InbreedingCoeff=0.9972;MLEAC=6;MLEAF=0.125;MQ=45.57;QD=29.27;SOR=3.912	1.493	arm
I	765484	A	G	1356.72	AC=6;AF=0.125;AN=48;DP=740;ExcessHet=0.0004;FS=0;InbreedingCoeff=0.9982;MLEAC=6;MLEAF=0.125;MQ=47.15;QD=31.76;SOR=2.584	1.493	arm
I	765490	C	T	1454.73	AC=6;AF=0.125;AN=48;DP=761;ExcessHet=0.0004;FS=0;InbreedingCoeff=0.9987;MLEAC=6;MLEAF=0.125;MQ=48.8;QD=32.18;SOR=1.751	1.493	arm
I	765550	T	A	1814.76	AC=6;AF=0.125;AN=48;DP=757;ExcessHet=0.0004;FS=0;InbreedingCoeff=0.9969;MLEAC=6;MLEAF=0.125;MQ=54.83;QD=29.68;SOR=0.741	1.493	arm
I	765559	C	A	1884.74	AC=6;AF=0.125;AN=48;DP=755;ExcessHet=0.0004;FS=0;InbreedingCoeff=0.999;MLEAC=6;MLEAF=0.125;MQ=53.53;QD=31.8;SOR=0.954	1.493	arm
I	765910	T	C	2797.15	AC=6;AF=0.125;AN=48;DP=588;ExcessHet=0.0004;FS=0;InbreedingCoeff=0.9661;MLEAC=6;MLEAF=0.125;MQ=60;QD=26.68;SOR=0.949	1.493	arm
I	765969	A	G	856.85	AC=2;AF=0.042;AN=48;DP=413;ExcessHet=0.0464;FS=0;InbreedingCoeff=0.6813;MLEAC=2;MLEAF=0.042;MQ=60;QD=30.75;SOR=2.636	1.493	arm
I	766006	C	T	2285.82	AC=6;AF=0.125;AN=48;DP=446;ExcessHet=0.0004;FS=0;InbreedingCoeff=0.8433;MLEAC=6;MLEAF=0.125;MQ=59.29;QD=24.09;SOR=1.094	1.493	arm
I	766007	A	T	2284.66	AC=6;AF=0.125;AN=48;DP=443;ExcessHet=0.0004;FS=0;InbreedingCoeff=0.9044;MLEAC=6;MLEAF=0.125;MQ=59.29;QD=29.78;SOR=1.036	1.493	arm
I	766025	G	A	2600.5	AC=6;AF=0.125;AN=48;DP=437;ExcessHet=0.0004;FS=0;InbreedingCoeff=0.8878;MLEAC=6;MLEAF=0.125;MQ=59.32;QD=29.96;SOR=0.846	1.493	arm
I	766044	A	G	2464.38	AC=6;AF=0.125;AN=48;DP=450;ExcessHet=0.0004;FS=0;InbreedingCoeff=0.9523;MLEAC=6;MLEAF=0.125;MQ=59.33;QD=35.73;SOR=0.804	1.493	arm
I	766045	A	T	2466.27	AC=6;AF=0.125;AN=48;DP=453;ExcessHet=0.0004;FS=0;InbreedingCoeff=0.8694;MLEAC=6;MLEAF=0.125;MQ=59.35;QD=24.72;SOR=0.841	1.493	arm
I	766050	G	A	2500.39	AC=6;AF=0.125;AN=48;DP=444;ExcessHet=0.0004;FS=0;InbreedingCoeff=0.9515;MLEAC=6;MLEAF=0.125;MQ=59.33;QD=32.87;SOR=0.804	1.493	arm
I	766082	A	T	2456.34	AC=6;AF=0.125;AN=48;DP=524;ExcessHet=0.0004;FS=0;InbreedingCoeff=0.9537;MLEAC=6;MLEAF=0.125;MQ=59.36;QD=27.73;SOR=1.238	1.493	arm
I	766107	T	C	2636.57	AC=6;AF=0.125;AN=48;DP=538;ExcessHet=0.0004;FS=0;InbreedingCoeff=0.8541;MLEAC=6;MLEAF=0.125;MQ=60;QD=32.59;SOR=1.085	1.493	arm
I	766108	G	C	2591.94	AC=6;AF=0.125;AN=48;DP=553;ExcessHet=0.0004;FS=0;InbreedingCoeff=0.8878;MLEAC=6;MLEAF=0.125;MQ=60;QD=26.6;SOR=0.997	1.493	arm
I	766358	T	G	1710.84	AC=6;AF=0.125;AN=48;BaseQRankSum=-0.147;DP=469;ExcessHet=0.0004;FS=0;InbreedingCoeff=0.8364;MLEAC=6;MLEAF=0.125;MQ=60;MQRankSum=0;QD=30.31;ReadPosRankSum=1.45;SOR=0.289	1.493	arm
I	766402	A	G	2156.65	AC=6;AF=0.125;AN=48;BaseQRankSum=1.75;DP=469;ExcessHet=0.0004;FS=0;InbreedingCoeff=0.9306;MLEAC=6;MLEAF=0.125;MQ=60;MQRankSum=0;QD=31.03;ReadPosRankSum=1.6;SOR=0.287	1.493	arm
I	766693	G	A	2985.25	AC=6;AF=0.125;AN=48;DP=829;ExcessHet=0.0004;FS=0;InbreedingCoeff=0.9626;MLEAC=6;MLEAF=0.125;MQ=60;QD=31.42;SOR=0.743	1.493	arm
I	766945	G	A	1518.07	AC=2;AF=0.042;AN=48;BaseQRankSum=1.13;DP=812;ExcessHet=0.0464;FS=0;InbreedingCoeff=0.9971;MLEAC=2;MLEAF=0.042;MQ=60;MQRankSum=0;QD=34.15;ReadPosRankSum=1.69;SOR=0.306	1.493	arm
I	767204	G	A	1700.14	AC=2;AF=0.042;AN=48;DP=695;ExcessHet=0.0464;FS=0;InbreedingCoeff=0.9409;MLEAC=2;MLEAF=0.042;MQ=60;QD=34.7;SOR=1.112	1.493	arm
I	767354	C	T	2642.45	AC=8;AF=0.167;AN=48;DP=591;ExcessHet=0.0001;FS=0;InbreedingCoeff=0.98;MLEAC=7;MLEAF=0.146;MQ=60;QD=32.23;SOR=1.609	1.493	arm
I	767502	A	G	2091.41	AC=6;AF=0.125;AN=48;DP=515;ExcessHet=0.0004;FS=0;InbreedingCoeff=0.9495;MLEAC=6;MLEAF=0.125;MQ=60;QD=29.49;SOR=1.201	1.493	arm
I	767604	C	T	452.75	AC=2;AF=0.042;AN=48;DP=678;ExcessHet=0.0464;FS=0;InbreedingCoeff=0.4538;MLEAC=2;MLEAF=0.042;MQ=58.76;QD=34.83;SOR=1.609	1.493	arm
I	767662	G	A	1392.21	AC=4;AF=0.083;AN=48;DP=690;ExcessHet=0.0031;FS=0;InbreedingCoeff=0.8496;MLEAC=4;MLEAF=0.083;MQ=60;QD=32.38;SOR=0.739	1.493	arm
I	767831	T	A	2367.44	AC=6;AF=0.125;AN=48;DP=609;ExcessHet=0.0004;FS=0;InbreedingCoeff=0.9463;MLEAC=6;MLEAF=0.125;MQ=60;QD=34.12;SOR=0.551	1.493	arm
I	767996	A	G	1975.63	AC=6;AF=0.125;AN=48;DP=648;ExcessHet=0.0004;FS=0;InbreedingCoeff=0.9049;MLEAC=6;MLEAF=0.125;MQ=59.7;QD=37.64;SOR=0.693	1.493	arm
I	768034	G	A	2159.97	AC=6;AF=0.125;AN=48;DP=571;ExcessHet=0.0004;FS=0;InbreedingCoeff=0.9023;MLEAC=5;MLEAF=0.104;MQ=60;QD=28.99;SOR=1.061	1.493	arm
I	768060	A	T	2413.54	AC=6;AF=0.125;AN=48;DP=567;ExcessHet=0.0004;FS=0;InbreedingCoeff=0.905;MLEAC=6;MLEAF=0.125;MQ=60;QD=38.34;SOR=1.085	1.493	arm
I	768119	G	A	1958.34	AC=6;AF=0.125;AN=48;DP=560;ExcessHet=0.0004;FS=0;InbreedingCoeff=0.9514;MLEAC=6;MLEAF=0.125;MQ=60;QD=29.64;SOR=0.693	1.493	arm
I	768404	A	G	2242.78	AC=6;AF=0.125;AN=48;DP=712;ExcessHet=0.0004;FS=0;InbreedingCoeff=0.9961;MLEAC=6;MLEAF=0.125;MQ=60;QD=27.02;SOR=1.179	1.493	arm
I	768518	T	G	1349.28	AC=2;AF=0.042;AN=48;DP=528;ExcessHet=0.0464;FS=0;InbreedingCoeff=0.8659;MLEAC=2;MLEAF=0.042;MQ=60;QD=33.73;SOR=1.609	1.493	arm
I	768854	G	A	1034.04	AC=4;AF=0.083;AN=48;DP=433;ExcessHet=0.0031;FS=0;InbreedingCoeff=0.952;MLEAC=4;MLEAF=0.083;MQ=60;QD=31.07;SOR=0.941	1.493	arm
I	768860	T	C	1112.08	AC=4;AF=0.083;AN=48;DP=430;ExcessHet=0.0031;FS=0;InbreedingCoeff=0.9453;MLEAC=4;MLEAF=0.083;MQ=60;QD=30.38;SOR=1.27	1.493	arm
I	769075	T	A	2510.12	AC=6;AF=0.125;AN=48;DP=495;ExcessHet=0.0004;FS=0;InbreedingCoeff=0.903;MLEAC=6;MLEAF=0.125;MQ=59.91;QD=30.45;SOR=0.931	1.493	arm
I	769083	T	A	2330.94	AC=6;AF=0.125;AN=48;BaseQRankSum=-2.132;DP=469;ExcessHet=0.0004;FS=9.475;InbreedingCoeff=0.859;MLEAC=6;MLEAF=0.125;MQ=59.94;MQRankSum=0;QD=28.74;ReadPosRankSum=-1.046;SOR=0.927	1.493	arm
I	769105	T	A	3034.45	AC=8;AF=0.167;AN=48;DP=427;ExcessHet=0.0001;FS=0;InbreedingCoeff=0.9144;MLEAC=8;MLEAF=0.167;MQ=60;QD=36.83;SOR=0.941	1.493	arm
I	769242	A	G	1789.55	AC=6;AF=0.125;AN=48;DP=603;ExcessHet=0.0004;FS=0;InbreedingCoeff=0.975;MLEAC=5;MLEAF=0.104;MQ=56.26;QD=33.08;SOR=0.892	1.493	arm
I	769435	C	T	2768.82	AC=6;AF=0.125;AN=48;DP=755;ExcessHet=0.0004;FS=0;InbreedingCoeff=0.9926;MLEAC=6;MLEAF=0.125;MQ=60;QD=30.28;SOR=0.826	1.493	arm
I	769437	A	G	2768.82	AC=6;AF=0.125;AN=48;DP=756;ExcessHet=0.0004;FS=0;InbreedingCoeff=0.9926;MLEAC=6;MLEAF=0.125;MQ=60;QD=31.72;SOR=0.859	1.493	arm
I	769504	C	T	2157.7	AC=6;AF=0.125;AN=48;DP=701;ExcessHet=0.0004;FS=0;InbreedingCoeff=0.9381;MLEAC=6;MLEAF=0.125;MQ=57.95;QD=26.44;SOR=0.859	1.493	arm
I	769508	A	T	2247.71	AC=6;AF=0.125;AN=48;DP=694;ExcessHet=0.0004;FS=0;InbreedingCoeff=0.9385;MLEAC=6;MLEAF=0.125;MQ=57.37;QD=35.91;SOR=0.963	1.493	arm
I	769516	A	T	2059.71	AC=6;AF=0.125;AN=48;DP=724;ExcessHet=0.0004;FS=0;InbreedingCoeff=0.9362;MLEAC=6;MLEAF=0.125;MQ=56.84;QD=33.05;SOR=1.206	1.493	arm
I	769517	C	A	2059.71	AC=6;AF=0.125;AN=48;DP=726;ExcessHet=0.0004;FS=0;InbreedingCoeff=0.9362;MLEAC=6;MLEAF=0.125;MQ=56.92;QD=27.99;SOR=1.259	1.493	arm
I	769518	C	T	1879.73	AC=6;AF=0.125;AN=48;DP=726;ExcessHet=0.0004;FS=0;InbreedingCoeff=0.9348;MLEAC=6;MLEAF=0.125;MQ=56.92;QD=29.31;SOR=1.402	1.493	arm
I	769523	T	C	2104.22	AC=6;AF=0.125;AN=48;DP=735;ExcessHet=0.0004;FS=0;InbreedingCoeff=0.9608;MLEAC=6;MLEAF=0.125;MQ=56.04;QD=30.91;SOR=1.312	1.493	arm
I	769524	T	G	2103.97	AC=6;AF=0.125;AN=48;DP=744;ExcessHet=0.0004;FS=0;InbreedingCoeff=0.9771;MLEAC=6;MLEAF=0.125;MQ=55.53;QD=25.49;SOR=1.203	1.493	arm
I	769541	G	C	2238.77	AC=6;AF=0.125;AN=48;DP=756;ExcessHet=0.0004;FS=0;InbreedingCoeff=0.9937;MLEAC=6;MLEAF=0.125;MQ=55;QD=25.86;SOR=1.157	1.493	arm
I	769544	C	G	2328.77	AC=6;AF=0.125;AN=48;DP=761;ExcessHet=0.0004;FS=0;InbreedingCoeff=0.9937;MLEAC=6;MLEAF=0.125;MQ=55.1;QD=30.84;SOR=1.094	1.493	arm
I	769551	T	C	2283.75	AC=6;AF=0.125;AN=48;DP=756;ExcessHet=0.0004;FS=0;InbreedingCoeff=0.9957;MLEAC=6;MLEAF=0.125;MQ=55;QD=27.92;SOR=1.157	1.493	arm
I	769567	A	C	1744.45	AC=6;AF=0.125;AN=48;DP=749;ExcessHet=0.0004;FS=0;InbreedingCoeff=0.9856;MLEAC=5;MLEAF=0.104;MQ=54.86;QD=34.98;SOR=1.609	1.493	arm
I	769569	G	C	1789.46	AC=6;AF=0.125;AN=48;DP=746;ExcessHet=0.0004;FS=0;InbreedingCoeff=0.9855;MLEAC=5;MLEAF=0.104;MQ=54.86;QD=28.33;SOR=1.609	1.493	arm
I	769590	G	T	1682.94	AC=6;AF=0.125;AN=48;DP=770;ExcessHet=0.0004;FS=0;InbreedingCoeff=0.9909;MLEAC=6;MLEAF=0.125;MQ=56.03;QD=32.12;SOR=1.04	1.493	arm
I	769591	T	C	1682.94	AC=6;AF=0.125;AN=48;DP=770;ExcessHet=0.0004;FS=0;InbreedingCoeff=0.9909;MLEAC=6;MLEAF=0.125;MQ=56.03;QD=28.3;SOR=1.04	1.493	arm
I	769627	C	T	1400.76	AC=6;AF=0.125;AN=48;DP=757;ExcessHet=0.0004;FS=0;InbreedingCoeff=0.9955;MLEAC=6;MLEAF=0.125;MQ=59.71;QD=29.13;SOR=1.329	1.493	arm
I	769654	A	G	1293.94	AC=6;AF=0.125;AN=48;DP=750;ExcessHet=0.0004;FS=0;InbreedingCoeff=0.9903;MLEAC=6;MLEAF=0.125;MQ=58.53;QD=32.8;SOR=1.536	1.493	arm
I	769655	T	A	1293.96	AC=6;AF=0.125;AN=48;DP=748;ExcessHet=0.0004;FS=0;InbreedingCoeff=0.9881;MLEAC=6;MLEAF=0.125;MQ=58.53;QD=30.34;SOR=1.536	1.493	arm
I	769686	T	C	1014.01	AC=6;AF=0.125;AN=48;DP=745;ExcessHet=0.0004;FS=0;InbreedingCoeff=0.9381;MLEAC=5;MLEAF=0.104;MQ=57.03;QD=32.07;SOR=2.494	1.493	arm
I	769698	G	C	1282	AC=6;AF=0.125;AN=48;DP=740;ExcessHet=0.0004;FS=0;InbreedingCoeff=0.9371;MLEAC=5;MLEAF=0.104;MQ=57.45;QD=30.16;SOR=3.056	1.493	arm
I	769708	G	T	112.14	AC=2;AF=0.042;AN=48;DP=718;ExcessHet=0.0464;FS=0;InbreedingCoeff=0.8689;MLEAC=1;MLEAF=0.021;MQ=60;QD=33.88;SOR=2.833	1.493	arm
I	769710	T	C	1225.82	AC=6;AF=0.125;AN=48;DP=735;ExcessHet=0.0004;FS=0;InbreedingCoeff=0.9517;MLEAC=5;MLEAF=0.104;MQ=57.28;QD=28.21;SOR=2.91	1.493	arm
I	769716	C	G	1205.65	AC=6;AF=0.125;AN=48;DP=732;ExcessHet=0.0004;FS=0;InbreedingCoeff=0.9667;MLEAC=5;MLEAF=0.104;MQ=57;QD=26.39;SOR=3.258	1.493	arm
I	769721	A	G	1384.79	AC=6;AF=0.125;AN=48;DP=739;ExcessHet=0.0004;FS=0;InbreedingCoeff=0.9567;MLEAC=5;MLEAF=0.104;MQ=56.93;QD=27.77;SOR=3.258	1.493	arm
I	769724	T	C	1541.99	AC=6;AF=0.125;AN=48;DP=755;ExcessHet=0.0004;FS=0;InbreedingCoeff=0.9747;MLEAC=6;MLEAF=0.125;MQ=57.33;QD=30.37;SOR=2.899	1.493	arm
I	769725	C	G	1541.93	AC=6;AF=0.125;AN=48;DP=757;ExcessHet=0.0004;FS=0;InbreedingCoeff=0.98;MLEAC=6;MLEAF=0.125;MQ=57.44;QD=30.6;SOR=3.026	1.493	arm
I	769827	A	G	1116.04	AC=6;AF=0.125;AN=48;DP=491;ExcessHet=0.0004;FS=0;InbreedingCoeff=0.8898;MLEAC=5;MLEAF=0.104;MQ=58.11;QD=23.02;SOR=2.584	1.493	arm
I	769838	G	A	1180.14	AC=6;AF=0.125;AN=48;DP=522;ExcessHet=0.0004;FS=0;InbreedingCoeff=0.882;MLEAC=5;MLEAF=0.104;MQ=57.85;QD=28.14;SOR=2.67	1.493	arm
I	770319	T	C	1913.19	AC=6;AF=0.125;AN=48;DP=530;ExcessHet=0.0004;FS=0;InbreedingCoeff=0.8717;MLEAC=6;MLEAF=0.125;MQ=60;QD=26.69;SOR=2.833	1.493	arm
I	770334	C	T	2149.34	AC=6;AF=0.125;AN=48;DP=605;ExcessHet=0.0004;FS=0;InbreedingCoeff=0.9527;MLEAC=6;MLEAF=0.125;MQ=60;QD=33.56;SOR=2.608	1.493	arm
I	770340	T	G	2239.36	AC=6;AF=0.125;AN=48;DP=608;ExcessHet=0.0004;FS=0;InbreedingCoeff=0.9521;MLEAC=6;MLEAF=0.125;MQ=60;QD=30.03;SOR=2.746	1.493	arm
I	770345	T	G	2141.95	AC=6;AF=0.125;AN=48;DP=653;ExcessHet=0.0004;FS=0;InbreedingCoeff=0.9801;MLEAC=6;MLEAF=0.125;MQ=60;QD=30.98;SOR=2.655	1.493	arm
I	770505	T	C	2844.91	AC=6;AF=0.125;AN=48;DP=531;ExcessHet=0.0004;FS=0;InbreedingCoeff=0.8416;MLEAC=6;MLEAF=0.125;MQ=50.56;QD=28.49;SOR=2.551	1.493	arm
I	770698	G	T	3396.73	AC=6;AF=0.125;AN=48;DP=838;ExcessHet=0.0004;FS=0;InbreedingCoeff=0.9392;MLEAC=6;MLEAF=0.125;MQ=54.18;QD=28.03;SOR=1.455	1.493	arm
I	770876	A	T	605.86	AC=2;AF=0.042;AN=48;BaseQRankSum=1.8;DP=916;ExcessHet=0.0464;FS=7.783;InbreedingCoeff=0.7127;MLEAC=2;MLEAF=0.042;MQ=56.26;MQRankSum=-4.239;QD=31.89;ReadPosRankSum=-1.153;SOR=1.389	1.493	arm
I	771010	A	G	5707.73	AC=6;AF=0.125;AN=48;DP=980;ExcessHet=0.0004;FS=0;InbreedingCoeff=0.9999;MLEAC=6;MLEAF=0.125;MQ=57.89;QD=25.88;SOR=0.724	1.493	arm
I	771102	T	G	5881.74	AC=6;AF=0.125;AN=48;BaseQRankSum=1.75;DP=1062;ExcessHet=0.0004;FS=0;InbreedingCoeff=0.9999;MLEAC=6;MLEAF=0.125;MQ=60;MQRankSum=0;QD=21.85;ReadPosRankSum=0.347;SOR=0.373	1.493	arm
I	771182	A	G	6498.74	AC=6;AF=0.125;AN=48;DP=1001;ExcessHet=0.0004;FS=0;InbreedingCoeff=0.9996;MLEAC=6;MLEAF=0.125;MQ=60;QD=30.9;SOR=0.974	1.493	arm
I	771455	C	T	4586.85	AC=6;AF=0.125;AN=48;DP=737;ExcessHet=0.0004;FS=0;InbreedingCoeff=0.6941;MLEAC=7;MLEAF=0.146;MQ=54.07;QD=32.52;SOR=0.82	1.493	arm
I	771681	T	C	5358.74	AC=6;AF=0.125;AN=48;DP=1043;ExcessHet=0.0004;FS=0;InbreedingCoeff=0.9998;MLEAC=6;MLEAF=0.125;MQ=60;QD=30.11;SOR=0.851	1.493	arm
I	771695	C	T	5665.73	AC=6;AF=0.125;AN=48;BaseQRankSum=1.78;DP=1068;ExcessHet=0.0004;FS=3.552;InbreedingCoeff=1;MLEAC=6;MLEAF=0.125;MQ=60;MQRankSum=0;QD=27.83;ReadPosRankSum=1.67;SOR=0.637	1.493	arm
I	771758	G	T	15324.9	AC=10;AF=0.208;AN=48;DP=1049;ExcessHet=0;FS=0;InbreedingCoeff=0.9994;MLEAC=10;MLEAF=0.208;MQ=59.98;QD=26.78;SOR=1.115	1.493	arm
I	771766	G	T	21301	AC=16;AF=0.333;AN=48;BaseQRankSum=3.08;DP=1046;ExcessHet=0;FS=3.544;InbreedingCoeff=0.9996;MLEAC=16;MLEAF=0.333;MQ=59.46;MQRankSum=-0.51;QD=31.66;ReadPosRankSum=2.75;SOR=0.525	1.493	arm
I	771781	A	G	7678.03	AC=8;AF=0.167;AN=48;DP=953;ExcessHet=0.0001;FS=0;InbreedingCoeff=0.7465;MLEAC=9;MLEAF=0.188;MQ=57.75;QD=29.99;SOR=0.746	1.493	arm
I	771782	A	T	7637.03	AC=8;AF=0.167;AN=48;DP=953;ExcessHet=0.0001;FS=0;InbreedingCoeff=0.7465;MLEAC=9;MLEAF=0.188;MQ=57.75;QD=34.38;SOR=0.746	1.493	arm
I	771785	G	C	6922.02	AC=8;AF=0.167;AN=48;DP=944;ExcessHet=0.0001;FS=0;InbreedingCoeff=0.7469;MLEAC=9;MLEAF=0.188;MQ=57.68;QD=32.72;SOR=0.806	1.493	arm
I	771797	G	A	5484.93	AC=6;AF=0.125;AN=48;DP=916;ExcessHet=0.0004;FS=0;InbreedingCoeff=0.7458;MLEAC=7;MLEAF=0.146;MQ=55.74;QD=34.67;SOR=0.899	1.493	arm
I	771803	T	G	693.02	AC=2;AF=0.042;AN=48;DP=911;ExcessHet=0.0464;FS=0;InbreedingCoeff=0.5373;MLEAC=2;MLEAF=0.042;MQ=59.59;QD=31.59;SOR=2.303	1.493	arm
I	771814	A	G	826.68	AC=2;AF=0.042;AN=48;DP=849;ExcessHet=0.0464;FS=0;InbreedingCoeff=0.7874;MLEAC=2;MLEAF=0.042;MQ=57.99;QD=31.01;SOR=2.833	1.493	arm
I	771815	T	A	826.68	AC=2;AF=0.042;AN=48;DP=850;ExcessHet=0.0464;FS=0;InbreedingCoeff=0.7889;MLEAC=2;MLEAF=0.042;MQ=58.1;QD=27.51;SOR=2.419	1.493	arm
I	771820	G	A	916.31	AC=2;AF=0.042;AN=48;DP=856;ExcessHet=0.0464;FS=0;InbreedingCoeff=0.8689;MLEAC=2;MLEAF=0.042;MQ=57.58;QD=27.16;SOR=2.179	1.493	arm
I	771824	A	G	916.06	AC=2;AF=0.042;AN=48;DP=863;ExcessHet=0.0464;FS=0;InbreedingCoeff=0.9997;MLEAC=2;MLEAF=0.042;MQ=57.58;QD=30.04;SOR=1.981	1.493	arm
I	771841	A	G	4628.7	AC=8;AF=0.167;AN=48;DP=867;ExcessHet=0.0001;FS=0;InbreedingCoeff=0.9833;MLEAC=8;MLEAF=0.167;MQ=54.42;QD=32.02;SOR=0.987	1.493	arm
I	771853	G	T	3719.03	AC=8;AF=0.167;AN=48;DP=878;ExcessHet=0.0001;FS=0;InbreedingCoeff=0.9196;MLEAC=8;MLEAF=0.167;MQ=56.3;QD=28.99;SOR=0.934	1.493	arm
I	771877	G	T	2646.38	AC=6;AF=0.125;AN=48;DP=885;ExcessHet=0.0004;FS=0;InbreedingCoeff=0.8847;MLEAC=6;MLEAF=0.125;MQ=57.24;QD=34.07;SOR=0.914	1.493	arm
I	771893	G	A	2958.72	AC=6;AF=0.125;AN=48;DP=876;ExcessHet=0.0004;FS=0;InbreedingCoeff=0.9996;MLEAC=6;MLEAF=0.125;MQ=58.48;QD=30.79;SOR=0.756	1.493	arm
I	772711	C	G	1514.72	AC=6;AF=0.125;AN=48;DP=727;ExcessHet=0.0004;FS=0;InbreedingCoeff=0.9983;MLEAC=6;MLEAF=0.125;MQ=57.42;QD=22.84;SOR=0.892	1.493	arm
I	772729	T	C	2148.74	AC=6;AF=0.125;AN=48;DP=691;ExcessHet=0.0004;FS=0;InbreedingCoeff=0.9997;MLEAC=6;MLEAF=0.125;MQ=56.91;QD=27.11;SOR=1.179	1.493	arm
I	772744	A	T	2688.73	AC=6;AF=0.125;AN=48;DP=759;ExcessHet=0.0004;FS=0;InbreedingCoeff=1;MLEAC=6;MLEAF=0.125;MQ=57.39;QD=30.41;SOR=1.217	1.493	arm
I	772746	C	T	2778.73	AC=6;AF=0.125;AN=48;DP=749;ExcessHet=0.0004;FS=0;InbreedingCoeff=1;MLEAC=6;MLEAF=0.125;MQ=57.43;QD=31.42;SOR=1.107	1.493	arm
I	772748	A	G	2868.73	AC=6;AF=0.125;AN=48;DP=750;ExcessHet=0.0004;FS=0;InbreedingCoeff=1;MLEAC=6;MLEAF=0.125;MQ=57.52;QD=28.99;SOR=1.092	1.493	arm
I	772766	T	G	3448.73	AC=6;AF=0.125;AN=48;DP=806;ExcessHet=0.0004;FS=0;InbreedingCoeff=1;MLEAC=6;MLEAF=0.125;MQ=57.96;QD=32.16;SOR=1.079	1.493	arm
I	772801	A	T	2738.74	AC=6;AF=0.125;AN=48;DP=780;ExcessHet=0.0004;FS=0;InbreedingCoeff=0.9992;MLEAC=6;MLEAF=0.125;MQ=58.68;QD=24.25;SOR=0.933	1.493	arm
I	772810	T	A	2773.87	AC=6;AF=0.125;AN=48;DP=763;ExcessHet=0.0004;FS=0;InbreedingCoeff=0.9888;MLEAC=6;MLEAF=0.125;MQ=59.59;QD=29.21;SOR=0.725	1.493	arm
I	772842	A	G	2946.73	AC=6;AF=0.125;AN=48;DP=792;ExcessHet=0.0004;FS=0;InbreedingCoeff=1;MLEAC=6;MLEAF=0.125;MQ=59.99;QD=28.01;SOR=0.88	1.493	arm
I	772843	T	A	2946.73	AC=6;AF=0.125;AN=48;DP=787;ExcessHet=0.0004;FS=0;InbreedingCoeff=1;MLEAC=6;MLEAF=0.125;MQ=59.99;QD=30.61;SOR=0.925	1.493	arm
I	772918	A	C	3134.74	AC=6;AF=0.125;AN=48;DP=831;ExcessHet=0.0004;FS=0;InbreedingCoeff=0.9998;MLEAC=6;MLEAF=0.125;MQ=58.97;QD=29.45;SOR=0.898	1.493	arm
I	772924	G	A	3089.73	AC=6;AF=0.125;AN=48;DP=837;ExcessHet=0.0004;FS=0;InbreedingCoeff=0.9999;MLEAC=6;MLEAF=0.125;MQ=58.89;QD=30.25;SOR=0.949	1.493	arm
I	772933	A	G	3138.73	AC=6;AF=0.125;AN=48;BaseQRankSum=-0.586;DP=850;ExcessHet=0.0004;FS=1.676;InbreedingCoeff=1;MLEAC=6;MLEAF=0.125;MQ=59.18;MQRankSum=0;QD=26.33;ReadPosRankSum=0.52;SOR=0.683	1.493	arm
I	772942	A	T	2868.73	AC=6;AF=0.125;AN=48;DP=832;ExcessHet=0.0004;FS=0;InbreedingCoeff=1;MLEAC=6;MLEAF=0.125;MQ=58.58;QD=29.08;SOR=0.725	1.493	arm
I	772951	G	C	2733.73	AC=6;AF=0.125;AN=48;DP=823;ExcessHet=0.0004;FS=0;InbreedingCoeff=1;MLEAC=6;MLEAF=0.125;MQ=58.4;QD=29.72;SOR=0.8	1.493	arm
I	772952	C	A	2688.73	AC=6;AF=0.125;AN=48;DP=823;ExcessHet=0.0004;FS=0;InbreedingCoeff=1;MLEAC=6;MLEAF=0.125;MQ=58.42;QD=29.65;SOR=0.836	1.493	arm
I	772953	T	C	2598.73	AC=6;AF=0.125;AN=48;DP=824;ExcessHet=0.0004;FS=0;InbreedingCoeff=1;MLEAC=6;MLEAF=0.125;MQ=58.45;QD=29.06;SOR=0.871	1.493	arm
I	772969	A	G	2328.73	AC=6;AF=0.125;AN=48;DP=838;ExcessHet=0.0004;FS=0;InbreedingCoeff=0.9998;MLEAC=6;MLEAF=0.125;MQ=58.13;QD=28.76;SOR=0.859	1.493	arm
I	772987	T	G	2238.7	AC=6;AF=0.125;AN=48;DP=804;ExcessHet=0.0004;FS=0;InbreedingCoeff=0.9985;MLEAC=6;MLEAF=0.125;MQ=58.03;QD=29.91;SOR=1.203	1.493	arm
I	772990	G	T	2103.73	AC=6;AF=0.125;AN=48;DP=804;ExcessHet=0.0004;FS=0;InbreedingCoeff=0.997;MLEAC=6;MLEAF=0.125;MQ=58.5;QD=29.55;SOR=1.038	1.493	arm
I	772993	A	G	2103.9	AC=6;AF=0.125;AN=48;DP=802;ExcessHet=0.0004;FS=0;InbreedingCoeff=0.9941;MLEAC=6;MLEAF=0.125;MQ=58.5;QD=27.47;SOR=1.038	1.493	arm
I	773001	A	G	1923.9	AC=6;AF=0.125;AN=48;DP=808;ExcessHet=0.0004;FS=0;InbreedingCoeff=0.9941;MLEAC=6;MLEAF=0.125;MQ=59.11;QD=24.62;SOR=1.055	1.493	arm
I	773019	T	G	2508.71	AC=6;AF=0.125;AN=48;DP=835;ExcessHet=0.0004;FS=0;InbreedingCoeff=0.9992;MLEAC=6;MLEAF=0.125;MQ=59.65;QD=33.64;SOR=0.841	1.493	arm
I	773038	C	T	3124.77	AC=6;AF=0.125;AN=48;DP=789;ExcessHet=0.0004;FS=0;InbreedingCoeff=0.9962;MLEAC=6;MLEAF=0.125;MQ=59.87;QD=24.51;SOR=1.296	1.493	arm
I	773039	A	T	3159.77	AC=6;AF=0.125;AN=48;DP=788;ExcessHet=0.0004;FS=0;InbreedingCoeff=0.9962;MLEAC=6;MLEAF=0.125;MQ=59.88;QD=29.96;SOR=1.276	1.493	arm
I	773041	T	C	3159.77	AC=6;AF=0.125;AN=48;DP=791;ExcessHet=0.0004;FS=0;InbreedingCoeff=0.9962;MLEAC=6;MLEAF=0.125;MQ=59.88;QD=29.79;SOR=1.276	1.493	arm
I	773067	T	G	3712.75	AC=6;AF=0.125;AN=48;DP=821;ExcessHet=0.0004;FS=0;InbreedingCoeff=0.9985;MLEAC=6;MLEAF=0.125;MQ=59.98;QD=28.04;SOR=1.013	1.493	arm
I	773085	T	A	4212.73	AC=6;AF=0.125;AN=48;DP=852;ExcessHet=0.0004;FS=0;InbreedingCoeff=0.9999;MLEAC=6;MLEAF=0.125;MQ=60;QD=29.89;SOR=0.929	1.493	arm
I	773091	G	A	4214.74	AC=6;AF=0.125;AN=48;DP=854;ExcessHet=0.0004;FS=0;InbreedingCoeff=0.9999;MLEAC=6;MLEAF=0.125;MQ=60;QD=31.34;SOR=1.029	1.493	arm
I	773097	G	A	4241.73	AC=6;AF=0.125;AN=48;DP=859;ExcessHet=0.0004;FS=0;InbreedingCoeff=0.9999;MLEAC=6;MLEAF=0.125;MQ=60;QD=31.14;SOR=0.87	1.493	arm
I	773139	A	G	3091.73	AC=6;AF=0.125;AN=48;DP=872;ExcessHet=0.0004;FS=0;InbreedingCoeff=1;MLEAC=6;MLEAF=0.125;MQ=60;QD=36.18;SOR=0.941	1.493	arm
I	773741	G	A	3488.73	AC=6;AF=0.125;AN=48;DP=859;ExcessHet=0.0004;FS=0;InbreedingCoeff=0.9999;MLEAC=6;MLEAF=0.125;MQ=60;QD=27.98;SOR=0.719	1.493	arm
I	773753	G	A	3718.73	AC=6;AF=0.125;AN=48;DP=867;ExcessHet=0.0004;FS=0;InbreedingCoeff=0.9999;MLEAC=6;MLEAF=0.125;MQ=60;QD=33.38;SOR=0.693	1.493	arm
I	773771	A	G	3858.73	AC=6;AF=0.125;AN=48;DP=884;ExcessHet=0.0004;FS=0;InbreedingCoeff=0.9999;MLEAC=6;MLEAF=0.125;MQ=59.95;QD=29.1;SOR=0.846	1.493	arm
I	773792	G	T	3803.73	AC=6;AF=0.125;AN=48;DP=906;ExcessHet=0.0004;FS=0;InbreedingCoeff=1;MLEAC=6;MLEAF=0.125;MQ=58.68;QD=34.6;SOR=1.048	1.493	arm
I	773794	G	A	3713.73	AC=6;AF=0.125;AN=48;DP=904;ExcessHet=0.0004;FS=0;InbreedingCoeff=1;MLEAC=6;MLEAF=0.125;MQ=58.66;QD=34.08;SOR=1.085	1.493	arm
I	773820	A	G	3591.73	AC=6;AF=0.125;AN=48;DP=901;ExcessHet=0.0004;FS=0;InbreedingCoeff=1;MLEAC=6;MLEAF=0.125;MQ=58.6;QD=31.03;SOR=0.908	1.493	arm
I	773824	G	A	3689.73	AC=6;AF=0.125;AN=48;DP=899;ExcessHet=0.0004;FS=0;InbreedingCoeff=1;MLEAC=6;MLEAF=0.125;MQ=58.58;QD=30.49;SOR=0.881	1.493	arm
I	773826	G	A	3723.73	AC=6;AF=0.125;AN=48;DP=896;ExcessHet=0.0004;FS=0;InbreedingCoeff=1;MLEAC=6;MLEAF=0.125;MQ=58.62;QD=29.67;SOR=0.768	1.493	arm
I	773832	A	G	3633.73	AC=6;AF=0.125;AN=48;DP=911;ExcessHet=0.0004;FS=0;InbreedingCoeff=1;MLEAC=6;MLEAF=0.125;MQ=58.6;QD=27.43;SOR=0.743	1.493	arm
I	773837	G	A	3588.73	AC=6;AF=0.125;AN=48;DP=901;ExcessHet=0.0004;FS=0;InbreedingCoeff=1;MLEAC=6;MLEAF=0.125;MQ=58.55;QD=32.98;SOR=0.719	1.493	arm
I	774253	A	T	461.19	AC=4;AF=0.083;AN=48;DP=555;ExcessHet=0.0031;FS=0;InbreedingCoeff=0.9177;MLEAC=3;MLEAF=0.063;MQ=38.33;QD=32.01;SOR=0.941	1.493	arm
I	774255	T	C	461.3	AC=4;AF=0.083;AN=48;DP=539;ExcessHet=0.0031;FS=0;InbreedingCoeff=0.9214;MLEAC=3;MLEAF=0.063;MQ=38.33;QD=28.09;SOR=0.941	1.493	arm
I	774524	C	T	1968.97	AC=6;AF=0.125;AN=48;DP=634;ExcessHet=0.0004;FS=0;InbreedingCoeff=0.977;MLEAC=6;MLEAF=0.125;MQ=60;QD=30.96;SOR=0.813	1.493	arm
I	774545	C	T	1755.7	AC=6;AF=0.125;AN=48;DP=711;ExcessHet=0.0004;FS=0;InbreedingCoeff=0.9383;MLEAC=6;MLEAF=0.125;MQ=60;QD=33.7;SOR=0.735	1.493	arm
I	774584	A	G	2140.74	AC=6;AF=0.125;AN=48;DP=726;ExcessHet=0.0004;FS=0;InbreedingCoeff=0.9381;MLEAC=6;MLEAF=0.125;MQ=59.84;QD=34.33;SOR=0.776	1.493	arm
I	774588	A	G	2140.74	AC=6;AF=0.125;AN=48;DP=698;ExcessHet=0.0004;FS=0;InbreedingCoeff=0.9381;MLEAC=6;MLEAF=0.125;MQ=59.84;QD=29.7;SOR=0.874	1.493	arm
I	774617	C	A	2305.76	AC=6;AF=0.125;AN=48;DP=741;ExcessHet=0.0004;FS=0;InbreedingCoeff=0.9977;MLEAC=6;MLEAF=0.125;MQ=59.68;QD=28.8;SOR=0.73	1.493	arm
I	774620	A	G	2373.75	AC=6;AF=0.125;AN=48;DP=744;ExcessHet=0.0004;FS=0;InbreedingCoeff=0.9984;MLEAC=6;MLEAF=0.125;MQ=59.67;QD=30.95;SOR=0.732	1.493	arm
I	774622	C	T	2410.75	AC=6;AF=0.125;AN=48;DP=746;ExcessHet=0.0004;FS=0;InbreedingCoeff=0.9988;MLEAC=6;MLEAF=0.125;MQ=59.68;QD=28.82;SOR=0.73	1.493	arm
I	774623	C	T	2410.75	AC=6;AF=0.125;AN=48;DP=747;ExcessHet=0.0004;FS=0;InbreedingCoeff=0.9988;MLEAC=6;MLEAF=0.125;MQ=59.68;QD=34.08;SOR=0.767	1.493	arm
I	774650	A	G	2630.81	AC=6;AF=0.125;AN=48;DP=764;ExcessHet=0.0004;FS=0;InbreedingCoeff=0.9938;MLEAC=6;MLEAF=0.125;MQ=59.01;QD=33.4;SOR=0.762	1.493	arm
I	774651	A	T	2765.81	AC=6;AF=0.125;AN=48;DP=761;ExcessHet=0.0004;FS=0;InbreedingCoeff=0.9938;MLEAC=6;MLEAF=0.125;MQ=59.01;QD=25.48;SOR=0.726	1.493	arm
I	774655	C	A	2721.78	AC=6;AF=0.125;AN=48;DP=758;ExcessHet=0.0004;FS=0;InbreedingCoeff=0.9962;MLEAC=6;MLEAF=0.125;MQ=58.88;QD=30.69;SOR=0.76	1.493	arm
I	774659	A	G	2646.74	AC=6;AF=0.125;AN=48;DP=758;ExcessHet=0.0004;FS=0;InbreedingCoeff=0.9989;MLEAC=6;MLEAF=0.125;MQ=58.9;QD=34.31;SOR=0.725	1.493	arm
I	774689	G	T	2689.74	AC=6;AF=0.125;AN=48;BaseQRankSum=1.54;DP=749;ExcessHet=0.0004;FS=0;InbreedingCoeff=0.9994;MLEAC=6;MLEAF=0.125;MQ=57.35;MQRankSum=-0.405;QD=32.18;ReadPosRankSum=1.68;SOR=0.25	1.493	arm
I	774698	T	A	2607.87	AC=6;AF=0.125;AN=48;DP=731;ExcessHet=0.0004;FS=0;InbreedingCoeff=0.9885;MLEAC=6;MLEAF=0.125;MQ=57.29;QD=33.47;SOR=0.76	1.493	arm
I	774728	A	T	2538.81	AC=6;AF=0.125;AN=48;DP=754;ExcessHet=0.0004;FS=0;InbreedingCoeff=0.9937;MLEAC=6;MLEAF=0.125;MQ=57.08;QD=32.27;SOR=1.14	1.493	arm
I	774739	G	A	3222.95	AC=6;AF=0.125;AN=48;DP=807;ExcessHet=0.0004;FS=0;InbreedingCoeff=0.9816;MLEAC=6;MLEAF=0.125;MQ=57.67;QD=33.27;SOR=1.195	1.493	arm
I	774815	A	G	934.6	AC=6;AF=0.125;AN=48;DP=643;ExcessHet=0.0004;FS=0;InbreedingCoeff=0.9808;MLEAC=5;MLEAF=0.104;MQ=53.76;QD=29.75;SOR=1.508	1.493	arm
I	774821	G	A	979.41	AC=6;AF=0.125;AN=48;DP=577;ExcessHet=0.0004;FS=0;InbreedingCoeff=0.9844;MLEAC=5;MLEAF=0.104;MQ=52.51;QD=35.67;SOR=1.708	1.493	arm
I	774826	A	G	1069.41	AC=6;AF=0.125;AN=48;DP=556;ExcessHet=0.0004;FS=0;InbreedingCoeff=0.9846;MLEAC=5;MLEAF=0.104;MQ=51.95;QD=23.92;SOR=1.802	1.493	arm
I	774830	T	A	1161.13	AC=6;AF=0.125;AN=48;DP=554;ExcessHet=0.0004;FS=0;InbreedingCoeff=0.8969;MLEAC=6;MLEAF=0.125;MQ=50.82;QD=28.71;SOR=1.697	1.493	arm
I	774833	A	G	1159.39	AC=6;AF=0.125;AN=48;DP=548;ExcessHet=0.0004;FS=0;InbreedingCoeff=0.9858;MLEAC=5;MLEAF=0.104;MQ=50.36;QD=26.84;SOR=1.781	1.493	arm
I	774962	T	C	1386.3	AC=6;AF=0.125;AN=48;DP=366;ExcessHet=0.0004;FS=0;InbreedingCoeff=0.8552;MLEAC=6;MLEAF=0.125;MQ=48.32;QD=28.51;SOR=1.143	1.493	arm
I	774973	G	T	197.96	AC=2;AF=0.042;AN=48;DP=376;ExcessHet=0.0464;FS=0;InbreedingCoeff=0.8491;MLEAC=1;MLEAF=0.021;MQ=37.48;QD=28.59;SOR=1.022	1.493	arm
I	774975	A	G	1568.51	AC=6;AF=0.125;AN=48;DP=382;ExcessHet=0.0004;FS=0;InbreedingCoeff=0.9473;MLEAC=6;MLEAF=0.125;MQ=50.72;QD=30.56;SOR=0.941	1.493	arm
I	775053	A	G	2196.61	AC=6;AF=0.125;AN=48;DP=423;ExcessHet=0.0004;FS=0;InbreedingCoeff=0.8816;MLEAC=6;MLEAF=0.125;MQ=60;QD=29.51;SOR=0.922	1.493	arm
I	775112	T	C	2484.93	AC=6;AF=0.125;AN=48;DP=621;ExcessHet=0.0004;FS=0;InbreedingCoeff=0.9829;MLEAC=6;MLEAF=0.125;MQ=60;QD=26.88;SOR=0.849	1.493	arm
I	775267	C	T	2289.74	AC=6;AF=0.125;AN=48;DP=710;ExcessHet=0.0004;FS=0;InbreedingCoeff=0.9998;MLEAC=6;MLEAF=0.125;MQ=60;QD=28.68;SOR=0.76	1.493	arm
I	775314	G	A	2151.79	AC=4;AF=0.083;AN=48;DP=758;ExcessHet=0.0031;FS=0;InbreedingCoeff=0.9994;MLEAC=4;MLEAF=0.083;MQ=60;QD=32.12;SOR=1.23	1.493	arm
I	775548	T	C	2672.75	AC=6;AF=0.125;AN=48;DP=775;ExcessHet=0.0004;FS=0;InbreedingCoeff=0.9985;MLEAC=6;MLEAF=0.125;MQ=60;QD=29.68;SOR=0.693	1.493	arm
I	775584	C	A	3101	AC=6;AF=0.125;AN=48;DP=786;ExcessHet=0.0004;FS=0;InbreedingCoeff=0.9789;MLEAC=6;MLEAF=0.125;MQ=60;QD=32.81;SOR=0.843	1.493	arm
I	776192	G	A	2231.06	AC=2;AF=0.042;AN=48;DP=854;ExcessHet=0.0464;FS=0;InbreedingCoeff=0.9979;MLEAC=2;MLEAF=0.042;MQ=60;QD=30.56;SOR=0.776	1.493	arm
I	776337	A	G	2733.74	AC=6;AF=0.125;AN=48;DP=751;ExcessHet=0.0004;FS=0;InbreedingCoeff=0.9994;MLEAC=6;MLEAF=0.125;MQ=60;QD=32.65;SOR=0.869	1.493	arm
I	776361	G	A	2719.76	AC=6;AF=0.125;AN=48;BaseQRankSum=1.75;DP=767;ExcessHet=0.0004;FS=3.66;InbreedingCoeff=0.9978;MLEAC=6;MLEAF=0.125;MQ=60;MQRankSum=0;QD=27.35;ReadPosRankSum=1.56;SOR=0.735	1.493	arm
I	776373	A	T	3643.74	AC=6;AF=0.125;AN=48;DP=779;ExcessHet=0.0004;FS=0;InbreedingCoeff=0.9996;MLEAC=6;MLEAF=0.125;MQ=60;QD=31.15;SOR=0.876	1.493	arm
I	776376	T	C	3704.74	AC=6;AF=0.125;AN=48;DP=774;ExcessHet=0.0004;FS=0;InbreedingCoeff=0.9995;MLEAC=6;MLEAF=0.125;MQ=60;QD=27.15;SOR=0.908	1.493	arm
I	776386	T	G	3682.74	AC=6;AF=0.125;AN=48;DP=788;ExcessHet=0.0004;FS=0;InbreedingCoeff=0.9999;MLEAC=6;MLEAF=0.125;MQ=60;QD=31.68;SOR=0.902	1.493	arm
I	776400	G	C	2825.74	AC=6;AF=0.125;AN=48;DP=784;ExcessHet=0.0004;FS=0;InbreedingCoeff=0.9997;MLEAC=6;MLEAF=0.125;MQ=60;QD=32.65;SOR=0.719	1.493	arm
I	776442	G	A	2603.75	AC=6;AF=0.125;AN=48;DP=749;ExcessHet=0.0004;FS=0;InbreedingCoeff=0.9983;MLEAC=6;MLEAF=0.125;MQ=59.86;QD=27.46;SOR=0.693	1.493	arm
I	776445	A	G	2693.75	AC=6;AF=0.125;AN=48;DP=748;ExcessHet=0.0004;FS=0;InbreedingCoeff=0.9984;MLEAC=6;MLEAF=0.125;MQ=59.86;QD=34.18;SOR=0.796	1.493	arm
I	776460	A	G	2643.74	AC=6;AF=0.125;AN=48;DP=750;ExcessHet=0.0004;FS=0;InbreedingCoeff=0.9991;MLEAC=6;MLEAF=0.125;MQ=59.86;QD=31.67;SOR=1.085	1.493	arm
I	776482	G	A	2418.75	AC=6;AF=0.125;AN=48;DP=696;ExcessHet=0.0004;FS=0;InbreedingCoeff=0.9986;MLEAC=6;MLEAF=0.125;MQ=58.55;QD=29.59;SOR=0.767	1.493	arm
I	776498	A	G	2508.72	AC=6;AF=0.125;AN=48;DP=708;ExcessHet=0.0004;FS=0;InbreedingCoeff=0.9986;MLEAC=6;MLEAF=0.125;MQ=57.16;QD=25.39;SOR=0.884	1.493	arm
I	776506	C	A	2283.94	AC=6;AF=0.125;AN=48;DP=715;ExcessHet=0.0004;FS=0;InbreedingCoeff=0.9902;MLEAC=6;MLEAF=0.125;MQ=56.98;QD=32.96;SOR=1.112	1.493	arm
I	776508	G	A	2148.9	AC=6;AF=0.125;AN=48;DP=720;ExcessHet=0.0004;FS=0;InbreedingCoeff=0.9938;MLEAC=6;MLEAF=0.125;MQ=56.92;QD=28.14;SOR=1.179	1.493	arm
I	776514	T	A	2058.9	AC=6;AF=0.125;AN=48;DP=709;ExcessHet=0.0004;FS=0;InbreedingCoeff=0.9937;MLEAC=6;MLEAF=0.125;MQ=56.7;QD=30.23;SOR=1.132	1.493	arm
I	776518	T	C	2103.9	AC=6;AF=0.125;AN=48;DP=700;ExcessHet=0.0004;FS=0;InbreedingCoeff=0.9937;MLEAC=6;MLEAF=0.125;MQ=56.55;QD=31.53;SOR=1.28	1.493	arm
I	776519	T	A	2103.74	AC=6;AF=0.125;AN=48;DP=696;ExcessHet=0.0004;FS=0;InbreedingCoeff=0.9966;MLEAC=6;MLEAF=0.125;MQ=56.63;QD=25.03;SOR=1.329	1.493	arm
I	776528	T	C	2103.75	AC=6;AF=0.125;AN=48;DP=688;ExcessHet=0.0004;FS=0;InbreedingCoeff=0.9946;MLEAC=6;MLEAF=0.125;MQ=56.06;QD=36.48;SOR=1.609	1.493	arm
I	776531	C	T	1083.1	AC=2;AF=0.042;AN=48;DP=698;ExcessHet=0.0464;FS=0;InbreedingCoeff=0.9743;MLEAC=2;MLEAF=0.042;MQ=60;QD=26.59;SOR=0.76	1.493	arm
I	776540	T	G	2103.97	AC=6;AF=0.125;AN=48;DP=678;ExcessHet=0.0004;FS=0;InbreedingCoeff=0.9772;MLEAC=6;MLEAF=0.125;MQ=56.4;QD=34.22;SOR=1.659	1.493	arm
I	776546	C	T	2465.56	AC=6;AF=0.125;AN=48;DP=652;ExcessHet=0.0004;FS=0;InbreedingCoeff=0.9099;MLEAC=6;MLEAF=0.125;MQ=56.56;QD=33.54;SOR=1.473	1.493	arm
I	776548	A	T	2329.27	AC=6;AF=0.125;AN=48;DP=663;ExcessHet=0.0004;FS=0;InbreedingCoeff=0.9584;MLEAC=6;MLEAF=0.125;MQ=56.76;QD=36.32;SOR=1.48	1.493	arm
I	776550	C	G	2328.99	AC=6;AF=0.125;AN=48;DP=661;ExcessHet=0.0004;FS=0;InbreedingCoeff=0.9769;MLEAC=6;MLEAF=0.125;MQ=56.76;QD=33.46;SOR=1.48	1.493	arm
I	776554	G	A	2418.98	AC=6;AF=0.125;AN=48;DP=684;ExcessHet=0.0004;FS=0;InbreedingCoeff=0.9785;MLEAC=6;MLEAF=0.125;MQ=56.63;QD=27.66;SOR=1.27	1.493	arm
I	776560	T	C	2418.85	AC=6;AF=0.125;AN=48;DP=684;ExcessHet=0.0004;FS=0;InbreedingCoeff=0.9882;MLEAC=6;MLEAF=0.125;MQ=56.69;QD=25.72;SOR=1.314	1.493	arm
I	776565	G	A	2265.08	AC=6;AF=0.125;AN=48;DP=694;ExcessHet=0.0004;FS=0;InbreedingCoeff=0.9195;MLEAC=6;MLEAF=0.125;MQ=56.69;QD=27.31;SOR=1.314	1.493	arm
I	777052	G	A	2566.78	AC=6;AF=0.125;AN=48;BaseQRankSum=1.76;DP=765;ExcessHet=0.0004;FS=3.802;InbreedingCoeff=0.9917;MLEAC=6;MLEAF=0.125;MQ=60;MQRankSum=0;QD=29.73;ReadPosRankSum=1.63;SOR=0.843	1.493	arm
I	777064	A	G	2353.75	AC=6;AF=0.125;AN=48;DP=762;ExcessHet=0.0004;FS=0;InbreedingCoeff=0.9975;MLEAC=6;MLEAF=0.125;MQ=60;QD=27.25;SOR=0.981	1.493	arm
I	777166	A	G	2906.75	AC=6;AF=0.125;AN=48;DP=805;ExcessHet=0.0004;FS=0;InbreedingCoeff=0.9985;MLEAC=6;MLEAF=0.125;MQ=59.59;QD=30.39;SOR=1.43	1.493	arm
I	777169	A	C	2971.75	AC=6;AF=0.125;AN=48;DP=805;ExcessHet=0.0004;FS=0;InbreedingCoeff=0.9985;MLEAC=6;MLEAF=0.125;MQ=59.61;QD=32.8;SOR=1.249	1.493	arm
I	777171	T	A	2933.75	AC=6;AF=0.125;AN=48;DP=804;ExcessHet=0.0004;FS=0;InbreedingCoeff=0.9985;MLEAC=6;MLEAF=0.125;MQ=59.6;QD=29.55;SOR=1.044	1.493	arm
I	777193	C	T	2570.8	AC=6;AF=0.125;AN=48;DP=813;ExcessHet=0.0004;FS=0;InbreedingCoeff=0.9942;MLEAC=6;MLEAF=0.125;MQ=59.56;QD=25.55;SOR=0.914	1.493	arm
I	777197	G	C	2610.77	AC=6;AF=0.125;AN=48;DP=785;ExcessHet=0.0004;FS=0;InbreedingCoeff=0.997;MLEAC=6;MLEAF=0.125;MQ=59.53;QD=29.06;SOR=0.729	1.493	arm
I	777211	A	G	1791.77	AC=6;AF=0.125;AN=48;DP=768;ExcessHet=0.0004;FS=0;InbreedingCoeff=0.9966;MLEAC=6;MLEAF=0.125;MQ=59.46;QD=30.24;SOR=1.007	1.493	arm
I	777226	A	T	2259	AC=6;AF=0.125;AN=48;DP=752;ExcessHet=0.0004;FS=0;InbreedingCoeff=0.9789;MLEAC=6;MLEAF=0.125;MQ=59.53;QD=29.58;SOR=1.179	1.493	arm
I	777262	A	G	2844.88	AC=6;AF=0.125;AN=48;DP=770;ExcessHet=0.0004;FS=0;InbreedingCoeff=0.988;MLEAC=6;MLEAF=0.125;MQ=60;QD=27.67;SOR=0.725	1.493	arm
I	777271	A	G	2799.88	AC=6;AF=0.125;AN=48;DP=798;ExcessHet=0.0004;FS=0;InbreedingCoeff=0.988;MLEAC=6;MLEAF=0.125;MQ=60;QD=30.66;SOR=0.723	1.493	arm
I	777282	T	A	2530.77	AC=6;AF=0.125;AN=48;DP=794;ExcessHet=0.0004;FS=0;InbreedingCoeff=0.9968;MLEAC=6;MLEAF=0.125;MQ=60;QD=23.38;SOR=0.693	1.493	arm
I	777322	G	A	2326.8	AC=6;AF=0.125;AN=48;DP=804;ExcessHet=0.0004;FS=0;InbreedingCoeff=0.994;MLEAC=6;MLEAF=0.125;MQ=56.95;QD=30.96;SOR=0.933	1.493	arm
I	777334	C	T	2116.75	AC=6;AF=0.125;AN=48;DP=777;ExcessHet=0.0004;FS=0;InbreedingCoeff=0.9988;MLEAC=6;MLEAF=0.125;MQ=54.79;QD=28.86;SOR=0.922	1.493	arm
I	777359	G	C	1865.83	AC=6;AF=0.125;AN=48;DP=735;ExcessHet=0.0004;FS=0;InbreedingCoeff=0.9912;MLEAC=6;MLEAF=0.125;MQ=49.29;QD=33.11;SOR=0.941	1.493	arm
I	777362	C	T	1833.78	AC=6;AF=0.125;AN=48;DP=746;ExcessHet=0.0004;FS=0;InbreedingCoeff=0.9954;MLEAC=6;MLEAF=0.125;MQ=49.01;QD=30.49;SOR=0.892	1.493	arm
I	777363	A	T	1833.78	AC=6;AF=0.125;AN=48;DP=745;ExcessHet=0.0004;FS=0;InbreedingCoeff=0.9954;MLEAC=6;MLEAF=0.125;MQ=49.01;QD=30.92;SOR=0.892	1.493	arm
I	777366	A	T	1788.78	AC=6;AF=0.125;AN=48;DP=749;ExcessHet=0.0004;FS=0;InbreedingCoeff=0.9953;MLEAC=6;MLEAF=0.125;MQ=48.06;QD=33.09;SOR=0.968	1.493	arm
I	777371	G	A	1785.8	AC=6;AF=0.125;AN=48;DP=760;ExcessHet=0.0004;FS=0;InbreedingCoeff=0.9937;MLEAC=6;MLEAF=0.125;MQ=47.6;QD=31.38;SOR=1.022	1.493	arm
I	777381	C	T	1720.86	AC=6;AF=0.125;AN=48;DP=733;ExcessHet=0.0004;FS=0;InbreedingCoeff=0.9865;MLEAC=6;MLEAF=0.125;MQ=44.9;QD=36;SOR=0.902	1.493	arm
I	777395	C	G	2006.97	AC=6;AF=0.125;AN=48;DP=707;ExcessHet=0.0004;FS=0;InbreedingCoeff=0.9761;MLEAC=6;MLEAF=0.125;MQ=44.53;QD=28.03;SOR=0.829	1.493	arm
I	777397	T	G	2006.9	AC=6;AF=0.125;AN=48;DP=760;ExcessHet=0.0004;FS=0;InbreedingCoeff=0.9813;MLEAC=6;MLEAF=0.125;MQ=44.47;QD=27.97;SOR=0.737	1.493	arm
I	777398	T	G	1968.9	AC=6;AF=0.125;AN=48;DP=748;ExcessHet=0.0004;FS=0;InbreedingCoeff=0.9812;MLEAC=6;MLEAF=0.125;MQ=44.67;QD=32.35;SOR=0.836	1.493	arm
I	777399	C	G	1968.9	AC=6;AF=0.125;AN=48;DP=748;ExcessHet=0.0004;FS=0;InbreedingCoeff=0.9812;MLEAC=6;MLEAF=0.125;MQ=44.67;QD=35.29;SOR=0.836	1.493	arm
I	777624	C	A	678.41	AC=4;AF=0.083;AN=48;DP=692;ExcessHet=0.0031;FS=0;InbreedingCoeff=0.8822;MLEAC=3;MLEAF=0.063;MQ=55.94;QD=34.17;SOR=0.976	1.493	arm
I	777705	C	T	2498.94	AC=6;AF=0.125;AN=48;DP=715;ExcessHet=0.0004;FS=0;InbreedingCoeff=0.9286;MLEAC=6;MLEAF=0.125;MQ=60;QD=30.17;SOR=0.693	1.493	arm
I	777708	A	T	2544.86	AC=6;AF=0.125;AN=48;DP=723;ExcessHet=0.0004;FS=0;InbreedingCoeff=0.9865;MLEAC=6;MLEAF=0.125;MQ=60;QD=24.24;SOR=0.693	1.493	arm
I	777711	C	T	2589.79	AC=6;AF=0.125;AN=48;DP=729;ExcessHet=0.0004;FS=0;InbreedingCoeff=0.9919;MLEAC=6;MLEAF=0.125;MQ=60;QD=27.34;SOR=0.728	1.493	arm
I	777722	G	A	2405.75	AC=6;AF=0.125;AN=48;DP=769;ExcessHet=0.0004;FS=0;InbreedingCoeff=0.9966;MLEAC=6;MLEAF=0.125;MQ=60;QD=25.87;SOR=0.765	1.493	arm
I	777750	T	C	1862.74	AC=6;AF=0.125;AN=48;DP=745;ExcessHet=0.0004;FS=0;InbreedingCoeff=0.9962;MLEAC=6;MLEAF=0.125;MQ=60;QD=27.49;SOR=0.99	1.493	arm
I	777771	C	T	1917.74	AC=6;AF=0.125;AN=48;DP=733;ExcessHet=0.0004;FS=0;InbreedingCoeff=0.9966;MLEAC=6;MLEAF=0.125;MQ=60;QD=34.61;SOR=0.883	1.493	arm
I	777794	C	T	1904	AC=6;AF=0.125;AN=48;DP=721;ExcessHet=0.0004;FS=0;InbreedingCoeff=0.9854;MLEAC=6;MLEAF=0.125;MQ=59.12;QD=30.11;SOR=0.968	1.493	arm
I	777795	A	G	1949.06	AC=6;AF=0.125;AN=48;DP=719;ExcessHet=0.0004;FS=0;InbreedingCoeff=0.98;MLEAC=6;MLEAF=0.125;MQ=59.16;QD=33.61;SOR=0.954	1.493	arm
I	777803	A	C	1924.58	AC=6;AF=0.125;AN=48;DP=697;ExcessHet=0.0004;FS=0;InbreedingCoeff=0.9744;MLEAC=5;MLEAF=0.104;MQ=59.18;QD=21.98;SOR=0.892	1.493	arm
I	777815	G	A	2015.99	AC=6;AF=0.125;AN=48;DP=744;ExcessHet=0.0004;FS=0;InbreedingCoeff=0.9412;MLEAC=5;MLEAF=0.104;MQ=58.93;QD=33.03;SOR=0.836	1.493	arm
I	777834	G	A	871.08	AC=2;AF=0.042;AN=48;DP=763;ExcessHet=0.0464;FS=0;InbreedingCoeff=0.9877;MLEAC=2;MLEAF=0.042;MQ=57.85;QD=29.72;SOR=0.793	1.493	arm
I	777837	A	G	2058.74	AC=6;AF=0.125;AN=48;DP=767;ExcessHet=0.0004;FS=0;InbreedingCoeff=0.9954;MLEAC=6;MLEAF=0.125;MQ=58.49;QD=31.59;SOR=0.735	1.493	arm
I	777851	T	A	2238.77	AC=6;AF=0.125;AN=48;DP=740;ExcessHet=0.0004;FS=0;InbreedingCoeff=0.9925;MLEAC=6;MLEAF=0.125;MQ=58.61;QD=30.61;SOR=0.813	1.493	arm
I	777854	A	G	2238.77	AC=6;AF=0.125;AN=48;DP=743;ExcessHet=0.0004;FS=0;InbreedingCoeff=0.9924;MLEAC=6;MLEAF=0.125;MQ=58.55;QD=37.2;SOR=0.818	1.493	arm
I	777857	A	T	2236.77	AC=6;AF=0.125;AN=48;DP=746;ExcessHet=0.0004;FS=0;InbreedingCoeff=0.9924;MLEAC=6;MLEAF=0.125;MQ=58.61;QD=29.69;SOR=0.9	1.493	arm
I	777858	T	C	2281.77	AC=6;AF=0.125;AN=48;DP=741;ExcessHet=0.0004;FS=0;InbreedingCoeff=0.9922;MLEAC=6;MLEAF=0.125;MQ=58.58;QD=25.09;SOR=0.952	1.493	arm
I	777860	T	G	2236.77	AC=6;AF=0.125;AN=48;DP=744;ExcessHet=0.0004;FS=0;InbreedingCoeff=0.9923;MLEAC=6;MLEAF=0.125;MQ=58.61;QD=30.54;SOR=0.994	1.493	arm
I	777871	G	A	2103.75	AC=6;AF=0.125;AN=48;DP=756;ExcessHet=0.0004;FS=0;InbreedingCoeff=0.9971;MLEAC=6;MLEAF=0.125;MQ=58.22;QD=25.56;SOR=1.007	1.493	arm
I	777903	C	T	2295.94	AC=6;AF=0.125;AN=48;DP=741;ExcessHet=0.0004;FS=0;InbreedingCoeff=0.9822;MLEAC=6;MLEAF=0.125;MQ=59.12;QD=29.62;SOR=0.9	1.493	arm
I	777909	A	T	2180.07	AC=6;AF=0.125;AN=48;DP=745;ExcessHet=0.0004;FS=0;InbreedingCoeff=0.9731;MLEAC=6;MLEAF=0.125;MQ=59.09;QD=30.83;SOR=1.007	1.493	arm
I	777911	T	C	2188.03	AC=6;AF=0.125;AN=48;DP=760;ExcessHet=0.0004;FS=0;InbreedingCoeff=0.9247;MLEAC=6;MLEAF=0.125;MQ=59.07;QD=34.76;SOR=1.067	1.493	arm
I	777932	A	G	3183.75	AC=6;AF=0.125;AN=48;DP=781;ExcessHet=0.0004;FS=0;InbreedingCoeff=0.9989;MLEAC=6;MLEAF=0.125;MQ=60;QD=32.22;SOR=0.957	1.493	arm
I	777942	T	C	3183.78	AC=6;AF=0.125;AN=48;DP=793;ExcessHet=0.0004;FS=0;InbreedingCoeff=0.9963;MLEAC=6;MLEAF=0.125;MQ=60;QD=23.8;SOR=0.904	1.493	arm
I	777960	C	T	3011.74	AC=6;AF=0.125;AN=48;DP=807;ExcessHet=0.0004;FS=0;InbreedingCoeff=0.9992;MLEAC=6;MLEAF=0.125;MQ=60;QD=28.04;SOR=0.88	1.493	arm
I	778394	T	C	2501.01	AC=6;AF=0.125;AN=48;DP=714;ExcessHet=0.0004;FS=0;InbreedingCoeff=0.9776;MLEAC=6;MLEAF=0.125;MQ=60;QD=33.17;SOR=0.886	1.493	arm
I	778439	C	G	2301.25	AC=6;AF=0.125;AN=48;DP=697;ExcessHet=0.0004;FS=0;InbreedingCoeff=0.9626;MLEAC=6;MLEAF=0.125;MQ=60;QD=28.63;SOR=0.693	1.493	arm
I	778463	A	G	2496.8	AC=6;AF=0.125;AN=48;DP=755;ExcessHet=0.0004;FS=0;InbreedingCoeff=0.9941;MLEAC=6;MLEAF=0.125;MQ=60;QD=30.58;SOR=1.197	1.493	arm
I	778499	A	G	2684.77	AC=6;AF=0.125;AN=48;DP=740;ExcessHet=0.0004;FS=0;InbreedingCoeff=0.9967;MLEAC=6;MLEAF=0.125;MQ=60;QD=32.45;SOR=1.681	1.493	arm
I	778535	A	T	3662.26	AC=6;AF=0.125;AN=48;DP=743;ExcessHet=0.0004;FS=0;InbreedingCoeff=0.9584;MLEAC=6;MLEAF=0.125;MQ=60;QD=23.19;SOR=1.048	1.493	arm
I	778541	G	A	3622.01	AC=6;AF=0.125;AN=48;DP=733;ExcessHet=0.0004;FS=0;InbreedingCoeff=0.9778;MLEAC=6;MLEAF=0.125;MQ=60;QD=28.31;SOR=0.941	1.493	arm
I	778568	G	T	1186.35	AC=2;AF=0.042;AN=48;BaseQRankSum=-1.377;DP=734;ExcessHet=0.0464;FS=0;InbreedingCoeff=0.8363;MLEAC=2;MLEAF=0.042;MQ=60;MQRankSum=0;QD=33.75;ReadPosRankSum=1.34;SOR=0.643	1.493	arm
I	778606	A	G	2516	AC=6;AF=0.125;AN=48;BaseQRankSum=1.75;DP=754;ExcessHet=0.0004;FS=0;InbreedingCoeff=0.9783;MLEAC=6;MLEAF=0.125;MQ=58.81;MQRankSum=2;QD=28.81;ReadPosRankSum=1.14;SOR=0.337	1.493	arm
I	778621	T	A	2677.38	AC=6;AF=0.125;AN=48;DP=776;ExcessHet=0.0004;FS=0;InbreedingCoeff=0.9522;MLEAC=6;MLEAF=0.125;MQ=57.99;QD=25.95;SOR=1.244	1.493	arm
I	778695	A	G	3057.13	AC=8;AF=0.167;AN=48;DP=608;ExcessHet=0.0001;FS=0;InbreedingCoeff=0.9665;MLEAC=8;MLEAF=0.167;MQ=52.97;QD=35.12;SOR=0.723	1.493	arm
I	778713	T	G	1884.64	AC=6;AF=0.125;AN=48;DP=426;ExcessHet=0.0004;FS=0;InbreedingCoeff=0.7273;MLEAC=7;MLEAF=0.146;MQ=49.94;QD=30.6;SOR=0.941	1.493	arm
I	778793	G	A	2498.8	AC=6;AF=0.125;AN=48;DP=634;ExcessHet=0.0004;FS=0;InbreedingCoeff=0.9941;MLEAC=6;MLEAF=0.125;MQ=58.98;QD=27.81;SOR=1.262	1.493	arm
I	778794	A	G	2464.63	AC=6;AF=0.125;AN=48;DP=638;ExcessHet=0.0004;FS=0;InbreedingCoeff=0.9083;MLEAC=6;MLEAF=0.125;MQ=59;QD=34.43;SOR=1.199	1.493	arm
I	779868	A	T	267.04	AC=6;AF=0.125;AN=48;DP=743;ExcessHet=0.0004;FS=0;InbreedingCoeff=0.8754;MLEAC=4;MLEAF=0.083;MQ=33.71;QD=28.71;SOR=1.179	1.493	arm
I	780539	G	A	407.06	AC=6;AF=0.125;AN=48;DP=611;ExcessHet=0.0004;FS=0;InbreedingCoeff=0.9144;MLEAC=4;MLEAF=0.083;MQ=55.2;QD=36.94;SOR=2.494	1.493	arm
I	780554	T	A	520.85	AC=6;AF=0.125;AN=48;DP=592;ExcessHet=0.0004;FS=0;InbreedingCoeff=0.9194;MLEAC=5;MLEAF=0.104;MQ=53.08;QD=29.3;SOR=2.985	1.493	arm
I	780565	G	A	935.6	AC=6;AF=0.125;AN=48;DP=588;ExcessHet=0.0004;FS=0;InbreedingCoeff=0.9671;MLEAC=5;MLEAF=0.104;MQ=51.3;QD=33.8;SOR=2.093	1.493	arm
I	780578	A	C	1204.48	AC=6;AF=0.125;AN=48;DP=531;ExcessHet=0.0004;FS=0;InbreedingCoeff=0.9821;MLEAC=5;MLEAF=0.104;MQ=52.64;QD=28.65;SOR=1.981	1.493	arm
I	780583	A	T	1459	AC=6;AF=0.125;AN=48;DP=560;ExcessHet=0.0004;FS=0;InbreedingCoeff=0.9741;MLEAC=6;MLEAF=0.125;MQ=53.9;QD=27.57;SOR=2.093	1.493	arm
I	780587	C	T	1495.24	AC=6;AF=0.125;AN=48;DP=586;ExcessHet=0.0004;FS=0;InbreedingCoeff=0.9584;MLEAC=6;MLEAF=0.125;MQ=55.07;QD=34.73;SOR=1.547	1.493	arm
I	780673	T	C	1827.95	AC=6;AF=0.125;AN=48;DP=484;ExcessHet=0.0004;FS=0;InbreedingCoeff=0.9197;MLEAC=6;MLEAF=0.125;MQ=59.79;QD=32.62;SOR=0.776	1.493	arm
I	780704	A	C	1590	AC=6;AF=0.125;AN=48;DP=470;ExcessHet=0.0004;FS=0;InbreedingCoeff=0.9174;MLEAC=6;MLEAF=0.125;MQ=58.58;QD=28.35;SOR=0.746	1.493	arm
I	780708	G	A	1590.02	AC=6;AF=0.125;AN=48;DP=459;ExcessHet=0.0004;FS=0;InbreedingCoeff=0.9166;MLEAC=6;MLEAF=0.125;MQ=58.55;QD=28.99;SOR=0.804	1.493	arm
I	780709	T	A	1590.02	AC=6;AF=0.125;AN=48;DP=449;ExcessHet=0.0004;FS=0;InbreedingCoeff=0.9163;MLEAC=6;MLEAF=0.125;MQ=58.55;QD=30.15;SOR=0.804	1.493	arm
I	780713	T	C	1616.52	AC=6;AF=0.125;AN=48;DP=451;ExcessHet=0.0004;FS=0;InbreedingCoeff=0.9395;MLEAC=6;MLEAF=0.125;MQ=58.51;QD=27.94;SOR=0.869	1.493	arm
I	780719	G	A	1562.39	AC=6;AF=0.125;AN=48;DP=473;ExcessHet=0.0004;FS=0;InbreedingCoeff=0.9483;MLEAC=6;MLEAF=0.125;MQ=57.84;QD=30.92;SOR=0.746	1.493	arm
I	780749	A	G	1225.63	AC=6;AF=0.125;AN=48;DP=444;ExcessHet=0.0004;FS=0;InbreedingCoeff=0.8805;MLEAC=6;MLEAF=0.125;MQ=53.18;QD=27.43;SOR=0.752	1.493	arm
I	780766	G	A	1015.15	AC=6;AF=0.125;AN=48;DP=413;ExcessHet=0.0004;FS=0;InbreedingCoeff=0.8097;MLEAC=6;MLEAF=0.125;MQ=50.15;QD=28.85;SOR=0.765	1.493	arm
I	780797	G	T	825.99	AC=6;AF=0.125;AN=48;BaseQRankSum=1.75;DP=357;ExcessHet=0.0004;FS=4.771;InbreedingCoeff=0.7732;MLEAC=6;MLEAF=0.125;MQ=45.87;MQRankSum=-1.12;QD=34.42;ReadPosRankSum=1.58;SOR=1.561	1.493	arm
I	780821	C	A	685.22	AC=6;AF=0.125;AN=48;DP=379;ExcessHet=0.0004;FS=0;InbreedingCoeff=0.7956;MLEAC=5;MLEAF=0.104;MQ=43.92;QD=30.02;SOR=1.292	1.493	arm
I	780916	C	A	598.82	AC=6;AF=0.125;AN=48;DP=384;ExcessHet=0.0004;FS=0;InbreedingCoeff=0.8704;MLEAC=5;MLEAF=0.104;MQ=46.16;QD=32.76;SOR=3.126	1.493	arm
I	780921	T	A	565.35	AC=6;AF=0.125;AN=48;DP=402;ExcessHet=0.0004;FS=0;InbreedingCoeff=0.8679;MLEAC=5;MLEAF=0.104;MQ=46.57;QD=24.95;SOR=3.912	1.493	arm
I	781003	G	A	1785.45	AC=6;AF=0.125;AN=48;DP=396;ExcessHet=0.0004;FS=0;InbreedingCoeff=0.8134;MLEAC=5;MLEAF=0.104;MQ=56.65;QD=34.56;SOR=0.954	1.493	arm
I	781007	C	T	1839.36	AC=6;AF=0.125;AN=48;DP=401;ExcessHet=0.0004;FS=0;InbreedingCoeff=0.8201;MLEAC=5;MLEAF=0.104;MQ=56.22;QD=33.64;SOR=0.954	1.493	arm
I	781010	T	A	1884.37	AC=6;AF=0.125;AN=48;DP=399;ExcessHet=0.0004;FS=0;InbreedingCoeff=0.8193;MLEAC=5;MLEAF=0.104;MQ=55.31;QD=27.09;SOR=1.005	1.493	arm
I	781014	T	G	1884.22	AC=6;AF=0.125;AN=48;DP=397;ExcessHet=0.0004;FS=0;InbreedingCoeff=0.8314;MLEAC=5;MLEAF=0.104;MQ=55.31;QD=28.84;SOR=1.005	1.493	arm
I	781019	G	A	2199.27	AC=6;AF=0.125;AN=48;DP=402;ExcessHet=0.0004;FS=0;InbreedingCoeff=0.8278;MLEAC=5;MLEAF=0.104;MQ=54.29;QD=20.44;SOR=0.784	1.493	arm
I	781028	T	G	2333.99	AC=6;AF=0.125;AN=48;DP=424;ExcessHet=0.0004;FS=0;InbreedingCoeff=0.838;MLEAC=5;MLEAF=0.104;MQ=51.18;QD=32.58;SOR=1.27	1.493	arm
I	781038	G	A	1386.89	AC=6;AF=0.125;AN=48;DP=420;ExcessHet=0.0004;FS=0;InbreedingCoeff=0.881;MLEAC=5;MLEAF=0.104;MQ=53.76;QD=34.39;SOR=0.892	1.493	arm
I	781039	C	A	1386.45	AC=6;AF=0.125;AN=48;DP=420;ExcessHet=0.0004;FS=0;InbreedingCoeff=0.9031;MLEAC=5;MLEAF=0.104;MQ=53.54;QD=26.57;SOR=0.826	1.493	arm
I	781046	C	A	1161.17	AC=6;AF=0.125;AN=48;DP=449;ExcessHet=0.0004;FS=0;InbreedingCoeff=0.9223;MLEAC=5;MLEAF=0.104;MQ=52.77;QD=33.68;SOR=0.922	1.493	arm
I	781050	A	T	1073.12	AC=6;AF=0.125;AN=48;DP=447;ExcessHet=0.0004;FS=0;InbreedingCoeff=0.8893;MLEAC=5;MLEAF=0.104;MQ=53.24;QD=30.71;SOR=0.941	1.493	arm
I	781056	C	T	983	AC=6;AF=0.125;AN=48;DP=457;ExcessHet=0.0004;FS=0;InbreedingCoeff=0.898;MLEAC=5;MLEAF=0.104;MQ=52.26;QD=28.77;SOR=1.23	1.493	arm
I	781057	A	C	940.25	AC=6;AF=0.125;AN=48;DP=457;ExcessHet=0.0004;FS=0;InbreedingCoeff=0.8707;MLEAC=5;MLEAF=0.104;MQ=51.85;QD=29.84;SOR=1.402	1.493	arm
I	781068	G	T	612.09	AC=6;AF=0.125;AN=48;DP=458;ExcessHet=0.0004;FS=0;InbreedingCoeff=0.8811;MLEAC=5;MLEAF=0.104;MQ=48.83;QD=34.68;SOR=1.473	1.493	arm
[truncated: 395,516 more rows]
