# Supplementary material for: Selfing is the safest sex for Caenorhabditis tropicalis
Source: eLife. 2021 Jan 11;10:e62587. doi: 10.7554/eLife.62587 (PMC7853720; doi:10.7554/eLife.62587)
Supplement: Supplementary file 6. [file elife-62587-supp6.tsv.zip › caeno_orthogroups.tsv]

Orthogroup,JU1373,NIC58,briggsae,elegans,inopinata,remanei
OG0000000,"","","","","Sp34_10004300.t1, Sp34_10004600.t1, Sp34_10022900.t1, Sp34_10051200.t1, Sp34_10052200.t1, Sp34_10080400.t1, Sp34_10099700.t1, Sp34_10102900.t1, Sp34_10106200.t1, Sp34_10106300.t1, Sp34_10113800.t1, Sp34_10113900.t1, Sp34_10125900.t1, Sp34_10141800.t1, Sp34_10143500.t1, Sp34_10149900.t1, Sp34_10156300.t1, Sp34_10157300.t1, Sp34_10161300.t1, Sp34_10171000.t1, Sp34_10171100.t1…
OG0000001,JU1373.g15860.t1,"",CBG27381,"","Sp34_10001400.t1, Sp34_10042800.t1, Sp34_10044500.t1, Sp34_10074600.t1, Sp34_10076900.t1, Sp34_10077000.t1, Sp34_10095000.t1, Sp34_10100800.t1, Sp34_10103200.t1, Sp34_10105800.t1, Sp34_10108800.t1, Sp34_10112100.t1, Sp34_10120100.t1, Sp34_10122300.t1, Sp34_10127100.t1, Sp34_10131100.t1, Sp34_10148900.t1, Sp34_10167010.t1, Sp34_10170300.t1, Sp34_10173500.…
OG0000002,"","",CBG08681,chrV_pilon.g14167,"Sp34_10026600.t1, Sp34_10094700.t1, Sp34_10102300.t1, Sp34_10103500.t1, Sp34_10104600.t1, Sp34_10126000.t1, Sp34_10126900.t1, Sp34_10128000.t1, Sp34_10129600.t1, Sp34_10167700.t1, Sp34_10175500.t1, Sp34_10224600.t1, Sp34_10255800.t1, Sp34_10263300.t1, Sp34_20014000.t1, Sp34_20016000.t1, Sp34_20053600.t1, Sp34_20062300.t1, Sp34_20068200.t1, Sp34_20096800…
OG0000003,"","","","","Sp34_10008400.t1, Sp34_10050900.t1, Sp34_10055400.t1, Sp34_10055500.t1, Sp34_10060810.t1, Sp34_10061600.t1, Sp34_10076800.t1, Sp34_10122700.t1, Sp34_10136700.t1, Sp34_10136800.t1, Sp34_10181900.t1, Sp34_10254900.t1, Sp34_10273200.t1, Sp34_10301600.t1, Sp34_10325300.t1, Sp34_20016200.t1, Sp34_20070700.t1, Sp34_20084000.t1, Sp34_20090000.t1, Sp34_20094700.t1, Sp34_20120700.t1…
OG0000004,"","","","","Sp34_10008100.t1, Sp34_10008200.t1, Sp34_10035000.t1, Sp34_10050400.t1, Sp34_10069200.t1, Sp34_10085500.t1, Sp34_10089400.t1, Sp34_10095200.t1, Sp34_10095500.t1, Sp34_10115700.t1, Sp34_10118300.t1, Sp34_10128100.t1, Sp34_10129200.t1, Sp34_10132400.t1, Sp34_10133600.t1, Sp34_10142000.t1, Sp34_10147700.t1, Sp34_10154500.t1, Sp34_10158900.t1, Sp34_10199600.t1, Sp34_10200400.t1…
OG0000005,"","","","","Sp34_10036000.t1, Sp34_10038300.t1, Sp34_10070200.t1, Sp34_10107400.t1, Sp34_10129300.t1, Sp34_10133300.t1, Sp34_10135500.t1, Sp34_10148600.t1, Sp34_10159200.t1, Sp34_10160300.t1, Sp34_10175610.t1, Sp34_10213200.t1, Sp34_10264300.t1, Sp34_10289100.t1, Sp34_10321100.t1, Sp34_10321900.t1, Sp34_20002200.t1, Sp34_20006700.t1, Sp34_20018000.t1, Sp34_20046800.t1, Sp34_20092900.t1…
OG0000006,"","","","","Sp34_10082800.t1, Sp34_10101700.t1, Sp34_10102200.t1, Sp34_10120700.t1, Sp34_10124200.t1, Sp34_10131700.t1, Sp34_10132200.t1, Sp34_10136300.t1, Sp34_10145900.t1, Sp34_10161900.t1, Sp34_10172100.t1, Sp34_10211900.t1, Sp34_10219300.t1, Sp34_10246700.t1, Sp34_10248800.t1, Sp34_10302900.t1, Sp34_10333200.t1, Sp34_20106400.t1, Sp34_20124300.t1, Sp34_20125800.t1, Sp34_20126000.t1…
OG0000007,"JU1373.g15589.t1, JU1373.g15912.t1, JU1373.g15913.t1, JU1373.g15960.t1, JU1373.g15963.t1, JU1373.g15964.t1, JU1373.g15965.t1, JU1373.g15978.t1, JU1373.g15979.t1, JU1373.g15980.t1, JU1373.g15981.t1, JU1373.g15983.t1, JU1373.g15986.t1","NIC58.g5566.t1, NIC58.g5569.t1, NIC58.g5571.t1, NIC58.g5572.t1, NIC58.g5577.t1, NIC58.g5587.t1, NIC58.g5588.t1, NIC58.g5591.t1, NIC58.g5632.t1, NIC58.g56…
OG0000008,"JU1373.g11568.t1, JU1373.g11570.t1, JU1373.g14092.t1, JU1373.g14093.t1, JU1373.g14094.t1, JU1373.g14572.t1, JU1373.g15013.t1, JU1373.g15201.t1, JU1373.g15441.t1, JU1373.g15624.t1, JU1373.g15672.t1, JU1373.g15681.t1, JU1373.g15752.t1, JU1373.g16616.t1, JU1373.g16802.t1, JU1373.g3049.t1, JU1373.g3080.t1, JU1373.g4858.t1, JU1373.g6005.t1","NIC58.g1229.t1, NIC58.g20507.t1, NIC58.g20509.t1,…
OG0000009,"JU1373.g1058.t1, JU1373.g1069.t1, JU1373.g1113.t1, JU1373.g14053.t1, JU1373.g19648.t1, JU1373.g209.t1, JU1373.g216.t1, JU1373.g410.t1, JU1373.g6185.t1, JU1373.g623.t1, JU1373.g926.t1, JU1373.g927.t1","NIC58.g11429.t1, NIC58.g3407.t1, NIC58.g3453.t1, NIC58.g3454.t1, NIC58.g3464.t1, NIC58.g3595.t1, NIC58.g3596.t1, NIC58.g3909.t1, NIC58.g4134.t1, NIC58.g4138.t1, NIC58.g8555.t1","CBG04702,…
OG0000010,"","","","","Sp34_10040300.t1, Sp34_10061100.t1, Sp34_10063900.t1, Sp34_10092700.t1, Sp34_10131500.t1, Sp34_10152900.t1, Sp34_10153800.t1, Sp34_10215800.t1, Sp34_10215900.t1, Sp34_10243710.t1, Sp34_10334100.t1, Sp34_20144000.t1, Sp34_20159600.t1, Sp34_20159700.t1, Sp34_20184800.t1, Sp34_20193800.t1, Sp34_20199600.t1, Sp34_20226900.t1, Sp34_20232200.t1, Sp34_20233500.t1, Sp34_20234000.t1…
OG0000011,"","","","","Sp34_10095100.t1, Sp34_10103100.t1, Sp34_10105900.t1, Sp34_10108700.t1, Sp34_10120200.t1, Sp34_10122400.t1, Sp34_10166900.t1, Sp34_10170200.t1, Sp34_10173400.t1, Sp34_10176100.t1, Sp34_10181100.t1, Sp34_10186900.t1, Sp34_10341700.t1, Sp34_20052100.t1, Sp34_20079700.t1, Sp34_20155200.t1, Sp34_20160900.t1, Sp34_20166400.t1, Sp34_20189800.t1, Sp34_20197100.t1, Sp34_20237500.t1…
OG0000012,"JU1373.g12229.t1, JU1373.g12824.t1, JU1373.g12825.t1, JU1373.g14755.t1, JU1373.g16800.t1, JU1373.g176.t1, JU1373.g177.t1, JU1373.g178.t1, JU1373.g179.t1, JU1373.g180.t1, JU1373.g181.t1, JU1373.g182.t1, JU1373.g183.t1, JU1373.g184.t1, JU1373.g185.t1, JU1373.g188.t1, JU1373.g192.t1, JU1373.g575.t1, JU1373.g624.t1, JU1373.g625.t1, JU1373.g626.t1, JU1373.g627.t1, JU1373.g628.t1, JU1373.g62…
OG0000013,"","","","","Sp34_10079600.t1, Sp34_10098800.t1, Sp34_10113000.t1, Sp34_10167800.t1, Sp34_10180600.t1, Sp34_10182800.t1, Sp34_10189900.t1, Sp34_10208600.t1, Sp34_10219600.t1, Sp34_10219700.t1, Sp34_10229500.t1, Sp34_10260300.t1, Sp34_20025300.t1, Sp34_20062800.t1, Sp34_20064800.t1, Sp34_20145400.t1, Sp34_20152300.t1, Sp34_20160200.t1, Sp34_20160300.t1, Sp34_20178400.t1, Sp34_20192000.t1…
OG0000014,"JU1373.g11292.t1, JU1373.g4668.t1, JU1373.g4669.t1, JU1373.g4670.t1, JU1373.g4671.t1, JU1373.g4672.t1, JU1373.g4673.t1, JU1373.g4674.t1, JU1373.g4675.t1, JU1373.g4676.t1, JU1373.g4678.t1, JU1373.g4695.t1, JU1373.g4696.t1, JU1373.g4700.t1, JU1373.g5791.t1, JU1373.g5792.t1, JU1373.g5883.t1, JU1373.g881.t1, JU1373.g883.t1","NIC58.g1386.t1, NIC58.g1390.t1, NIC58.g1391.t1, NIC58.g1409.t1, N…
OG0000015,"","","","","Sp34_10055200.t1, Sp34_10069600.t1, Sp34_10138900.t1, Sp34_10142110.t1, Sp34_10146900.t1, Sp34_10183600.t1, Sp34_10193100.t1, Sp34_10206200.t1, Sp34_10266100.t1, Sp34_10280300.t1, Sp34_20097810.t1, Sp34_20106100.t1, Sp34_20115200.t1, Sp34_20131400.t1, Sp34_20136900.t1, Sp34_20156200.t1, Sp34_20193500.t1, Sp34_20208400.t1, Sp34_20225100.t1, Sp34_20241200.t1, Sp34_20244800.t1…
OG0000016,"","","","","","KAF1746297.1, KAF1753826.1, KAF1755697.1, KAF1762865.1, KAF1762866.1, KAF1768333.1, KAF1768334.1, KAF1771108.1, KAF1771118.1, KAF1771155.1, KAF1771162.1, KAF1771165.1, KAF1771168.1, KAF1771172.1, KAF1771174.1, KAF1771175.1, KAF1771179.1, KAF1771181.1, KAF1771182.1, KAF1771183.1, KAF1771184.1, KAF1771185.1, KAF1771187.1, KAF1771188.1, KAF1771189.1, KAF1771190.1, KAF177119…
OG0000017,"JU1373.g14722.t1, JU1373.g15588.t1, JU1373.g15595.t1, JU1373.g15975.t1, JU1373.g15976.t1, JU1373.g15977.t1, JU1373.g16005.t1, JU1373.g16029.t1, JU1373.g16030.t1, JU1373.g16271.t1, JU1373.g16272.t1, JU1373.g16273.t1, JU1373.g16274.t1, JU1373.g16275.t1, JU1373.g16277.t1, JU1373.g16278.t1","NIC58.g5280.t1, NIC58.g5281.t1, NIC58.g5283.t1, NIC58.g5284.t1, NIC58.g5285.t1, NIC58.g5286.t1, NIC…
OG0000018,"","","","","Sp34_10089100.t1, Sp34_10130600.t1, Sp34_10134400.t1, Sp34_10183800.t1, Sp34_20013200.t1, Sp34_20090800.t1, Sp34_20094100.t1, Sp34_20107900.t1, Sp34_20155000.t1, Sp34_20160400.t1, Sp34_20173400.t1, Sp34_20175600.t1, Sp34_20208900.t1, Sp34_20212700.t1, Sp34_20215200.t1, Sp34_20230700.t1, Sp34_20239600.t1, Sp34_20241300.t1, Sp34_20278400.t1, Sp34_20333200.t1, Sp34_30073900.t1…
OG0000019,"JU1373.g10496.t1, JU1373.g10581.t1, JU1373.g12302.t1, JU1373.g1343.t1, JU1373.g16143.t1, JU1373.g16656.t1, JU1373.g16659.t1, JU1373.g17072.t1, JU1373.g18038.t1, JU1373.g19427.t1, JU1373.g2053.t1, JU1373.g3101.t1, JU1373.g3462.t1, JU1373.g3600.t1, JU1373.g4016.t1, JU1373.g4141.t1, JU1373.g4198.t1, JU1373.g4417.t1, JU1373.g4870.t1, JU1373.g4873.t1, JU1373.g5004.t1, JU1373.g5674.t1, JU137…
OG0000020,"JU1373.g11376.t1, JU1373.g12077.t1, JU1373.g12776.t1, JU1373.g276.t1, JU1373.g277.t1, JU1373.g278.t1, JU1373.g279.t1, JU1373.g280.t1, JU1373.g281.t1, JU1373.g282.t1, JU1373.g286.t1, JU1373.g288.t1, JU1373.g290.t1, JU1373.g297.t1, JU1373.g299.t1, JU1373.g300.t1, JU1373.g301.t1, JU1373.g302.t1, JU1373.g303.t1, JU1373.g304.t1, JU1373.g305.t1, JU1373.g306.t1, JU1373.g307.t1, JU1373.g308.t1…
OG0000021,"","",CBG26930,"chrIII_pilon.g6685, chrIII_pilon.g6704, chrIII_pilon.g6852.1, chrIII_pilon.g6853, chrIII_pilon.g6854, chrIII_pilon.g6855.1, chrIII_pilon.g6856, chrIII_pilon.g6857.1, chrIII_pilon.g6860, chrIII_pilon.g6861, chrIII_pilon.g6862, chrIII_pilon.g6902, chrIII_pilon.g6904, chrIII_pilon.g6905, chrIII_pilon.g6906, chrIII_pilon.g6907, chrIII_pilon.g6915, chrIII_pilon.g6916, chrIII_…
OG0000022,"","","","","","KAF1745994.1, KAF1745999.1, KAF1746463.1, KAF1746501.1, KAF1747696.1, KAF1754253.1, KAF1758823.1, KAF1764068.1, KAF1767270.1, KAF1767285.1, KAF1767287.1, KAF1767289.1, KAF1767293.1, KAF1767300.1, KAF1767354.1, KAF1767356.1, KAF1767357.1, KAF1767358.1, KAF1767359.1, KAF1767362.1, KAF1767367.1, KAF1767370.1, KAF1767684.1, KAF1767727.1, KAF1767744.1, KAF1767745.1, KAF176774…
OG0000023,"JU1373.g3517.t1, JU1373.g3521.t1, JU1373.g3522.t1, JU1373.g3523.t1, JU1373.g3525.t1, JU1373.g3530.t1, JU1373.g3531.t1, JU1373.g3532.t1, JU1373.g3540.t1, JU1373.g3541.t1, JU1373.g3550.t1, JU1373.g3553.t1, JU1373.g3554.t1, JU1373.g3555.t1, JU1373.g3556.t1, JU1373.g3557.t1, JU1373.g3558.t1, JU1373.g3559.t1, JU1373.g3565.t1, JU1373.g3566.t1, JU1373.g3567.t1, JU1373.g3568.t1, JU1373.g3569.t…
OG0000024,"","","CBG14554, CBG22131","chrV_pilon.g13964, chrV_pilon.g13965","Sp34_10152800.t1, Sp34_10181400.t1, Sp34_10196500.t1, Sp34_10196600.t1, Sp34_10196700.t1, Sp34_10196800.t1, Sp34_10202700.t1, Sp34_10205700.t1, Sp34_10206800.t1, Sp34_10206900.t1, Sp34_10207000.t1, Sp34_10207100.t1, Sp34_10207200.t1, Sp34_10209000.t1, Sp34_10209100.t1, Sp34_10209200.t1, Sp34_10269500.t1, Sp34_10334300.t1…
OG0000025,"","","","chrIII_pilon.g9159.1, chrII_pilon.g3225.1, chrII_pilon.g3397.1, chrII_pilon.g3398, chrII_pilon.g3400, chrII_pilon.g3401, chrII_pilon.g3402, chrII_pilon.g3403, chrII_pilon.g3404, chrII_pilon.g3444.1, chrII_pilon.g5047, chrII_pilon.g6401, chrIV_pilon.g10311, chrIV_pilon.g10313, chrIV_pilon.g12346, chrIV_pilon.g12359.1, chrIV_pilon.g12461, chrI_pilon.g2357, chrI_pilon.g2361.1, ch…
OG0000026,"JU1373.g10609.t1, JU1373.g10868.t1, JU1373.g7871.t1, JU1373.g7872.t1, JU1373.g7873.t1, JU1373.g7933.t1, JU1373.g7934.t1, JU1373.g7939.t1, JU1373.g7940.t1, JU1373.g7941.t1, JU1373.g7942.t1, JU1373.g7943.t1, JU1373.g7944.t1, JU1373.g7945.t1, JU1373.g7947.t1, JU1373.g7948.t1, JU1373.g7949.t1, JU1373.g7952.t1, JU1373.g7954.t1, JU1373.g7955.t1, JU1373.g7956.t1, JU1373.g7957.t1, JU1373.g7958…
OG0000027,"JU1373.g13182.t1, JU1373.g13187.t1, JU1373.g14202.t1, JU1373.g1424.t1, JU1373.g17703.t1, JU1373.g17777.t1, JU1373.g18742.t1, JU1373.g18776.t1, JU1373.g5321.t1, JU1373.g8195.t1, JU1373.g9521.t1","NIC58.g10898.t1, NIC58.g12319.t1, NIC58.g12352.t1, NIC58.g16519.t1, NIC58.g1870.t1, NIC58.g1875.t1, NIC58.g18911.t1, NIC58.g2827.t1, NIC58.g2905.t1, NIC58.g756.t1, NIC58.g760.t1, NIC58.g8710.t1…
OG0000028,"JU1373.g16235.t1, JU1373.g16236.t1, JU1373.g16238.t1, JU1373.g16239.t1, JU1373.g16313.t1, JU1373.g16316.t1, JU1373.g16317.t1, JU1373.g16318.t1, JU1373.g16319.t1, JU1373.g16320.t1, JU1373.g16321.t1, JU1373.g16323.t1, JU1373.g16326.t1, JU1373.g16329.t1, JU1373.g16330.t1, JU1373.g16331.t1, JU1373.g16333.t1, JU1373.g16339.t1, JU1373.g16342.t1, JU1373.g16343.t1, JU1373.g16344.t1","NIC58.g51…
OG0000029,"JU1373.g13595.t1, JU1373.g19409.t1, JU1373.g19411.t1, JU1373.g19412.t1, JU1373.g5100.t1, JU1373.g5101.t1, JU1373.g5102.t1, JU1373.g5103.t1, JU1373.g5104.t1, JU1373.g5105.t1, JU1373.g5107.t1, JU1373.g5108.t1, JU1373.g5109.t1","NIC58.g11683.t1, NIC58.g11684.t1, NIC58.g11686.t1, NIC58.g2288.t1, NIC58.g969.t1, NIC58.g970.t1, NIC58.g971.t1, NIC58.g973.t1, NIC58.g974.t1, NIC58.g975.t1, NIC58…
OG0000030,"JU1373.g1024.t1, JU1373.g10596.t1, JU1373.g10816.t1, JU1373.g12071.t1, JU1373.g12141.t1, JU1373.g19309.t1, JU1373.g657.t1, JU1373.g661.t1, JU1373.g662.t1, JU1373.g677.t1, JU1373.g679.t1, JU1373.g680.t1, JU1373.g706.t1, JU1373.g719.t1, JU1373.g722.t1, JU1373.g723.t1, JU1373.g724.t1, JU1373.g725.t1, JU1373.g726.t1, JU1373.g727.t1, JU1373.g728.t1, JU1373.g730.t1, JU1373.g731.t1, JU1373.g7…
OG0000031,"JU1373.g1160.t1, JU1373.g12219.t1","NIC58.g3066.t1, NIC58.g3353.t1, NIC58.g3364.t1","CBG27040, CBG27041, CBG27110, CBG27374","","Sp34_10022700.t1, Sp34_10182900.t1, Sp34_10192400.t1, Sp34_10229310.t1, Sp34_10244200.t1, Sp34_10334400.t1, Sp34_20096710.t1, Sp34_20135800.t1, Sp34_20156400.t1, Sp34_20163400.t1, Sp34_20182400.t1, Sp34_20189300.t1, Sp34_20191400.t1, Sp34_20206000.t1, Sp34_20…
OG0000032,"JU1373.g3900.t1, JU1373.g3901.t1","",CBG10117,"","Sp34_10071700.t1, Sp34_10101000.t1, Sp34_10155500.t1, Sp34_10215600.t1, Sp34_10223200.t1, Sp34_10317800.t1, Sp34_10321800.t1, Sp34_20049600.t1, Sp34_20094620.t1, Sp34_20135600.t1, Sp34_20163100.t1, Sp34_20182200.t1, Sp34_20254600.t1, Sp34_20262500.t1, Sp34_20269900.t1, Sp34_20304800.t1, Sp34_30046600.t1, Sp34_30058300.t1, Sp34_30058400.…
OG0000033,"",NIC58.g4385.t1,CBG27765,"chrIII_pilon.g6851, chrIII_pilon.g6888, chrIII_pilon.g6925, chrIII_pilon.g7042, chrIII_pilon.g7415, chrIII_pilon.g7971.1, chrIII_pilon.g8075, chrIII_pilon.g8076.1, chrIII_pilon.g9206, chrII_pilon.g3277, chrII_pilon.g3693, chrII_pilon.g3991, chrII_pilon.g4040.1, chrII_pilon.g4366, chrII_pilon.g5836.1, chrII_pilon.g5907, chrII_pilon.g6672, chrIV_pilon.g10149, c…
OG0000034,"JU1373.g10034.t1, JU1373.g10035.t1, JU1373.g10441.t1, JU1373.g10449.t1, JU1373.g10450.t1, JU1373.g10578.t1, JU1373.g10579.t1, JU1373.g10749.t1, JU1373.g10756.t1, JU1373.g10784.t1, JU1373.g10870.t1, JU1373.g10871.t1, JU1373.g10876.t1, JU1373.g10886.t1, JU1373.g12354.t1, JU1373.g12355.t1, JU1373.g12386.t1, JU1373.g12390.t1, JU1373.g12391.t1, JU1373.g15422.t1, JU1373.g1543.t1, JU1373.g159…
OG0000035,"JU1373.g13815.t1, JU1373.g13821.t1, JU1373.g13822.t1, JU1373.g13823.t1, JU1373.g14187.t1, JU1373.g14189.t1, JU1373.g14248.t1, JU1373.g14273.t1, JU1373.g14305.t1, JU1373.g14318.t1, JU1373.g14321.t1, JU1373.g14322.t1, JU1373.g14342.t1, JU1373.g1694.t1, JU1373.g19400.t1, JU1373.g19430.t1, JU1373.g19504.t1, JU1373.g19538.t1, JU1373.g19539.t1, JU1373.g19555.t1, JU1373.g19564.t1, JU1373.g195…
OG0000036,"","",CBG26089,"","","KAF1745927.1, KAF1745928.1, KAF1745930.1, KAF1745932.1, KAF1745933.1, KAF1745936.1, KAF1745937.1, KAF1745938.1, KAF1745939.1, KAF1746382.1, KAF1749236.1, KAF1754933.1, KAF1757052.1, KAF1760023.1, KAF1760024.1, KAF1760025.1, KAF1760027.1, KAF1760028.1, KAF1760029.1, KAF1760030.1, KAF1760031.1, KAF1760032.1, KAF1760042.1, KAF1760076.1, KAF1760145.1, KAF1760174.1, KAF…
OG0000037,"","",CBG13505,"","Sp34_10004800.t1, Sp34_10055300.t1, Sp34_10094600.t1, Sp34_10182600.t1, Sp34_10253700.t1, Sp34_10289500.t1, Sp34_10291600.t1, Sp34_20032500.t1, Sp34_20228800.t1, Sp34_20273900.t1, Sp34_20284400.t1, Sp34_30047600.t1, Sp34_30119400.t1, Sp34_30125400.t1, Sp34_30205800.t1, Sp34_30282200.t1, Sp34_40014100.t1, Sp34_40082200.t1, Sp34_40127700.t1, Sp34_40146300.t1, Sp34_40213…
OG0000038,"","","","","","KAF1745921.1, KAF1746176.1, KAF1746178.1, KAF1749590.1, KAF1754517.1, KAF1754518.1, KAF1754521.1, KAF1754526.1, KAF1754549.1, KAF1754550.1, KAF1754551.1, KAF1754552.1, KAF1754553.1, KAF1754555.1, KAF1754556.1, KAF1754565.1, KAF1754567.1, KAF1754568.1, KAF1754577.1, KAF1754578.1, KAF1754655.1, KAF1754657.1, KAF1754658.1, KAF1754659.1, KAF1754660.1, KAF1754666.1, KAF175466…
OG0000039,JU1373.g16503.t1,"NIC58.g5020.t1, NIC58.g5021.t1","CBG04661, CBG04662, CBG08441, CBG08442, CBG08443, CBG10279, CBG10283, CBG10347, CBG14042, CBG15851, CBG16028, CBG16031, CBG16032, CBG16038, CBG17057, CBG18694, CBG19507, CBG19508, CBG19510, CBG19511, CBG19512, CBG19519, CBG19527, CBG19640, CBG19641, CBG19642, CBG19643, CBG19644, CBG20266, CBG20270, CBG20446, CBG20453, CBG20855, CBG20864…
OG0000040,"JU1373.g15987.t1, JU1373.g15988.t1, JU1373.g15989.t1, JU1373.g15990.t1, JU1373.g15991.t1, JU1373.g15992.t1, JU1373.g15993.t1","NIC58.g5560.t1, NIC58.g5561.t1, NIC58.g5562.t1, NIC58.g5563.t1, NIC58.g5564.t1, NIC58.g5565.t1","CBG21953, CBG21960, CBG21961, CBG25462",chrII_pilon.g4200,Sp34_20295100.t1,"KAF1751919.1, KAF1759910.1, KAF1759914.1, KAF1759934.1, KAF1762714.1, KAF1762715.1, KAF1…
OG0000041,"JU1373.g19650.t1, JU1373.g19654.t1, JU1373.g19713.t1, JU1373.g4319.t1, JU1373.g4320.t1, JU1373.g4321.t1, JU1373.g4322.t1, JU1373.g4323.t1, JU1373.g4324.t1, JU1373.g4325.t1, JU1373.g4326.t1, JU1373.g4330.t1, JU1373.g4331.t1, JU1373.g4339.t1, JU1373.g4340.t1, JU1373.g4341.t1, JU1373.g4342.t1, JU1373.g4343.t1, JU1373.g4344.t1, JU1373.g4345.t1, JU1373.g4347.t1, JU1373.g4348.t1, JU1373.g435…
OG0000042,"",NIC58.g10894.t1,"CBG04119, CBG05734, CBG06875, CBG08444, CBG08665, CBG10215, CBG10260, CBG11256, CBG12887, CBG13452, CBG18400, CBG18521, CBG19348, CBG19457, CBG20238, CBG21334, CBG22502, CBG24221, CBG24224, CBG25407, CBG25534, CBG25835, CBG26098, CBG26152, CBG26723, CBG26805, CBG26902, CBG26934, CBG27172, CBG27197, CBG27382, CBG27598","","Sp34_10112900.t1, Sp34_10123300.t1, Sp34_1016…
OG0000043,"","","CBG12646, CBG12790, CBG13917, CBG13925, CBG13927, CBG21252, CBG24586, CBG26516","","","KAF1745925.1, KAF1746326.1, KAF1746327.1, KAF1758956.1, KAF1758957.1, KAF1759040.1, KAF1759094.1, KAF1759097.1, KAF1759098.1, KAF1759100.1, KAF1759102.1, KAF1759104.1, KAF1759105.1, KAF1759106.1, KAF1759108.1, KAF1759109.1, KAF1759110.1, KAF1759118.1, KAF1759129.1, KAF1759130.1, KAF1759131.1, K…
OG0000044,"","","","","Sp34_10019500.t1, Sp34_10089300.t1, Sp34_10156100.t1, Sp34_10156200.t1, Sp34_10186400.t1, Sp34_10209600.t1, Sp34_10250400.t1, Sp34_10257900.t1, Sp34_20066700.t1, Sp34_20082000.t1, Sp34_20097900.t1, Sp34_20172900.t1, Sp34_20183000.t1, Sp34_20231100.t1, Sp34_30048900.t1, Sp34_30051000.t1, Sp34_30074100.t1, Sp34_30120100.t1, Sp34_30120200.t1, Sp34_30125100.t1, Sp34_30136500.t1…
OG0000045,"JU1373.g425.t1, JU1373.g427.t1, JU1373.g428.t1, JU1373.g429.t1, JU1373.g467.t1, JU1373.g468.t1, JU1373.g469.t1, JU1373.g473.t1, JU1373.g474.t1, JU1373.g475.t1, JU1373.g476.t1, JU1373.g477.t1, JU1373.g478.t1, JU1373.g479.t1, JU1373.g480.t1, JU1373.g481.t1, JU1373.g482.t1, JU1373.g484.t1, JU1373.g485.t1, JU1373.g486.t1, JU1373.g487.t1, JU1373.g488.t1, JU1373.g489.t1, JU1373.g490.t1, JU13…
OG0000046,"JU1373.g4896.t1, JU1373.g663.t1, JU1373.g664.t1, JU1373.g665.t1","NIC58.g1189.t1, NIC58.g3867.t1, NIC58.g3868.t1, NIC58.g3870.t1, NIC58.g4059.t1","CBG04936, CBG04939, CBG22629, CBG22630","","","KAF1746113.1, KAF1754164.1, KAF1754853.1, KAF1755105.1, KAF1755107.1, KAF1755130.1, KAF1755131.1, KAF1757162.1, KAF1758812.1, KAF1758886.1, KAF1759077.1, KAF1759078.1, KAF1759080.1, KAF1759081.1…
OG0000047,"JU1373.g16845.t1, JU1373.g16848.t1, JU1373.g16850.t1, JU1373.g3343.t1, JU1373.g3344.t1, JU1373.g3622.t1, JU1373.g3623.t1, JU1373.g3626.t1, JU1373.g3627.t1, JU1373.g4338.t1","NIC58.g18367.t1, NIC58.g7497.t1, NIC58.g7499.t1, NIC58.g7502.t1, NIC58.g7621.t1, NIC58.g7622.t1, NIC58.g7623.t1, NIC58.g7626.t1, NIC58.g7627.t1, NIC58.g7902.t1, NIC58.g7903.t1, NIC58.g7904.t1","CBG08898, CBG14875, …
OG0000048,"JU1373.g13667.t1, JU1373.g13668.t1, JU1373.g17783.t1, JU1373.g17784.t1, JU1373.g17785.t1, JU1373.g18617.t1, JU1373.g20602.t1, JU1373.g7556.t1","NIC58.g12482.t1, NIC58.g15176.t1, NIC58.g2364.t1, NIC58.g2365.t1, NIC58.g2910.t1, NIC58.g2911.t1, NIC58.g2912.t1, NIC58.g9679.t1","CBG01972, CBG06051, CBG08355, CBG09576, CBG09577, CBG17995, CBG19216, CBG19217","chrIII_pilon.g7530, chrIV_pilon.…
OG0000049,"",NIC58.g562.t1,"CBG08763, CBG15862, CBG15863","chrIII_pilon.g7054.1, chrIII_pilon.g9250.1, chrII_pilon.g3186.1, chrII_pilon.g3222.1, chrII_pilon.g3533.1, chrII_pilon.g4184.1, chrII_pilon.g4800.1, chrII_pilon.g6246.1, chrII_pilon.g6349.1, chrIV_pilon.g11380.1, chrIV_pilon.g12245, chrIV_pilon.g12246.1, chrIV_pilon.g12631.1, chrIV_pilon.g9810, chrIV_pilon.g9811.1, chrI_pilon.g2067, chrI_…
OG0000050,"","",CBG22503,"","Sp34_10060600.t1, Sp34_10070100.t1, Sp34_10070300.t1, Sp34_10071400.t1, Sp34_10071510.t1, Sp34_10071610.t1, Sp34_10087600.t1, Sp34_10087900.t1, Sp34_10091700.t1, Sp34_10091800.t1, Sp34_10129400.t1, Sp34_10130500.t1, Sp34_10297800.t1, Sp34_10297900.t1, Sp34_10298000.t1, Sp34_10320500.t1, Sp34_10321210.t1, Sp34_10321510.t1, Sp34_10321700.t1, Sp34_20152500.t1, Sp34_30058…
OG0000051,"JU1373.g14350.t1, JU1373.g4122.t1, JU1373.g4123.t1, JU1373.g4124.t1, JU1373.g4125.t1, JU1373.g4127.t1, JU1373.g4180.t1, JU1373.g4181.t1, JU1373.g4182.t1, JU1373.g4189.t1, JU1373.g4190.t1, JU1373.g4191.t1, JU1373.g4193.t1, JU1373.g4194.t1, JU1373.g4195.t1, JU1373.g4196.t1, JU1373.g4242.t1, JU1373.g4249.t1, JU1373.g4299.t1, JU1373.g4310.t1, JU1373.g4311.t1, JU1373.g7886.t1, JU1373.g8150.…
OG0000052,"JU1373.g4495.t1, JU1373.g4496.t1, JU1373.g4497.t1, JU1373.g4498.t1, JU1373.g4499.t1, JU1373.g4500.t1, JU1373.g4501.t1, JU1373.g4502.t1, JU1373.g4503.t1, JU1373.g4505.t1, JU1373.g4506.t1, JU1373.g4507.t1, JU1373.g4508.t1, JU1373.g4509.t1, JU1373.g4510.t1, JU1373.g4511.t1, JU1373.g4512.t1, JU1373.g4514.t1, JU1373.g4517.t1, JU1373.g4518.t1, JU1373.g4519.t1, JU1373.g4520.t1, JU1373.g4521.t…
OG0000053,"JU1373.g16070.t1, JU1373.g16071.t1, JU1373.g16073.t1, JU1373.g16074.t1, JU1373.g16075.t1, JU1373.g16076.t1, JU1373.g16077.t1","NIC58.g5475.t1, NIC58.g5476.t1, NIC58.g5477.t1, NIC58.g5478.t1, NIC58.g5480.t1, NIC58.g5481.t1, NIC58.g5482.t1","CBG10309, CBG10310, CBG10311, CBG10312, CBG10313, CBG13436, CBG13437","chrIII_pilon.g7577.1, chrIII_pilon.g7578, chrII_pilon.g3106, chrII_pilon.g338…
OG0000054,"","","CBG22986, CBG22987","","","KAF1749470.1, KAF1749616.1, KAF1759729.1, KAF1760244.1, KAF1760253.1, KAF1760254.1, KAF1760255.1, KAF1760290.1, KAF1760291.1, KAF1760292.1, KAF1760293.1, KAF1760294.1, KAF1760296.1, KAF1760297.1, KAF1760298.1, KAF1760299.1, KAF1760300.1, KAF1760301.1, KAF1760302.1, KAF1760303.1, KAF1760304.1, KAF1760305.1, KAF1760309.1, KAF1760310.1, KAF1760311.1, KAF17…
OG0000055,"JU1373.g16178.t1, JU1373.g16627.t1, JU1373.g1793.t1, JU1373.g19588.t1, JU1373.g5357.t1, JU1373.g7963.t1, JU1373.g9185.t1","NIC58.g10518.t1, NIC58.g10757.t1, NIC58.g11497.t1, NIC58.g13528.t1, NIC58.g14227.t1, NIC58.g16168.t1, NIC58.g16510.t1, NIC58.g18663.t1, NIC58.g18871.t1, NIC58.g4884.t1, NIC58.g4891.t1, NIC58.g4895.t1, NIC58.g5370.t1","CBG00277, CBG04920, CBG04921, CBG06277, CBG0712…
OG0000056,"JU1373.g13178.t1, JU1373.g13184.t1, JU1373.g17702.t1, JU1373.g17867.t1, JU1373.g18029.t1, JU1373.g18747.t1, JU1373.g18771.t1, JU1373.g5319.t1, JU1373.g5322.t1","NIC58.g12324.t1, NIC58.g12347.t1, NIC58.g13072.t1, NIC58.g1866.t1, NIC58.g1873.t1, NIC58.g2826.t1, NIC58.g2995.t1, NIC58.g755.t1, NIC58.g761.t1","CBG01498, CBG01506, CBG03776, CBG05844, CBG05883, CBG06061, CBG10817, CBG10822, C…
OG0000057,"","","","","Sp34_10263000.t1, Sp34_30136300.t1, Sp34_30257300.t1, Sp34_40199000.t1, Sp34_40221400.t1, Sp34_40231300.t1, Sp34_40271400.t1, Sp34_40271600.t1, Sp34_40283300.t1, Sp34_40304300.t1, Sp34_50040800.t1, Sp34_50217500.t1, Sp34_50217600.t1, Sp34_50233400.t1, Sp34_50280000.t1, Sp34_50307300.t1, Sp34_50314100.t1, Sp34_50321000.t1, Sp34_50336200.t1, Sp34_50336400.t1, Sp34_50351700.t1…
OG0000058,"","","","","Sp34_10269400.t1, Sp34_10269800.t1, Sp34_20048000.t1, Sp34_20183600.t1, Sp34_30119700.t1, Sp34_30119800.t1, Sp34_30189400.t1, Sp34_30189500.t1, Sp34_40177000.t1, Sp34_40177900.t1, Sp34_40243300.t1, Sp34_50315300.t1, Sp34_50338000.t1, Sp34_50341700.t1, Sp34_50341800.t1, Sp34_50364700.t1, Sp34_50366800.t1, Sp34_50367100.t1, Sp34_50367400.t1, Sp34_50367500.t1, Sp34_50367600.t1…
OG0000059,"JU1373.g4937.t1, JU1373.g4938.t1, JU1373.g4939.t1, JU1373.g4941.t1, JU1373.g4943.t1, JU1373.g4944.t1, JU1373.g864.t1, JU1373.g872.t1, JU1373.g873.t1, JU1373.g874.t1","NIC58.g1141.t1, NIC58.g1144.t1, NIC58.g1145.t1, NIC58.g1146.t1, NIC58.g1147.t1, NIC58.g1148.t1, NIC58.g3642.t1, NIC58.g3643.t1, NIC58.g3644.t1, NIC58.g3650.t1","CBG01352, CBG01353, CBG01355, CBG01357, CBG01359, CBG22857, …
OG0000060,"JU1373.g4170.t1, JU1373.g4171.t1, JU1373.g4172.t1, JU1373.g4173.t1, JU1373.g4174.t1, JU1373.g4175.t1","NIC58.g18180.t1, NIC58.g18181.t1, NIC58.g18182.t1, NIC58.g18183.t1, NIC58.g18184.t1, NIC58.g18185.t1, NIC58.g18186.t1, NIC58.g18187.t1, NIC58.g18188.t1, NIC58.g18189.t1","CBG07982, CBG07983, CBG07984, CBG08004","chrI_pilon.g2603.1, chrI_pilon.g2605.1, chrI_pilon.g2606, chrI_pilon.g267…
OG0000061,"JU1373.g10770.t1, JU1373.g13179.t1, JU1373.g13185.t1, JU1373.g17701.t1, JU1373.g17868.t1, JU1373.g18746.t1, JU1373.g18772.t1, JU1373.g5318.t1, JU1373.g5323.t1","NIC58.g12323.t1, NIC58.g12348.t1, NIC58.g17816.t1, NIC58.g1867.t1, NIC58.g1872.t1, NIC58.g2825.t1, NIC58.g2996.t1, NIC58.g754.t1, NIC58.g762.t1","CBG01507, CBG05840, CBG05843, CBG05884, CBG06060, CBG10818, CBG19304, CBG23437, C…
OG0000062,"JU1373.g10999.t1, JU1373.g13183.t1, JU1373.g13186.t1, JU1373.g17704.t1, JU1373.g17870.t1, JU1373.g18743.t1, JU1373.g18775.t1, JU1373.g5320.t1","NIC58.g12320.t1, NIC58.g12351.t1, NIC58.g1871.t1, NIC58.g1874.t1, NIC58.g21096.t1, NIC58.g2828.t1, NIC58.g2998.t1, NIC58.g757.t1, NIC58.g759.t1","CBG01500, CBG01504, CBG03774, CBG05839, CBG05842, CBG05885, CBG06056, CBG06059, CBG19306, CBG23438…
OG0000063,"JU1373.g115.t1, JU1373.g19711.t1, JU1373.g19810.t1, JU1373.g20800.t1, JU1373.g4531.t1, JU1373.g4532.t1, JU1373.g4534.t1, JU1373.g4539.t1, JU1373.g4540.t1","NIC58.g11249.t1, NIC58.g11358.t1, NIC58.g1545.t1, NIC58.g1546.t1, NIC58.g1550.t1, NIC58.g1552.t1, NIC58.g1553.t1, NIC58.g4431.t1, NIC58.g7.t1","CBG01236, CBG01242, CBG01257, CBG06337, CBG07412, CBG18519","chrV_pilon.g13093.1, chrV_p…
OG0000064,"","","CBG20004, CBG24389","","Sp34_10190500.t1, Sp34_10190600.t1, Sp34_10190900.t1, Sp34_10191100.t1, Sp34_10191300.t1, Sp34_10191400.t1, Sp34_10191800.t1, Sp34_20036200.t1, Sp34_20038700.t1, Sp34_20038800.t1, Sp34_20039000.t1, Sp34_20039200.t1, Sp34_20039400.t1, Sp34_20046700.t1, Sp34_20047100.t1, Sp34_20097100.t1, Sp34_20172700.t1, Sp34_20173300.t1, Sp34_20173500.t1, Sp34_20173800.t1…
OG0000065,"","","","","Sp34_10065800.t1, Sp34_10104900.t1, Sp34_10187700.t1, Sp34_10255700.t1, Sp34_10324300.t1, Sp34_20122200.t1, Sp34_20174900.t1, Sp34_20177700.t1, Sp34_20179600.t1, Sp34_20221300.t1, Sp34_20236600.t1, Sp34_30003400.t1, Sp34_30121800.t1, Sp34_30137300.t1, Sp34_30168300.t1, Sp34_30222400.t1, Sp34_40134500.t1, Sp34_40147100.t1, Sp34_40166700.t1, Sp34_40247100.t1, Sp34_40351100.t1…
OG0000066,"JU1373.g18872.t1, JU1373.g3748.t1, JU1373.g3749.t1","NIC58.g12227.t1, NIC58.g14110.t1, NIC58.g14111.t1","CBG05726, CBG13555, CBG13556, CBG17779","chrIV_pilon.g10068, chrIV_pilon.g10069, chrIV_pilon.g10070, chrIV_pilon.g10071, chrIV_pilon.g10072.1, chrIV_pilon.g10073, chrIV_pilon.g10074.1, chrIV_pilon.g10075.1, chrIV_pilon.g10078, chrIV_pilon.g10079, chrIV_pilon.g10080, chrIV_pilon.g100…
OG0000067,"JU1373.g11677.t1, JU1373.g8129.t1","NIC58.g10489.t1, NIC58.g10821.t1, NIC58.g11436.t1, NIC58.g11437.t1, NIC58.g11438.t1, NIC58.g20338.t1, NIC58.g20398.t1, NIC58.g20402.t1, NIC58.g20759.t1","CBG00216, CBG06517","chrII_pilon.g3591, chrIV_pilon.g12690, chrIV_pilon.g12691, chrI_pilon.g2343.1, chrV_pilon.g16611.1, chrX_pilon.g18501.1","Sp34_10143800.t1, Sp34_10143900.t1, Sp34_10184300.t1, S…
OG0000068,"","","CBG14168, CBG24071, CBG25357, CBG25524, CBG25525, CBG26128",chrV_pilon.g16610,"Sp34_10128400.t1, Sp34_10128500.t1, Sp34_10128600.t1, Sp34_10151100.t1, Sp34_10151200.t1, Sp34_10163500.t1, Sp34_10163600.t1, Sp34_10189700.t1, Sp34_10190100.t1, Sp34_10193900.t1, Sp34_10201900.t1, Sp34_10202000.t1, Sp34_10204300.t1, Sp34_10204700.t1, Sp34_10206100.t1, Sp34_10207900.t1, Sp34_10208300.t…
OG0000069,"JU1373.g12148.t1, JU1373.g16165.t1, JU1373.g16166.t1, JU1373.g16167.t1, JU1373.g16168.t1, JU1373.g16169.t1, JU1373.g16170.t1, JU1373.g16171.t1, JU1373.g16172.t1","NIC58.g14577.t1, NIC58.g15582.t1, NIC58.g3139.t1, NIC58.g5375.t1, NIC58.g5376.t1, NIC58.g5377.t1, NIC58.g5378.t1, NIC58.g5379.t1, NIC58.g5380.t1","CBG01335, CBG06532, CBG06553, CBG06555, CBG10394, CBG10396, CBG10397, CBG10399…
OG0000070,JU1373.g18741.t1,NIC58.g13950.t1,CBG27332,"","Sp34_10115600.t1, Sp34_10155600.t1, Sp34_10250900.t1, Sp34_10255600.t1, Sp34_10278200.t1, Sp34_10278300.t1, Sp34_10293600.t1, Sp34_20095310.t1, Sp34_20132300.t1, Sp34_20244100.t1, Sp34_20271000.t1, Sp34_20276300.t1, Sp34_20331400.t1, Sp34_20342400.t1, Sp34_30014400.t1, Sp34_30016000.t1, Sp34_30055200.t1, Sp34_30092800.t1, Sp34_30254500.t1, S…
OG0000071,"JU1373.g18238.t1, JU1373.g18239.t1, JU1373.g18243.t1, JU1373.g18245.t1, JU1373.g4806.t1, JU1373.g987.t1","NIC58.g1283.t1, NIC58.g12860.t1, NIC58.g12862.t1, NIC58.g12865.t1, NIC58.g12866.t1, NIC58.g3533.t1, NIC58.g3534.t1, NIC58.g3537.t1","CBG01152, CBG01207, CBG01836, CBG01837, CBG01844, CBG01847, CBG01850, CBG03511, CBG08842, CBG23993","chrII_pilon.g3926, chrIV_pilon.g12201.1, chrIV_p…
OG0000072,"JU1373.g12756.t1, JU1373.g18866.t1, JU1373.g18867.t1, JU1373.g18868.t1, JU1373.g18869.t1, JU1373.g18871.t1, JU1373.g5006.t1, JU1373.g5434.t1, JU1373.g5646.t1","NIC58.g1077.t1, NIC58.g12228.t1, NIC58.g12229.t1, NIC58.g12230.t1, NIC58.g12231.t1, NIC58.g12232.t1, NIC58.g13913.t1, NIC58.g431.t1, NIC58.g644.t1","CBG04946, CBG05728, CBG05730, CBG05731, CBG05732, CBG06356","chrIV_pilon.g10718…
OG0000073,"","",CBG11630,"chrIII_pilon.g7069.1, chrII_pilon.g3320.1, chrII_pilon.g3323.1, chrII_pilon.g3912, chrIV_pilon.g10056, chrIV_pilon.g10064.1, chrIV_pilon.g10067, chrIV_pilon.g10322, chrIV_pilon.g12170, chrIV_pilon.g12349, chrIV_pilon.g12426, chrIV_pilon.g12427, chrIV_pilon.g12428, chrIV_pilon.g12713, chrIV_pilon.g12714, chrIV_pilon.g12716, chrIV_pilon.g12722, chrIV_pilon.g12723, chrIV_pi…
OG0000074,"","","","","","KAF1746452.1, KAF1746542.1, KAF1746543.1, KAF1749404.1, KAF1767201.1, KAF1767909.1, KAF1767910.1, KAF1767911.1, KAF1767912.1, KAF1767913.1, KAF1767914.1, KAF1767915.1, KAF1767916.1, KAF1767917.1, KAF1767918.1, KAF1767919.1, KAF1767920.1, KAF1767921.1, KAF1767922.1, KAF1767924.1, KAF1767925.1, KAF1767926.1, KAF1767927.1, KAF1767929.1, KAF1767931.1, KAF1767933.1, KAF176793…
OG0000075,"JU1373.g16367.t1, JU1373.g219.t1, JU1373.g220.t1, JU1373.g228.t1","NIC58.g4316.t1, NIC58.g4323.t1, NIC58.g4324.t1, NIC58.g5163.t1",CBG22438,"chrII_pilon.g3443, chrII_pilon.g3863, chrII_pilon.g3865, chrII_pilon.g3876, chrII_pilon.g4183.1, chrII_pilon.g4185.1","","KAF1753683.1, KAF1755255.1, KAF1759299.1, KAF1759300.1, KAF1759301.1, KAF1759339.1, KAF1759354.1, KAF1759358.1, KAF1759359.1,…
OG0000076,"JU1373.g1018.t1, JU1373.g4601.t1, JU1373.g536.t1, JU1373.g562.t1, JU1373.g563.t1, JU1373.g5766.t1, JU1373.g7567.t1","NIC58.g1478.t1, NIC58.g1479.t1, NIC58.g15186.t1, NIC58.g322.t1, NIC58.g3504.t1, NIC58.g3969.t1, NIC58.g3971.t1, NIC58.g4000.t1","CBG01998, CBG04996, CBG06590, CBG07345, CBG15882, CBG24402, CBG24409","chrV_pilon.g13245.1, chrV_pilon.g13246.1, chrV_pilon.g16991.1, chrV_pil…
OG0000077,"JU1373.g15658.t1, JU1373.g19238.t1, JU1373.g19239.t1, JU1373.g19241.t1, JU1373.g19246.t1, JU1373.g19250.t1, JU1373.g19272.t1, JU1373.g6856.t1, JU1373.g6857.t1","NIC58.g10310.t1, NIC58.g10311.t1, NIC58.g11242.t1, NIC58.g11827.t1, NIC58.g11848.t1, NIC58.g11853.t1, NIC58.g11858.t1, NIC58.g11860.t1, NIC58.g7476.t1","CBG06796, CBG18384","",Sp34_30287500.t1,"KAF1746000.1, KAF1750534.1, KAF17…
OG0000078,"","","","chrII_pilon.g3363, chrII_pilon.g3468, chrII_pilon.g3469.1, chrII_pilon.g3470, chrII_pilon.g3471, chrII_pilon.g3472, chrII_pilon.g3473.1, chrII_pilon.g3478, chrII_pilon.g3479, chrII_pilon.g3488.1, chrII_pilon.g3489, chrII_pilon.g3502, chrII_pilon.g3504, chrII_pilon.g3505, chrII_pilon.g3506.1, chrII_pilon.g3507, chrII_pilon.g3508.1, chrII_pilon.g3509, chrII_pilon.g3510, chrII_pi…
OG0000079,"JU1373.g12369.t1, JU1373.g191.t1, JU1373.g3560.t1, JU1373.g6806.t1, JU1373.g7978.t1","NIC58.g13520.t1, NIC58.g13523.t1, NIC58.g18681.t1, NIC58.g7694.t1",CBG26950,"chrIII_pilon.g9301, chrII_pilon.g3499, chrII_pilon.g6345.1, chrI_pilon.g40, chrV_pilon.g14190, chrV_pilon.g14995, chrV_pilon.g14998, chrV_pilon.g14999, chrV_pilon.g15098, chrV_pilon.g17376, chrV_pilon.g17377, chrV_pilon.g1770…
OG0000080,"JU1373.g11160.t1, JU1373.g1612.t1, JU1373.g17183.t1, JU1373.g4147.t1, JU1373.g6261.t1, JU1373.g6452.t1, JU1373.g7350.t1","NIC58.g10705.t1, NIC58.g14974.t1, NIC58.g15686.t1, NIC58.g18159.t1, NIC58.g20032.t1, NIC58.g20933.t1, NIC58.g9911.t1","CBG03797, CBG04075, CBG07939, CBG12412, CBG13220, CBG14166, CBG16131, CBG20310","chrIII_pilon.g7207.1, chrIII_pilon.g9025, chrII_pilon.g5841, chrI_…
OG0000081,"JU1373.g12166.t1, JU1373.g12196.t1, JU1373.g12199.t1, JU1373.g13684.t1, JU1373.g13685.t1, JU1373.g13687.t1, JU1373.g13690.t1, JU1373.g13691.t1","NIC58.g2380.t1, NIC58.g2381.t1, NIC58.g2383.t1, NIC58.g2386.t1, NIC58.g2387.t1, NIC58.g3084.t1, NIC58.g3087.t1, NIC58.g3106.t1, NIC58.g3123.t1","CBG09551, CBG09552, CBG09555, CBG09557, CBG09559, CBG19333, CBG19399, CBG19402, CBG19418, CBG19429…
OG0000082,"","","","","Sp34_10032500.t1, Sp34_10180100.t1, Sp34_20025200.t1, Sp34_20046300.t1, Sp34_20092800.t1, Sp34_20094200.t1, Sp34_20124500.t1, Sp34_20133820.t1, Sp34_20145500.t1, Sp34_20175200.t1, Sp34_20197400.t1, Sp34_20213200.t1, Sp34_20330100.t1, Sp34_30129600.t1, Sp34_30130700.t1, Sp34_30151900.t1, Sp34_30162200.t1, Sp34_30167900.t1, Sp34_30221600.t1, Sp34_40095300.t1, Sp34_40122100.t1…
OG0000083,JU1373.g2877.t1,NIC58.g2665.t1,"CBG00440, CBG03303, CBG10481",chrII_pilon.g6098.1,"","KAF1746784.1, KAF1749983.1, KAF1753071.1, KAF1753251.1, KAF1753252.1, KAF1753253.1, KAF1753254.1, KAF1753255.1, KAF1753257.1, KAF1753258.1, KAF1753276.1, KAF1753277.1, KAF1753278.1, KAF1753332.1, KAF1753335.1, KAF1755272.1, KAF1755611.1, KAF1755612.1, KAF1755613.1, KAF1755614.1, KAF1755615.1, KAF175561…
OG0000084,"JU1373.g13921.t1, JU1373.g13922.t1, JU1373.g17729.t1, JU1373.g17730.t1, JU1373.g17732.t1, JU1373.g17733.t1, JU1373.g17734.t1, JU1373.g4966.t1","NIC58.g1116.t1, NIC58.g2856.t1, NIC58.g2857.t1, NIC58.g2859.t1, NIC58.g2860.t1, NIC58.g8431.t1, NIC58.g8432.t1","CBG10356, CBG19159, CBG19160, CBG19161, CBG19162, CBG19452, CBG22441, CBG25155, CBG27175","chrII_pilon.g3316, chrIV_pilon.g12467, c…
OG0000085,"JU1373.g449.t1, JU1373.g4712.t1, JU1373.g4713.t1, JU1373.g4716.t1, JU1373.g4717.t1, JU1373.g4718.t1","NIC58.g1367.t1, NIC58.g1368.t1, NIC58.g1369.t1, NIC58.g1372.t1, NIC58.g1373.t1, NIC58.g4093.t1","CBG01268, CBG01269, CBG01270, CBG01271, CBG01272, CBG01339, CBG01392, CBG18639","chrV_pilon.g13871, chrV_pilon.g13873, chrV_pilon.g13874, chrV_pilon.g13875, chrV_pilon.g13876, chrV_pilon.g1…
OG0000086,"JU1373.g4533.t1, JU1373.g4535.t1, JU1373.g4536.t1, JU1373.g4537.t1, JU1373.g4538.t1","NIC58.g1547.t1, NIC58.g1548.t1, NIC58.g1549.t1, NIC58.g1551.t1","CBG01239, CBG01240, CBG01241, CBG01243, CBG01244, CBG01245, CBG01246, CBG01247, CBG01248, CBG01250, CBG01251, CBG01254, CBG26975","chrV_pilon.g13067, chrV_pilon.g13415, chrV_pilon.g13416, chrV_pilon.g13419, chrV_pilon.g13420.1, chrV_pilo…
OG0000087,"JU1373.g151.t1, JU1373.g18860.t1, JU1373.g18861.t1, JU1373.g18870.t1, JU1373.g19788.t1","NIC58.g12237.t1, NIC58.g4399.t1","CBG04822, CBG05729, CBG05738, CBG10362, CBG10723, CBG10742, CBG10743, CBG17862, CBG18466",chrIV_pilon.g12430.1,"Sp34_30236200.t1, Sp34_40074000.t1, Sp34_40074210.t1, Sp34_50297000.t1, Sp34_50335000.t1, Sp34_50335200.t1, Sp34_50335620.t1, Sp34_X0001700.t1","KAF17539…
OG0000088,JU1373.g976.t1,"","",chrV_pilon.g16072.1,"","KAF1749971.1, KAF1749972.1, KAF1749973.1, KAF1750011.1, KAF1750466.1, KAF1750801.1, KAF1751056.1, KAF1751057.1, KAF1751109.1, KAF1751825.1, KAF1753852.1, KAF1753853.1, KAF1753854.1, KAF1753855.1, KAF1753856.1, KAF1753857.1, KAF1753883.1, KAF1753884.1, KAF1755221.1, KAF1755238.1, KAF1755274.1, KAF1755348.1, KAF1755594.1, KAF1755599.1, KAF17556…
OG0000089,"JU1373.g13483.t1, JU1373.g13484.t1, JU1373.g13485.t1, JU1373.g6539.t1, JU1373.g8962.t1","NIC58.g10000.t1, NIC58.g15948.t1, NIC58.g2178.t1, NIC58.g2179.t1, NIC58.g2180.t1","CBG02160, CBG02161, CBG02162, CBG02165, CBG02167, CBG02169, CBG08925, CBG14574, CBG18256, CBG22322, CBG23090, CBG23091, CBG24444, CBG24445, CBG24447, CBG29119","chrIII_pilon.g9389.1, chrV_pilon.g15679, chrV_pilon.g15…
OG0000090,"JU1373.g8254.t1, JU1373.g8255.t1, JU1373.g8256.t1, JU1373.g8257.t1, JU1373.g8258.t1, JU1373.g8259.t1, JU1373.g8260.t1, JU1373.g8261.t1, JU1373.g8400.t1","NIC58.g18970.t1, NIC58.g18971.t1, NIC58.g18972.t1, NIC58.g18973.t1, NIC58.g18974.t1, NIC58.g18975.t1, NIC58.g18976.t1, NIC58.g18977.t1, NIC58.g18978.t1, NIC58.g19114.t1","CBG20384, CBG20389","chrI_pilon.g2148.1, chrI_pilon.g2688.1, ch…
OG0000091,"JU1373.g16361.t1, JU1373.g16362.t1, JU1373.g16370.t1","NIC58.g5160.t1, NIC58.g5168.t1, NIC58.g5169.t1, NIC58.g5170.t1","CBG19483, CBG19485, CBG19491, CBG19492, CBG19493, CBG19540, CBG26167, CBG26168, CBG26171","chrII_pilon.g3157, chrII_pilon.g3160, chrII_pilon.g3710, chrII_pilon.g3712, chrII_pilon.g3718, chrII_pilon.g3741, chrII_pilon.g3873, chrII_pilon.g3874.1, chrII_pilon.g3885, chrI…
OG0000092,"JU1373.g18993.t1, JU1373.g18994.t1, JU1373.g18995.t1","NIC58.g12101.t1, NIC58.g12103.t1, NIC58.g12105.t1, NIC58.g12106.t1, NIC58.g12107.t1, NIC58.g12108.t1, NIC58.g12109.t1","CBG00816, CBG05473, CBG05475, CBG05476, CBG05477, CBG05478, CBG05485, CBG05486, CBG05489, CBG26378, CBG26582","chrIV_pilon.g10581, chrIV_pilon.g10582.1, chrIV_pilon.g10583, chrIV_pilon.g10584, chrIV_pilon.g10588, …
OG0000093,"","","CBG11657, CBG19538, CBG19539","","","KAF1750989.1, KAF1755783.1, KAF1764058.1, KAF1764069.1, KAF1764210.1, KAF1764585.1, KAF1764586.1, KAF1766381.1, KAF1767319.1, KAF1767327.1, KAF1767347.1, KAF1767348.1, KAF1767349.1, KAF1767350.1, KAF1767351.1, KAF1767380.1, KAF1767382.1, KAF1767383.1, KAF1767384.1, KAF1767395.1, KAF1767396.1, KAF1767437.1, KAF1767438.1, KAF1767441.1, KAF176744…
OG0000094,"","","","","Sp34_10182200.t1, Sp34_10246900.t1, Sp34_10287000.t1, Sp34_20067200.t1, Sp34_20085000.t1, Sp34_20121900.t1, Sp34_20157100.t1, Sp34_20161400.t1, Sp34_20177800.t1, Sp34_20203400.t1, Sp34_20299600.t1, Sp34_30173000.t1, Sp34_30177300.t1, Sp34_30179500.t1, Sp34_30180900.t1, Sp34_30190800.t1, Sp34_30205300.t1, Sp34_30206200.t1, Sp34_30310300.t1, Sp34_40093900.t1, Sp34_40105900.t1…
OG0000095,"","","","chrII_pilon.g3870.1, chrII_pilon.g5491, chrII_pilon.g5492, chrII_pilon.g5493, chrII_pilon.g5494, chrII_pilon.g5496, chrII_pilon.g5506, chrII_pilon.g6180, chrII_pilon.g6181, chrIV_pilon.g10498.1, chrIV_pilon.g10499","Sp34_20181600.t1, Sp34_20191000.t1, Sp34_20191200.t1, Sp34_20193700.t1, Sp34_20194600.t1, Sp34_20194900.t1, Sp34_20195100.t1, Sp34_20195300.t1, Sp34_20195500.t1, S…
OG0000096,"JU1373.g423.t1, JU1373.g424.t1, JU1373.g539.t1, JU1373.g540.t1, JU1373.g541.t1, JU1373.g542.t1, JU1373.g543.t1, JU1373.g544.t1, JU1373.g546.t1, JU1373.g547.t1, JU1373.g548.t1, JU1373.g549.t1, JU1373.g550.t1, JU1373.g553.t1, JU1373.g554.t1, JU1373.g555.t1","NIC58.g3977.t1, NIC58.g3978.t1, NIC58.g3979.t1, NIC58.g3982.t1, NIC58.g3983.t1, NIC58.g3984.t1, NIC58.g3985.t1, NIC58.g3986.t1, NIC…
OG0000097,"JU1373.g11753.t1, JU1373.g19840.t1, JU1373.g6440.t1, JU1373.g6441.t1, JU1373.g6501.t1, JU1373.g6502.t1","NIC58.g11217.t1, NIC58.g20317.t1, NIC58.g9900.t1, NIC58.g9901.t1, NIC58.g9959.t1, NIC58.g9960.t1","CBG00457, CBG03751, CBG13233, CBG13234, CBG18239, CBG18240, CBG19474, CBG19479, CBG19481, CBG22024","chrII_pilon.g6026, chrII_pilon.g6027, chrIV_pilon.g12865, chrI_pilon.g1781","Sp34_3…
OG0000098,JU1373.g11550.t1,"NIC58.g20528.t1, NIC58.g20928.t1","CBG00107, CBG05198, CBG24814","","Sp34_10009900.t1, Sp34_30258400.t1","KAF1746644.1, KAF1747498.1, KAF1747652.1, KAF1747653.1, KAF1748111.1, KAF1750300.1, KAF1750613.1, KAF1760064.1, KAF1760065.1, KAF1760066.1, KAF1760225.1, KAF1760226.1, KAF1760227.1, KAF1760228.1, KAF1760229.1, KAF1760230.1, KAF1760231.1, KAF1760232.1, KAF1760233.1,…
OG0000099,"JU1373.g16412.t1, JU1373.g16414.t1, JU1373.g16450.t1, JU1373.g16454.t1, JU1373.g16455.t1, JU1373.g16457.t1","NIC58.g5071.t1, NIC58.g5073.t1, NIC58.g5074.t1, NIC58.g5075.t1, NIC58.g5080.t1, NIC58.g5081.t1, NIC58.g5118.t1, NIC58.g5120.t1","CBG20977, CBG20979, CBG20980, CBG20981, CBG20982, CBG20985, CBG20986, CBG20987, CBG20988","chrII_pilon.g5325, chrII_pilon.g6176, chrII_pilon.g6179","S…
OG0000100,"JU1373.g19424.t1, JU1373.g19425.t1, JU1373.g19426.t1","NIC58.g11670.t1, NIC58.g11671.t1, NIC58.g11672.t1, NIC58.g14763.t1","CBG08933, CBG08934, CBG08935, CBG10169, CBG10235, CBG10238, CBG10666, CBG10681, CBG14002, CBG14005, CBG14445, CBG16777, CBG16804, CBG22362, CBG23761","chrV_pilon.g14661, chrV_pilon.g15329","Sp34_50125100.t1, Sp34_50125200.t1, Sp34_X0151300.t1","KAF1746462.1, KAF17…
OG0000101,"","","","","Sp34_10070000.t1, Sp34_10141600.t1, Sp34_10171400.t1, Sp34_10285100.t1, Sp34_20066600.t1, Sp34_20168700.t1, Sp34_20179900.t1, Sp34_20253300.t1, Sp34_20337100.t1, Sp34_30149900.t1, Sp34_30242000.t1, Sp34_40140500.t1, Sp34_40161300.t1, Sp34_40180700.t1, Sp34_40198400.t1, Sp34_40202600.t1, Sp34_40239400.t1, Sp34_40239500.t1, Sp34_40246100.t1, Sp34_40255100.t1, Sp34_40298700.t1…
OG0000102,"","","","","Sp34_20081000.t1, Sp34_30151700.t1, Sp34_30152400.t1, Sp34_30152500.t1, Sp34_30152700.t1, Sp34_30152900.t1, Sp34_30153300.t1, Sp34_30153400.t1, Sp34_30154600.t1, Sp34_30155500.t1, Sp34_30155800.t1, Sp34_30156900.t1, Sp34_30157300.t1, Sp34_30157800.t1, Sp34_30159300.t1, Sp34_30159400.t1, Sp34_30160000.t1, Sp34_30160200.t1, Sp34_30161200.t1, Sp34_30162600.t1, Sp34_30164600.t1…
OG0000103,"JU1373.g10344.t1, JU1373.g15329.t1, JU1373.g15334.t1, JU1373.g15335.t1, JU1373.g15336.t1, JU1373.g20086.t1","NIC58.g17369.t1, NIC58.g6216.t1, NIC58.g6217.t1, NIC58.g6218.t1, NIC58.g6223.t1, NIC58.g6857.t1","CBG03105, CBG07468, CBG07494, CBG20816, CBG20818","chrII_pilon.g5727, chrII_pilon.g5728, chrII_pilon.g6458, chrII_pilon.g6462, chrII_pilon.g6464, chrII_pilon.g6465, chrII_pilon.g646…
OG0000104,"JU1373.g12333.t1, JU1373.g16111.t1",NIC58.g13481.t1,"","","Sp34_10112200.t1, Sp34_10139010.t1, Sp34_10181500.t1, Sp34_10181700.t1, Sp34_10198600.t1, Sp34_10233800.t1, Sp34_10234200.t1, Sp34_10234300.t1, Sp34_10293300.t1, Sp34_10342400.t1, Sp34_20091800.t1, Sp34_20091900.t1, Sp34_20092100.t1, Sp34_20092200.t1, Sp34_20092300.t1, Sp34_20186700.t1, Sp34_20186800.t1, Sp34_20203900.t1, Sp34_…
OG0000105,"","","","","Sp34_10104100.t1, Sp34_10116900.t1, Sp34_10181300.t1, Sp34_10182400.t1, Sp34_10262300.t1, Sp34_10269600.t1, Sp34_10344800.t1, Sp34_20119500.t1, Sp34_20163600.t1, Sp34_20199800.t1, Sp34_20206800.t1, Sp34_20301100.t1, Sp34_20309700.t1, Sp34_30065600.t1, Sp34_30114000.t1, Sp34_30198100.t1, Sp34_30223600.t1, Sp34_30263900.t1, Sp34_40081700.t1, Sp34_40096500.t1, Sp34_40100100.t1…
OG0000106,"JU1373.g11975.t1, JU1373.g11995.t1, JU1373.g11997.t1, JU1373.g11998.t1, JU1373.g12000.t1, JU1373.g12018.t1, JU1373.g12049.t1, JU1373.g13369.t1, JU1373.g17792.t1, JU1373.g2221.t1, JU1373.g3417.t1, JU1373.g790.t1, JU1373.g791.t1, JU1373.g796.t1, JU1373.g806.t1, JU1373.g807.t1, JU1373.g808.t1, JU1373.g817.t1, JU1373.g856.t1","NIC58.g2058.t1, NIC58.g3236.t1, NIC58.g3268.t1, NIC58.g3285.t1,…
OG0000107,"JU1373.g19910.t1, JU1373.g19911.t1, JU1373.g3309.t1, JU1373.g3380.t1, JU1373.g4210.t1, JU1373.g4211.t1, JU1373.g8837.t1","NIC58.g14220.t1, NIC58.g17472.t1, NIC58.g17946.t1, NIC58.g18233.t1, NIC58.g18658.t1, NIC58.g18659.t1, NIC58.g19547.t1, NIC58.g6683.t1, NIC58.g7873.t1, NIC58.g7874.t1, NIC58.g7938.t1",CBG26797,chrIII_pilon.g8490.1,"Sp34_10143600.t1, Sp34_10300600.t1, Sp34_10304900.t1…
OG0000108,"JU1373.g11818.t1, JU1373.g13213.t1, JU1373.g20367.t1, JU1373.g4391.t1, JU1373.g5465.t1, JU1373.g9628.t1","NIC58.g16627.t1, NIC58.g18426.t1, NIC58.g1901.t1, NIC58.g20254.t1, NIC58.g613.t1, NIC58.g9445.t1","CBG00120, CBG11357, CBG19730, CBG21212, CBG21911, CBG23416","chrIII_pilon.g9349, chrI_pilon.g1349, chrI_pilon.g2982, chrV_pilon.g14908, chrV_pilon.g15954, chrX_pilon.g20271","Sp34_100…
OG0000109,"JU1373.g12989.t1, JU1373.g4585.t1, JU1373.g4586.t1, JU1373.g5201.t1, JU1373.g5202.t1, JU1373.g5203.t1, JU1373.g9956.t1, JU1373.g9957.t1","NIC58.g1498.t1, NIC58.g1499.t1, NIC58.g1681.t1, NIC58.g16980.t1, NIC58.g16981.t1, NIC58.g883.t1, NIC58.g884.t1, NIC58.g885.t1","CBG06569, CBG08689, CBG08690, CBG08691, CBG08699, CBG22747","chrV_pilon.g13228, chrV_pilon.g14182, chrV_pilon.g14192","Sp3…
OG0000110,"JU1373.g20604.t1, JU1373.g5441.t1, JU1373.g5443.t1, JU1373.g5444.t1, JU1373.g5445.t1, JU1373.g5446.t1","NIC58.g632.t1, NIC58.g633.t1, NIC58.g634.t1, NIC58.g635.t1, NIC58.g637.t1, NIC58.g9681.t1","CBG01120, CBG06402","chrII_pilon.g3195.1, chrI_pilon.g2452, chrI_pilon.g2454.1, chrI_pilon.g2491.1, chrV_pilon.g13489.1, chrV_pilon.g13655.1, chrV_pilon.g14523.1, chrV_pilon.g14526.1, chrV_pil…
OG0000111,"JU1373.g12520.t1, JU1373.g8072.t1, JU1373.g8074.t1, JU1373.g8079.t1, JU1373.g8080.t1, JU1373.g8088.t1, JU1373.g8097.t1, JU1373.g8098.t1, JU1373.g8099.t1, JU1373.g8104.t1, JU1373.g8105.t1, JU1373.g8106.t1","NIC58.g13675.t1, NIC58.g18771.t1, NIC58.g18773.t1, NIC58.g18778.t1, NIC58.g18780.t1, NIC58.g18789.t1, NIC58.g18800.t1, NIC58.g18801.t1, NIC58.g18802.t1, NIC58.g18803.t1, NIC58.g18804…
OG0000112,"JU1373.g9201.t1, JU1373.g9207.t1, JU1373.g9208.t1, JU1373.g9209.t1, JU1373.g9210.t1, JU1373.g9211.t1","NIC58.g16188.t1, NIC58.g16194.t1, NIC58.g16195.t1, NIC58.g16196.t1, NIC58.g16197.t1, NIC58.g16198.t1","CBG05029, CBG05037, CBG05038, CBG05039, CBG05040, CBG05041","chrX_pilon.g19204, chrX_pilon.g19210, chrX_pilon.g19211, chrX_pilon.g19212, chrX_pilon.g19213, chrX_pilon.g19214, chrX_pi…
OG0000113,"","","CBG00658, CBG02723, CBG05773, CBG10130, CBG10761, CBG10772, CBG12276, CBG13341, CBG13995, CBG15404, CBG15405, CBG16880, CBG17462, CBG17463, CBG17464, CBG17466, CBG18345, CBG18376, CBG19916, CBG19931, CBG19932, CBG19933, CBG21421, CBG22068, CBG22121, CBG22125, CBG22205, CBG22207, CBG22216, CBG22230, CBG22289, CBG22291, CBG22295, CBG25188","","","KAF1768765.1, KAF1768838.1"
OG0000114,"","","CBG00822, CBG03513, CBG05500, CBG06557, CBG06832, CBG07308, CBG07309, CBG08315, CBG09333, CBG10385, CBG10686, CBG11637, CBG11759, CBG11924, CBG13387, CBG13752, CBG13957, CBG15003, CBG15763, CBG15824, CBG16447, CBG16931, CBG16932, CBG18753, CBG19494, CBG19495, CBG21870, CBG24729, CBG24870, CBG24943, CBG25191, CBG26795, CBG26796","","Sp34_10146500.t1, Sp34_30121200.t1, Sp34_4029460…
OG0000115,"JU1373.g896.t1, JU1373.g897.t1, JU1373.g898.t1, JU1373.g899.t1, JU1373.g900.t1, JU1373.g909.t1, JU1373.g912.t1, JU1373.g982.t1, JU1373.g992.t1, JU1373.g993.t1, JU1373.g996.t1","NIC58.g3383.t1, NIC58.g3523.t1, NIC58.g3524.t1, NIC58.g3529.t1, NIC58.g3542.t1, NIC58.g3610.t1, NIC58.g3613.t1, NIC58.g3614.t1, NIC58.g3615.t1, NIC58.g3616.t1, NIC58.g3617.t1, NIC58.g3618.t1, NIC58.g3619.t1",CBG…
OG0000116,"JU1373.g11664.t1, JU1373.g11665.t1, JU1373.g11679.t1, JU1373.g11680.t1, JU1373.g11681.t1, JU1373.g1761.t1, JU1373.g1762.t1, JU1373.g1763.t1, JU1373.g1764.t1, JU1373.g1928.t1, JU1373.g1929.t1, JU1373.g1930.t1, JU1373.g1931.t1, JU1373.g1932.t1, JU1373.g1933.t1, JU1373.g1934.t1, JU1373.g1935.t1, JU1373.g1936.t1, JU1373.g4393.t1","NIC58.g10366.t1, NIC58.g10367.t1, NIC58.g10368.t1, NIC58.g1…
OG0000117,"JU1373.g4897.t1, JU1373.g4898.t1, JU1373.g4900.t1, JU1373.g4903.t1, JU1373.g4907.t1, JU1373.g4918.t1, JU1373.g4936.t1","NIC58.g1149.t1, NIC58.g1175.t1, NIC58.g1176.t1, NIC58.g1177.t1, NIC58.g1180.t1, NIC58.g1185.t1, NIC58.g1187.t1, NIC58.g1188.t1","CBG01133, CBG01139, CBG01141","chrIV_pilon.g12619.1, chrV_pilon.g12931, chrV_pilon.g13450, chrV_pilon.g13451, chrV_pilon.g13463, chrV_pilon…
OG0000118,"JU1373.g11539.t1, JU1373.g11540.t1, JU1373.g11541.t1, JU1373.g11542.t1, JU1373.g11543.t1","NIC58.g20535.t1, NIC58.g20536.t1, NIC58.g20537.t1","CBG05325, CBG07231, CBG08464, CBG08466, CBG10187, CBG12811, CBG13625, CBG22140, CBG22141, CBG22177, CBG22178, CBG22195, CBG22197, CBG22198, CBG25944, CBG27419, CBG27971","chrI_pilon.g242, chrI_pilon.g243",Sp34_10238110.t1,"KAF1745620.1, KAF17495…
OG0000119,"",NIC58.g7489.t1,"",chrV_pilon.g13966,"Sp34_10102400.t1, Sp34_10130100.t1, Sp34_10194700.t1, Sp34_10194800.t1, Sp34_10204900.t1, Sp34_10206500.t1, Sp34_10206600.t1, Sp34_20098000.t1, Sp34_20098100.t1, Sp34_20098200.t1, Sp34_20177200.t1, Sp34_20180700.t1, Sp34_20246100.t1, Sp34_20249600.t1, Sp34_20293500.t1, Sp34_30066300.t1, Sp34_30150000.t1, Sp34_30176800.t1, Sp34_30176900.t1, Sp34_30…
OG0000120,"","","CBG15689, CBG15731","",Sp34_30323100.t1,"KAF1746186.1, KAF1747984.1, KAF1749945.1, KAF1749946.1, KAF1749947.1, KAF1749948.1, KAF1755588.1, KAF1762533.1, KAF1762971.1, KAF1762973.1, KAF1763034.1, KAF1763035.1, KAF1763036.1, KAF1763038.1, KAF1763039.1, KAF1763040.1, KAF1763041.1, KAF1763054.1, KAF1763055.1, KAF1763056.1, KAF1763059.1, KAF1763062.1, KAF1763063.1, KAF1763064.1, KAF17…
OG0000121,"","","","chrIII_pilon.g6962, chrIII_pilon.g7693, chrIII_pilon.g8049.1, chrII_pilon.g3484, chrII_pilon.g5570.1, chrIV_pilon.g10220.1, chrIV_pilon.g10502, chrIV_pilon.g10943, chrIV_pilon.g11855.1, chrIV_pilon.g12306.1, chrIV_pilon.g12644.1, chrIV_pilon.g12645, chrIV_pilon.g12898, chrI_pilon.g1631.1, chrI_pilon.g2890, chrI_pilon.g424, chrI_pilon.g781, chrV_pilon.g12966, chrV_pilon.g13329.…
OG0000122,"","","","","Sp34_10088000.t1, Sp34_10107900.t1, Sp34_10162400.t1, Sp34_10188400.t1, Sp34_10271800.t1, Sp34_10278500.t1, Sp34_10278600.t1, Sp34_20071900.t1, Sp34_20187100.t1, Sp34_20257400.t1, Sp34_20266700.t1, Sp34_20322500.t1, Sp34_30144600.t1, Sp34_30256000.t1, Sp34_30268500.t1, Sp34_30314700.t1, Sp34_40108600.t1, Sp34_40109420.t1, Sp34_40115300.t1, Sp34_40323800.t1, Sp34_40330300.t1…
OG0000123,"JU1373.g11185.t1, JU1373.g15471.t1, JU1373.g15655.t1, JU1373.g4304.t1","NIC58.g18331.t1, NIC58.g20908.t1, NIC58.g5892.t1, NIC58.g6075.t1","CBG02298, CBG03996, CBG07136, CBG07809, CBG16598, CBG20377, CBG20623, CBG20628, CBG21033","chrIII_pilon.g7570, chrIV_pilon.g10329, chrIV_pilon.g10331, chrIV_pilon.g11431, chrIV_pilon.g11474, chrIV_pilon.g11477, chrIV_pilon.g11481, chrI_pilon.g1069, …
OG0000124,"JU1373.g5537.t1, JU1373.g5543.t1, JU1373.g5544.t1","NIC58.g18003.t1, NIC58.g535.t1, NIC58.g536.t1, NIC58.g541.t1","CBG01156, CBG01225, CBG07194, CBG11363, CBG11368, CBG11373, CBG11375, CBG11376, CBG15825, CBG18561, CBG25138","chrII_pilon.g3283, chrV_pilon.g14892.1, chrV_pilon.g14893, chrV_pilon.g14895, chrV_pilon.g14896, chrV_pilon.g14897, chrV_pilon.g15746, chrV_pilon.g17191, chrV_pil…
OG0000125,"JU1373.g13195.t1, JU1373.g13196.t1, JU1373.g13197.t1, JU1373.g13202.t1, JU1373.g13214.t1, JU1373.g13215.t1, JU1373.g7983.t1","NIC58.g18685.t1, NIC58.g1883.t1, NIC58.g1884.t1, NIC58.g1885.t1, NIC58.g1890.t1, NIC58.g1902.t1, NIC58.g1903.t1","CBG01112, CBG01113, CBG01114, CBG01129, CBG10611, CBG10612, CBG10614, CBG10615, CBG10623, CBG10624, CBG14035, CBG14036, CBG14426, CBG14427, CBG15456…
OG0000126,"","","","chrII_pilon.g3226, chrII_pilon.g3227.1, chrII_pilon.g3228, chrII_pilon.g3229.1, chrII_pilon.g3230, chrII_pilon.g3231, chrII_pilon.g3234, chrII_pilon.g3241, chrII_pilon.g3242, chrII_pilon.g3243.1, chrII_pilon.g3244, chrII_pilon.g3245, chrII_pilon.g3246, chrII_pilon.g3247, chrII_pilon.g3251, chrII_pilon.g3254, chrII_pilon.g3255, chrII_pilon.g3256, chrII_pilon.g3360, chrII_pilon.…
OG0000127,"","","","","","KAF1750913.1, KAF1750914.1, KAF1753044.1, KAF1753830.1, KAF1754411.1, KAF1754472.1, KAF1754473.1, KAF1754476.1, KAF1754477.1, KAF1754479.1, KAF1754481.1, KAF1754507.1, KAF1754508.1, KAF1754509.1, KAF1754511.1, KAF1754614.1, KAF1754615.1, KAF1754616.1, KAF1754617.1, KAF1754618.1, KAF1754619.1, KAF1754620.1, KAF1754621.1, KAF1754633.1, KAF1754643.1, KAF1754644.1, KAF175464…
OG0000128,"","","","","","KAF1753073.1, KAF1753334.1, KAF1753832.1, KAF1754448.1, KAF1754460.1, KAF1754461.1, KAF1754462.1, KAF1754463.1, KAF1754464.1, KAF1754465.1, KAF1754467.1, KAF1754469.1, KAF1754470.1, KAF1754516.1, KAF1754586.1, KAF1754588.1, KAF1754590.1, KAF1754599.1, KAF1754601.1, KAF1754602.1, KAF1754607.1, KAF1754609.1, KAF1754610.1, KAF1754612.1, KAF1755089.1, KAF1755090.1, KAF175514…
OG0000129,"JU1373.g10289.t1, JU1373.g4837.t1, JU1373.g4894.t1, JU1373.g4895.t1, JU1373.g529.t1, JU1373.g530.t1, JU1373.g532.t1, JU1373.g533.t1","NIC58.g1190.t1, NIC58.g1191.t1, NIC58.g1254.t1, NIC58.g17312.t1, NIC58.g4003.t1, NIC58.g4004.t1, NIC58.g4007.t1, NIC58.g4290.t1","CBG05262, CBG15885, CBG15889","chrV_pilon.g13387, chrV_pilon.g17097",Sp34_50383500.t1,"KAF1748937.1, KAF1752544.1, KAF175254…
OG0000130,"JU1373.g17836.t1, JU1373.g17837.t1, JU1373.g4544.t1, JU1373.g5976.t1","NIC58.g103.t1, NIC58.g1541.t1, NIC58.g2964.t1, NIC58.g2965.t1","CBG00800, CBG15892, CBG19264, CBG19266, CBG24530","chrV_pilon.g13488.1, chrV_pilon.g14722, chrV_pilon.g15238, chrV_pilon.g15239.1, chrV_pilon.g15240, chrV_pilon.g15241, chrV_pilon.g15242.1, chrV_pilon.g15243, chrV_pilon.g15244",Sp34_40189500.t1,"KAF1750…
OG0000131,"JU1373.g16524.t1, JU1373.g16525.t1, JU1373.g16526.t1, JU1373.g16535.t1, JU1373.g4797.t1, JU1373.g4798.t1","NIC58.g1289.t1, NIC58.g1290.t1, NIC58.g4992.t1, NIC58.g4999.t1, NIC58.g5000.t1, NIC58.g5001.t1","CBG01323, CBG01325, CBG07161, CBG07162, CBG07163, CBG07164, CBG07165, CBG07167, CBG07168, CBG07169","","Sp34_20020010.t1, Sp34_30018210.t1, Sp34_30018310.t1","KAF1753876.1, KAF1754170.…
OG0000132,"","NIC58.g10776.t1, NIC58.g11160.t1, NIC58.g11435.t1, NIC58.g11554.t1, NIC58.g11565.t1, NIC58.g11569.t1, NIC58.g11749.t1, NIC58.g1265.t1, NIC58.g13503.t1, NIC58.g13541.t1, NIC58.g13545.t1, NIC58.g13813.t1, NIC58.g14516.t1, NIC58.g17058.t1, NIC58.g17616.t1, NIC58.g17795.t1, NIC58.g17802.t1, NIC58.g17924.t1, NIC58.g17936.t1, NIC58.g18272.t1, NIC58.g18439.t1, NIC58.g18679.t1, NIC58.g326.t…
OG0000133,"","",CBG18482,"","","KAF1745902.1, KAF1749733.1, KAF1749734.1, KAF1763886.1, KAF1764417.1, KAF1764418.1, KAF1764421.1, KAF1764423.1, KAF1764424.1, KAF1764426.1, KAF1764428.1, KAF1764429.1, KAF1764431.1, KAF1764432.1, KAF1764434.1, KAF1764435.1, KAF1764437.1, KAF1764438.1, KAF1764439.1, KAF1764440.1, KAF1764441.1, KAF1764442.1, KAF1764443.1, KAF1764444.1, KAF1764445.1, KAF1764446.1, KAF…
OG0000134,"","",CBG25767,"","","KAF1764159.1, KAF1764160.1, KAF1764161.1, KAF1764162.1, KAF1764163.1, KAF1764164.1, KAF1764165.1, KAF1764166.1, KAF1764167.1, KAF1764168.1, KAF1764170.1, KAF1764171.1, KAF1764172.1, KAF1764173.1, KAF1764174.1, KAF1764175.1, KAF1764176.1, KAF1764177.1, KAF1764178.1, KAF1764179.1, KAF1764180.1, KAF1764181.1, KAF1764182.1, KAF1764183.1, KAF1764184.1, KAF1764185.1, KAF…
OG0000135,"","","","chrII_pilon.g3496.1, chrII_pilon.g3539.1, chrII_pilon.g3575.1, chrII_pilon.g3587, chrII_pilon.g3588.1, chrII_pilon.g3656.1, chrII_pilon.g3657.1, chrII_pilon.g3660, chrII_pilon.g3661, chrII_pilon.g3662.1, chrII_pilon.g3663, chrII_pilon.g3665.1, chrII_pilon.g3666.1, chrII_pilon.g3667.1, chrII_pilon.g3668.1, chrII_pilon.g3669, chrII_pilon.g3670.1, chrII_pilon.g3671.1, chrII_pilon…
OG0000136,"","","","","","KAF1758953.1, KAF1763778.1, KAF1763800.1, KAF1763801.1, KAF1763802.1, KAF1763805.1, KAF1763808.1, KAF1763810.1, KAF1763811.1, KAF1763812.1, KAF1763813.1, KAF1763818.1, KAF1763822.1, KAF1763823.1, KAF1763824.1, KAF1763825.1, KAF1763831.1, KAF1763839.1, KAF1763842.1, KAF1763862.1, KAF1763899.1, KAF1763900.1, KAF1763950.1, KAF1764011.1, KAF1764495.1, KAF1764497.1, KAF176449…
OG0000137,"JU1373.g464.t1, JU1373.g4861.t1","NIC58.g1226.t1, NIC58.g4074.t1, NIC58.g4077.t1, NIC58.g4092.t1","CBG18636, CBG18637, CBG18640","chrV_pilon.g16772, chrV_pilon.g16804.1, chrV_pilon.g16895.1, chrV_pilon.g16896, chrV_pilon.g17043, chrV_pilon.g17055, chrV_pilon.g17056.1, chrV_pilon.g17058.1, chrV_pilon.g17060.1, chrV_pilon.g17061, chrV_pilon.g17062, chrV_pilon.g17064, chrV_pilon.g17065, c…
OG0000138,"JU1373.g4901.t1, JU1373.g498.t1, JU1373.g499.t1, JU1373.g5016.t1, JU1373.g5877.t1, JU1373.g8326.t1","NIC58.g1063.t1, NIC58.g1182.t1, NIC58.g19044.t1, NIC58.g203.t1, NIC58.g4036.t1, NIC58.g4037.t1","CBG04865, CBG17937","chrIII_pilon.g7152, chrIII_pilon.g9371, chrII_pilon.g4128.1, chrV_pilon.g13033, chrV_pilon.g13074, chrV_pilon.g13075.1, chrV_pilon.g13414.1, chrV_pilon.g17074.1","Sp34_4…
OG0000139,"JU1373.g2904.t1, JU1373.g2905.t1, JU1373.g5012.t1, JU1373.g585.t1, JU1373.g586.t1","NIC58.g1069.t1, NIC58.g1072.t1, NIC58.g2692.t1, NIC58.g3946.t1, NIC58.g3947.t1","CBG18971, CBG18972, CBG21992, CBG21994","chrI_pilon.g2447.1, chrI_pilon.g377, chrV_pilon.g13047, chrV_pilon.g14465, chrV_pilon.g14466, chrV_pilon.g14641, chrV_pilon.g14646, chrV_pilon.g17125","Sp34_50216000.t1, Sp34_5021610…
OG0000140,"JU1373.g17042.t1, JU1373.g17043.t1, JU1373.g17044.t1, JU1373.g17045.t1, JU1373.g17046.t1, JU1373.g7078.t1","NIC58.g14694.t1, NIC58.g7299.t1, NIC58.g7301.t1, NIC58.g7302.t1, NIC58.g7303.t1","CBG08892, CBG18722","chrII_pilon.g5518, chrII_pilon.g5519, chrII_pilon.g5521.1, chrII_pilon.g5522, chrII_pilon.g5523, chrII_pilon.g5524.1, chrII_pilon.g5525","Sp34_20191610.t1, Sp34_20191810.t1, Sp3…
OG0000141,"JU1373.g12040.t1, JU1373.g13180.t1, JU1373.g13189.t1, JU1373.g17753.t1, JU1373.g17756.t1","NIC58.g1868.t1, NIC58.g1877.t1, NIC58.g2880.t1, NIC58.g2883.t1, NIC58.g3248.t1","CBG04592, CBG04605, CBG04607, CBG19185, CBG19187","chrV_pilon.g13310.1, chrV_pilon.g15162.1, chrV_pilon.g15163","Sp34_10087200.t1, Sp34_50235600.t1, Sp34_50235800.t1, Sp34_50329000.t1, Sp34_50329200.t1, Sp34_50329800…
OG0000142,"JU1373.g12041.t1, JU1373.g13181.t1, JU1373.g13188.t1, JU1373.g17754.t1, JU1373.g17755.t1","NIC58.g1869.t1, NIC58.g1876.t1, NIC58.g2881.t1, NIC58.g2882.t1, NIC58.g3247.t1","CBG04591, CBG04606, CBG04608, CBG19184, CBG19186","chrV_pilon.g13309, chrV_pilon.g15161, chrV_pilon.g15164","Sp34_10087100.t1, Sp34_50235500.t1, Sp34_50235900.t1, Sp34_50329100.t1, Sp34_50329300.t1, Sp34_50329700.t1,…
OG0000143,"JU1373.g13287.t1, JU1373.g13288.t1",NIC58.g1978.t1,"CBG06355, CBG27037","chrI_pilon.g2404.1, chrI_pilon.g2406, chrV_pilon.g13595, chrV_pilon.g13596.1, chrV_pilon.g13598, chrV_pilon.g13600, chrV_pilon.g13601, chrV_pilon.g13602, chrV_pilon.g13604, chrV_pilon.g13605, chrV_pilon.g13606, chrV_pilon.g13607, chrV_pilon.g13608, chrV_pilon.g13609, chrV_pilon.g13611, chrV_pilon.g13613, chrV_pilo…
OG0000144,"JU1373.g16298.t1, JU1373.g16299.t1, JU1373.g16300.t1, JU1373.g16301.t1, JU1373.g16302.t1, JU1373.g16303.t1, JU1373.g16304.t1, JU1373.g16305.t1, JU1373.g16306.t1, JU1373.g16307.t1, JU1373.g16308.t1, JU1373.g16309.t1, JU1373.g16310.t1, JU1373.g16311.t1, JU1373.g16312.t1","NIC58.g5244.t1, NIC58.g5245.t1, NIC58.g5246.t1, NIC58.g5247.t1, NIC58.g5248.t1, NIC58.g5249.t1, NIC58.g5250.t1, NIC58…
OG0000145,"","","","chrIII_pilon.g9180.1, chrIII_pilon.g9183.1, chrIII_pilon.g9372, chrIII_pilon.g9373, chrIII_pilon.g9374, chrIII_pilon.g9375, chrIII_pilon.g9376, chrII_pilon.g4907, chrII_pilon.g6101, chrII_pilon.g6103, chrII_pilon.g6104, chrII_pilon.g6105, chrII_pilon.g6106, chrII_pilon.g6107.1, chrII_pilon.g6108.1, chrII_pilon.g6109, chrIV_pilon.g12356, chrIV_pilon.g12393, chrIV_pilon.g9993, c…
OG0000146,"","","","","Sp34_10197900.t1, Sp34_10199100.t1, Sp34_20121500.t1, Sp34_20134600.t1, Sp34_20178800.t1, Sp34_20192100.t1, Sp34_20200300.t1, Sp34_20244000.t1, Sp34_20283100.t1, Sp34_20312500.t1, Sp34_30203100.t1, Sp34_30236100.t1, Sp34_40125700.t1, Sp34_40171400.t1, Sp34_40174600.t1, Sp34_40204900.t1, Sp34_50031000.t1, Sp34_50054300.t1, Sp34_50125900.t1, Sp34_50202800.t1, Sp34_50241400.t1…
OG0000147,"JU1373.g2188.t1, JU1373.g2189.t1, JU1373.g2201.t1, JU1373.g666.t1","NIC58.g3866.t1, NIC58.g7181.t1, NIC58.g7195.t1, NIC58.g7196.t1","CBG02710, CBG02711, CBG02717, CBG02718, CBG05000, CBG15919, CBG18734, CBG18735","","","KAF1754021.1, KAF1754022.1, KAF1754023.1, KAF1765204.1, KAF1765217.1, KAF1765220.1, KAF1765221.1, KAF1765222.1, KAF1765223.1, KAF1765224.1, KAF1765235.1, KAF1765236.1, …
OG0000148,"JU1373.g4710.t1, JU1373.g4711.t1, JU1373.g5567.t1, JU1373.g889.t1","NIC58.g1374.t1, NIC58.g1375.t1, NIC58.g1378.t1, NIC58.g1379.t1, NIC58.g3624.t1, NIC58.g512.t1","CBG01385, CBG01391, CBG11445, CBG22831","chrV_pilon.g13868, chrV_pilon.g13869, chrV_pilon.g13870, chrV_pilon.g17031","Sp34_50012000.t1, Sp34_50014100.t1, Sp34_50014300.t1","KAF1750520.1, KAF1752129.1, KAF1753347.1, KAF175334…
OG0000149,"JU1373.g1732.t1, JU1373.g1733.t1","NIC58.g10578.t1, NIC58.g10579.t1","CBG00485, CBG04776","chrI_pilon.g2246.1, chrI_pilon.g2772","","KAF1753828.1, KAF1754172.1, KAF1754273.1, KAF1754284.1, KAF1754285.1, KAF1754286.1, KAF1754287.1, KAF1754288.1, KAF1754289.1, KAF1754290.1, KAF1754291.1, KAF1754323.1, KAF1754324.1, KAF1756300.1, KAF1759474.1, KAF1763092.1, KAF1763161.1, KAF1763163.1, KAF…
OG0000150,"JU1373.g16635.t1, JU1373.g16637.t1, JU1373.g16638.t1, JU1373.g2907.t1, JU1373.g5873.t1","NIC58.g210.t1, NIC58.g4873.t1, NIC58.g4874.t1, NIC58.g4876.t1","CBG06280, CBG18974","chrII_pilon.g3191, chrII_pilon.g3193, chrI_pilon.g2438, chrI_pilon.g2442, chrI_pilon.g2504, chrV_pilon.g13084.1, chrV_pilon.g14473, chrV_pilon.g16924","Sp34_40060800.t1, Sp34_40188610.t1, Sp34_50106500.t1, Sp34_501…
OG0000151,"JU1373.g15709.t1, JU1373.g3602.t1, JU1373.g3603.t1, JU1373.g3604.t1, JU1373.g3605.t1, JU1373.g3606.t1, JU1373.g3607.t1, JU1373.g3608.t1, JU1373.g3609.t1, JU1373.g3610.t1, JU1373.g3611.t1, JU1373.g3612.t1, JU1373.g3613.t1","NIC58.g5837.t1, NIC58.g7636.t1, NIC58.g7638.t1, NIC58.g7639.t1, NIC58.g7640.t1, NIC58.g7641.t1, NIC58.g7642.t1, NIC58.g7643.t1, NIC58.g7644.t1, NIC58.g7645.t1, NIC58…
OG0000152,"JU1373.g5494.t1, JU1373.g9986.t1","NIC58.g17013.t1, NIC58.g580.t1","CBG00226, CBG05324, CBG07536, CBG11035, CBG11410, CBG15431, CBG15544, CBG22676, CBG22681, CBG22682, CBG22683, CBG22684, CBG22690, CBG27991","chrV_pilon.g16396, chrX_pilon.g19306, chrX_pilon.g19520, chrX_pilon.g19521.1, chrX_pilon.g20580.1","Sp34_X0145500.t1, Sp34_X0157700.t1, Sp34_X0157900.t1, Sp34_X0174700.t1","KAF174…
OG0000153,"JU1373.g1009.t1, JU1373.g16292.t1, JU1373.g16294.t1","NIC58.g3512.t1, NIC58.g5263.t1, NIC58.g5266.t1","CBG24462, CBG24895","",Sp34_20054100.t1,"KAF1753775.1, KAF1754032.1, KAF1754033.1, KAF1754034.1, KAF1754606.1, KAF1758897.1, KAF1758901.1, KAF1758902.1, KAF1766943.1, KAF1766944.1, KAF1766951.1, KAF1766955.1, KAF1766960.1, KAF1766961.1, KAF1766962.1, KAF1766963.1, KAF1766964.1, KAF176…
OG0000154,"JU1373.g19215.t1, JU1373.g19229.t1, JU1373.g2828.t1, JU1373.g2829.t1, JU1373.g2836.t1","NIC58.g11868.t1, NIC58.g11881.t1, NIC58.g2614.t1, NIC58.g2615.t1, NIC58.g2623.t1","CBG01337, CBG01351, CBG09249, CBG18886, CBG21647","chrIV_pilon.g11304, chrV_pilon.g13321, chrV_pilon.g13653, chrV_pilon.g14381, chrV_pilon.g14382, chrV_pilon.g14393","Sp34_40345900.t1, Sp34_50207400.t1, Sp34_50208200.…
OG0000155,"JU1373.g3381.t1, JU1373.g4070.t1",NIC58.g7872.t1,CBG02617,"","Sp34_10180800.t1, Sp34_10205600.t1, Sp34_20077100.t1, Sp34_20084300.t1, Sp34_20219800.t1, Sp34_30087600.t1, Sp34_30146700.t1, Sp34_30156200.t1, Sp34_30237700.t1, Sp34_40002900.t1, Sp34_40142500.t1, Sp34_40178300.t1, Sp34_40178400.t1, Sp34_40223900.t1, Sp34_40253000.t1, Sp34_40317200.t1, Sp34_40328500.t1, Sp34_40339700.t1, Sp…
OG0000156,"JU1373.g4751.t1, JU1373.g4760.t1, JU1373.g4761.t1","NIC58.g1327.t1, NIC58.g1328.t1","","chrII_pilon.g3589.1, chrII_pilon.g3928, chrV_pilon.g13296, chrV_pilon.g13633.1, chrV_pilon.g13857, chrV_pilon.g13945.1, chrV_pilon.g13959, chrV_pilon.g13968, chrV_pilon.g13970.1, chrV_pilon.g14785.1, chrV_pilon.g15136, chrV_pilon.g17317, chrV_pilon.g17459, chrV_pilon.g17685, chrV_pilon.g17686.1, chr…
OG0000157,JU1373.g7203.t1,"NIC58.g13899.t1, NIC58.g18745.t1, NIC58.g20399.t1, NIC58.g226.t1, NIC58.g4596.t1, NIC58.g5445.t1","CBG02913, CBG03968, CBG04933, CBG05276, CBG09973, CBG10426, CBG15090, CBG16655, CBG18877, CBG19855, CBG20708, CBG21152, CBG21634, CBG23662, CBG23765, CBG23834, CBG23988, CBG24107, CBG24593, CBG24837, CBG25979, CBG25980",chrX_pilon.g21002.1,"",""
OG0000158,"JU1373.g18929.t1, JU1373.g20364.t1, JU1373.g20379.t1, JU1373.g20381.t1, JU1373.g8130.t1","NIC58.g12169.t1, NIC58.g18839.t1, NIC58.g18841.t1, NIC58.g18842.t1, NIC58.g9442.t1, NIC58.g9457.t1, NIC58.g9459.t1","CBG05406, CBG10164, CBG15330, CBG23001, CBG23002, CBG23027","chrIV_pilon.g10662, chrIV_pilon.g10663.1","Sp34_30297000.t1, Sp34_30297100.t1, Sp34_30297300.t1","KAF1757272.1, KAF17586…
OG0000159,"JU1373.g13451.t1, JU1373.g13548.t1, JU1373.g17894.t1, JU1373.g17895.t1, JU1373.g17896.t1, JU1373.g9815.t1","NIC58.g16831.t1, NIC58.g16832.t1, NIC58.g2145.t1, NIC58.g2243.t1, NIC58.g3023.t1, NIC58.g3024.t1, NIC58.g3025.t1","CBG15509, CBG19330, CBG19331, CBG19332, CBG22854, CBG23137","chrV_pilon.g12930.1, chrV_pilon.g15303.1, chrV_pilon.g15714","Sp34_40056200.t1, Sp34_50315710.t1, Sp34_X…
OG0000160,"JU1373.g10558.t1, JU1373.g10559.t1, JU1373.g10563.t1, JU1373.g12778.t1, JU1373.g17878.t1, JU1373.g20263.t1, JU1373.g20264.t1, JU1373.g20265.t1, JU1373.g20320.t1, JU1373.g20321.t1, JU1373.g20325.t1, JU1373.g20326.t1","NIC58.g14298.t1, NIC58.g14299.t1, NIC58.g14300.t1, NIC58.g14336.t1, NIC58.g14451.t1, NIC58.g14452.t1, NIC58.g14453.t1, NIC58.g14455.t1, NIC58.g14456.t1, NIC58.g17595.t1, N…
OG0000161,"JU1373.g14344.t1, JU1373.g16929.t1","NIC58.g603.t1, NIC58.g7419.t1, NIC58.g8855.t1","CBG07393, CBG16472, CBG20137, CBG27624","","Sp34_10049700.t1, Sp34_10201400.t1, Sp34_10287100.t1, Sp34_20163300.t1, Sp34_20250900.t1, Sp34_30064000.t1, Sp34_30184400.t1, Sp34_30263800.t1, Sp34_40015200.t1, Sp34_40015300.t1, Sp34_40326500.t1, Sp34_40326600.t1, Sp34_50000100.t1, Sp34_50055300.t1, Sp34_50…
OG0000162,"JU1373.g19193.t1, JU1373.g19196.t1, JU1373.g19197.t1, JU1373.g19198.t1","NIC58.g11898.t1, NIC58.g11899.t1, NIC58.g11900.t1, NIC58.g11903.t1","CBG21673, CBG21677, CBG21678, CBG21679, CBG21682, CBG24168, CBG24170, CBG26488","chrIV_pilon.g11327, chrIV_pilon.g11328.1, chrIV_pilon.g11329.1, chrIV_pilon.g11330.1, chrIV_pilon.g11331","Sp34_40343410.t1, Sp34_50033910.t1, Sp34_50381500.t1","KAF…
OG0000163,"","","CBG24470, CBG25708, CBG26155, CBG26156, CBG26159, CBG26278, CBG26654, CBG26694, CBG26959, CBG27228, CBG27554, CBG27949, CBG27950, CBG27951, CBG28002, CBG28124, CBG28125","","Sp34_10237700.t1, Sp34_10319000.t1, Sp34_10337600.t1, Sp34_30156000.t1, Sp34_30179800.t1, Sp34_40115000.t1, Sp34_40170810.t1, Sp34_50012200.t1, Sp34_X0148500.t1, Sp34_X0180100.t1, Sp34_X0219700.t1, Sp34_X0235…
OG0000164,"","","","chrII_pilon.g3188, chrIV_pilon.g12679, chrIV_pilon.g12680, chrI_pilon.g752.1",Sp34_10017300.t1,"KAF1755350.1, KAF1755665.1, KAF1755667.1, KAF1755711.1, KAF1755716.1, KAF1755717.1, KAF1755718.1, KAF1755719.1, KAF1755720.1, KAF1755721.1, KAF1755723.1, KAF1756104.1, KAF1756105.1, KAF1756110.1, KAF1756387.1, KAF1771363.1, KAF1771364.1, KAF1771374.1, KAF1771375.1, KAF1771376.1, KAF…
OG0000165,"","","","chrII_pilon.g4538, chrII_pilon.g4539.1, chrIV_pilon.g12519, chrIV_pilon.g12520, chrIV_pilon.g9950.1, chrI_pilon.g2284.1, chrI_pilon.g2611.1, chrI_pilon.g2612, chrV_pilon.g16678, chrV_pilon.g16851, chrV_pilon.g16852, chrV_pilon.g17311, chrV_pilon.g17314.1, chrV_pilon.g17315, chrV_pilon.g17415, chrV_pilon.g17518, chrV_pilon.g17519, chrV_pilon.g17606, chrV_pilon.g17611.1, chrV_pi…
OG0000166,"","","","","Sp34_10126100.t1, Sp34_10126500.t1, Sp34_10126700.t1, Sp34_10127500.t1, Sp34_10127900.t1, Sp34_10128700.t1, Sp34_10130800.t1, Sp34_10131400.t1, Sp34_10131800.t1, Sp34_10190800.t1, Sp34_10191200.t1, Sp34_10191700.t1, Sp34_10231500.t1, Sp34_20021710.t1, Sp34_20028200.t1, Sp34_20028300.t1, Sp34_20036310.t1, Sp34_20036320.t1, Sp34_20036330.t1, Sp34_20038900.t1, Sp34_20046600.t1…
OG0000167,"","","","","","KAF1746029.1, KAF1758737.1, KAF1758946.1, KAF1758954.1, KAF1758955.1, KAF1758958.1, KAF1758959.1, KAF1758960.1, KAF1758961.1, KAF1758962.1, KAF1758963.1, KAF1758966.1, KAF1758967.1, KAF1758968.1, KAF1758969.1, KAF1758970.1, KAF1758971.1, KAF1758972.1, KAF1758973.1, KAF1758974.1, KAF1758975.1, KAF1758976.1, KAF1758977.1, KAF1758978.1, KAF1758980.1, KAF1758981.1, KAF175898…
OG0000168,"JU1373.g12440.t1, JU1373.g13732.t1, JU1373.g16705.t1, JU1373.g2153.t1, JU1373.g2218.t1, JU1373.g339.t1, JU1373.g341.t1, JU1373.g6914.t1","NIC58.g14499.t1, NIC58.g14515.t1, NIC58.g4197.t1, NIC58.g4199.t1, NIC58.g4813.t1, NIC58.g7165.t1, NIC58.g7231.t1","CBG02743, CBG07031, CBG18577, CBG18578","chrIII_pilon.g9406, chrIV_pilon.g10267.1, chrV_pilon.g16728, chrV_pilon.g16730","Sp34_20235800…
OG0000169,"JU1373.g18809.t1, JU1373.g18818.t1, JU1373.g990.t1","NIC58.g12278.t1, NIC58.g12285.t1, NIC58.g3531.t1","CBG01179, CBG05793, CBG05799, CBG05800, CBG06303, CBG06345, CBG21419, CBG26358, CBG26359","chrII_pilon.g6207.1, chrIV_pilon.g10776, chrV_pilon.g13169.1, chrV_pilon.g13765, chrV_pilon.g13766, chrV_pilon.g13767, chrV_pilon.g13768","Sp34_40291710.t1, Sp34_40292010.t1, Sp34_40292020.t1",…
OG0000170,"JU1373.g1994.t1, JU1373.g5131.t1, JU1373.g5132.t1, JU1373.g5133.t1","NIC58.g4681.t1, NIC58.g4682.t1, NIC58.g946.t1, NIC58.g947.t1, NIC58.g948.t1","CBG01218, CBG05666, CBG06647, CBG06648","chrV_pilon.g13009, chrV_pilon.g13530.1, chrV_pilon.g13531, chrV_pilon.g13532, chrV_pilon.g13558, chrV_pilon.g13829, chrV_pilon.g16473, chrV_pilon.g16474, chrV_pilon.g16561","","KAF1752532.1, KAF175253…
OG0000171,"JU1373.g12810.t1, JU1373.g12815.t1, JU1373.g16843.t1, JU1373.g16852.t1, JU1373.g17074.t1, JU1373.g2259.t1, JU1373.g3079.t1, JU1373.g3263.t1, JU1373.g3264.t1, JU1373.g3267.t1, JU1373.g3349.t1, JU1373.g5591.t1, JU1373.g6001.t1","NIC58.g14365.t1, NIC58.g14370.t1, NIC58.g489.t1, NIC58.g7125.t1, NIC58.g7270.t1, NIC58.g7272.t1, NIC58.g7495.t1, NIC58.g7504.t1, NIC58.g76.t1, NIC58.g7897.t1, NI…
OG0000172,"JU1373.g17015.t1, JU1373.g4783.t1, JU1373.g4785.t1, JU1373.g4786.t1, JU1373.g4813.t1, JU1373.g4815.t1, JU1373.g4816.t1, JU1373.g4819.t1","NIC58.g1273.t1, NIC58.g1275.t1, NIC58.g1276.t1, NIC58.g1303.t1, NIC58.g1305.t1, NIC58.g1306.t1, NIC58.g1307.t1, NIC58.g7331.t1, NIC58.g7716.t1","CBG01216, CBG01217, CBG01502, CBG06533, CBG06535, CBG10378, CBG10403, CBG23867, CBG24459, CBG26973",chrV_…
OG0000173,"JU1373.g19782.t1, JU1373.g19783.t1, JU1373.g19784.t1, JU1373.g19785.t1, JU1373.g5011.t1","NIC58.g1070.t1, NIC58.g1071.t1, NIC58.g11279.t1, NIC58.g11280.t1, NIC58.g11281.t1, NIC58.g11282.t1, NIC58.g11600.t1",CBG13654,"chrII_pilon.g3211, chrIV_pilon.g12431, chrIV_pilon.g12709, chrIV_pilon.g12735, chrV_pilon.g13046.1","Sp34_40196510.t1, Sp34_40197200.t1, Sp34_40197300.t1","KAF1755983.1, K…
OG0000174,"JU1373.g14271.t1, JU1373.g14749.t1, JU1373.g6609.t1, JU1373.g7344.t1, JU1373.g9486.t1","NIC58.g10068.t1, NIC58.g14968.t1, NIC58.g16481.t1, NIC58.g8776.t1, NIC58.g9272.t1","CBG09754a, CBG09754b, CBG16137, CBG16786, CBG18319, CBG20196","chrIII_pilon.g7274, chrIII_pilon.g7356, chrIII_pilon.g8931, chrX_pilon.g19464, chrX_pilon.g19742","Sp34_10171810.t1, Sp34_30002600.t1, Sp34_30112910.t1, …
OG0000175,"JU1373.g18170.t1, JU1373.g19659.t1","NIC58.g11414.t1, NIC58.g12930.t1","CBG06350, CBG24015",chrIV_pilon.g12300,"Sp34_10142900.t1, Sp34_40132300.t1, Sp34_40132700.t1, Sp34_40132900.t1, Sp34_40134300.t1, Sp34_40134800.t1, Sp34_40135000.t1, Sp34_40136600.t1, Sp34_40136700.t1, Sp34_40136800.t1, Sp34_40136900.t1, Sp34_40280900.t1, Sp34_40281300.t1, Sp34_40281700.t1, Sp34_40286600.t1, Sp34_4…
OG0000176,JU1373.g19031.t1,"","CBG03284, CBG08968, CBG14043, CBG14835, CBG15640","chrIV_pilon.g9444, chrX_pilon.g18414, chrX_pilon.g18474, chrX_pilon.g20041, chrX_pilon.g20380","Sp34_20094300.t1, Sp34_40087000.t1, Sp34_50041300.t1, Sp34_50120600.t1","KAF1746072.1, KAF1746195.1, KAF1748463.1, KAF1749758.1, KAF1752956.1, KAF1756612.1, KAF1756661.1, KAF1760802.1, KAF1760804.1, KAF1763262.1, KAF17638…
OG0000177,"","","","chrIII_pilon.g8225.1, chrII_pilon.g3263.1, chrII_pilon.g3396, chrII_pilon.g3441, chrII_pilon.g3442.1, chrII_pilon.g3522.1, chrII_pilon.g3523, chrII_pilon.g3524, chrII_pilon.g3525, chrII_pilon.g3526, chrII_pilon.g3530, chrII_pilon.g3556, chrII_pilon.g3557, chrII_pilon.g3558, chrII_pilon.g3559, chrII_pilon.g3562, chrII_pilon.g3563.1, chrII_pilon.g3566, chrII_pilon.g3567, chrII_p…
OG0000178,"","","","","Sp34_10027800.t1, Sp34_10129900.t1, Sp34_10130200.t1, Sp34_10130300.t1, Sp34_10194900.t1, Sp34_10204400.t1, Sp34_10204500.t1, Sp34_10204800.t1, Sp34_10205000.t1, Sp34_10205100.t1, Sp34_10205200.t1, Sp34_10205300.t1, Sp34_10206400.t1, Sp34_10208700.t1, Sp34_20074700.t1, Sp34_20187000.t1, Sp34_20202900.t1, Sp34_20215500.t1, Sp34_40071800.t1, Sp34_40298900.t1, Sp34_50373100.t1…
OG0000179,"","","","","Sp34_10192900.t1, Sp34_10193000.t1, Sp34_10193200.t1, Sp34_10193600.t1, Sp34_10195200.t1, Sp34_10195600.t1, Sp34_10195700.t1, Sp34_10195800.t1, Sp34_10245910.t1, Sp34_20107000.t1, Sp34_20107100.t1, Sp34_20155900.t1, Sp34_20198500.t1, Sp34_20198600.t1, Sp34_20198700.t1, Sp34_20292800.t1, Sp34_30095600.t1, Sp34_30150800.t1, Sp34_40157800.t1, Sp34_40175600.t1, Sp34_40175700.t1…
OG0000180,"JU1373.g1053.t1, JU1373.g2692.t1, JU1373.g2693.t1","NIC58.g2478.t1, NIC58.g2479.t1, NIC58.g2480.t1, NIC58.g3469.t1","CBG01532, CBG06702, CBG09423, CBG09424, CBG09442","chrIV_pilon.g9663, chrIV_pilon.g9664, chrV_pilon.g13556, chrV_pilon.g13557, chrV_pilon.g15063, chrV_pilon.g15064.1, chrV_pilon.g16175, chrV_pilon.g16187, chrV_pilon.g16189.1, chrV_pilon.g16191.1, chrV_pilon.g16192, chrV_…
OG0000181,"JU1373.g1083.t1, JU1373.g1095.t1, JU1373.g7568.t1","NIC58.g3428.t1, NIC58.g3440.t1","CBG00806, CBG04783, CBG10264, CBG22326","chrV_pilon.g14731, chrV_pilon.g14734, chrV_pilon.g15217.1, chrV_pilon.g15407, chrV_pilon.g16883, chrV_pilon.g16885, chrV_pilon.g16887.1, chrV_pilon.g16888, chrV_pilon.g16889, chrV_pilon.g16890, chrX_pilon.g20522","Sp34_50037400.t1, Sp34_50037700.t1, Sp34_5003790…
OG0000182,"JU1373.g17026.t1, JU1373.g1888.t1, JU1373.g8399.t1","NIC58.g19113.t1, NIC58.g7318.t1","CBG07133, CBG07143, CBG07145, CBG19675, CBG20248, CBG21263","chrIV_pilon.g12636, chrI_pilon.g1055.1, chrI_pilon.g1056",Sp34_10265310.t1,"KAF1758662.1, KAF1758663.1, KAF1758664.1, KAF1760970.1, KAF1762445.1, KAF1764189.1, KAF1764407.1, KAF1767074.1, KAF1767267.1, KAF1767269.1, KAF1767448.1, KAF1768410…
OG0000183,"JU1373.g12884.t1, JU1373.g12889.t1, JU1373.g13059.t1, JU1373.g17086.t1, JU1373.g20580.t1, JU1373.g4854.t1","NIC58.g1233.t1, NIC58.g1579.t1, NIC58.g1752.t1, NIC58.g20133.t1, NIC58.g9658.t1","CBG05377, CBG17794, CBG17970, CBG20892","chrIII_pilon.g7555, chrII_pilon.g4343, chrII_pilon.g4346, chrIV_pilon.g10363, chrIV_pilon.g10365.1, chrIV_pilon.g11427, chrIV_pilon.g11554, chrI_pilon.g1066,…
OG0000184,"JU1373.g12010.t1, JU1373.g17790.t1, JU1373.g17791.t1","NIC58.g2917.t1, NIC58.g3275.t1","CBG26711, CBG28058, CBG28064","","Sp34_20043100.t1, Sp34_20131200.t1, Sp34_20169800.t1, Sp34_20237200.t1, Sp34_20245900.t1, Sp34_20246000.t1, Sp34_30038400.t1, Sp34_30038500.t1, Sp34_30156100.t1, Sp34_40058000.t1, Sp34_40198300.t1, Sp34_40221700.t1, Sp34_40336700.t1, Sp34_50014900.t1, Sp34_50141500.…
OG0000185,JU1373.g13294.t1,NIC58.g1984.t1,"CBG21838, CBG21840, CBG21841, CBG26936","chrV_pilon.g13135, chrV_pilon.g13136, chrV_pilon.g13392, chrV_pilon.g13401, chrV_pilon.g13404, chrV_pilon.g13406, chrV_pilon.g13666, chrV_pilon.g13687, chrV_pilon.g13704, chrV_pilon.g13706, chrV_pilon.g13730, chrV_pilon.g14723.1, chrV_pilon.g14724, chrV_pilon.g14725, chrV_pilon.g14726, chrV_pilon.g14727, chrV_pilo…
OG0000186,JU1373.g17390.t1,NIC58.g19822.t1,CBG11992,chrX_pilon.g18227,"Sp34_10104700.t1, Sp34_10104810.t1, Sp34_10158500.t1, Sp34_10158610.t1, Sp34_10158800.t1, Sp34_10159100.t1, Sp34_10159300.t1, Sp34_10159400.t1, Sp34_10159600.t1, Sp34_10159700.t1, Sp34_10159800.t1, Sp34_10160000.t1, Sp34_10160100.t1, Sp34_10160500.t1, Sp34_10160610.t1, Sp34_10160800.t1, Sp34_10160900.t1, Sp34_10161100.t1, Sp34…
OG0000187,"","","CBG03549, CBG03581, CBG03582, CBG03584, CBG03585, CBG03586, CBG03590, CBG03591, CBG03637, CBG10180, CBG10181, CBG10182, CBG10183, CBG11950, CBG20199, CBG20200, CBG20201, CBG20210, CBG20211, CBG20212, CBG25759, CBG26122, CBG26123, CBG26124, CBG26125, CBG26132, CBG26133","","",KAF1756025.1
OG0000188,"","","CBG13705, CBG13707, CBG13748, CBG18733, CBG21614, CBG23860, CBG24333, CBG25181",chrIV_pilon.g12638.1,"Sp34_40190600.t1, Sp34_40276100.t1, Sp34_40276400.t1","KAF1745901.1, KAF1745929.1, KAF1746191.1, KAF1746480.1, KAF1747365.1, KAF1749592.1, KAF1749672.1, KAF1749710.1, KAF1754440.1, KAF1755931.1, KAF1755973.1, KAF1756144.1, KAF1756151.1, KAF1756245.1, KAF1756560.1, KAF1770970.1"
OG0000189,"","","CBG18670, CBG22614","","","KAF1746008.1, KAF1753120.1, KAF1753827.1, KAF1755857.1, KAF1757246.1, KAF1762718.1, KAF1763032.1, KAF1763110.1, KAF1763111.1, KAF1763112.1, KAF1763113.1, KAF1763114.1, KAF1763115.1, KAF1763116.1, KAF1763117.1, KAF1763118.1, KAF1763119.1, KAF1763120.1, KAF1763121.1, KAF1763122.1, KAF1763123.1, KAF1763124.1, KAF1763126.1, KAF1767826.1, KAF1768062.1, KAF17…
OG0000190,"","","","","Sp34_10095800.t1, Sp34_10095900.t1, Sp34_10096000.t1, Sp34_10096500.t1, Sp34_10231900.t1, Sp34_30046800.t1, Sp34_30046900.t1, Sp34_40056100.t1, Sp34_40219600.t1, Sp34_40219700.t1, Sp34_40219900.t1, Sp34_40220000.t1, Sp34_50307420.t1, Sp34_50307500.t1, Sp34_50388100.t1, Sp34_50388600.t1, Sp34_50389000.t1, Sp34_50391000.t1, Sp34_50393300.t1, Sp34_50393400.t1, Sp34_50393500.t1…
OG0000191,"","","","","","KAF1745954.1, KAF1749737.1, KAF1751785.1, KAF1755642.1, KAF1756851.1, KAF1756852.1, KAF1756942.1, KAF1758177.1, KAF1764116.1, KAF1764203.1, KAF1764247.1, KAF1764248.1, KAF1764249.1, KAF1764250.1, KAF1764251.1, KAF1764252.1, KAF1764253.1, KAF1764254.1, KAF1764255.1, KAF1764256.1, KAF1764257.1, KAF1764258.1, KAF1764259.1, KAF1764260.1, KAF1764261.1, KAF1764262.1, KAF176426…
OG0000192,"","","","","","KAF1750044.1, KAF1750045.1, KAF1750047.1, KAF1750054.1, KAF1750055.1, KAF1750062.1, KAF1753045.1, KAF1763968.1, KAF1764012.1, KAF1764013.1, KAF1764024.1, KAF1764723.1, KAF1764739.1, KAF1764740.1, KAF1764743.1, KAF1764751.1, KAF1764753.1, KAF1764754.1, KAF1764757.1, KAF1764784.1, KAF1764972.1, KAF1764973.1, KAF1764976.1, KAF1764977.1, KAF1764979.1, KAF1765019.1, KAF176510…
OG0000193,"JU1373.g1023.t1, JU1373.g12908.t1, JU1373.g163.t1, JU1373.g164.t1, JU1373.g197.t1, JU1373.g198.t1, JU1373.g200.t1","NIC58.g1600.t1, NIC58.g4340.t1, NIC58.g4342.t1, NIC58.g4343.t1, NIC58.g4344.t1, NIC58.g4374.t1, NIC58.g4384.t1, NIC58.g4386.t1, NIC58.g5022.t1","","","","KAF1754419.1, KAF1754421.1, KAF1754422.1, KAF1754423.1, KAF1754926.1, KAF1754986.1, KAF1755203.1, KAF1756274.1, KAF175…
OG0000194,"JU1373.g330.t1, JU1373.g331.t1, JU1373.g333.t1","NIC58.g4205.t1, NIC58.g4206.t1, NIC58.g4208.t1, NIC58.g4209.t1, NIC58.g4210.t1","CBG00581, CBG18564, CBG18565, CBG18566, CBG23558, CBG23559, CBG23560","","","KAF1752154.1, KAF1754403.1, KAF1754404.1, KAF1754405.1, KAF1754406.1, KAF1754407.1, KAF1754408.1, KAF1754409.1, KAF1754410.1, KAF1754412.1, KAF1754642.1, KAF1759993.1"
OG0000195,"JU1373.g11192.t1, JU1373.g14827.t1, JU1373.g362.t1, JU1373.g5763.t1","NIC58.g20901.t1, NIC58.g325.t1, NIC58.g4180.t1, NIC58.g9356.t1","CBG02707, CBG02709, CBG13813, CBG17473, CBG17494, CBG18448, CBG20107, CBG21088, CBG21304, CBG22597, CBG22853, CBG23977, CBG24037","",Sp34_40005900.t1,"KAF1754566.1, KAF1754569.1, KAF1755993.1, KAF1764741.1, KAF1768674.1"
OG0000196,"JU1373.g526.t1, JU1373.g527.t1, JU1373.g528.t1, JU1373.g570.t1, JU1373.g571.t1, JU1373.g572.t1, JU1373.g573.t1, JU1373.g587.t1, JU1373.g588.t1, JU1373.g589.t1, JU1373.g590.t1","NIC58.g1066.t1, NIC58.g3942.t1, NIC58.g3943.t1, NIC58.g3944.t1, NIC58.g3945.t1, NIC58.g3958.t1, NIC58.g3959.t1, NIC58.g3960.t1, NIC58.g3961.t1, NIC58.g4008.t1, NIC58.g4009.t1, NIC58.g4010.t1","","chrV_pilon.g170…
OG0000197,"JU1373.g2647.t1, JU1373.g2648.t1, JU1373.g5079.t1, JU1373.g8826.t1","NIC58.g19536.t1, NIC58.g2432.t1, NIC58.g2433.t1, NIC58.g998.t1","CBG01400, CBG06658, CBG09499, CBG09500","chrV_pilon.g13063.1, chrV_pilon.g13068, chrV_pilon.g13803, chrV_pilon.g13804, chrV_pilon.g16134, chrV_pilon.g16135, chrV_pilon.g16136, chrV_pilon.g16137, chrV_pilon.g16138","Sp34_50008100.t1, Sp34_50276900.t1","KA…
OG0000198,"JU1373.g17475.t1, JU1373.g2855.t1","NIC58.g19739.t1, NIC58.g2644.t1","CBG05513, CBG05516, CBG06401, CBG12094, CBG14470, CBG16108, CBG18907","chrIV_pilon.g10556.1, chrI_pilon.g662, chrI_pilon.g96, chrV_pilon.g14411","Sp34_10176000.t1, Sp34_10176700.t1, Sp34_10177400.t1, Sp34_10261700.t1, Sp34_10263500.t1","KAF1745977.1, KAF1749557.1, KAF1749622.1, KAF1751350.1, KAF1757192.1, KAF1759527.…
OG0000199,JU1373.g7201.t1,"","CBG03969, CBG03970, CBG04930, CBG05187, CBG05275, CBG15088, CBG15878, CBG15910, CBG18874, CBG21154, CBG22566, CBG23644, CBG23762, CBG24022, CBG24110, CBG24201, CBG24840, CBG25359, CBG25579, CBG25936, CBG26256, CBG26257, CBG26674","chrX_pilon.g18527.1, chrX_pilon.g21003",Sp34_40119910.t1,""
OG0000200,"JU1373.g11676.t1, JU1373.g14355.t1, JU1373.g14356.t1, JU1373.g16856.t1, JU1373.g7986.t1, JU1373.g7987.t1, JU1373.g8005.t1, JU1373.g8359.t1","NIC58.g11440.t1, NIC58.g11441.t1, NIC58.g13812.t1, NIC58.g17944.t1, NIC58.g18687.t1, NIC58.g18704.t1, NIC58.g7491.t1, NIC58.g8863.t1, NIC58.g8867.t1, NIC58.g8870.t1, NIC58.g8871.t1","CBG10693, CBG19937","chrIII_pilon.g8611, chrV_pilon.g17372.1, ch…
OG0000201,"JU1373.g11937.t1, JU1373.g14716.t1","NIC58.g20135.t1, NIC58.g9235.t1",CBG25279,"","Sp34_10141000.t1, Sp34_10183100.t1, Sp34_10183200.t1, Sp34_10183300.t1, Sp34_10183400.t1, Sp34_10183500.t1, Sp34_20186100.t1, Sp34_20186200.t1, Sp34_20200400.t1, Sp34_20212200.t1, Sp34_20267400.t1, Sp34_30083000.t1, Sp34_30091610.t1, Sp34_30167400.t1, Sp34_40074800.t1, Sp34_40075100.t1, Sp34_40075200.t1,…
OG0000202,"JU1373.g19007.t1, JU1373.g19028.t1, JU1373.g19029.t1, JU1373.g19192.t1, JU1373.g19416.t1","NIC58.g11679.t1, NIC58.g11904.t1, NIC58.g12069.t1, NIC58.g12070.t1, NIC58.g12092.t1","CBG05498, CBG05526, CBG21683, CBG22339","chrIV_pilon.g10545, chrIV_pilon.g10546, chrIV_pilon.g10563, chrIV_pilon.g11332.1, chrIV_pilon.g12348.1, chrIV_pilon.g12771","Sp34_40160110.t1, Sp34_40267610.t1","KAF17567…
OG0000203,JU1373.g19298.t1,NIC58.g11801.t1,"CBG21775, CBG21776",chrIV_pilon.g11239,"Sp34_40175500.t1, Sp34_40176300.t1, Sp34_40178000.t1, Sp34_40178500.t1, Sp34_40276700.t1, Sp34_40276800.t1, Sp34_40276900.t1, Sp34_40320600.t1, Sp34_40320700.t1, Sp34_40320900.t1, Sp34_40321100.t1, Sp34_40321200.t1, Sp34_40321400.t1, Sp34_40321600.t1, Sp34_40331000.t1, Sp34_40331100.t1, Sp34_40331200.t1, Sp34_4033…
OG0000204,JU1373.g20275.t1,"NIC58.g14235.t1, NIC58.g17940.t1, NIC58.g17943.t1","","","Sp34_10103410.t1, Sp34_10104410.t1, Sp34_10192600.t1, Sp34_20174800.t1, Sp34_20180800.t1, Sp34_20203100.t1, Sp34_30138600.t1, Sp34_30153600.t1, Sp34_30289400.t1, Sp34_30309100.t1, Sp34_50077400.t1, Sp34_50077610.t1, Sp34_50077700.t1, Sp34_50077800.t1, Sp34_50077900.t1, Sp34_50078000.t1, Sp34_50078200.t1, Sp34_50…
OG0000205,"",NIC58.g5054.t1,"CBG18620, CBG18623",chrV_pilon.g17631.1,"","KAF1753084.1, KAF1753087.1, KAF1753241.1, KAF1753244.1, KAF1753245.1, KAF1753246.1, KAF1753247.1, KAF1754654.1, KAF1754777.1, KAF1755152.1, KAF1755153.1, KAF1755154.1, KAF1755155.1, KAF1755156.1, KAF1755157.1, KAF1755173.1, KAF1755174.1, KAF1755393.1, KAF1755394.1, KAF1755404.1, KAF1767832.1, KAF1770603.1, KAF1770604.1"
OG0000206,"","",CBG26279,"chrIII_pilon.g7227, chrIII_pilon.g8451, chrII_pilon.g3019, chrII_pilon.g3114, chrII_pilon.g3122, chrII_pilon.g3909.1, chrII_pilon.g4157, chrII_pilon.g4930, chrIV_pilon.g12096, chrIV_pilon.g12385, chrIV_pilon.g12620, chrIV_pilon.g9657, chrI_pilon.g2001, chrI_pilon.g2206, chrI_pilon.g2351, chrI_pilon.g2734, chrI_pilon.g2781, chrV_pilon.g13100, chrV_pilon.g13864, chrV_pilon…
OG0000207,"","","","chrIII_pilon.g9109, chrIII_pilon.g9115, chrIII_pilon.g9116, chrII_pilon.g3139, chrII_pilon.g3140.1, chrII_pilon.g3141.1, chrII_pilon.g3142, chrII_pilon.g3261, chrII_pilon.g3262, chrII_pilon.g3414, chrII_pilon.g3415, chrII_pilon.g3416, chrII_pilon.g3417, chrII_pilon.g3418, chrII_pilon.g3419, chrII_pilon.g3428, chrII_pilon.g3431, chrII_pilon.g3432, chrII_pilon.g3433.1, chrII_pil…
OG0000208,"","","","","Sp34_10079700.t1, Sp34_10079900.t1, Sp34_10080000.t1, Sp34_10080100.t1, Sp34_10080320.t1, Sp34_30188600.t1, Sp34_50325700.t1, Sp34_50325800.t1, Sp34_50325900.t1, Sp34_50326000.t1, Sp34_50331400.t1, Sp34_50331600.t1, Sp34_50331700.t1, Sp34_50331800.t1, Sp34_50332000.t1, Sp34_50332200.t1, Sp34_50332300.t1, Sp34_50332400.t1, Sp34_50333200.t1, Sp34_50333500.t1, Sp34_50333600.t1…
OG0000209,"","","","","Sp34_10159500.t1, Sp34_10159900.t1, Sp34_10160200.t1, Sp34_10160400.t1, Sp34_10160700.t1, Sp34_10161000.t1, Sp34_10203900.t1, Sp34_10204000.t1, Sp34_10204100.t1, Sp34_10204200.t1, Sp34_10210400.t1, Sp34_10210500.t1, Sp34_10210600.t1, Sp34_20062500.t1, Sp34_20171500.t1, Sp34_20171600.t1, Sp34_20171700.t1, Sp34_20171800.t1, Sp34_20180500.t1, Sp34_30116500.t1, Sp34_40001300.t1…
OG0000210,"","","","","Sp34_30152000.t1, Sp34_30152600.t1, Sp34_30152800.t1, Sp34_30153100.t1, Sp34_30154300.t1, Sp34_30154800.t1, Sp34_30154900.t1, Sp34_30155000.t1, Sp34_30155100.t1, Sp34_30157100.t1, Sp34_30157400.t1, Sp34_30157900.t1, Sp34_30158520.t1, Sp34_30158800.t1, Sp34_30158900.t1, Sp34_30159600.t1, Sp34_30160100.t1, Sp34_30160600.t1, Sp34_30160900.t1, Sp34_30161400.t1, Sp34_30161900.t1…
OG0000211,"","","","","","KAF1751051.1, KAF1753077.1, KAF1753910.1, KAF1754858.1, KAF1754889.1, KAF1754890.1, KAF1754891.1, KAF1762942.1, KAF1762951.1, KAF1762952.1, KAF1762954.1, KAF1762955.1, KAF1762956.1, KAF1762957.1, KAF1762958.1, KAF1762959.1, KAF1762960.1, KAF1762986.1, KAF1763194.1, KAF1763197.1, KAF1764215.1, KAF1764216.1, KAF1764217.1, KAF1764219.1, KAF1764222.1, KAF1764224.1, KAF176422…
OG0000212,"","","","","","KAF1753529.1, KAF1753530.1, KAF1754535.1, KAF1754536.1, KAF1754537.1, KAF1754543.1, KAF1754546.1, KAF1754662.1, KAF1754664.1, KAF1754669.1, KAF1754671.1, KAF1754672.1, KAF1754673.1, KAF1754674.1, KAF1754675.1, KAF1754676.1, KAF1754697.1, KAF1754698.1, KAF1754699.1, KAF1754701.1, KAF1754702.1, KAF1754703.1, KAF1754704.1, KAF1754705.1, KAF1754711.1, KAF1756299.1, KAF175634…
OG0000213,"JU1373.g15417.t1, JU1373.g242.t1, JU1373.g243.t1, JU1373.g244.t1, JU1373.g245.t1, JU1373.g246.t1, JU1373.g247.t1","NIC58.g4301.t1, NIC58.g4302.t1, NIC58.g4303.t1, NIC58.g4304.t1, NIC58.g6133.t1","CBG00017, CBG17848, CBG19551","","","KAF1753688.1, KAF1754757.1, KAF1754759.1, KAF1754760.1, KAF1754761.1, KAF1754762.1, KAF1754764.1, KAF1754765.1, KAF1756063.1, KAF1756064.1, KAF1756065.1"
OG0000214,JU1373.g497.t1,"",CBG04863,"chrII_pilon.g3910, chrIV_pilon.g9475, chrV_pilon.g16784.1, chrV_pilon.g16948.1, chrV_pilon.g16949, chrV_pilon.g17070.1, chrV_pilon.g17071, chrV_pilon.g17545, chrV_pilon.g17546, chrV_pilon.g17551, chrV_pilon.g17552, chrV_pilon.g17553, chrV_pilon.g17555, chrV_pilon.g17557.1, chrV_pilon.g17559.1, chrV_pilon.g17560, chrV_pilon.g17561.1, chrV_pilon.g17562.1, chrV_…
OG0000215,"JU1373.g12488.t1, JU1373.g13938.t1, JU1373.g1460.t1, JU1373.g17050.t1, JU1373.g19410.t1, JU1373.g19456.t1, JU1373.g19473.t1, JU1373.g19482.t1, JU1373.g5547.t1, JU1373.g5753.t1, JU1373.g717.t1","NIC58.g10861.t1, NIC58.g11606.t1, NIC58.g11617.t1, NIC58.g11639.t1, NIC58.g11685.t1, NIC58.g13644.t1, NIC58.g333.t1, NIC58.g3818.t1, NIC58.g532.t1, NIC58.g7295.t1, NIC58.g8448.t1","","","Sp34_20…
OG0000216,"JU1373.g19717.t1, JU1373.g19872.t1, JU1373.g3992.t1, JU1373.g4852.t1, JU1373.g5017.t1, JU1373.g841.t1","NIC58.g1062.t1, NIC58.g11182.t1, NIC58.g1235.t1, NIC58.g18004.t1, NIC58.g3678.t1","CBG00446, CBG06409, CBG06470, CBG15826, CBG24645","chrII_pilon.g4124, chrIV_pilon.g12433.1, chrIV_pilon.g12689.1","Sp34_10020430.t1, Sp34_40197610.t1","KAF1753297.1, KAF1753814.1, KAF1754190.1, KAF1755…
OG0000217,"JU1373.g11517.t1, JU1373.g11519.t1, JU1373.g11598.t1, JU1373.g11666.t1, JU1373.g1717.t1, JU1373.g1718.t1","NIC58.g10592.t1, NIC58.g10593.t1, NIC58.g10594.t1, NIC58.g20411.t1, NIC58.g20477.t1, NIC58.g20557.t1, NIC58.g20559.t1","CBG12797, CBG15666","chrIII_pilon.g7086.1, chrV_pilon.g17426, chrV_pilon.g17489, chrV_pilon.g18157",Sp34_30303300.t1,"KAF1760722.1, KAF1762606.1, KAF1768376.1, K…
OG0000218,"JU1373.g10286.t1, JU1373.g10287.t1, JU1373.g10288.t1, JU1373.g20301.t1, JU1373.g20302.t1, JU1373.g4691.t1, JU1373.g4692.t1, JU1373.g4693.t1","NIC58.g1393.t1, NIC58.g1394.t1, NIC58.g1395.t1, NIC58.g14435.t1, NIC58.g14436.t1, NIC58.g17311.t1","CBG10268, CBG21072","chrX_pilon.g20369, chrX_pilon.g20370.1, chrX_pilon.g20371.1","","KAF1748938.1, KAF1748939.1, KAF1753577.1, KAF1753578.1, KAF1…
OG0000219,"JU1373.g4812.t1, JU1373.g4814.t1, JU1373.g4818.t1, JU1373.g4820.t1, JU1373.g4821.t1","NIC58.g1271.t1, NIC58.g1272.t1, NIC58.g1274.t1, NIC58.g1277.t1, NIC58.g1304.t1","CBG01214, CBG01215, CBG01222, CBG01223, CBG01224, CBG10389, CBG23866, CBG26971","chrIII_pilon.g9230.1, chrIII_pilon.g9231, chrV_pilon.g13626, chrV_pilon.g13832, chrV_pilon.g13833.1",Sp34_40060900.t1,"KAF1754073.1, KAF1754…
OG0000220,"JU1373.g5801.t1, JU1373.g5802.t1, JU1373.g5813.t1, JU1373.g5815.t1","NIC58.g273.t1, NIC58.g275.t1, NIC58.g284.t1, NIC58.g285.t1, NIC58.g286.t1","CBG16462, CBG16973, CBG17914, CBG24102","chrIII_pilon.g6703, chrII_pilon.g3317.1, chrV_pilon.g14699, chrV_pilon.g14702.1, chrV_pilon.g14703.1","Sp34_30281900.t1, Sp34_50060610.t1","KAF1752718.1, KAF1753367.1, KAF1753369.1, KAF1753371.1, KAF175…
OG0000221,"JU1373.g12516.t1, JU1373.g12517.t1, JU1373.g6394.t1","NIC58.g13671.t1, NIC58.g13672.t1","CBG14364, CBG14365, CBG14366","chrIII_pilon.g7045, chrII_pilon.g3159, chrII_pilon.g3162.1, chrII_pilon.g3163, chrII_pilon.g3178.1, chrII_pilon.g3192, chrII_pilon.g3207, chrII_pilon.g3214, chrII_pilon.g3614, chrII_pilon.g6609, chrII_pilon.g6610, chrIV_pilon.g10318, chrIV_pilon.g12486, chrV_pilon.g13…
OG0000222,"JU1373.g19807.t1, JU1373.g7172.t1, JU1373.g7176.t1, JU1373.g7292.t1","NIC58.g11253.t1, NIC58.g14797.t1, NIC58.g14914.t1, NIC58.g14915.t1","CBG00348, CBG01219, CBG01221, CBG02706, CBG16212, CBG16229","chrIV_pilon.g12678, chrX_pilon.g20191, chrX_pilon.g20192, chrX_pilon.g20193, chrX_pilon.g20195, chrX_pilon.g20196.1, chrX_pilon.g20197","","KAF1746678.1, KAF1746679.1, KAF1746785.1, KAF175…
OG0000223,"JU1373.g12540.t1, JU1373.g12541.t1, JU1373.g12542.t1, JU1373.g12543.t1, JU1373.g12544.t1, JU1373.g12545.t1, JU1373.g12546.t1, JU1373.g12549.t1, JU1373.g15862.t1, JU1373.g15863.t1, JU1373.g15864.t1, JU1373.g15892.t1, JU1373.g15893.t1, JU1373.g15894.t1","NIC58.g13696.t1, NIC58.g13697.t1, NIC58.g13700.t1, NIC58.g5652.t1, NIC58.g5653.t1, NIC58.g5654.t1, NIC58.g5682.t1, NIC58.g5683.t1, NIC5…
OG0000224,JU1373.g13042.t1,"NIC58.g1734.t1, NIC58.g1735.t1","CBG01262, CBG06731, CBG06740, CBG22907","chrV_pilon.g13773.1, chrV_pilon.g13774.1, chrV_pilon.g14665.1, chrV_pilon.g14666, chrV_pilon.g14668, chrV_pilon.g14669.1, chrV_pilon.g14710, chrV_pilon.g14792, chrV_pilon.g16215, chrV_pilon.g16216.1, chrV_pilon.g16917, chrV_pilon.g17301","Sp34_50155430.t1, Sp34_50155440.t1, Sp34_50372900.t1, Sp34…
OG0000225,JU1373.g13274.t1,"NIC58.g1965.t1, NIC58.g4099.t1","CBG06539, CBG06540, CBG06541, CBG17826, CBG17827, CBG17828, CBG17829, CBG18654, CBG18657, CBG22430, CBG22431, CBG22432, CBG22436, CBG22612, CBG23343, CBG24861, CBG27310","chrV_pilon.g15892, chrV_pilon.g17183","Sp34_10150300.t1, Sp34_40149700.t1, Sp34_50142900.t1",KAF1751597.1
OG0000226,JU1373.g13557.t1,NIC58.g2253.t1,CBG09709,"chrV_pilon.g13906, chrV_pilon.g15608.1, chrV_pilon.g16403, chrV_pilon.g16805, chrV_pilon.g16943, chrV_pilon.g16944, chrV_pilon.g16945.1, chrV_pilon.g16946, chrV_pilon.g17119, chrV_pilon.g17387, chrV_pilon.g17388, chrV_pilon.g17457, chrV_pilon.g17709, chrV_pilon.g17710, chrV_pilon.g17711, chrV_pilon.g17712, chrV_pilon.g17998.1, chrV_pilon.g18002,…
OG0000227,"JU1373.g15859.t1, JU1373.g15994.t1, JU1373.g15995.t1, JU1373.g15996.t1, JU1373.g15997.t1, JU1373.g15998.t1","NIC58.g5554.t1, NIC58.g5555.t1, NIC58.g5556.t1, NIC58.g5557.t1, NIC58.g5559.t1, NIC58.g5688.t1",CBG16039,chrII_pilon.g3913,"","KAF1762915.1, KAF1766744.1, KAF1767335.1, KAF1767465.1, KAF1767586.1, KAF1767587.1, KAF1767593.1, KAF1767595.1, KAF1767598.1, KAF1767600.1, KAF1767603.1…
OG0000228,"JU1373.g19401.t1, JU1373.g19402.t1, JU1373.g19403.t1","NIC58.g11692.t1, NIC58.g11693.t1, NIC58.g11694.t1","CBG04967, CBG11671, CBG11672, CBG11673, CBG11676, CBG22608, CBG24875","chrIV_pilon.g10294, chrIV_pilon.g10295, chrIV_pilon.g10296.1, chrIV_pilon.g10297.1, chrV_pilon.g16708.1","Sp34_40263210.t1, Sp34_50339700.t1","KAF1754013.1, KAF1756726.1, KAF1756727.1, KAF1756728.1, KAF1756730.…
OG0000229,"","",CBG19609,"chrIII_pilon.g9228, chrIII_pilon.g9229, chrIII_pilon.g9232, chrIII_pilon.g9233.1, chrII_pilon.g3429, chrII_pilon.g3430, chrII_pilon.g3455, chrII_pilon.g3456, chrII_pilon.g3817.1, chrII_pilon.g3818, chrII_pilon.g3819, chrII_pilon.g3820.1, chrII_pilon.g3821, chrII_pilon.g3822, chrII_pilon.g3823, chrII_pilon.g3824, chrII_pilon.g3825, chrII_pilon.g3826, chrII_pilon.g5104, ch…
OG0000230,"","","","chrIII_pilon.g6766, chrIII_pilon.g7275, chrIII_pilon.g8461, chrIII_pilon.g8892, chrII_pilon.g3932, chrII_pilon.g4545, chrII_pilon.g6122, chrII_pilon.g6636, chrIV_pilon.g10174, chrIV_pilon.g10698, chrIV_pilon.g10704, chrIV_pilon.g11362, chrIV_pilon.g12383, chrIV_pilon.g9732, chrV_pilon.g14032, chrV_pilon.g14265, chrV_pilon.g15211, chrV_pilon.g16573, chrV_pilon.g16670, chrV_pilo…
OG0000231,"","","","chrIV_pilon.g10300, chrIV_pilon.g10301","Sp34_10169600.t1, Sp34_10169700.t1, Sp34_30137700.t1, Sp34_30137800.t1, Sp34_40176900.t1, Sp34_40177500.t1, Sp34_40177600.t1, Sp34_40180400.t1, Sp34_40207100.t1, Sp34_40207400.t1, Sp34_40207500.t1, Sp34_40248400.t1, Sp34_40272600.t1, Sp34_40272700.t1, Sp34_40296800.t1, Sp34_40296900.t1, Sp34_40310400.t1, Sp34_40311600.t1, Sp34_40311700.…
OG0000232,"","","",chrIV_pilon.g12781,"Sp34_20238600.t1, Sp34_20238810.t1, Sp34_20239000.t1, Sp34_20239200.t1, Sp34_40192400.t1, Sp34_40192500.t1, Sp34_50093600.t1, Sp34_50093800.t1, Sp34_50101100.t1, Sp34_50341300.t1, Sp34_50343200.t1, Sp34_50368000.t1, Sp34_50369400.t1, Sp34_50369600.t1, Sp34_50369800.t1, Sp34_50384400.t1, Sp34_50384510.t1, Sp34_50384520.t1, Sp34_50384900.t1, Sp34_50385000.t1, …
OG0000233,"","","","","Sp34_10001300.t1, Sp34_20256500.t1, Sp34_20294100.t1, Sp34_20309900.t1, Sp34_20317100.t1, Sp34_30121700.t1, Sp34_30174400.t1, Sp34_40136100.t1, Sp34_40141400.t1, Sp34_40150300.t1, Sp34_40172400.t1, Sp34_40197400.t1, Sp34_40256000.t1, Sp34_40256300.t1, Sp34_40293800.t1, Sp34_40308300.t1, Sp34_50017600.t1, Sp34_50089000.t1, Sp34_50108500.t1, Sp34_50157300.t1, Sp34_50177000.t1…
OG0000234,"","","","","Sp34_10015200.t1, Sp34_10015400.t1, Sp34_10015600.t1, Sp34_10015700.t1, Sp34_10015900.t1, Sp34_10016100.t1, Sp34_10016200.t1, Sp34_10017200.t1, Sp34_10037010.t1, Sp34_10040000.t1, Sp34_10040210.t1, Sp34_10040510.t1, Sp34_10047020.t1, Sp34_10241310.t1, Sp34_10243500.t1, Sp34_10243900.t1, Sp34_10244100.t1, Sp34_20124400.t1, Sp34_20168500.t1, Sp34_40106800.t1, Sp34_40133100.t1…
OG0000235,"JU1373.g12527.t1, JU1373.g251.t1, JU1373.g3508.t1, JU1373.g7995.t1, JU1373.g8009.t1","NIC58.g13682.t1, NIC58.g18695.t1, NIC58.g18708.t1, NIC58.g4297.t1, NIC58.g7733.t1, NIC58.g7739.t1","","chrII_pilon.g3808, chrII_pilon.g3809, chrII_pilon.g3924","","KAF1748901.1, KAF1753502.1, KAF1759331.1, KAF1767642.1, KAF1767643.1, KAF1767644.1, KAF1767713.1, KAF1767725.1, KAF1767737.1, KAF1768660.1…
OG0000236,JU1373.g3384.t1,NIC58.g7865.t1,"CBG24321, CBG24957",chrIV_pilon.g9856.1,"Sp34_20064900.t1, Sp34_20139800.t1, Sp34_20279500.t1, Sp34_20279710.t1, Sp34_40022900.t1, Sp34_40074700.t1, Sp34_40087920.t1, Sp34_40208800.t1, Sp34_40245700.t1, Sp34_50004500.t1, Sp34_50177120.t1, Sp34_50181000.t1, Sp34_50188400.t1, Sp34_50290400.t1, Sp34_50334500.t1","KAF1755853.1, KAF1756303.1, KAF1767364.1, KAF…
OG0000237,"JU1373.g13623.t1, JU1373.g5090.t1, JU1373.g5091.t1, JU1373.g5093.t1","NIC58.g2318.t1, NIC58.g983.t1, NIC58.g986.t1, NIC58.g987.t1","CBG09596, CBG12162, CBG12164, CBG12165, CBG16461, CBG27003","chrV_pilon.g13795, chrV_pilon.g13796.1, chrV_pilon.g13797, chrV_pilon.g15536.1","Sp34_50008900.t1, Sp34_50009000.t1, Sp34_50009200.t1","KAF1749873.1, KAF1752633.1, KAF1752635.1, KAF1752636.1"
OG0000238,"JU1373.g5378.t1, JU1373.g5384.t1, JU1373.g5385.t1, JU1373.g5386.t1, JU1373.g5387.t1, JU1373.g5417.t1, JU1373.g5418.t1","NIC58.g663.t1, NIC58.g664.t1, NIC58.g694.t1, NIC58.g695.t1, NIC58.g696.t1, NIC58.g701.t1","CBG11289, CBG11291",chrV_pilon.g14964,Sp34_50109800.t1,"KAF1751141.1, KAF1763531.1, KAF1767981.1, KAF1767982.1, KAF1767983.1, KAF1767984.1, KAF1767985.1, KAF1767986.1"
OG0000239,"JU1373.g14180.t1, JU1373.g14219.t1, JU1373.g18496.t1, JU1373.g6569.t1","NIC58.g10026.t1, NIC58.g12606.t1, NIC58.g8689.t1, NIC58.g8726.t1","CBG04241, CBG12331, CBG12522, CBG18235","chrIV_pilon.g10928, chrIV_pilon.g10929.1, chrIV_pilon.g11430, chrI_pilon.g1065, chrI_pilon.g1171.1","Sp34_10010400.t1, Sp34_40181200.t1, Sp34_50248100.t1","KAF1757486.1, KAF1758307.1, KAF1762391.1, KAF1769790…
OG0000240,"JU1373.g9603.t1, JU1373.g9604.t1, JU1373.g9606.t1, JU1373.g9607.t1","NIC58.g16601.t1, NIC58.g16602.t1, NIC58.g16604.t1, NIC58.g16605.t1","CBG00078, CBG00079, CBG00083, CBG00086, CBG25498, CBG26813","chrX_pilon.g20303, chrX_pilon.g20304, chrX_pilon.g20305","Sp34_X0221600.t1, Sp34_X0221700.t1","KAF1748488.1, KAF1748489.1, KAF1748490.1, KAF1748491.1, KAF1765072.1, KAF1765073.1"
OG0000241,"JU1373.g12640.t1, JU1373.g19729.t1","NIC58.g11337.t1, NIC58.g11339.t1, NIC58.g13785.t1",CBG07129,chrIV_pilon.g10091,"","KAF1745908.1, KAF1745972.1, KAF1746003.1, KAF1746044.1, KAF1746046.1, KAF1746047.1, KAF1746092.1, KAF1746100.1, KAF1746269.1, KAF1746289.1, KAF1746524.1, KAF1759342.1, KAF1759343.1, KAF1759344.1, KAF1759345.1, KAF1759346.1, KAF1759347.1, KAF1759348.1"
OG0000242,"JU1373.g15704.t1, JU1373.g15721.t1","NIC58.g5824.t1, NIC58.g5842.t1","CBG06384, CBG20648, CBG20668","chrII_pilon.g6392, chrII_pilon.g6393, chrII_pilon.g6394, chrII_pilon.g6395, chrII_pilon.g6396, chrII_pilon.g6397, chrII_pilon.g6398, chrII_pilon.g6667, chrII_pilon.g6668, chrII_pilon.g6669, chrII_pilon.g6670, chrII_pilon.g6671, chrII_pilon.g6673, chrII_pilon.g6675, chrV_pilon.g13339",Sp…
OG0000243,JU1373.g15959.t1,NIC58.g5592.t1,"","","","KAF1746091.1, KAF1749696.1, KAF1759981.1, KAF1764067.1, KAF1764191.1, KAF1764192.1, KAF1764193.1, KAF1764194.1, KAF1764195.1, KAF1764196.1, KAF1764197.1, KAF1764200.1, KAF1764201.1, KAF1764202.1, KAF1764209.1, KAF1764390.1, KAF1764391.1, KAF1764393.1, KAF1764394.1, KAF1764395.1, KAF1767549.1, KAF1767550.1, KAF1768164.1"
OG0000244,"JU1373.g16008.t1, JU1373.g16009.t1, JU1373.g16010.t1, JU1373.g16011.t1, JU1373.g16013.t1, JU1373.g16014.t1","NIC58.g5538.t1, NIC58.g5539.t1, NIC58.g5541.t1, NIC58.g5542.t1, NIC58.g5543.t1, NIC58.g5544.t1","CBG07227, CBG07228, CBG23671, CBG23803, CBG23804","","","KAF1763820.1, KAF1767805.1, KAF1767806.1, KAF1767807.1, KAF1767808.1, KAF1767810.1, KAF1767819.1, KAF1767820.1"
OG0000245,JU1373.g16358.t1,NIC58.g5173.t1,"CBG04348, CBG18517, CBG19486, CBG26165","chrII_pilon.g3709.1, chrII_pilon.g3716, chrII_pilon.g3728, chrV_pilon.g13039, chrV_pilon.g13040, chrV_pilon.g17331, chrV_pilon.g17350, chrV_pilon.g17420.1, chrV_pilon.g17448, chrV_pilon.g18011","","KAF1752916.1, KAF1753062.1, KAF1753511.1, KAF1754091.1, KAF1754166.1, KAF1766831.1, KAF1766933.1, KAF1766934.1, KAF17…
OG0000246,"JU1373.g16379.t1, JU1373.g16386.t1","NIC58.g5146.t1, NIC58.g5152.t1","CBG07875, CBG07877, CBG19548, CBG19550, CBG19555, CBG19556, CBG23836","chrII_pilon.g3744.1, chrII_pilon.g3745, chrII_pilon.g3756, chrII_pilon.g3757, chrII_pilon.g3758, chrII_pilon.g3871, chrII_pilon.g3872, chrII_pilon.g3888, chrII_pilon.g3889, chrII_pilon.g3927",Sp34_20041100.t1,"KAF1766910.1, KAF1766911.1, KAF176691…
OG0000247,"",NIC58.g9526.t1,"CBG04861, CBG09195, CBG09197, CBG16570, CBG19606, CBG26178","","","KAF1752465.1, KAF1752466.1, KAF1752467.1, KAF1752468.1, KAF1753006.1, KAF1760129.1, KAF1760811.1, KAF1760813.1, KAF1760814.1, KAF1760815.1, KAF1760816.1, KAF1760817.1, KAF1760818.1, KAF1761182.1, KAF1761183.1, KAF1761607.1, KAF1766821.1, KAF1766975.1"
OG0000248,"","","CBG08363, CBG08387, CBG19852","","","KAF1746216.1, KAF1751037.1, KAF1756307.1, KAF1756308.1, KAF1756309.1, KAF1756310.1, KAF1756994.1, KAF1757773.1, KAF1758016.1, KAF1758094.1, KAF1758323.1, KAF1758332.1, KAF1758345.1, KAF1758553.1, KAF1758554.1, KAF1758566.1, KAF1758574.1, KAF1758722.1, KAF1760550.1, KAF1760783.1, KAF1766439.1, KAF1769013.1"
OG0000249,"","","","chrIII_pilon.g8918, chrII_pilon.g3110, chrII_pilon.g3111, chrII_pilon.g3113, chrII_pilon.g3129.1, chrII_pilon.g3130, chrII_pilon.g3143, chrII_pilon.g3168, chrIV_pilon.g10224, chrIV_pilon.g10228, chrIV_pilon.g12334, chrI_pilon.g2100.1, chrI_pilon.g211.1, chrI_pilon.g2167, chrI_pilon.g2345.1, chrI_pilon.g2396, chrI_pilon.g347.1, chrI_pilon.g755.1, chrV_pilon.g14198, chrV_pilon.g…
OG0000250,"","","","","Sp34_30151500.t1, Sp34_30151600.t1, Sp34_30152300.t1, Sp34_30154000.t1, Sp34_30154500.t1, Sp34_30154700.t1, Sp34_30155600.t1, Sp34_30157500.t1, Sp34_30157600.t1, Sp34_30158000.t1, Sp34_30158100.t1, Sp34_30158700.t1, Sp34_30160700.t1, Sp34_30160800.t1, Sp34_30162400.t1, Sp34_30162500.t1, Sp34_30162800.t1, Sp34_30162900.t1, Sp34_30163100.t1, Sp34_30163300.t1, Sp34_30163600.t1…
OG0000251,"","","","","Sp34_30309500.t1, Sp34_30309700.t1, Sp34_30310000.t1, Sp34_30310100.t1, Sp34_30310200.t1, Sp34_30310400.t1, Sp34_30310600.t1, Sp34_30310810.t1, Sp34_30311000.t1, Sp34_30311100.t1, Sp34_30311200.t1, Sp34_30311400.t1, Sp34_30311710.t1, Sp34_30311800.t1, Sp34_30311900.t1, Sp34_30312300.t1, Sp34_30312710.t1, Sp34_30312800.t1, Sp34_40133200.t1, Sp34_40133400.t1, Sp34_40133600.t1…
OG0000252,"","","","","","KAF1745990.1, KAF1746174.1, KAF1762728.1, KAF1767660.1, KAF1767839.1, KAF1767842.1, KAF1767897.1, KAF1767898.1, KAF1767900.1, KAF1767901.1, KAF1767902.1, KAF1767903.1, KAF1767905.1, KAF1767906.1, KAF1767907.1, KAF1767908.1, KAF1767923.1, KAF1767946.1, KAF1767953.1, KAF1767954.1, KAF1767955.1, KAF1767956.1, KAF1767957.1, KAF1767958.1, KAF1768005.1"
OG0000253,"JU1373.g1029.t1, JU1373.g162.t1, JU1373.g350.t1, JU1373.g351.t1, JU1373.g353.t1, JU1373.g354.t1, JU1373.g355.t1, JU1373.g407.t1, JU1373.g408.t1, JU1373.g409.t1","NIC58.g11275.t1, NIC58.g12238.t1, NIC58.g3493.t1, NIC58.g4139.t1, NIC58.g4140.t1, NIC58.g4141.t1, NIC58.g4142.t1, NIC58.g4186.t1, NIC58.g4187.t1, NIC58.g4189.t1, NIC58.g4387.t1",CBG27307,chrV_pilon.g16725,Sp34_20078600.t1,""
OG0000254,"JU1373.g1065.t1, JU1373.g845.t1","NIC58.g3458.t1, NIC58.g3673.t1, NIC58.g3674.t1","CBG04839, CBG04938, CBG22903, CBG22904, CBG22905",chrV_pilon.g13856,"Sp34_30189300.t1, Sp34_30298210.t1, Sp34_50334110.t1, Sp34_50378000.t1, Sp34_50378200.t1, Sp34_50378310.t1, Sp34_50378320.t1, Sp34_50378410.t1, Sp34_50385710.t1","KAF1753301.1, KAF1753302.1, KAF1753908.1, KAF1754232.1"
OG0000255,"JU1373.g1167.t1, JU1373.g16529.t1, JU1373.g19418.t1, JU1373.g6054.t1, JU1373.g6055.t1",NIC58.g1576.t1,"CBG25552, CBG26371","","Sp34_10121800.t1, Sp34_10166600.t1, Sp34_10316600.t1, Sp34_10316700.t1, Sp34_20115400.t1, Sp34_30108900.t1, Sp34_30125500.t1, Sp34_30266100.t1, Sp34_40294400.t1, Sp34_50139800.t1","KAF1750837.1, KAF1750838.1, KAF1764491.1, KAF1764659.1, KAF1764660.1, KAF1765632…
OG0000256,"JU1373.g12899.t1, JU1373.g12900.t1, JU1373.g12978.t1, JU1373.g12979.t1, JU1373.g12980.t1, JU1373.g12981.t1, JU1373.g13158.t1, JU1373.g13159.t1, JU1373.g13160.t1, JU1373.g13161.t1, JU1373.g2472.t1, JU1373.g2473.t1","NIC58.g13300.t1, NIC58.g13301.t1, NIC58.g13303.t1, NIC58.g13304.t1, NIC58.g1589.t1, NIC58.g1590.t1, NIC58.g1674.t1, NIC58.g1675.t1, NIC58.g1849.t1, NIC58.g1850.t1, NIC58.g18…
OG0000257,"JU1373.g4050.t1, JU1373.g4051.t1","NIC58.g18063.t1, NIC58.g18064.t1","","chrII_pilon.g3774, chrI_pilon.g2545.1, chrV_pilon.g17751.1, chrV_pilon.g17753, chrV_pilon.g17754, chrV_pilon.g17755, chrV_pilon.g17757, chrV_pilon.g17758.1, chrV_pilon.g17759.1, chrV_pilon.g17763, chrV_pilon.g17764, chrV_pilon.g17765, chrV_pilon.g17766.1, chrV_pilon.g17767.1","Sp34_10023200.t1, Sp34_10023300.t1, S…
OG0000258,"JU1373.g4736.t1, JU1373.g4738.t1, JU1373.g4740.t1, JU1373.g4741.t1","NIC58.g1346.t1, NIC58.g1347.t1, NIC58.g1349.t1, NIC58.g1351.t1","CBG01299, CBG01300, CBG01309, CBG01310","chrV_pilon.g13780, chrV_pilon.g13782, chrV_pilon.g13783.1, chrV_pilon.g13784, chrV_pilon.g13788","Sp34_10280600.t1, Sp34_20194300.t1, Sp34_50010010.t1","KAF1753454.1, KAF1753479.1, KAF1753488.1, KAF1753490.1"
OG0000259,"JU1373.g13725.t1, JU1373.g5554.t1, JU1373.g5557.t1, JU1373.g5561.t1, JU1373.g5700.t1","NIC58.g13512.t1, NIC58.g14492.t1, NIC58.g381.t1, NIC58.g519.t1, NIC58.g523.t1, NIC58.g526.t1","CBG06717, CBG08565, CBG11437, CBG11450","chrV_pilon.g16440, chrV_pilon.g16617.1, chrV_pilon.g16701","Sp34_40206200.t1, Sp34_40206300.t1, Sp34_40210200.t1, Sp34_40230600.t1, Sp34_40252400.t1",KAF1752017.1
OG0000260,"JU1373.g5796.t1, JU1373.g5797.t1","NIC58.g289.t1, NIC58.g290.t1, NIC58.g291.t1","CBG10511, CBG10513, CBG16961, CBG16962, CBG16963, CBG16965, CBG16966, CBG16967, CBG26830, CBG26960","chrV_pilon.g14704.1, chrV_pilon.g17214, chrV_pilon.g17215, chrV_pilon.g17217, chrV_pilon.g17397.1, chrV_pilon.g17463.1","","KAF1753375.1, KAF1753377.1, KAF1753380.1"
OG0000261,"JU1373.g20817.t1, JU1373.g5812.t1, JU1373.g5844.t1","NIC58.g24.t1, NIC58.g244.t1, NIC58.g276.t1","CBG23599, CBG23601, CBG23603, CBG23607, CBG23608","chrV_pilon.g13998, chrV_pilon.g13999, chrV_pilon.g14000, chrV_pilon.g14001, chrV_pilon.g14005, chrV_pilon.g14006, chrV_pilon.g14007","Sp34_50072910.t1, Sp34_50081400.t1, Sp34_50081500.t1","KAF1752861.1, KAF1752862.1, KAF1752864.1"
OG0000262,"JU1373.g8001.t1, JU1373.g8014.t1, JU1373.g8019.t1, JU1373.g8040.t1, JU1373.g8050.t1, JU1373.g8194.t1, JU1373.g8301.t1, JU1373.g8302.t1, JU1373.g8303.t1, JU1373.g8304.t1, JU1373.g8325.t1","NIC58.g18701.t1, NIC58.g18713.t1, NIC58.g18717.t1, NIC58.g18732.t1, NIC58.g18736.t1, NIC58.g18753.t1, NIC58.g19020.t1, NIC58.g19021.t1, NIC58.g19022.t1, NIC58.g19023.t1","CBG13608, CBG13609",chrI_pilo…
OG0000263,"JU1373.g8238.t1, JU1373.g8239.t1, JU1373.g8240.t1","NIC58.g18952.t1, NIC58.g18953.t1, NIC58.g18954.t1","","",Sp34_30031000.t1,"KAF1750100.1, KAF1767028.1, KAF1767330.1, KAF1771142.1, KAF1771150.1, KAF1771435.1, KAF1771471.1, KAF1771472.1, KAF1771473.1, KAF1771474.1, KAF1771475.1, KAF1771476.1, KAF1771478.1, KAF1771479.1, KAF1771480.1, KAF1771481.1, KAF1771482.1"
OG0000264,JU1373.g8428.t1,NIC58.g19142.t1,"CBG12899, CBG24178","chrIII_pilon.g6946, chrIII_pilon.g6947.1, chrIII_pilon.g6948.1","Sp34_10027000.t1, Sp34_10027100.t1, Sp34_10027300.t1","KAF1753150.1, KAF1755345.1, KAF1755347.1, KAF1756147.1, KAF1758789.1, KAF1761005.1, KAF1762785.1, KAF1762786.1, KAF1762787.1, KAF1762788.1, KAF1762790.1, KAF1762791.1, KAF1764318.1, KAF1771036.1"
OG0000265,"JU1373.g10539.t1, JU1373.g10540.t1, JU1373.g10950.t1, JU1373.g10952.t1, JU1373.g10953.t1, JU1373.g11149.t1, JU1373.g11379.t1, JU1373.g11380.t1, JU1373.g11381.t1, JU1373.g11382.t1, JU1373.g11384.t1, JU1373.g11385.t1, JU1373.g11386.t1, JU1373.g11387.t1, JU1373.g11388.t1, JU1373.g16062.t1, JU1373.g19459.t1, JU1373.g19460.t1, JU1373.g9258.t1","NIC58.g16244.t1, NIC58.g17576.t1, NIC58.g21145…
OG0000266,"JU1373.g11072.t1, JU1373.g15692.t1",NIC58.g21021.t1,CBG03880,chrI_pilon.g314,"Sp34_10029910.t1, Sp34_30000100.t1, Sp34_30067500.t1, Sp34_30072200.t1, Sp34_30072400.t1, Sp34_30103400.t1, Sp34_30103900.t1, Sp34_30289200.t1, Sp34_40000200.t1, Sp34_40000300.t1, Sp34_40000500.t1, Sp34_40000700.t1, Sp34_40000800.t1, Sp34_40000900.t1, Sp34_40001000.t1, Sp34_40010500.t1, Sp34_40094700.t1, Sp34…
OG0000267,"JU1373.g11117.t1, JU1373.g11118.t1, JU1373.g11623.t1, JU1373.g11668.t1, JU1373.g11698.t1, JU1373.g11721.t1, JU1373.g11730.t1, JU1373.g11731.t1, JU1373.g18594.t1, JU1373.g18903.t1, JU1373.g19313.t1","NIC58.g11787.t1, NIC58.g12194.t1, NIC58.g12506.t1, NIC58.g20341.t1, NIC58.g20353.t1, NIC58.g20375.t1, NIC58.g20393.t1, NIC58.g20394.t1, NIC58.g20410.t1, NIC58.g20452.t1, NIC58.g20974.t1, NI…
OG0000268,JU1373.g12179.t1,"NIC58.g15580.t1, NIC58.g3109.t1","CBG26549, CBG28131","","","KAF1746017.1, KAF1749569.1, KAF1749708.1, KAF1755076.1, KAF1755276.1, KAF1757376.1, KAF1758860.1, KAF1759063.1, KAF1759066.1, KAF1759653.1, KAF1760249.1, KAF1760401.1, KAF1760405.1, KAF1760420.1, KAF1762780.1, KAF1762782.1, KAF1762783.1, KAF1764582.1, KAF1768127.1"
OG0000269,JU1373.g14207.t1,NIC58.g8715.t1,"CBG03532, CBG03572, CBG10227, CBG14449, CBG16272, CBG24719","","","KAF1745857.1, KAF1746173.1, KAF1746196.1, KAF1746465.1, KAF1746531.1, KAF1746642.1, KAF1747487.1, KAF1749405.1, KAF1749407.1, KAF1749792.1, KAF1754513.1, KAF1759286.1, KAF1760539.1, KAF1764519.1, KAF1767353.1, KAF1767578.1"
OG0000270,"JU1373.g16040.t1, JU1373.g16044.t1, JU1373.g16049.t1, JU1373.g16052.t1","NIC58.g5502.t1, NIC58.g5505.t1, NIC58.g5511.t1, NIC58.g5513.t1","CBG00186, CBG13715, CBG15489, CBG18154, CBG18155","chrIII_pilon.g8020, chrX_pilon.g20263","Sp34_30267600.t1, Sp34_30267900.t1","KAF1745931.1, KAF1754442.1, KAF1754443.1, KAF1754942.1, KAF1754944.1, KAF1754949.1, KAF1767690.1"
OG0000271,"JU1373.g18810.t1, JU1373.g18862.t1, JU1373.g18900.t1","NIC58.g12197.t1, NIC58.g12236.t1, NIC58.g12284.t1","CBG05369, CBG05391, CBG05392, CBG05395, CBG05737, CBG05798, CBG26205","chrIV_pilon.g10669, chrIV_pilon.g10670, chrIV_pilon.g10690, chrIV_pilon.g10719.1, chrIV_pilon.g10781","Sp34_40174800.t1, Sp34_40288110.t1","KAF1757282.1, KAF1757304.1, KAF1757345.1, KAF1757422.1"
OG0000272,"","","CBG17920, CBG23863","","","KAF1753036.1, KAF1753388.1, KAF1754437.1, KAF1754557.1, KAF1754558.1, KAF1754559.1, KAF1754560.1, KAF1754561.1, KAF1754562.1, KAF1754563.1, KAF1754690.1, KAF1754722.1, KAF1754723.1, KAF1754724.1, KAF1754725.1, KAF1755167.1, KAF1755168.1, KAF1763392.1, KAF1763400.1, KAF1763402.1, KAF1763403.1, KAF1763410.1"
OG0000273,"","","","chrIII_pilon.g7906, chrIII_pilon.g8871, chrIII_pilon.g8919.1, chrII_pilon.g3692.1, chrII_pilon.g4174, chrII_pilon.g6028, chrIV_pilon.g10319, chrIV_pilon.g11326, chrIV_pilon.g11876, chrIV_pilon.g12238.1, chrIV_pilon.g12241, chrIV_pilon.g9556.1, chrI_pilon.g2824.1, chrI_pilon.g2826.1, chrI_pilon.g2827, chrI_pilon.g2848, chrI_pilon.g2951, chrI_pilon.g2957, chrI_pilon.g325, chrI_p…
OG0000274,"","","","chrIII_pilon.g8948, chrII_pilon.g4143, chrIV_pilon.g10606, chrIV_pilon.g10720.1, chrIV_pilon.g12703, chrIV_pilon.g12704, chrI_pilon.g1873, chrI_pilon.g635, chrI_pilon.g636, chrI_pilon.g947, chrV_pilon.g13953, chrV_pilon.g13954, chrV_pilon.g13958, chrV_pilon.g14125, chrV_pilon.g14675, chrV_pilon.g16609, chrV_pilon.g18047.1, chrX_pilon.g18463, chrX_pilon.g18464, chrX_pilon.g1876…
OG0000275,"","","","","Sp34_10024100.t1, Sp34_10024200.t1, Sp34_10071620.t1, Sp34_20066200.t1, Sp34_20162500.t1, Sp34_20173100.t1, Sp34_20199900.t1, Sp34_30155300.t1, Sp34_30155400.t1, Sp34_30238200.t1, Sp34_40087700.t1, Sp34_40186000.t1, Sp34_40186100.t1, Sp34_40186200.t1, Sp34_40220600.t1, Sp34_40263410.t1, Sp34_40263500.t1, Sp34_50044300.t1, Sp34_50106800.t1, Sp34_50106900.t1, Sp34_50370300.t1…
OG0000276,"","","","","Sp34_10095700.t1, Sp34_10214500.t1, Sp34_20092000.t1, Sp34_20241600.t1, Sp34_20248600.t1, Sp34_20268200.t1, Sp34_20273700.t1, Sp34_30088200.t1, Sp34_30118600.t1, Sp34_30202900.t1, Sp34_40028600.t1, Sp34_40264500.t1, Sp34_40265100.t1, Sp34_40291800.t1, Sp34_50139700.t1, Sp34_50231900.t1, Sp34_50259800.t1, Sp34_50336900.t1, Sp34_50343600.t1, Sp34_X0069000.t1, Sp34_X0080000.t1…
OG0000277,"","","","","Sp34_10262200.t1, Sp34_20055700.t1, Sp34_20119600.t1, Sp34_20166000.t1, Sp34_20225500.t1, Sp34_20274200.t1, Sp34_20338900.t1, Sp34_30072900.t1, Sp34_30130000.t1, Sp34_30218100.t1, Sp34_30223500.t1, Sp34_30261700.t1, Sp34_40185200.t1, Sp34_40202300.t1, Sp34_50068800.t1, Sp34_50264500.t1, Sp34_50264600.t1, Sp34_50310700.t1, Sp34_50372100.t1, Sp34_X0084800.t1, Sp34_X0085000.t1…
OG0000278,"","","","","","KAF1745944.1, KAF1754824.1, KAF1754825.1, KAF1754826.1, KAF1754827.1, KAF1754828.1, KAF1754829.1, KAF1754830.1, KAF1754831.1, KAF1754832.1, KAF1754833.1, KAF1754834.1, KAF1754835.1, KAF1754836.1, KAF1754837.1, KAF1754838.1, KAF1754839.1, KAF1754840.1, KAF1754841.1, KAF1754842.1, KAF1754843.1, KAF1754844.1, KAF1754845.1, KAF1754846.1"
OG0000279,"","","","","","KAF1746145.1, KAF1757737.1, KAF1766521.1, KAF1768718.1, KAF1768769.1, KAF1768804.1, KAF1768806.1, KAF1768809.1, KAF1768819.1, KAF1768860.1, KAF1768861.1, KAF1768862.1, KAF1768865.1, KAF1768868.1, KAF1768869.1, KAF1768870.1, KAF1768871.1, KAF1768888.1, KAF1768889.1, KAF1768916.1, KAF1768992.1, KAF1769757.1, KAF1770831.1, KAF1771575.1"
OG0000280,"","","","","","KAF1749629.1, KAF1759074.1, KAF1759417.1, KAF1759418.1, KAF1759419.1, KAF1759420.1, KAF1759421.1, KAF1759423.1, KAF1759424.1, KAF1759426.1, KAF1759427.1, KAF1759428.1, KAF1759430.1, KAF1759431.1, KAF1759432.1, KAF1759434.1, KAF1759435.1, KAF1759437.1, KAF1759438.1, KAF1759439.1, KAF1759440.1, KAF1759441.1, KAF1759442.1, KAF1759443.1"
OG0000281,"JU1373.g504.t1, JU1373.g507.t1, JU1373.g517.t1, JU1373.g518.t1, JU1373.g519.t1, JU1373.g520.t1","NIC58.g4013.t1, NIC58.g4014.t1, NIC58.g4015.t1, NIC58.g4026.t1, NIC58.g4030.t1","CBG04893, CBG04894, CBG04899, CBG04901","chrI_pilon.g2675, chrV_pilon.g17090.1, chrV_pilon.g18058","","KAF1753168.1, KAF1753169.1, KAF1753170.1, KAF1753174.1, KAF1753179.1"
OG0000282,"JU1373.g812.t1, JU1373.g846.t1, JU1373.g850.t1, JU1373.g851.t1","NIC58.g3667.t1, NIC58.g3668.t1, NIC58.g3672.t1, NIC58.g3712.t1","","chrV_pilon.g16899.1, chrV_pilon.g17141.1, chrV_pilon.g17142, chrV_pilon.g17143, chrV_pilon.g17154.1, chrV_pilon.g17158, chrV_pilon.g17161.1, chrV_pilon.g17167.1, chrV_pilon.g17171, chrV_pilon.g17243",Sp34_50334120.t1,"KAF1753305.1, KAF1753784.1, KAF175394…
OG0000283,"JU1373.g19705.t1, JU1373.g853.t1, JU1373.g854.t1","NIC58.g11364.t1, NIC58.g3665.t1","CBG01343, CBG01345, CBG01347, CBG01350, CBG04853, CBG04884, CBG04904, CBG04963, CBG05226, CBG05227, CBG13733, CBG17932, CBG26985","chrV_pilon.g13535, chrV_pilon.g16864","","KAF1749575.1, KAF1753678.1, KAF1754151.1"
OG0000284,"JU1373.g11535.t1, JU1373.g20146.t1, JU1373.g2198.t1, JU1373.g963.t1","NIC58.g20541.t1, NIC58.g3561.t1, NIC58.g6915.t1, NIC58.g7184.t1","CBG13388, CBG18709, CBG18710, CBG20366","chrIV_pilon.g10771, chrI_pilon.g248, chrV_pilon.g16524","Sp34_10240300.t1, Sp34_10279700.t1, Sp34_20205000.t1, Sp34_40250430.t1, Sp34_40296700.t1","KAF1759988.1, KAF1769333.1, KAF1769895.1"
OG0000285,"JU1373.g13638.t1, JU1373.g2694.t1, JU1373.g2695.t1","NIC58.g2333.t1, NIC58.g2481.t1, NIC58.g2482.t1","CBG09421, CBG09422, CBG09546, CBG09612, CBG09613, CBG22542","chrIV_pilon.g9487.1, chrV_pilon.g15516, chrV_pilon.g15517, chrV_pilon.g16193, chrV_pilon.g16194","Sp34_40021700.t1, Sp34_50271800.t1, Sp34_50271900.t1, Sp34_50291510.t1, Sp34_50291520.t1",KAF1759781.1
OG0000286,"JU1373.g3190.t1, JU1373.g3210.t1, JU1373.g3239.t1, JU1373.g3240.t1, JU1373.g3241.t1, JU1373.g3242.t1, JU1373.g3243.t1, JU1373.g3244.t1, JU1373.g3245.t1, JU1373.g3246.t1, JU1373.g3247.t1","NIC58.g7994.t1, NIC58.g7995.t1, NIC58.g7996.t1, NIC58.g7997.t1, NIC58.g7998.t1, NIC58.g7999.t1, NIC58.g8000.t1, NIC58.g8001.t1, NIC58.g8002.t1, NIC58.g8003.t1, NIC58.g8035.t1, NIC58.g8055.t1","","",""…
OG0000287,"JU1373.g4206.t1, JU1373.g4207.t1, JU1373.g4208.t1, JU1373.g4217.t1","NIC58.g18230.t1, NIC58.g18231.t1","CBG07961, CBG07963","chrII_pilon.g3919, chrIV_pilon.g11110.1, chrI_pilon.g2195, chrI_pilon.g2196, chrI_pilon.g2197, chrI_pilon.g2198, chrI_pilon.g2199.1, chrI_pilon.g2200.1, chrI_pilon.g2203, chrI_pilon.g2566, chrV_pilon.g14077.1","","KAF1771658.1, KAF1771659.1, KAF1771661.1, KAF1771…
OG0000288,"JU1373.g16041.t1, JU1373.g16043.t1, JU1373.g4843.t1","NIC58.g1246.t1, NIC58.g5510.t1, NIC58.g5512.t1","CBG21878, CBG21879, CBG21880","chrII_pilon.g3410, chrII_pilon.g3867, chrII_pilon.g6190.1, chrII_pilon.g6191.1, chrII_pilon.g6192.1, chrII_pilon.g6193, chrII_pilon.g6194, chrII_pilon.g6195.1, chrIV_pilon.g12488.1, chrV_pilon.g12988.1","","KAF1753556.1, KAF1767243.1, KAF1767244.1, KAF17…
OG0000289,"JU1373.g5255.t1, JU1373.g5262.t1, JU1373.g5264.t1, JU1373.g5266.t1, JU1373.g5267.t1","NIC58.g817.t1, NIC58.g825.t1","CBG18529, CBG18531, CBG18533","chrV_pilon.g15072, chrV_pilon.g15073, chrV_pilon.g15074","Sp34_30097800.t1, Sp34_50120100.t1, Sp34_50121500.t1, Sp34_50121900.t1, Sp34_50122300.t1, Sp34_50122400.t1, Sp34_50123010.t1, Sp34_50123900.t1, Sp34_50137500.t1",KAF1752364.1
OG0000290,"JU1373.g5395.t1, JU1373.g5396.t1, JU1373.g5397.t1","NIC58.g684.t1, NIC58.g685.t1, NIC58.g686.t1, NIC58.g687.t1","CBG01307, CBG01308, CBG11303, CBG11304, CBG11305, CBG11306","chrV_pilon.g14946, chrV_pilon.g14947, chrV_pilon.g14948","Sp34_10045300.t1, Sp34_50107800.t1, Sp34_50107900.t1","KAF1752247.1, KAF1752249.1, KAF1752250.1, KAF1752252.1"
OG0000291,"JU1373.g8153.t1, JU1373.g8154.t1, JU1373.g8155.t1, JU1373.g8158.t1, JU1373.g8159.t1, JU1373.g8160.t1, JU1373.g8161.t1, JU1373.g8162.t1, JU1373.g8163.t1, JU1373.g8164.t1","NIC58.g18866.t1, NIC58.g18867.t1, NIC58.g18868.t1, NIC58.g18869.t1, NIC58.g18873.t1, NIC58.g18874.t1, NIC58.g18875.t1, NIC58.g18876.t1, NIC58.g18877.t1",CBG15839,chrI_pilon.g2389,Sp34_10028500.t1,KAF1769769.1
OG0000292,"JU1373.g15467.t1, JU1373.g8613.t1, JU1373.g8627.t1, JU1373.g8638.t1","NIC58.g19314.t1, NIC58.g19330.t1, NIC58.g19341.t1, NIC58.g6080.t1","CBG02437, CBG12633, CBG12644, CBG12664","chrII_pilon.g4537.1, chrI_pilon.g1159, chrI_pilon.g1170, chrI_pilon.g1186",Sp34_10328400.t1,"KAF1750988.1, KAF1766107.1, KAF1770989.1, KAF1771000.1, KAF1771010.1, KAF1771027.1"
OG0000293,"JU1373.g10277.t1, JU1373.g10278.t1, JU1373.g10279.t1","NIC58.g17299.t1, NIC58.g17300.t1, NIC58.g17301.t1, NIC58.g17302.t1","CBG01332, CBG05272, CBG05273, CBG05278, CBG05279, CBG28016","chrV_pilon.g14236, chrX_pilon.g20378, chrX_pilon.g20379, chrX_pilon.g20381, chrX_pilon.g20383","","KAF1748947.1, KAF1748948.1, KAF1748949.1, KAF1748950.1, KAF1750008.1"
OG0000294,"JU1373.g16514.t1, JU1373.g16516.t1, JU1373.g16517.t1, JU1373.g16518.t1, JU1373.g16519.t1, JU1373.g16520.t1, JU1373.g16521.t1, JU1373.g16523.t1, JU1373.g16528.t1, JU1373.g16530.t1, JU1373.g16531.t1, JU1373.g16532.t1, JU1373.g16533.t1, JU1373.g16534.t1","NIC58.g4993.t1, NIC58.g4994.t1, NIC58.g4995.t1, NIC58.g4996.t1, NIC58.g4997.t1, NIC58.g5003.t1, NIC58.g5004.t1, NIC58.g5005.t1, NIC58.g…
OG0000295,"","","CBG04668, CBG04669, CBG04838, CBG04843, CBG04959, CBG04960, CBG17070, CBG17806, CBG20341, CBG22848, CBG22869, CBG22882, CBG22884, CBG22887, CBG24403, CBG24404, CBG24405, CBG24406, CBG24634, CBG24662, CBG24664, CBG27276","","",KAF1754798.1
OG0000296,"","",CBG20260,"","","KAF1750228.1, KAF1760392.1, KAF1764026.1, KAF1764027.1, KAF1764029.1, KAF1764030.1, KAF1764032.1, KAF1764036.1, KAF1764039.1, KAF1764040.1, KAF1764041.1, KAF1764048.1, KAF1764580.1, KAF1767097.1, KAF1767098.1, KAF1767276.1, KAF1768309.1, KAF1768310.1, KAF1768312.1, KAF1768313.1, KAF1768317.1, KAF1768956.1"
OG0000297,"","",CBG26273,"","","KAF1755143.1, KAF1755683.1, KAF1758710.1, KAF1758711.1, KAF1758712.1, KAF1767617.1, KAF1767618.1, KAF1767619.1, KAF1767620.1, KAF1767622.1, KAF1767623.1, KAF1767624.1, KAF1767625.1, KAF1767626.1, KAF1767627.1, KAF1767634.1, KAF1767635.1, KAF1767639.1, KAF1767640.1, KAF1767641.1, KAF1767645.1, KAF1767646.1"
OG0000298,"","","","chrII_pilon.g4126.1, chrII_pilon.g4127.1, chrII_pilon.g4135, chrIV_pilon.g10052.1, chrIV_pilon.g10053, chrIV_pilon.g10180.1, chrIV_pilon.g10181, chrIV_pilon.g9824.1, chrIV_pilon.g9866.1, chrI_pilon.g2329.1, chrI_pilon.g2330, chrI_pilon.g2331.1, chrI_pilon.g2431, chrI_pilon.g2433.1, chrI_pilon.g2435, chrI_pilon.g2436, chrI_pilon.g2440, chrI_pilon.g2455, chrI_pilon.g2456, chrI_p…
OG0000299,"","","","chrV_pilon.g16824.1, chrV_pilon.g16977, chrV_pilon.g16978, chrV_pilon.g16979, chrV_pilon.g16980, chrV_pilon.g16981.1, chrV_pilon.g16982, chrV_pilon.g17146, chrV_pilon.g17162.1, chrV_pilon.g17178, chrV_pilon.g17203, chrV_pilon.g17206, chrV_pilon.g17233, chrV_pilon.g17234, chrV_pilon.g17235, chrV_pilon.g17238.1, chrV_pilon.g17384.1, chrV_pilon.g17453, chrV_pilon.g17475, chrV_pil…
OG0000300,"","","","chrX_pilon.g19593, chrX_pilon.g19594, chrX_pilon.g19595, chrX_pilon.g19596, chrX_pilon.g19597, chrX_pilon.g19598, chrX_pilon.g19599, chrX_pilon.g20243, chrX_pilon.g20245, chrX_pilon.g20250, chrX_pilon.g20251, chrX_pilon.g20252, chrX_pilon.g20253, chrX_pilon.g20600, chrX_pilon.g20601, chrX_pilon.g20603, chrX_pilon.g20604, chrX_pilon.g20605","Sp34_50035000.t1, Sp34_50035100.t1, …
OG0000301,"","","","","Sp34_10060700.t1, Sp34_10116800.t1, Sp34_20106200.t1, Sp34_20196700.t1, Sp34_20224300.t1, Sp34_30185700.t1, Sp34_30187500.t1, Sp34_30329800.t1, Sp34_40011200.t1, Sp34_40011300.t1, Sp34_40056400.t1, Sp34_40081300.t1, Sp34_40101900.t1, Sp34_40140800.t1, Sp34_40141200.t1, Sp34_40209900.t1, Sp34_50103000.t1, Sp34_50240700.t1, Sp34_X0008500.t1, Sp34_X0008600.t1, Sp34_X0021600.t1…
OG0000302,"","","","","Sp34_10068900.t1, Sp34_10216400.t1, Sp34_10262700.t1, Sp34_20014300.t1, Sp34_20032400.t1, Sp34_20173000.t1, Sp34_20245000.t1, Sp34_30027600.t1, Sp34_30228500.t1, Sp34_30283700.t1, Sp34_40018800.t1, Sp34_40039800.t1, Sp34_40195800.t1, Sp34_40195900.t1, Sp34_40220300.t1, Sp34_40220400.t1, Sp34_40220500.t1, Sp34_40220800.t1, Sp34_40261100.t1, Sp34_50012900.t1, Sp34_50339900.t1…
OG0000303,"","","","","Sp34_10178600.t1, Sp34_10223300.t1, Sp34_10326000.t1, Sp34_20040500.t1, Sp34_20150400.t1, Sp34_20218800.t1, Sp34_20268100.t1, Sp34_20269800.t1, Sp34_30082800.t1, Sp34_30227400.t1, Sp34_40102000.t1, Sp34_40187500.t1, Sp34_40191400.t1, Sp34_40301100.t1, Sp34_50161400.t1, Sp34_50204900.t1, Sp34_50229800.t1, Sp34_50263400.t1, Sp34_50277800.t1, Sp34_50331500.t1, Sp34_50391500.t1…
OG0000304,"","","","","","KAF1760961.1, KAF1763102.1, KAF1763125.1, KAF1763129.1, KAF1763130.1, KAF1763131.1, KAF1763132.1, KAF1763133.1, KAF1763134.1, KAF1763141.1, KAF1763143.1, KAF1763144.1, KAF1763145.1, KAF1763146.1, KAF1763147.1, KAF1763148.1, KAF1763149.1, KAF1763150.1, KAF1763151.1, KAF1763152.1, KAF1763153.1, KAF1763156.1, KAF1763157.1"
OG0000305,"JU1373.g255.t1, JU1373.g5388.t1, JU1373.g5467.t1","NIC58.g4293.t1, NIC58.g611.t1, NIC58.g615.t1","","chrIII_pilon.g7966, chrIII_pilon.g8640, chrIV_pilon.g11316","Sp34_20080900.t1, Sp34_30083200.t1, Sp34_30178510.t1, Sp34_40156200.t1, Sp34_40156400.t1, Sp34_40241300.t1, Sp34_50414600.t1, Sp34_50415400.t1, Sp34_50415500.t1, Sp34_50416000.t1, Sp34_50416100.t1, Sp34_50429500.t1",KAF1768073…
OG0000306,JU1373.g1547.t1,NIC58.g10772.t1,"CBG15161, CBG24085, CBG24166, CBG24297","","","KAF1746451.1, KAF1746517.1, KAF1746536.1, KAF1746537.1, KAF1746540.1, KAF1746549.1, KAF1746568.1, KAF1746570.1, KAF1746580.1, KAF1762636.1, KAF1762637.1, KAF1762638.1, KAF1762640.1, KAF1762642.1, KAF1762643.1, KAF1763303.1"
OG0000307,"JU1373.g1848.t1, JU1373.g1849.t1, JU1373.g1850.t1, JU1373.g1851.t1, JU1373.g1852.t1, JU1373.g1853.t1, JU1373.g1854.t1, JU1373.g1855.t1, JU1373.g1856.t1, JU1373.g1921.t1","NIC58.g10449.t1, NIC58.g10450.t1, NIC58.g10451.t1, NIC58.g10452.t1, NIC58.g10453.t1, NIC58.g10454.t1, NIC58.g10455.t1, NIC58.g10456.t1, NIC58.g10457.t1, NIC58.g10458.t1, NIC58.g10459.t1, NIC58.g9269.t1","","","",""
OG0000308,"JU1373.g2972.t1, JU1373.g5589.t1, JU1373.g5596.t1","NIC58.g2757.t1, NIC58.g484.t1","CBG01319, CBG01346, CBG01413, CBG11463, CBG19052, CBG19053, CBG19054, CBG19055, CBG19211, CBG19212, CBG21480, CBG23160","chrV_pilon.g14559, chrV_pilon.g16341.1, chrV_pilon.g17554","","KAF1750145.1, KAF1751469.1"
OG0000309,"JU1373.g10791.t1, JU1373.g3099.t1, JU1373.g4963.t1","NIC58.g1119.t1, NIC58.g17838.t1, NIC58.g8144.t1","CBG00577, CBG01380, CBG02180, CBG26277","chrIII_pilon.g7303.1, chrIII_pilon.g7386, chrV_pilon.g12976, chrX_pilon.g18262",Sp34_50015000.t1,"KAF1746059.1, KAF1746172.1, KAF1746997.1, KAF1746998.1, KAF1753547.1, KAF1755577.1, KAF1765000.1"
OG0000310,"JU1373.g3277.t1, JU1373.g3283.t1, JU1373.g4846.t1","NIC58.g1243.t1, NIC58.g7962.t1","CBG01395, CBG03687, CBG03688, CBG12152","chrII_pilon.g4244, chrII_pilon.g4245, chrII_pilon.g4246, chrV_pilon.g13374.1","Sp34_20232110.t1, Sp34_50092500.t1","KAF1752667.1, KAF1764564.1, KAF1764570.1, KAF1764571.1, KAF1764572.1, KAF1764577.1, KAF1764578.1"
OG0000311,JU1373.g3389.t1,"",CBG25334,"chrIII_pilon.g7255, chrII_pilon.g5892, chrIV_pilon.g12303, chrI_pilon.g2359, chrI_pilon.g2360, chrI_pilon.g707.1, chrV_pilon.g14021","Sp34_20080620.t1, Sp34_20080700.t1, Sp34_40070900.t1","KAF1746801.1, KAF1754457.1, KAF1755657.1, KAF1760849.1, KAF1760850.1, KAF1760980.1, KAF1767840.1, KAF1771030.1, KAF1771040.1, KAF1771052.1"
OG0000312,"JU1373.g17016.t1, JU1373.g3528.t1","NIC58.g7328.t1, NIC58.g7330.t1, NIC58.g7715.t1","","","","KAF1752313.1, KAF1753133.1, KAF1754066.1, KAF1754076.1, KAF1754107.1, KAF1754115.1, KAF1754363.1, KAF1754367.1, KAF1754370.1, KAF1754371.1, KAF1754377.1, KAF1764214.1, KAF1764228.1, KAF1764229.1, KAF1764230.1, KAF1764409.1, KAF1764410.1"
OG0000313,"JU1373.g12915.t1, JU1373.g13078.t1, JU1373.g4556.t1, JU1373.g4708.t1, JU1373.g4709.t1, JU1373.g4780.t1, JU1373.g4799.t1, JU1373.g5163.t1, JU1373.g6065.t1","NIC58.g1288.t1, NIC58.g1310.t1, NIC58.g1376.t1, NIC58.g1529.t1, NIC58.g1567.t1, NIC58.g1606.t1, NIC58.g1771.t1, NIC58.g917.t1",CBG26145,chrII_pilon.g6528,"","KAF1746560.1, KAF1764715.1, KAF1764722.1"
OG0000314,"JU1373.g4723.t1, JU1373.g4725.t1","NIC58.g1361.t1, NIC58.g1363.t1, NIC58.g3532.t1","CBG01278, CBG01279, CBG01283, CBG22638","chrV_pilon.g13859, chrV_pilon.g13862, chrV_pilon.g13863, chrV_pilon.g13865, chrV_pilon.g13866, chrV_pilon.g13887, chrV_pilon.g14681, chrV_pilon.g16793",Sp34_50010400.t1,"KAF1753462.1, KAF1753463.1, KAF1753464.1, KAF1753970.1"
OG0000315,"JU1373.g16039.t1, JU1373.g16899.t1, JU1373.g4850.t1, JU1373.g5244.t1, JU1373.g5246.t1","NIC58.g1237.t1, NIC58.g5514.t1, NIC58.g7444.t1, NIC58.g835.t1","CBG01003, CBG22588, CBG24231","chrII_pilon.g5626.1, chrV_pilon.g16113.1","Sp34_20094400.t1, Sp34_20171900.t1","KAF1746004.1, KAF1767247.1, KAF1767248.1, KAF1767249.1, KAF1767251.1, KAF1767252.1"
OG0000316,"JU1373.g5028.t1, JU1373.g5029.t1, JU1373.g5030.t1, JU1373.g5031.t1, JU1373.g5032.t1, JU1373.g5034.t1, JU1373.g5035.t1, JU1373.g5037.t1, JU1373.g5874.t1","NIC58.g1043.t1, NIC58.g1045.t1, NIC58.g1047.t1, NIC58.g1048.t1, NIC58.g1049.t1, NIC58.g1050.t1, NIC58.g208.t1","CBG01166, CBG26965",chrV_pilon.g13573.1,Sp34_50063620.t1,"KAF1752968.1, KAF1753031.1"
OG0000317,"JU1373.g5261.t1, JU1373.g5263.t1, JU1373.g5265.t1","NIC58.g818.t1, NIC58.g824.t1","CBG18530, CBG18532, CBG18534, CBG18535","chrV_pilon.g15075, chrV_pilon.g15076","Sp34_20203500.t1, Sp34_20203600.t1, Sp34_50120000.t1, Sp34_50120720.t1, Sp34_50121600.t1, Sp34_50122000.t1, Sp34_50122500.t1, Sp34_50123020.t1, Sp34_50123800.t1, Sp34_50137400.t1",KAF1752365.1
OG0000318,"JU1373.g6292.t1, JU1373.g6314.t1, JU1373.g8988.t1","NIC58.g15717.t1, NIC58.g15739.t1, NIC58.g15976.t1","CBG14203, CBG14234, CBG14608, CBG16767","chrX_pilon.g18752, chrX_pilon.g18774, chrX_pilon.g18775, chrX_pilon.g19016, chrX_pilon.g19457","Sp34_X0209900.t1, Sp34_X0245200.t1, Sp34_X0270900.t1","KAF1747481.1, KAF1747483.1, KAF1747626.1, KAF1748364.1"
OG0000319,"JU1373.g8217.t1, JU1373.g8222.t1, JU1373.g8223.t1, JU1373.g8224.t1, JU1373.g8225.t1, JU1373.g8226.t1","NIC58.g18932.t1, NIC58.g18937.t1, NIC58.g18938.t1, NIC58.g18939.t1","CBG18678, CBG18681","chrI_pilon.g2397, chrI_pilon.g2398, chrI_pilon.g2399, chrI_pilon.g2401, chrI_pilon.g2403","","KAF1753858.1, KAF1769806.1, KAF1769807.1, KAF1769811.1, KAF1769812.1"
OG0000320,"JU1373.g17053.t1, JU1373.g8775.t1","NIC58.g19485.t1, NIC58.g21105.t1, NIC58.g7292.t1","CBG09416, CBG12321, CBG23746","chrII_pilon.g4617, chrII_pilon.g5764.1, chrII_pilon.g6285, chrI_pilon.g1342, chrI_pilon.g856, chrI_pilon.g900.1, chrI_pilon.g901.1","Sp34_10244410.t1, Sp34_10259300.t1, Sp34_50098900.t1","KAF1752175.1, KAF1761787.1, KAF1768544.1, KAF1770753.1"
OG0000321,"JU1373.g13763.t1, JU1373.g14136.t1, JU1373.g20372.t1","NIC58.g8267.t1, NIC58.g8641.t1, NIC58.g9450.t1","CBG03112, CBG08965, CBG21223, CBG23962","chrIII_pilon.g8196, chrII_pilon.g4367.1, chrIV_pilon.g10378, chrIV_pilon.g10382, chrIV_pilon.g11508.1, chrIV_pilon.g11572, chrIV_pilon.g11573, chrIV_pilon.g11726","Sp34_30021300.t1, Sp34_30039800.t1","KAF1756854.1, KAF1760608.1"
OG0000322,"JU1373.g14152.t1, JU1373.g14165.t1, JU1373.g14169.t1","NIC58.g8657.t1, NIC58.g8658.t1, NIC58.g8670.t1, NIC58.g8678.t1","CBG15332, CBG22917, CBG24648","","","KAF1759921.1, KAF1759922.1, KAF1759924.1, KAF1759925.1, KAF1759926.1, KAF1759927.1, KAF1759928.1, KAF1759929.1, KAF1759930.1, KAF1760778.1, KAF1760779.1, KAF1760971.1"
OG0000323,"JU1373.g16078.t1, JU1373.g16079.t1, JU1373.g16080.t1, JU1373.g16081.t1","NIC58.g5470.t1, NIC58.g5471.t1, NIC58.g5473.t1, NIC58.g5474.t1","CBG10317, CBG10318, CBG10325, CBG24818, CBG24819","chrII_pilon.g6222, chrII_pilon.g6228, chrII_pilon.g6229","Sp34_20031500.t1, Sp34_20031600.t1, Sp34_20031700.t1, Sp34_20031800.t1, Sp34_20031900.t1",KAF1767202.1
OG0000324,"JU1373.g19386.t1, JU1373.g19387.t1, JU1373.g19388.t1","NIC58.g11706.t1, NIC58.g11707.t1, NIC58.g11708.t1","CBG10439, CBG11636, CBG11638, CBG11639, CBG11643, CBG11675",chrIV_pilon.g10312,"","KAF1756722.1, KAF1756746.1, KAF1756747.1, KAF1756748.1, KAF1756749.1, KAF1756751.1, KAF1756752.1, KAF1756753.1, KAF1756754.1"
OG0000325,"","",CBG00775,"chrV_pilon.g13661, chrV_pilon.g13662.1, chrV_pilon.g13663, chrV_pilon.g13665, chrV_pilon.g13689, chrV_pilon.g13694, chrV_pilon.g13696.1, chrV_pilon.g13710, chrV_pilon.g13711, chrV_pilon.g13715.1, chrV_pilon.g13719, chrV_pilon.g13721, chrV_pilon.g13734, chrV_pilon.g13735, chrV_pilon.g13736.1, chrV_pilon.g13738, chrV_pilon.g13747, chrV_pilon.g14662, chrV_pilon.g14678, chrV…
OG0000326,"","","CBG00796, CBG11717, CBG11738, CBG11739, CBG15653, CBG15654","","","KAF1750636.1, KAF1759492.1, KAF1762869.1, KAF1762870.1, KAF1762878.1, KAF1762879.1, KAF1763317.1, KAF1763323.1, KAF1763324.1, KAF1763325.1, KAF1763337.1, KAF1763347.1, KAF1763348.1, KAF1770927.1, KAF1770928.1, KAF1770929.1"
OG0000327,"","","CBG01264, CBG07523, CBG07525, CBG07826, CBG07827, CBG13616, CBG13674, CBG16460, CBG17452, CBG18867, CBG20285, CBG20427, CBG20935, CBG21425, CBG22519, CBG23844, CBG24551, CBG25678, CBG26396, CBG26724",chrV_pilon.g13895.1,"",KAF1769835.1
OG0000328,"","","CBG01312, CBG07851, CBG07852, CBG18663, CBG18667, CBG18669","","","KAF1753118.1, KAF1753491.1, KAF1753492.1, KAF1753493.1, KAF1755722.1, KAF1756652.1, KAF1756653.1, KAF1756656.1, KAF1763158.1, KAF1763159.1, KAF1763160.1, KAF1767106.1, KAF1767107.1, KAF1767108.1, KAF1767128.1, KAF1767138.1"
OG0000329,"","","CBG07527, CBG10286, CBG10948, CBG11788, CBG16112, CBG17119, CBG17523, CBG17526, CBG17527, CBG17528, CBG17529, CBG17530, CBG17776, CBG19514, CBG19529, CBG19530, CBG19638, CBG23621, CBG24035, CBG26673, CBG27683","","",KAF1752878.1
OG0000330,"","","","chrIII_pilon.g6713, chrIII_pilon.g6714, chrIII_pilon.g6715, chrIII_pilon.g6716.1, chrIII_pilon.g8949, chrIII_pilon.g8958.1, chrIII_pilon.g9369, chrII_pilon.g4337, chrIV_pilon.g10197, chrIV_pilon.g10198, chrIV_pilon.g10260, chrIV_pilon.g10268, chrIV_pilon.g11073, chrIV_pilon.g11074, chrIV_pilon.g11795, chrIV_pilon.g11843, chrIV_pilon.g11989, chrIV_pilon.g9730, chrI_pilon.g2851,…
OG0000331,"","","","chrII_pilon.g3280, chrII_pilon.g3281, chrII_pilon.g3282, chrII_pilon.g3284, chrII_pilon.g3367, chrII_pilon.g3368, chrII_pilon.g3369, chrII_pilon.g3371, chrII_pilon.g3372, chrII_pilon.g3374, chrII_pilon.g3375, chrII_pilon.g3376.1, chrII_pilon.g3377.1, chrII_pilon.g3378, chrII_pilon.g3379, chrII_pilon.g3380, chrII_pilon.g3381.1, chrII_pilon.g3382, chrII_pilon.g3383, chrII_pilon.…
OG0000332,"","","","","Sp34_10047300.t1, Sp34_10047600.t1, Sp34_10048800.t1, Sp34_10049300.t1, Sp34_10050500.t1, Sp34_10050700.t1, Sp34_10052700.t1, Sp34_10052900.t1, Sp34_10069100.t1, Sp34_10069400.t1, Sp34_10069500.t1, Sp34_10079300.t1, Sp34_10111900.t1, Sp34_10112000.t1, Sp34_10132100.t1, Sp34_20214800.t1, Sp34_20215110.t1, Sp34_20215300.t1, Sp34_30046700.t1, Sp34_30047000.t1, Sp34_30052300.t1…
OG0000333,"","","","","Sp34_10060900.t1, Sp34_10061000.t1, Sp34_10327500.t1, Sp34_10346000.t1, Sp34_20199100.t1, Sp34_20200600.t1, Sp34_20212800.t1, Sp34_20283800.t1, Sp34_30004100.t1, Sp34_30004200.t1, Sp34_30174000.t1, Sp34_30182000.t1, Sp34_30226900.t1, Sp34_40115400.t1, Sp34_40190500.t1, Sp34_40230500.t1, Sp34_50020800.t1, Sp34_50088600.t1, Sp34_50343400.t1, Sp34_50377300.t1, Sp34_50377600.t1…
OG0000334,"","","","","Sp34_10071800.t1, Sp34_10129700.t1, Sp34_10262900.t1, Sp34_10330600.t1, Sp34_20150300.t1, Sp34_20316000.t1, Sp34_30136400.t1, Sp34_30172900.t1, Sp34_30177100.t1, Sp34_30252000.t1, Sp34_30278100.t1, Sp34_40006500.t1, Sp34_40017900.t1, Sp34_40138500.t1, Sp34_40182200.t1, Sp34_40220900.t1, Sp34_40251100.t1, Sp34_40336000.t1, Sp34_50001500.t1, Sp34_50356500.t1, Sp34_50406500.t1…
OG0000335,"","","","","Sp34_10087700.t1, Sp34_20035300.t1, Sp34_20038010.t1, Sp34_20038100.t1, Sp34_20038200.t1, Sp34_20316800.t1, Sp34_30152100.t1, Sp34_30153200.t1, Sp34_30154200.t1, Sp34_30157000.t1, Sp34_30159500.t1, Sp34_30161000.t1, Sp34_30161300.t1, Sp34_30162000.t1, Sp34_30190200.t1, Sp34_30191700.t1, Sp34_30191800.t1, Sp34_30286400.t1, Sp34_30286500.t1, Sp34_40298600.t1, Sp34_40298800.t1…
OG0000336,"","","","","Sp34_10234100.t1, Sp34_20107500.t1, Sp34_20129500.t1, Sp34_20250000.t1, Sp34_20251200.t1, Sp34_20296400.t1, Sp34_30073200.t1, Sp34_40030800.t1, Sp34_40051000.t1, Sp34_40168600.t1, Sp34_40184000.t1, Sp34_40265400.t1, Sp34_40295800.t1, Sp34_50017000.t1, Sp34_50023600.t1, Sp34_50034900.t1, Sp34_50071200.t1, Sp34_50131800.t1, Sp34_50168200.t1, Sp34_X0015400.t1, Sp34_X0109700.t1…
OG0000337,"","","","","","KAF1745609.1, KAF1745896.1, KAF1746149.1, KAF1746151.1, KAF1746159.1, KAF1746160.1, KAF1746192.1, KAF1746193.1, KAF1746204.1, KAF1746443.1, KAF1746469.1, KAF1749753.1, KAF1749774.1, KAF1757370.1, KAF1757372.1, KAF1762037.1, KAF1763669.1, KAF1765093.1, KAF1766440.1, KAF1767551.1, KAF1767552.1, KAF1769016.1"
OG0000338,"","","","","","KAF1749662.1, KAF1754184.1, KAF1754185.1, KAF1754342.1, KAF1754344.1, KAF1754345.1, KAF1754346.1, KAF1754349.1, KAF1754350.1, KAF1754351.1, KAF1754352.1, KAF1754353.1, KAF1754354.1, KAF1754356.1, KAF1754503.1, KAF1754504.1, KAF1754505.1, KAF1754637.1, KAF1754638.1, KAF1754639.1, KAF1754640.1, KAF1763007.1"
OG0000339,"","","","","","KAF1749969.1, KAF1749998.1, KAF1750048.1, KAF1750049.1, KAF1750051.1, KAF1750065.1, KAF1750067.1, KAF1750068.1, KAF1750069.1, KAF1750809.1, KAF1750832.1, KAF1751098.1, KAF1751099.1, KAF1751101.1, KAF1751130.1, KAF1751248.1, KAF1751312.1, KAF1751364.1, KAF1753514.1, KAF1767047.1, KAF1768758.1, KAF1769441.1"
OG0000340,"JU1373.g667.t1, JU1373.g668.t1, JU1373.g969.t1, JU1373.g970.t1","NIC58.g3553.t1, NIC58.g3554.t1, NIC58.g3865.t1","CBG22605, CBG22628, CBG22642, CBG24384","chrV_pilon.g16783, chrV_pilon.g16794.1, chrV_pilon.g17360.1, chrV_pilon.g17406, chrV_pilon.g17409","","KAF1753108.1, KAF1753109.1, KAF1753207.1, KAF1754305.1, KAF1759195.1"
OG0000341,"JU1373.g1749.t1, JU1373.g1769.t1, JU1373.g1770.t1, JU1373.g1777.t1, JU1373.g1799.t1, JU1373.g1800.t1, JU1373.g6582.t1, JU1373.g6648.t1, JU1373.g6657.t1","NIC58.g10041.t1, NIC58.g10042.t1, NIC58.g10110.t1, NIC58.g10120.t1, NIC58.g10511.t1, NIC58.g10512.t1, NIC58.g10538.t1, NIC58.g10546.t1, NIC58.g10547.t1, NIC58.g10562.t1, NIC58.g10563.t1",CBG10152,"","",""
OG0000342,"JU1373.g10543.t1, JU1373.g11188.t1, JU1373.g11196.t1, JU1373.g11476.t1, JU1373.g11583.t1, JU1373.g11585.t1, JU1373.g2333.t1, JU1373.g3524.t1, JU1373.g5409.t1","NIC58.g17579.t1, NIC58.g20490.t1, NIC58.g20493.t1, NIC58.g20598.t1, NIC58.g20891.t1, NIC58.g20897.t1, NIC58.g20898.t1, NIC58.g20905.t1, NIC58.g669.t1, NIC58.g7051.t1, NIC58.g7720.t1, NIC58.g7730.t1","","","",""
OG0000343,"JU1373.g11349.t1, JU1373.g14123.t1, JU1373.g16441.t1, JU1373.g16442.t1, JU1373.g2539.t1, JU1373.g3348.t1, JU1373.g5172.t1, JU1373.g8109.t1, JU1373.g8112.t1","NIC58.g13368.t1, NIC58.g18814.t1, NIC58.g18817.t1, NIC58.g20730.t1, NIC58.g20731.t1, NIC58.g5089.t1, NIC58.g7898.t1","","chrX_pilon.g18490.1, chrX_pilon.g20891",Sp34_X0029600.t1,"KAF1750053.1, KAF1769092.1"
OG0000344,JU1373.g4916.t1,NIC58.g1166.t1,"CBG08852, CBG08855, CBG08856, CBG08857, CBG08858, CBG08860","chrV_pilon.g14102, chrV_pilon.g14104, chrV_pilon.g14105.1, chrV_pilon.g14106, chrV_pilon.g14107, chrV_pilon.g14108.1, chrV_pilon.g14109, chrV_pilon.g14110","Sp34_50082320.t1, Sp34_50082600.t1","KAF1752787.1, KAF1752788.1, KAF1752789.1"
OG0000345,"JU1373.g5007.t1, JU1373.g5009.t1, JU1373.g5219.t1","NIC58.g1074.t1, NIC58.g1076.t1, NIC58.g861.t1","CBG01143, CBG06404, CBG08623, CBG17872, CBG21996","chrIV_pilon.g10930, chrIV_pilon.g11277, chrV_pilon.g14648.1, chrV_pilon.g14649, chrV_pilon.g14651, chrV_pilon.g14857.1, chrV_pilon.g17978",Sp34_40054200.t1,"KAF1751888.1, KAF1753937.1"
OG0000346,"JU1373.g12933.t1, JU1373.g5098.t1, JU1373.g5099.t1, JU1373.g5169.t1, JU1373.g5171.t1","NIC58.g1624.t1, NIC58.g909.t1, NIC58.g911.t1, NIC58.g978.t1","CBG01348, CBG06313, CBG06314, CBG06315, CBG06316, CBG06317, CBG06624, CBG27340","chrV_pilon.g13496, chrV_pilon.g13497.1","","KAF1752513.1, KAF1752514.1"
OG0000347,"JU1373.g5243.t1, JU1373.g5245.t1, JU1373.g5247.t1","NIC58.g832.t1, NIC58.g833.t1, NIC58.g834.t1, NIC58.g836.t1","CBG24720, CBG24721, CBG24768","chrV_pilon.g14468, chrV_pilon.g15418.1, chrV_pilon.g16110.1, chrV_pilon.g16111, chrV_pilon.g16112","Sp34_50180800.t1, Sp34_50180910.t1, Sp34_50180920.t1","KAF1751864.1, KAF1751865.1, KAF1754268.1"
OG0000348,"JU1373.g5771.t1, JU1373.g5772.t1, JU1373.g5773.t1","NIC58.g315.t1, NIC58.g316.t1, NIC58.g317.t1","CBG06526, CBG06527, CBG06528, CBG06529, CBG25149, CBG27286","chrV_pilon.g13097.1, chrV_pilon.g13278.1, chrV_pilon.g13279, chrV_pilon.g13890, chrV_pilon.g13891.1, chrV_pilon.g13892",Sp34_50040220.t1,"KAF1753005.1, KAF1753293.1"
OG0000349,"JU1373.g11924.t1, JU1373.g13459.t1, JU1373.g6064.t1","NIC58.g1568.t1, NIC58.g20149.t1, NIC58.g2153.t1","CBG03962, CBG03964, CBG10457","chrI_pilon.g767, chrI_pilon.g768, chrV_pilon.g13089.1, chrV_pilon.g16705","Sp34_10292700.t1, Sp34_10292810.t1","KAF1753414.1, KAF1753549.1, KAF1753551.1, KAF1771152.1, KAF1771156.1, KAF1771157.1"
OG0000350,"JU1373.g6271.t1, JU1373.g6272.t1, JU1373.g6273.t1, JU1373.g6274.t1","NIC58.g15696.t1, NIC58.g15698.t1, NIC58.g15699.t1","CBG01149, CBG01151, CBG14183, CBG14184, CBG14185","chrX_pilon.g18734, chrX_pilon.g18736.1, chrX_pilon.g18737","Sp34_X0272900.t1, Sp34_X0273000.t1, Sp34_X0273100.t1","KAF1747606.1, KAF1747608.1, KAF1747609.1"
OG0000351,"JU1373.g7074.t1, JU1373.g7150.t1","NIC58.g14690.t1, NIC58.g14771.t1","CBG10201, CBG16239, CBG16302, CBG21090, CBG21094",chrX_pilon.g18267,Sp34_X0023000.t1,"KAF1746484.1, KAF1746668.1, KAF1748598.1, KAF1748599.1, KAF1748600.1, KAF1759010.1, KAF1759016.1, KAF1759059.1, KAF1762885.1, KAF1767754.1"
OG0000352,"JU1373.g7187.t1, JU1373.g7188.t1, JU1373.g7189.t1, JU1373.g7191.t1","NIC58.g14811.t1, NIC58.g14812.t1, NIC58.g14813.t1, NIC58.g14815.t1","CBG01252, CBG01253, CBG16267, CBG16268","chrX_pilon.g20208.1, chrX_pilon.g20209.1, chrX_pilon.g20210.1, chrX_pilon.g20212",Sp34_X0048200.t1,"KAF1746779.1, KAF1746782.1, KAF1749532.1, KAF1749533.1"
OG0000353,JU1373.g7913.t1,"","",chrV_pilon.g13963.1,"Sp34_10130400.t1, Sp34_10195000.t1, Sp34_10195100.t1, Sp34_10207710.t1, Sp34_30057600.t1, Sp34_30057800.t1, Sp34_30150600.t1, Sp34_30153500.t1, Sp34_30153900.t1, Sp34_30236000.t1, Sp34_40157700.t1, Sp34_40201900.t1, Sp34_40227400.t1, Sp34_50188800.t1, Sp34_50417510.t1, Sp34_X0176200.t1, Sp34_X0243100.t1","KAF1749498.1, KAF1749499.1"
OG0000354,"JU1373.g8227.t1, JU1373.g8228.t1","NIC58.g18940.t1, NIC58.g18941.t1, NIC58.g18942.t1","CBG23846, CBG23847","chrI_pilon.g2326, chrI_pilon.g2327, chrI_pilon.g2410.1, chrI_pilon.g2411.1, chrI_pilon.g2412.1, chrI_pilon.g2413.1, chrI_pilon.g2414.1, chrV_pilon.g16188, chrV_pilon.g16809, chrV_pilon.g17329, chrV_pilon.g17774","","KAF1769813.1, KAF1769814.1, KAF1771405.1"
OG0000355,"JU1373.g12475.t1, JU1373.g14062.t1, JU1373.g15947.t1, JU1373.g16243.t1, JU1373.g16462.t1","NIC58.g11540.t1, NIC58.g13630.t1, NIC58.g5065.t1, NIC58.g5066.t1, NIC58.g5313.t1, NIC58.g5323.t1, NIC58.g5604.t1",CBG01138,"","Sp34_10071920.t1, Sp34_10295200.t1, Sp34_20283200.t1, Sp34_40165700.t1","KAF1746402.1, KAF1753963.1, KAF1756603.1, KAF1761489.1"
OG0000356,"JU1373.g12839.t1, JU1373.g12840.t1",NIC58.g14398.t1,CBG28051,"","Sp34_10151000.t1, Sp34_10199000.t1, Sp34_20105500.t1, Sp34_20186900.t1, Sp34_30165100.t1, Sp34_30335300.t1, Sp34_40002500.t1, Sp34_40003200.t1, Sp34_40240910.t1, Sp34_40286100.t1, Sp34_50016500.t1, Sp34_50035800.t1, Sp34_50036700.t1, Sp34_50191000.t1, Sp34_50232900.t1","KAF1754581.1, KAF1754714.1"
OG0000357,JU1373.g13460.t1,"NIC58.g2154.t1, NIC58.g2155.t1","CBG00208, CBG17938, CBG23123, CBG23124, CBG23125, CBG28130","chrV_pilon.g15704.1, chrV_pilon.g15705, chrV_pilon.g15706.1, chrV_pilon.g15976.1, chrV_pilon.g17427.1","Sp34_50036710.t1, Sp34_50036810.t1, Sp34_50314510.t1","KAF1749510.1, KAF1750098.1, KAF1750099.1, KAF1763306.1"
OG0000358,"JU1373.g15558.t1, JU1373.g15561.t1, JU1373.g15564.t1","NIC58.g5983.t1, NIC58.g5986.t1, NIC58.g5987.t1, NIC58.g5989.t1","CBG02336, CBG02338, CBG02339, CBG02340, CBG02342","chrII_pilon.g4429, chrII_pilon.g4434.1, chrII_pilon.g4435, chrII_pilon.g4436",Sp34_20096610.t1,"KAF1766010.1, KAF1766012.1, KAF1766013.1, KAF1766014.1"
OG0000359,"","","","chrIII_pilon.g8596, chrIII_pilon.g9057, chrIII_pilon.g9110, chrIII_pilon.g9368, chrII_pilon.g5212, chrII_pilon.g5565, chrII_pilon.g6402.1, chrII_pilon.g6517, chrIV_pilon.g10274, chrIV_pilon.g12835, chrI_pilon.g1134, chrI_pilon.g2244.1, chrI_pilon.g2245.1, chrI_pilon.g2796.1, chrI_pilon.g2825, chrI_pilon.g2924, chrV_pilon.g13192, chrV_pilon.g13193, chrV_pilon.g15301, chrV_pilon…
OG0000360,"","","","chrII_pilon.g3373.1, chrII_pilon.g3438.1, chrII_pilon.g3594, chrII_pilon.g3595, chrII_pilon.g3596, chrII_pilon.g3597, chrII_pilon.g3598, chrII_pilon.g3636, chrII_pilon.g3637.1, chrII_pilon.g3638, chrII_pilon.g3700, chrII_pilon.g3734.1, chrII_pilon.g3735, chrII_pilon.g3738, chrII_pilon.g3898, chrII_pilon.g3901, chrII_pilon.g3905, chrII_pilon.g3906, chrII_pilon.g3907, chrII_pilo…
OG0000361,"","","","chrI_pilon.g1465.1, chrI_pilon.g1881.1, chrV_pilon.g18099.1, chrX_pilon.g18211.1, chrX_pilon.g18213","Sp34_10129500.t1, Sp34_10129800.t1, Sp34_10321300.t1, Sp34_10321600.t1, Sp34_30067800.t1, Sp34_30126300.t1, Sp34_30179900.t1, Sp34_30278500.t1, Sp34_40199900.t1, Sp34_50001400.t1, Sp34_50012800.t1, Sp34_50046700.t1, Sp34_X0005300.t1, Sp34_X0042400.t1","KAF1746077.1, KAF1761035…
OG0000362,"","","","","Sp34_10132900.t1, Sp34_10142800.t1, Sp34_10296600.t1, Sp34_20097300.t1, Sp34_20104100.t1, Sp34_20108700.t1, Sp34_20139220.t1, Sp34_20177300.t1, Sp34_20211600.t1, Sp34_20249500.t1, Sp34_30177400.t1, Sp34_30181200.t1, Sp34_30213900.t1, Sp34_40115100.t1, Sp34_50058000.t1, Sp34_50071800.t1, Sp34_50095900.t1, Sp34_50254300.t1, Sp34_X0093100.t1, Sp34_X0211400.t1, Sp34_X0245000.t1…
OG0000363,"","","","","","KAF1746221.1, KAF1746237.1, KAF1753442.1, KAF1754171.1, KAF1754210.1, KAF1754211.1, KAF1754212.1, KAF1754213.1, KAF1754214.1, KAF1754216.1, KAF1754217.1, KAF1754218.1, KAF1754256.1, KAF1754257.1, KAF1754317.1, KAF1754318.1, KAF1754320.1, KAF1754321.1, KAF1754322.1, KAF1755071.1, KAF1765254.1"
OG0000364,"","","","","","KAF1754399.1, KAF1754856.1, KAF1754857.1, KAF1754859.1, KAF1754860.1, KAF1754861.1, KAF1754862.1, KAF1754863.1, KAF1754864.1, KAF1754865.1, KAF1754866.1, KAF1754867.1, KAF1754868.1, KAF1754869.1, KAF1754870.1, KAF1754875.1, KAF1754876.1, KAF1754881.1, KAF1754882.1, KAF1754888.1, KAF1767668.1"
OG0000365,"JU1373.g100.t1, JU1373.g15099.t1, JU1373.g15104.t1","NIC58.g4446.t1, NIC58.g6452.t1, NIC58.g6457.t1","CBG11222, CBG11242, CBG24276, CBG25513, CBG25533","chrII_pilon.g4825, chrII_pilon.g4826, chrII_pilon.g4827.1, chrII_pilon.g4828.1, chrII_pilon.g4833","Sp34_20273200.t1, Sp34_20273500.t1","KAF1766355.1, KAF1766361.1"
OG0000366,"JU1373.g14600.t1, JU1373.g275.t1, JU1373.g9608.t1","NIC58.g16606.t1, NIC58.g4276.t1, NIC58.g9123.t1","CBG09919, CBG20722, CBG20723, CBG20724, CBG20725","chrIII_pilon.g8768.1, chrX_pilon.g20302.1","Sp34_30206120.t1, Sp34_X0221800.t1","KAF1745894.1, KAF1745949.1, KAF1748492.1, KAF1761311.1, KAF1768273.1"
OG0000367,"JU1373.g693.t1, JU1373.g694.t1, JU1373.g957.t1","NIC58.g3567.t1, NIC58.g3840.t1, NIC58.g3841.t1","CBG17072, CBG17078, CBG17088, CBG27271","chrV_pilon.g16831.1, chrV_pilon.g16999, chrV_pilon.g17193, chrV_pilon.g17245",Sp34_50376900.t1,"KAF1753232.1, KAF1753233.1, KAF1753234.1, KAF1753235.1, KAF1753633.1"
OG0000368,"JU1373.g4784.t1, JU1373.g5878.t1, JU1373.g5879.t1, JU1373.g5880.t1, JU1373.g5881.t1, JU1373.g5882.t1, JU1373.g5885.t1, JU1373.g901.t1","NIC58.g193.t1, NIC58.g196.t1, NIC58.g197.t1, NIC58.g198.t1, NIC58.g199.t1, NIC58.g200.t1, NIC58.g201.t1","CBG01171, CBG01172, CBG17933",chrV_pilon.g13066,"",KAF1763210.1
OG0000369,"JU1373.g1156.t1, JU1373.g1157.t1, JU1373.g1158.t1","NIC58.g12700.t1, NIC58.g3355.t1, NIC58.g3356.t1, NIC58.g3357.t1","CBG03348, CBG03351, CBG04713","chrIV_pilon.g12100.1, chrIV_pilon.g12333, chrIV_pilon.g12335.1, chrIV_pilon.g12899.1",Sp34_50364000.t1,"KAF1753358.1, KAF1753746.1, KAF1753747.1, KAF1753748.1, KAF1753749.1"
OG0000370,"JU1373.g11022.t1, JU1373.g11162.t1, JU1373.g11163.t1, JU1373.g11164.t1, JU1373.g11214.t1, JU1373.g11216.t1, JU1373.g11217.t1, JU1373.g11398.t1, JU1373.g11474.t1, JU1373.g2179.t1","NIC58.g20601.t1, NIC58.g20680.t1, NIC58.g20872.t1, NIC58.g20873.t1, NIC58.g20875.t1, NIC58.g20876.t1, NIC58.g20877.t1, NIC58.g20929.t1, NIC58.g20930.t1, NIC58.g7205.t1","","","",""
OG0000371,"JU1373.g18154.t1, JU1373.g2450.t1, JU1373.g2493.t1","NIC58.g12945.t1, NIC58.g13280.t1, NIC58.g13324.t1","CBG01749, CBG08341, CBG08364, CBG08367","chrIV_pilon.g10275.1, chrIV_pilon.g11614.1, chrIV_pilon.g11616.1, chrIV_pilon.g11617",Sp34_40083300.t1,"KAF1758113.1, KAF1758533.1, KAF1758537.1, KAF1758539.1, KAF1758540.1"
OG0000372,"JU1373.g3453.t1, JU1373.g3454.t1, JU1373.g3455.t1, JU1373.g3456.t1, JU1373.g3458.t1","NIC58.g7790.t1, NIC58.g7792.t1, NIC58.g7793.t1, NIC58.g7794.t1, NIC58.g7795.t1","CBG13463, CBG13464","chrII_pilon.g4275, chrII_pilon.g4276, chrII_pilon.g4277",Sp34_20228300.t1,"KAF1764521.1, KAF1764522.1, KAF1764524.1, KAF1764525.1"
OG0000373,"JU1373.g16796.t1, JU1373.g16797.t1, JU1373.g16798.t1, JU1373.g3470.t1, JU1373.g3471.t1, JU1373.g3473.t1, JU1373.g3477.t1, JU1373.g3479.t1","NIC58.g7553.t1, NIC58.g7554.t1, NIC58.g7555.t1, NIC58.g7556.t1, NIC58.g7767.t1, NIC58.g7768.t1, NIC58.g7770.t1, NIC58.g7774.t1, NIC58.g7775.t1, NIC58.g7776.t1, NIC58.g7777.t1, NIC58.g7778.t1","","","",""
OG0000374,"JU1373.g12629.t1, JU1373.g3738.t1","NIC58.g13774.t1, NIC58.g14121.t1",CBG08853,"chrII_pilon.g3934.1, chrII_pilon.g3935, chrII_pilon.g3936, chrII_pilon.g3937.1, chrIV_pilon.g9533, chrIV_pilon.g9545, chrIV_pilon.g9546.1",Sp34_50353100.t1,"KAF1753742.1, KAF1754434.1, KAF1759558.1, KAF1759559.1, KAF1759877.1, KAF1759878.1, KAF1759879.1"
OG0000375,"JU1373.g3972.t1, JU1373.g3982.t1, JU1373.g8588.t1","NIC58.g17983.t1, NIC58.g17993.t1, NIC58.g19294.t1","CBG00453, CBG12691, CBG13641, CBG25186","chrI_pilon.g1020, chrI_pilon.g1209, chrI_pilon.g1380, chrI_pilon.g1914","Sp34_10022100.t1, Sp34_10022300.t1, Sp34_10334900.t1","KAF1756921.1, KAF1769334.1, KAF1770119.1"
OG0000376,"JU1373.g13394.t1, JU1373.g13395.t1, JU1373.g13403.t1, JU1373.g4451.t1","NIC58.g18485.t1, NIC58.g2085.t1, NIC58.g2086.t1, NIC58.g2094.t1","CBG05216, CBG05218, CBG08753, CBG23202","chrI_pilon.g2915, chrV_pilon.g15793",Sp34_10005900.t1,"KAF1748905.1, KAF1748908.1, KAF1761053.1, KAF1769666.1, KAF1771163.1"
OG0000377,"JU1373.g4698.t1, JU1373.g4706.t1, JU1373.g4707.t1","NIC58.g1377.t1, NIC58.g1380.t1, NIC58.g1388.t1","CBG01387, CBG01388, CBG01390, CBG01396, CBG11454","chrV_pilon.g13867.1, chrV_pilon.g13896, chrV_pilon.g13898, chrV_pilon.g14676, chrV_pilon.g14677, chrV_pilon.g16360","","KAF1753560.1, KAF1753562.1, KAF1753565.1"
OG0000378,"JU1373.g4927.t1, JU1373.g4930.t1, JU1373.g4931.t1","NIC58.g1155.t1, NIC58.g1158.t1","CBG01125, CBG01126","chrIII_pilon.g7034, chrIII_pilon.g7063, chrIII_pilon.g7070, chrIII_pilon.g7091.1, chrV_pilon.g13477, chrV_pilon.g13482, chrV_pilon.g17135, chrV_pilon.g17298.1, chrV_pilon.g18082","Sp34_50057420.t1, Sp34_50057710.t1","KAF1754334.1, KAF1754335.1"
OG0000379,"JU1373.g4950.t1, JU1373.g4954.t1, JU1373.g4955.t1","NIC58.g1127.t1, NIC58.g1128.t1, NIC58.g1134.t1","CBG08890, CBG10247, CBG10579, CBG10674, CBG27692","chrV_pilon.g17679, chrV_pilon.g17682, chrV_pilon.g17977","","KAF1746424.1, KAF1747988.1, KAF1753142.1, KAF1753538.1, KAF1754735.1, KAF1754736.1"
OG0000380,JU1373.g5213.t1,"NIC58.g868.t1, NIC58.g869.t1","CBG12160, CBG12171, CBG27002","chrI_pilon.g2349, chrV_pilon.g12991, chrV_pilon.g12992.1, chrV_pilon.g12994.1, chrV_pilon.g17760, chrV_pilon.g17761.1, chrX_pilon.g20949",Sp34_50023510.t1,"KAF1752543.1, KAF1752637.1, KAF1752638.1, KAF1753966.1, KAF1754381.1, KAF1754382.1"
OG0000381,"JU1373.g5469.t1, JU1373.g5545.t1, JU1373.g5546.t1","NIC58.g533.t1, NIC58.g534.t1, NIC58.g608.t1","CBG11365, CBG11366, CBG11367, CBG26876","chrV_pilon.g14902.1, chrV_pilon.g14903","Sp34_50100820.t1, Sp34_50100910.t1, Sp34_50101410.t1, Sp34_50107400.t1","KAF1752198.1, KAF1752199.1, KAF1758846.1, KAF1758847.1"
OG0000382,"JU1373.g5776.t1, JU1373.g5777.t1, JU1373.g5778.t1","NIC58.g309.t1, NIC58.g310.t1, NIC58.g311.t1","CBG06538, CBG17824, CBG17859","chrV_pilon.g13025, chrV_pilon.g13052, chrV_pilon.g13053.1, chrV_pilon.g13287.1, chrV_pilon.g13288, chrV_pilon.g13289, chrV_pilon.g13290.1",Sp34_50026210.t1,"KAF1753000.1, KAF1753001.1, KAF1753002.1"
OG0000383,"JU1373.g5816.t1, JU1373.g5817.t1, JU1373.g5818.t1","NIC58.g270.t1, NIC58.g271.t1, NIC58.g272.t1","CBG16991, CBG16994, CBG16995, CBG16996","chrV_pilon.g14696.1, chrV_pilon.g14697, chrV_pilon.g14698","Sp34_50059000.t1, Sp34_50059100.t1, Sp34_50059200.t1, Sp34_50059300.t1","KAF1753362.1, KAF1753363.1, KAF1753368.1"
OG0000384,"JU1373.g17109.t1, JU1373.g6446.t1","NIC58.g20107.t1, NIC58.g9906.t1","CBG03965, CBG13225","chrII_pilon.g5255, chrIV_pilon.g10431, chrIV_pilon.g11833, chrI_pilon.g1154, chrV_pilon.g13357.1","Sp34_10132310.t1, Sp34_30101700.t1, Sp34_30101900.t1, Sp34_30102020.t1, Sp34_30102210.t1, Sp34_30102600.t1, Sp34_30141000.t1","KAF1762011.1, KAF1771220.1"
OG0000385,JU1373.g7204.t1,"NIC58.g20400.t1, NIC58.g227.t1","CBG05277, CBG07229, CBG07546, CBG12679, CBG15913, CBG18730, CBG22824, CBG24082, CBG24106, CBG24597, CBG24832, CBG26613, CBG26659",chrIII_pilon.g8270,"","KAF1764622.1, KAF1767391.1, KAF1767784.1"
OG0000386,"JU1373.g16028.t1, JU1373.g8328.t1",NIC58.g5524.t1,"CBG18809, CBG18810","chrII_pilon.g3439, chrII_pilon.g3864.1, chrIV_pilon.g10077, chrIV_pilon.g10083, chrIV_pilon.g10192","Sp34_10022200.t1, Sp34_10022410.t1, Sp34_10023000.t1, Sp34_10023410.t1, Sp34_10023600.t1, Sp34_10023810.t1","KAF1759304.1, KAF1767264.1, KAF1767273.1, KAF1769911.1"
OG0000387,"JU1373.g10032.t1, JU1373.g10033.t1, JU1373.g10036.t1, JU1373.g10037.t1, JU1373.g10038.t1","NIC58.g17057.t1, NIC58.g17059.t1, NIC58.g17060.t1, NIC58.g17061.t1","CBG07768, CBG07769, CBG07770, CBG07772, CBG16970, CBG28035","chrX_pilon.g20392.1, chrX_pilon.g20793.1","","KAF1749023.1, KAF1749024.1, KAF1749025.1"
OG0000388,"JU1373.g10742.t1, JU1373.g11397.t1, JU1373.g19575.t1","NIC58.g11512.t1, NIC58.g14509.t1, NIC58.g17648.t1, NIC58.g17788.t1, NIC58.g20681.t1, NIC58.g5615.t1","","chrIV_pilon.g10607, chrIV_pilon.g12702, chrV_pilon.g14028, chrV_pilon.g16414, chrV_pilon.g16418, chrV_pilon.g16608, chrV_pilon.g17407, chrX_pilon.g18465, chrX_pilon.g20883","","KAF1748906.1, KAF1750165.1"
OG0000389,"JU1373.g11099.t1, JU1373.g11100.t1","NIC58.g20994.t1, NIC58.g20995.t1","CBG20403, CBG20434","chrII_pilon.g3190.1, chrII_pilon.g5481, chrIV_pilon.g10372.1, chrIV_pilon.g10450.1, chrIV_pilon.g10942, chrIV_pilon.g11605.1","Sp34_10051810.t1, Sp34_10051820.t1, Sp34_10051910.t1, Sp34_10051920.t1, Sp34_10051930.t1, Sp34_10051940.t1","KAF1762082.1, KAF1770124.1"
OG0000390,"JU1373.g11493.t1, JU1373.g11494.t1","NIC58.g20581.t1, NIC58.g20582.t1, NIC58.g6475.t1","CBG10799, CBG11142","chrII_pilon.g4852.1, chrII_pilon.g4853, chrI_pilon.g828, chrI_pilon.g829, chrI_pilon.g830","Sp34_10256310.t1, Sp34_20270800.t1, Sp34_X0108920.t1, Sp34_X0108930.t1, Sp34_X0109300.t1","KAF1766383.1, KAF1768502.1, KAF1768503.1"
OG0000391,"JU1373.g12984.t1, JU1373.g13004.t1, JU1373.g13005.t1, JU1373.g16949.t1","NIC58.g1677.t1, NIC58.g1696.t1, NIC58.g7399.t1","CBG01031, CBG06782, CBG08702, CBG08703","chrV_pilon.g14196, chrV_pilon.g14197.1, chrV_pilon.g14200, chrV_pilon.g14204","","KAF1751954.1, KAF1751958.1, KAF1753555.1, KAF1764833.1, KAF1764921.1"
OG0000392,"JU1373.g14746.t1, JU1373.g15867.t1, JU1373.g15889.t1","NIC58.g5657.t1, NIC58.g5679.t1, NIC58.g9268.t1","CBG07970, CBG23640, CBG24780","chrIV_pilon.g11428, chrI_pilon.g1288, chrI_pilon.g1327","Sp34_20186600.t1, Sp34_30232200.t1, Sp34_50341400.t1, Sp34_50369500.t1, Sp34_50385600.t1, Sp34_50399200.t1","KAF1761506.1, KAF1771657.1"
OG0000393,"JU1373.g16269.t1, JU1373.g16270.t1, JU1373.g16279.t1","NIC58.g5279.t1, NIC58.g5287.t1, NIC58.g5288.t1","CBG17755, CBG17757, CBG21352, CBG21353","chrII_pilon.g4014, chrII_pilon.g4015.1","Sp34_20038600.t1, Sp34_20039100.t1, Sp34_20039300.t1","KAF1766988.1, KAF1766989.1, KAF1766990.1, KAF1766991.1, KAF1766993.1"
OG0000394,"JU1373.g19653.t1, JU1373.g19657.t1, JU1373.g19674.t1","NIC58.g11395.t1, NIC58.g11421.t1","CBG13764, CBG13847","chrIV_pilon.g12556.1, chrIV_pilon.g12558, chrIV_pilon.g12560, chrIV_pilon.g12574, chrIV_pilon.g12581, chrV_pilon.g17964","Sp34_40278100.t1, Sp34_40278400.t1, Sp34_40279110.t1","KAF1756291.1, KAF1756349.1, KAF1756377.1, KAF1756380.1"
OG0000395,"","",CBG14570,"","Sp34_10080200.t1, Sp34_10142400.t1, Sp34_10229000.t1, Sp34_20247500.t1, Sp34_20282100.t1, Sp34_30084600.t1, Sp34_30097900.t1, Sp34_40028400.t1, Sp34_40075000.t1, Sp34_40155200.t1, Sp34_40169600.t1, Sp34_40273800.t1, Sp34_50087810.t1, Sp34_50095000.t1, Sp34_50096200.t1, Sp34_50297600.t1, Sp34_X0147300.t1, Sp34_X0156100.t1, Sp34_X0213200.t1",""
OG0000396,"","",CBG24952,"","Sp34_50059440.t1, Sp34_50186310.t1, Sp34_50186810.t1, Sp34_50187110.t1, Sp34_50187510.t1, Sp34_50343510.t1, Sp34_50371700.t1, Sp34_50372510.t1, Sp34_50373010.t1, Sp34_50373030.t1, Sp34_50373120.t1, Sp34_50373210.t1, Sp34_50373310.t1, Sp34_50373500.t1, Sp34_50373600.t1, Sp34_50374010.t1, Sp34_50374220.t1, Sp34_50374310.t1",KAF1753288.1
OG0000397,"","","","chrII_pilon.g3490, chrII_pilon.g3491, chrII_pilon.g3492.1, chrII_pilon.g3493, chrII_pilon.g3534.1, chrII_pilon.g3678, chrII_pilon.g3679, chrII_pilon.g3681, chrII_pilon.g3684.1, chrIV_pilon.g9761, chrIV_pilon.g9974.1, chrIV_pilon.g9975.1, chrV_pilon.g17029, chrV_pilon.g17030, chrV_pilon.g17204, chrV_pilon.g17205, chrV_pilon.g17207.1, chrV_pilon.g17380.1, chrV_pilon.g17419.1, ch…
OG0000398,"","","","chrII_pilon.g6148, chrII_pilon.g6269, chrII_pilon.g6270, chrI_pilon.g2262","Sp34_10197200.t1, Sp34_10199200.t1, Sp34_10200000.t1, Sp34_10200600.t1, Sp34_10201100.t1, Sp34_10202100.t1, Sp34_30186200.t1, Sp34_30186700.t1, Sp34_30188800.t1, Sp34_40174900.t1, Sp34_40175000.t1, Sp34_40176000.t1, Sp34_40176500.t1, Sp34_40179800.t1, Sp34_40180000.t1, Sp34_40180500.t1",""
OG0000399,"","","",chrX_pilon.g18291,"Sp34_30057500.t1, Sp34_30058200.t1, Sp34_30068000.t1, Sp34_30243000.t1, Sp34_30243100.t1, Sp34_40067000.t1, Sp34_40125900.t1, Sp34_40156300.t1, Sp34_40179900.t1, Sp34_40232500.t1, Sp34_40239700.t1, Sp34_40348400.t1, Sp34_50049700.t1, Sp34_50073500.t1, Sp34_50123200.t1, Sp34_50135500.t1, Sp34_X0142300.t1, Sp34_X0197000.t1, Sp34_X0197210.t1",""
OG0000400,"","","","","Sp34_10126200.t1, Sp34_10126400.t1, Sp34_10127400.t1, Sp34_10129000.t1, Sp34_10130700.t1, Sp34_10131300.t1, Sp34_10141900.t1, Sp34_10148200.t1, Sp34_30139600.t1, Sp34_30208700.t1, Sp34_30219100.t1, Sp34_50036000.t1, Sp34_50131100.t1, Sp34_50131200.t1, Sp34_50206200.t1, Sp34_50228100.t1, Sp34_50382600.t1, Sp34_X0003700.t1, Sp34_X0109000.t1, Sp34_X0145300.t1",""
OG0000401,"","","","","","KAF1747066.1, KAF1754276.1, KAF1754792.1, KAF1754801.1, KAF1754803.1, KAF1754804.1, KAF1754805.1, KAF1754806.1, KAF1754807.1, KAF1754808.1, KAF1754809.1, KAF1754810.1, KAF1754811.1, KAF1754813.1, KAF1754814.1, KAF1754817.1, KAF1754818.1, KAF1754819.1, KAF1754820.1, KAF1754929.1"
OG0000402,"JU1373.g18849.t1, JU1373.g902.t1","NIC58.g12249.t1, NIC58.g13466.t1, NIC58.g18901.t1","","chrIV_pilon.g12662, chrX_pilon.g20947, chrX_pilon.g20954.1, chrX_pilon.g20999","","KAF1749775.1, KAF1749776.1, KAF1753209.1, KAF1755729.1, KAF1755732.1, KAF1755897.1, KAF1755899.1, KAF1771123.1, KAF1771127.1, KAF1771277.1"
OG0000403,"JU1373.g940.t1, JU1373.g941.t1","NIC58.g1319.t1, NIC58.g1322.t1, NIC58.g1325.t1, NIC58.g1326.t1, NIC58.g1336.t1, NIC58.g3581.t1, NIC58.g3582.t1","CBG04924, CBG04927, CBG10370, CBG10371, CBG10382, CBG22433, CBG26951, CBG27260","","","KAF1753657.1, KAF1753660.1"
OG0000404,"JU1373.g20733.t1, JU1373.g20735.t1, JU1373.g964.t1","NIC58.g3560.t1, NIC58.g758.t1","CBG04700, CBG04703, CBG17090, CBG17091, CBG17092, CBG25984, CBG26905, CBG26906",chrIII_pilon.g6838,Sp34_30083100.t1,"KAF1752315.1, KAF1760043.1, KAF1760044.1, KAF1761917.1"
OG0000405,JU1373.g1154.t1,NIC58.g3359.t1,CBG04714,"",Sp34_50363900.t1,"KAF1746453.1, KAF1746496.1, KAF1749719.1, KAF1755869.1, KAF1755915.1, KAF1755916.1, KAF1755917.1, KAF1755955.1, KAF1755956.1, KAF1755959.1, KAF1755985.1, KAF1755986.1, KAF1762849.1, KAF1766798.1, KAF1767711.1"
OG0000406,"JU1373.g18744.t1, JU1373.g18774.t1, JU1373.g2129.t1","NIC58.g12321.t1, NIC58.g12350.t1, NIC58.g6377.t1, NIC58.g7255.t1","CBG00895, CBG02628, CBG10819","chrII_pilon.g5684, chrIV_pilon.g9531, chrI_pilon.g1213","Sp34_20212100.t1, Sp34_20282700.t1, Sp34_30257500.t1","KAF1752605.1, KAF1764336.1, KAF1768416.1"
OG0000407,"JU1373.g2134.t1, JU1373.g2148.t1","NIC58.g7237.t1, NIC58.g7251.t1","CBG00846, CBG00857, CBG24477","chrIV_pilon.g12724.1, chrIV_pilon.g9976","Sp34_20213000.t1, Sp34_20213100.t1, Sp34_20213400.t1, Sp34_20213600.t1, Sp34_50387200.t1","KAF1764327.1, KAF1764341.1, KAF1764342.1, KAF1764343.1, KAF1764344.1"
OG0000408,"JU1373.g2143.t1, JU1373.g2144.t1, JU1373.g2145.t1","NIC58.g7240.t1, NIC58.g7242.t1","CBG00847, CBG00850, CBG00851, CBG25458","chrII_pilon.g5510, chrII_pilon.g5511, chrII_pilon.g5512, chrII_pilon.g5701.1, chrII_pilon.g5705","Sp34_20213900.t1, Sp34_20214100.t1","KAF1753952.1, KAF1764330.1, KAF1764332.1"
OG0000409,"JU1373.g2199.t1, JU1373.g2200.t1","NIC58.g7182.t1, NIC58.g7183.t1","CBG13385, CBG13386","chrII_pilon.g5489.1, chrII_pilon.g5490, chrII_pilon.g5495.1, chrII_pilon.g5497, chrII_pilon.g5606, chrI_pilon.g2315.1, chrI_pilon.g2316, chrV_pilon.g13174, chrV_pilon.g16752.1","Sp34_20205500.t1, Sp34_20205900.t1, Sp34_20206700.t1",KAF1765232.1
OG0000410,"JU1373.g13824.t1, JU1373.g2457.t1, JU1373.g2464.t1","NIC58.g13287.t1, NIC58.g13293.t1, NIC58.g8331.t1","CBG04467, CBG12279, CBG23425","chrIV_pilon.g11401, chrIV_pilon.g11445, chrIV_pilon.g11665, chrI_pilon.g2683, chrV_pilon.g15964, chrV_pilon.g16595","Sp34_30044700.t1, Sp34_30336210.t1","KAF1751686.1, KAF1760905.1"
OG0000411,"JU1373.g2643.t1, JU1373.g4956.t1, JU1373.g6067.t1","NIC58.g1126.t1, NIC58.g1565.t1, NIC58.g2428.t1","CBG01370, CBG09504, CBG10449","chrV_pilon.g12983, chrV_pilon.g13026, chrV_pilon.g16128, chrV_pilon.g16129.1, chrV_pilon.g16130","Sp34_50015900.t1, Sp34_50039000.t1, Sp34_50277500.t1","KAF1751086.1, KAF1753419.1"
OG0000412,"JU1373.g14825.t1, JU1373.g3382.t1, JU1373.g4069.t1","NIC58.g13817.t1, NIC58.g13818.t1, NIC58.g13819.t1, NIC58.g15246.t1, NIC58.g18082.t1, NIC58.g4664.t1, NIC58.g7871.t1, NIC58.g9353.t1","","chrIII_pilon.g7361.1, chrII_pilon.g5018.1, chrI_pilon.g2663, chrI_pilon.g589.1, chrV_pilon.g17328.1, chrX_pilon.g21053, chrX_pilon.g21059",Sp34_10147500.t1,""
OG0000413,"JU1373.g3505.t1, JU1373.g3506.t1, JU1373.g3509.t1, JU1373.g3510.t1","NIC58.g7737.t1, NIC58.g7738.t1, NIC58.g7741.t1, NIC58.g7742.t1","CBG20811, CBG20814","chrIII_pilon.g9068.1, chrIV_pilon.g10302, chrIV_pilon.g12766",Sp34_50378100.t1,"KAF1763730.1, KAF1763732.1, KAF1767135.1, KAF1767137.1, KAF1767375.1"
OG0000414,"JU1373.g18399.t1, JU1373.g18400.t1, JU1373.g4822.t1, JU1373.g4823.t1","NIC58.g1269.t1, NIC58.g12699.t1, NIC58.g1270.t1","CBG01175, CBG03345, CBG26387, CBG26968","chrIV_pilon.g12090.1, chrIV_pilon.g12345.1, chrV_pilon.g13078.1, chrV_pilon.g13079, chrV_pilon.g13236.1, chrV_pilon.g16988, chrV_pilon.g16989","",KAF1745947.1
OG0000415,"JU1373.g5214.t1, JU1373.g5216.t1, JU1373.g5217.t1","NIC58.g863.t1, NIC58.g864.t1, NIC58.g865.t1, NIC58.g867.t1","CBG08628, CBG08630, CBG27008","chrV_pilon.g14853, chrV_pilon.g14855, chrV_pilon.g17386, chrV_pilon.g17456",Sp34_50183510.t1,"KAF1751891.1, KAF1751892.1, KAF1751893.1, KAF1751895.1"
OG0000416,"JU1373.g5457.t1, JU1373.g5464.t1","NIC58.g612.t1, NIC58.g622.t1",CBG11356,"chrI_pilon.g2485, chrV_pilon.g13034, chrV_pilon.g13035.1, chrV_pilon.g13043, chrV_pilon.g13048, chrV_pilon.g13049, chrV_pilon.g14909.1, chrV_pilon.g14910, chrV_pilon.g14911","Sp34_50378700.t1, Sp34_50378800.t1","KAF1752206.1, KAF1752207.1, KAF1752208.1"
OG0000417,"JU1373.g5489.t1, JU1373.g5491.t1, JU1373.g5492.t1","NIC58.g582.t1, NIC58.g583.t1, NIC58.g584.t1, NIC58.g586.t1, NIC58.g587.t1","CBG11411, CBG11412, CBG11414, CBG11415","chrV_pilon.g16392.1, chrV_pilon.g16393.1",Sp34_50097800.t1,"KAF1749964.1, KAF1752157.1, KAF1752158.1, KAF1752160.1"
OG0000418,"JU1373.g5590.t1, JU1373.g5592.t1, JU1373.g5597.t1, JU1373.g5598.t1","NIC58.g481.t1, NIC58.g482.t1, NIC58.g483.t1, NIC58.g488.t1, NIC58.g490.t1","CBG11469, CBG11470, CBG11471","chrV_pilon.g16339.1, chrV_pilon.g16340.1, chrV_pilon.g16342, chrV_pilon.g16343.1",Sp34_50168910.t1,"KAF1752109.1, KAF1752110.1"
OG0000419,"JU1373.g5752.t1, JU1373.g5754.t1",NIC58.g332.t1,"CBG00754, CBG00755, CBG00756, CBG00770, CBG00771, CBG00772, CBG00773, CBG00774, CBG26912","chrV_pilon.g15089, chrV_pilon.g15099","","KAF1752379.1, KAF1752381.1, KAF1752382.1, KAF1752383.1, KAF1752384.1"
OG0000420,"JU1373.g6603.t1, JU1373.g6604.t1, JU1373.g6605.t1","NIC58.g10063.t1, NIC58.g10064.t1","CBG05267, CBG18315","chrIII_pilon.g7540, chrIII_pilon.g8868.1, chrIII_pilon.g8936.1, chrI_pilon.g497, chrX_pilon.g20373","Sp34_30112400.t1, Sp34_30112500.t1, Sp34_X0154100.t1","KAF1748942.1, KAF1756132.1, KAF1756133.1, KAF1762145.1"
OG0000421,"JU1373.g19349.t1, JU1373.g7412.t1","NIC58.g11750.t1, NIC58.g15034.t1, NIC58.g15035.t1, NIC58.g15037.t1","CBG15988, CBG15989, CBG23978, CBG27459","chrX_pilon.g20948.1, chrX_pilon.g20951.1, chrX_pilon.g20952, chrX_pilon.g20969.1","","KAF1746906.1, KAF1746907.1, KAF1746908.1, KAF1746909.1, KAF1753294.1"
OG0000422,JU1373.g7902.t1,NIC58.g18607.t1,CBG03095,"chrII_pilon.g5741, chrI_pilon.g2297","","KAF1765576.1, KAF1771438.1, KAF1771441.1, KAF1771442.1, KAF1771444.1, KAF1771446.1, KAF1771447.1, KAF1771448.1, KAF1771449.1, KAF1771450.1, KAF1771452.1, KAF1771454.1, KAF1771489.1, KAF1771490.1"
OG0000423,"JU1373.g8192.t1, JU1373.g8196.t1","NIC58.g18908.t1, NIC58.g18909.t1, NIC58.g18912.t1","CBG18701, CBG18704","chrI_pilon.g1500, chrI_pilon.g2380.1","Sp34_10029500.t1, Sp34_10029600.t1, Sp34_10050100.t1, Sp34_20006200.t1, Sp34_20006320.t1, Sp34_20006400.t1, Sp34_20026100.t1, Sp34_20026200.t1","KAF1769783.1, KAF1769784.1"
OG0000424,JU1373.g8615.t1,NIC58.g19316.t1,CBG12666,chrI_pilon.g1185,"Sp34_10329700.t1, Sp34_10331210.t1, Sp34_10331400.t1","KAF1750987.1, KAF1759710.1, KAF1759711.1, KAF1770889.1, KAF1770890.1, KAF1770891.1, KAF1770952.1, KAF1770954.1, KAF1770978.1, KAF1770979.1, KAF1770980.1, KAF1771025.1"
OG0000425,"JU1373.g9514.t1, JU1373.g9515.t1, JU1373.g9851.t1","NIC58.g16512.t1, NIC58.g16513.t1, NIC58.g16870.t1","CBG07284, CBG16849, CBG16851","chrX_pilon.g19488, chrX_pilon.g19489, chrX_pilon.g20242","Sp34_X0115400.t1, Sp34_X0213300.t1, Sp34_X0213500.t1","KAF1748403.1, KAF1748405.1, KAF1748753.1, KAF1749364.1"
OG0000426,"JU1373.g19053.t1, JU1373.g19054.t1, JU1373.g9803.t1","NIC58.g12045.t1, NIC58.g12046.t1, NIC58.g16818.t1","CBG15526, CBG19843, CBG19844","chrIV_pilon.g10511, chrIV_pilon.g10512, chrIV_pilon.g10587, chrIV_pilon.g12674.1, chrX_pilon.g20171","Sp34_40224400.t1, Sp34_40224500.t1, Sp34_X0175700.t1","KAF1748713.1, KAF1757148.1"
OG0000427,JU1373.g9890.t1,NIC58.g16910.t1,"CBG15409, CBG15412, CBG15413, CBG15414, CBG16337","chrX_pilon.g19626, chrX_pilon.g19627, chrX_pilon.g19628, chrX_pilon.g19629","Sp34_X0169600.t1, Sp34_X0169800.t1, Sp34_X0169910.t1, Sp34_X0170010.t1, Sp34_X0170100.t1, Sp34_X0170200.t1","KAF1746744.1, KAF1748788.1"
OG0000428,"JU1373.g11228.t1, JU1373.g13120.t1, JU1373.g13363.t1, JU1373.g13364.t1","NIC58.g1812.t1, NIC58.g2054.t1, NIC58.g20860.t1","CBG12791, CBG12795, CBG12796","chrIV_pilon.g11020, chrIV_pilon.g11490, chrI_pilon.g1010.1, chrI_pilon.g1793.1","Sp34_10343500.t1, Sp34_10343600.t1","KAF1770075.1, KAF1770076.1, KAF1770078.1"
OG0000429,"JU1373.g12905.t1, JU1373.g12907.t1, JU1373.g12910.t1","NIC58.g1595.t1, NIC58.g1597.t1, NIC58.g1599.t1, NIC58.g1601.t1","CBG22419, CBG22427","chrIV_pilon.g11973.1, chrV_pilon.g13680.1, chrV_pilon.g13681.1, chrV_pilon.g13748.1","Sp34_50068610.t1, Sp34_50068710.t1, Sp34_50069000.t1","KAF1752721.1, KAF1752723.1, KAF1752725.1"
OG0000430,"JU1373.g14275.t1, JU1373.g14276.t1, JU1373.g14398.t1, JU1373.g14399.t1, JU1373.g14401.t1, JU1373.g14402.t1, JU1373.g14403.t1, JU1373.g14498.t1","NIC58.g8780.t1, NIC58.g8907.t1, NIC58.g8911.t1, NIC58.g8913.t1, NIC58.g8916.t1, NIC58.g8918.t1, NIC58.g8919.t1, NIC58.g8920.t1, NIC58.g9018.t1",CBG26508,"","",KAF1759360.1
OG0000431,"JU1373.g15767.t1, JU1373.g15770.t1, JU1373.g15773.t1","NIC58.g5055.t1, NIC58.g5773.t1, NIC58.g5776.t1, NIC58.g5779.t1","CBG20951, CBG20952, CBG20955","chrII_pilon.g6146, chrII_pilon.g6147, chrII_pilon.g6175",Sp34_20052210.t1,"KAF1766729.1, KAF1766731.1, KAF1766732.1, KAF1766733.1, KAF1766736.1"
OG0000432,"JU1373.g16945.t1, JU1373.g16948.t1, JU1373.g16996.t1","NIC58.g7350.t1, NIC58.g7398.t1, NIC58.g7400.t1, NIC58.g7403.t1","CBG01029, CBG01060, CBG01302","chrIII_pilon.g9280, chrIII_pilon.g9281, chrII_pilon.g5561, chrII_pilon.g5590","Sp34_20181710.t1, Sp34_20181900.t1","KAF1763711.1, KAF1764832.1, KAF1764838.1"
OG0000433,"JU1373.g17664.t1, JU1373.g17665.t1","NIC58.g2789.t1, NIC58.g2790.t1","CBG17093, CBG19091, CBG19092, CBG27165, CBG27166","chrV_pilon.g14607, chrV_pilon.g14608, chrV_pilon.g14609, chrV_pilon.g14610, chrV_pilon.g14613, chrV_pilon.g14616.1",Sp34_50228400.t1,"KAF1750265.1, KAF1750272.1, KAF1756659.1"
OG0000434,"JU1373.g20358.t1, JU1373.g20429.t1, JU1373.g20724.t1","NIC58.g9436.t1, NIC58.g9507.t1, NIC58.g9801.t1","CBG08016, CBG18159, CBG21209","chrIV_pilon.g10452, chrIV_pilon.g11421, chrIV_pilon.g11669.1, chrIV_pilon.g11727, chrIV_pilon.g12276.1, chrIV_pilon.g12304.1",Sp34_30019600.t1,"KAF1760046.1, KAF1761910.1, KAF1769172.1"
OG0000435,"","",CBG26967,"chrIV_pilon.g12605.1, chrIV_pilon.g12606.1, chrV_pilon.g13087, chrV_pilon.g13088, chrV_pilon.g13146, chrV_pilon.g13562.1, chrV_pilon.g13563, chrV_pilon.g13564.1, chrV_pilon.g13566, chrV_pilon.g13567, chrV_pilon.g13568.1, chrV_pilon.g13569, chrV_pilon.g13589, chrV_pilon.g13913, chrV_pilon.g13914, chrV_pilon.g15378","","KAF1753452.1, KAF1754169.1"
OG0000436,"","","","","Sp34_10014800.t1, Sp34_10014900.t1, Sp34_10032800.t1, Sp34_10047200.t1, Sp34_10047400.t1, Sp34_10047500.t1, Sp34_10047700.t1, Sp34_10047800.t1, Sp34_10047900.t1, Sp34_10050600.t1, Sp34_10051000.t1, Sp34_10051100.t1, Sp34_10069700.t1, Sp34_10069900.t1, Sp34_10102700.t1, Sp34_10103800.t1, Sp34_10112300.t1, Sp34_10158700.t1, Sp34_10161800.t1",""
OG0000437,"","","","","Sp34_10052600.t1, Sp34_10101910.t1, Sp34_10211200.t1, Sp34_20002700.t1, Sp34_20004800.t1, Sp34_20195200.t1, Sp34_20243000.t1, Sp34_20260000.t1, Sp34_20338700.t1, Sp34_30216900.t1, Sp34_30231800.t1, Sp34_40264800.t1, Sp34_40308400.t1, Sp34_50030600.t1, Sp34_50084400.t1, Sp34_50271700.t1, Sp34_50334800.t1, Sp34_X0030800.t1, Sp34_X0090200.t1",""
OG0000438,"","","","","Sp34_10125700.t1, Sp34_10246800.t1, Sp34_30011300.t1, Sp34_30202800.t1, Sp34_30211900.t1, Sp34_30226700.t1, Sp34_40074100.t1, Sp34_40211320.t1, Sp34_40222400.t1, Sp34_40267000.t1, Sp34_40275600.t1, Sp34_50030400.t1, Sp34_50075000.t1, Sp34_50093200.t1, Sp34_50140400.t1, Sp34_50166800.t1, Sp34_50263500.t1, Sp34_50368300.t1, Sp34_50411600.t1",""
OG0000439,"","","","","","KAF1745646.1, KAF1745983.1, KAF1746002.1, KAF1746060.1, KAF1746244.1, KAF1749385.1, KAF1749454.1, KAF1749653.1, KAF1756784.1, KAF1759624.1, KAF1759625.1, KAF1763424.1, KAF1764059.1, KAF1764066.1, KAF1767569.1, KAF1767572.1, KAF1768150.1, KAF1771067.1, KAF1771572.1"
OG0000440,"","","","","","KAF1746084.1, KAF1746231.1, KAF1746232.1, KAF1747207.1, KAF1756295.1, KAF1756296.1, KAF1756297.1, KAF1756298.1, KAF1756460.1, KAF1756461.1, KAF1756462.1, KAF1756466.1, KAF1756468.1, KAF1756469.1, KAF1756470.1, KAF1756472.1, KAF1756473.1, KAF1756476.1, KAF1756477.1"
OG0000441,"JU1373.g437.t1, JU1373.g441.t1, JU1373.g443.t1","NIC58.g4102.t1, NIC58.g4104.t1, NIC58.g4108.t1","CBG18644, CBG18645, CBG18646","chrV_pilon.g16763.1, chrV_pilon.g16765.1, chrV_pilon.g16766.1, chrV_pilon.g16767, chrV_pilon.g16768.1","Sp34_50377000.t1, Sp34_50377100.t1","KAF1753093.1, KAF1754160.1"
OG0000442,"JU1373.g461.t1, JU1373.g462.t1, JU1373.g470.t1, JU1373.g471.t1, JU1373.g472.t1","NIC58.g4066.t1, NIC58.g4067.t1, NIC58.g4068.t1, NIC58.g4079.t1, NIC58.g4080.t1",CBG15893,"chrV_pilon.g17168, chrV_pilon.g17169, chrV_pilon.g17840","","KAF1753112.1, KAF1753115.1, KAF1753116.1, KAF1753117.1"
OG0000443,"JU1373.g832.t1, JU1373.g953.t1","NIC58.g2852.t1, NIC58.g3689.t1","CBG01420, CBG10369, CBG17006, CBG19155, CBG23689, CBG24105, CBG26978","chrV_pilon.g13036, chrV_pilon.g13037.1, chrV_pilon.g13090, chrV_pilon.g14654, chrV_pilon.g14688","","KAF1750704.1, KAF1753291.1"
OG0000444,JU1373.g1041.t1,"NIC58.g15348.t1, NIC58.g3480.t1, NIC58.g3481.t1","CBG04848, CBG04906, CBG04907, CBG04908, CBG04913",chrV_pilon.g16704,Sp34_50337700.t1,"KAF1747226.1, KAF1753356.1, KAF1753983.1, KAF1754154.1, KAF1754156.1, KAF1756716.1, KAF1756717.1"
OG0000445,"JU1373.g1357.t1, JU1373.g1358.t1, JU1373.g1362.t1","NIC58.g10960.t1, NIC58.g10963.t1, NIC58.g10964.t1","CBG20140, CBG20141","chrIII_pilon.g7324, chrIII_pilon.g7325, chrIII_pilon.g7326, chrIII_pilon.g7330, chrIV_pilon.g10146, chrIV_pilon.g9946.1",Sp34_30319700.t1,"KAF1760974.1, KAF1760975.1, KAF1762916.1"
OG0000446,"JU1373.g1670.t1, JU1373.g1683.t1, JU1373.g1684.t1, JU1373.g1685.t1, JU1373.g1689.t1, JU1373.g2577.t1","NIC58.g10625.t1, NIC58.g10630.t1, NIC58.g10631.t1, NIC58.g10632.t1, NIC58.g10646.t1, NIC58.g10647.t1, NIC58.g10648.t1, NIC58.g10649.t1, NIC58.g14381.t1, NIC58.g17537.t1","","","","KAF1763140.1, KAF1763142.1"
OG0000447,"JU1373.g1917.t1, JU1373.g1918.t1, JU1373.g1919.t1, JU1373.g1920.t1, JU1373.g6730.t1","NIC58.g10383.t1, NIC58.g10384.t1, NIC58.g10385.t1, NIC58.g10386.t1, NIC58.g10387.t1, NIC58.g10388.t1","CBG02204, CBG06790, CBG06846, CBG08667, CBG12418","","","KAF1767434.1, KAF1767516.1"
OG0000448,"JU1373.g1923.t1, JU1373.g5564.t1, JU1373.g6726.t1, JU1373.g6727.t1","NIC58.g10380.t1, NIC58.g516.t1","CBG11441, CBG11442, CBG19695","chrIII_pilon.g7914.1, chrV_pilon.g15016.1, chrV_pilon.g16363, chrV_pilon.g16364, chrV_pilon.g17084","Sp34_30166400.t1, Sp34_50095600.t1","KAF1752131.1, KAF1762483.1"
OG0000449,"JU1373.g2064.t1, JU1373.g4633.t1, JU1373.g4634.t1, JU1373.g4635.t1, JU1373.g4636.t1, JU1373.g4749.t1","NIC58.g1338.t1, NIC58.g1449.t1, NIC58.g1450.t1, NIC58.g1451.t1, NIC58.g17333.t1, NIC58.g4611.t1","CBG01322, CBG01324, CBG26981","",Sp34_50039710.t1,"KAF1753916.1, KAF1754308.1"
OG0000450,"JU1373.g13678.t1, JU1373.g15260.t1, JU1373.g18177.t1, JU1373.g18213.t1, JU1373.g19233.t1, JU1373.g20756.t1, JU1373.g2605.t1, JU1373.g3372.t1","NIC58.g12890.t1, NIC58.g12923.t1, NIC58.g20495.t1, NIC58.g6296.t1, NIC58.g7855.t1, NIC58.g9832.t1, NIC58.g9974.t1","","","Sp34_10153000.t1, Sp34_10261600.t1",KAF1765102.1
OG0000451,"JU1373.g2947.t1, JU1373.g2948.t1, JU1373.g2950.t1","NIC58.g2733.t1, NIC58.g2734.t1, NIC58.g2736.t1","CBG19026, CBG19027, CBG19029","chrV_pilon.g14528, chrV_pilon.g14529, chrV_pilon.g14531","Sp34_50221400.t1, Sp34_50221500.t1, Sp34_50221700.t1, Sp34_50221900.t1","KAF1751450.1, KAF1751451.1"
OG0000452,"JU1373.g3654.t1, JU1373.g3655.t1, JU1373.g3656.t1, JU1373.g3659.t1, JU1373.g3660.t1","NIC58.g7587.t1, NIC58.g7588.t1, NIC58.g7589.t1, NIC58.g7593.t1","","","","KAF1746858.1, KAF1746860.1, KAF1761052.1, KAF1761055.1, KAF1764686.1, KAF1764687.1, KAF1766931.1, KAF1768667.1, KAF1768668.1"
OG0000453,"JU1373.g3939.t1, JU1373.g4553.t1, JU1373.g4554.t1","NIC58.g1531.t1, NIC58.g1533.t1, NIC58.g17952.t1","CBG00813, CBG00814, CBG17863, CBG22000, CBG24013, CBG24016, CBG24017",chrV_pilon.g14742,Sp34_50020000.t1,"KAF1752411.1, KAF1753939.1, KAF1753941.1"
OG0000454,"JU1373.g4060.t1, JU1373.g4061.t1, JU1373.g4062.t1, JU1373.g4063.t1, JU1373.g4064.t1","NIC58.g18073.t1, NIC58.g18074.t1, NIC58.g18075.t1, NIC58.g18076.t1, NIC58.g18077.t1",CBG08730,"","","KAF1769706.1, KAF1769707.1, KAF1769708.1, KAF1769709.1, KAF1769710.1, KAF1769711.1, KAF1770063.1"
OG0000455,"JU1373.g4144.t1, JU1373.g4145.t1","NIC58.g18154.t1, NIC58.g18155.t1, NIC58.g18156.t1","CBG07943, CBG07944, CBG07946, CBG07947","chrI_pilon.g2618, chrI_pilon.g2619, chrI_pilon.g2620, chrI_pilon.g2621","Sp34_10042400.t1, Sp34_10042500.t1","KAF1771588.1, KAF1771590.1, KAF1771591.1"
OG0000456,"JU1373.g5096.t1, JU1373.g5117.t1, JU1373.g5118.t1, JU1373.g5119.t1, JU1373.g5120.t1, JU1373.g5121.t1","NIC58.g959.t1, NIC58.g960.t1, NIC58.g961.t1, NIC58.g980.t1","CBG06305, CBG06306, CBG06309","","","KAF1752680.1, KAF1752681.1, KAF1752682.1, KAF1752684.1, KAF1752685.1"
OG0000457,"JU1373.g5209.t1, JU1373.g5210.t1, JU1373.g5211.t1","NIC58.g872.t1, NIC58.g873.t1, NIC58.g874.t1, NIC58.g875.t1, NIC58.g876.t1","CBG06415, CBG06416, CBG08632, CBG08634, CBG08636, CBG18481","chrV_pilon.g14130, chrV_pilon.g14131, chrV_pilon.g14133","",KAF1751897.1
OG0000458,"JU1373.g12307.t1, JU1373.g5798.t1, JU1373.g5918.t1","NIC58.g100.t1, NIC58.g13456.t1, NIC58.g161.t1, NIC58.g288.t1","CBG00780, CBG01177, CBG01178, CBG06490, CBG24458","chrII_pilon.g3940, chrV_pilon.g13270","Sp34_40061000.t1, Sp34_50264900.t1","KAF1753019.1, KAF1753020.1"
OG0000459,"JU1373.g6068.t1, JU1373.g6069.t1, JU1373.g6070.t1, JU1373.g6071.t1","NIC58.g1561.t1, NIC58.g1562.t1, NIC58.g1563.t1, NIC58.g1564.t1","CBG01227, CBG10447, CBG10448","chrV_pilon.g13446, chrV_pilon.g13447.1, chrV_pilon.g13448, chrV_pilon.g13449","","KAF1753420.1, KAF1753421.1, KAF1753422.1"
OG0000460,JU1373.g6423.t1,NIC58.g9884.t1,CBG23227,"chrII_pilon.g5117.1, chrIV_pilon.g11544","Sp34_10075000.t1, Sp34_30126600.t1, Sp34_30126700.t1, Sp34_30233600.t1, Sp34_30233700.t1, Sp34_30233900.t1, Sp34_30234100.t1, Sp34_30234200.t1, Sp34_30234400.t1, Sp34_40026300.t1, Sp34_40026500.t1","KAF1756910.1, KAF1759767.1"
OG0000461,JU1373.g6477.t1,NIC58.g9934.t1,"CBG13193, CBG20877, CBG26283","chrIII_pilon.g9004.1, chrIII_pilon.g9092","Sp34_10026000.t1, Sp34_30097500.t1","KAF1746125.1, KAF1746211.1, KAF1746262.1, KAF1762043.1, KAF1767238.1, KAF1767242.1, KAF1767339.1, KAF1771131.1, KAF1771132.1"
OG0000462,"JU1373.g18983.t1, JU1373.g6542.t1, JU1373.g6543.t1","NIC58.g10003.t1, NIC58.g10004.t1, NIC58.g12118.t1","CBG05465, CBG18258, CBG18259","chrIII_pilon.g8972.1, chrIII_pilon.g8973, chrIII_pilon.g8974, chrIV_pilon.g12422","Sp34_30105900.t1, Sp34_30106110.t1, Sp34_30106120.t1, Sp34_30111400.t1",KAF1757227.1
OG0000463,"JU1373.g8053.t1, JU1373.g8054.t1, JU1373.g8055.t1, JU1373.g8056.t1, JU1373.g8057.t1, JU1373.g8058.t1, JU1373.g8060.t1, JU1373.g8061.t1","NIC58.g18756.t1, NIC58.g18757.t1, NIC58.g18758.t1, NIC58.g18759.t1, NIC58.g18760.t1","","chrIV_pilon.g12625, chrIV_pilon.g12626.1, chrIV_pilon.g12793","","KAF1762884.1, KAF1769754.1"
OG0000464,"JU1373.g8204.t1, JU1373.g8210.t1, JU1373.g8211.t1","NIC58.g18920.t1, NIC58.g18926.t1, NIC58.g18927.t1","CBG18684, CBG18685, CBG18686, CBG18692","chrI_pilon.g2365, chrI_pilon.g2366, chrI_pilon.g2372","Sp34_10030300.t1, Sp34_10030900.t1","KAF1769794.1, KAF1769801.1, KAF1769803.1"
OG0000465,"JU1373.g14059.t1, JU1373.g8671.t1","NIC58.g19376.t1, NIC58.g8561.t1",CBG12586,"chrIV_pilon.g10992, chrIV_pilon.g12202, chrI_pilon.g1125",Sp34_10221600.t1,"KAF1750637.1, KAF1758603.1, KAF1758648.1, KAF1758676.1, KAF1758694.1, KAF1759976.1, KAF1760433.1, KAF1760580.1, KAF1762712.1"
OG0000466,"JU1373.g18076.t1, JU1373.g19811.t1, JU1373.g8690.t1","NIC58.g11248.t1, NIC58.g13024.t1, NIC58.g19398.t1","CBG01655, CBG12561","chrIV_pilon.g10478, chrIV_pilon.g12314","Sp34_10319100.t1, Sp34_40202400.t1, Sp34_40203000.t1, Sp34_40203200.t1, Sp34_40203600.t1, Sp34_40203700.t1","KAF1750919.1, KAF1758196.1"
OG0000467,"JU1373.g17892.t1, JU1373.g17893.t1, JU1373.g8693.t1","NIC58.g19401.t1, NIC58.g3021.t1, NIC58.g3022.t1","CBG12558, CBG19328, CBG19329","chrI_pilon.g1095.1, chrV_pilon.g15296.1, chrV_pilon.g15298","Sp34_50246900.t1, Sp34_50251200.t1, Sp34_50251300.t1, Sp34_50251600.t1, Sp34_50251900.t1",KAF1750452.1
OG0000468,"JU1373.g15808.t1, JU1373.g16407.t1, JU1373.g9123.t1, JU1373.g9170.t1, JU1373.g9712.t1","NIC58.g16108.t1, NIC58.g16153.t1, NIC58.g16720.t1, NIC58.g5125.t1, NIC58.g5736.t1, NIC58.g5737.t1, NIC58.g5739.t1, NIC58.g5740.t1",CBG26174,"chrII_pilon.g3794, chrII_pilon.g3795.1, chrII_pilon.g3796","",KAF1766837.1
OG0000469,"JU1373.g12826.t1, JU1373.g19646.t1, JU1373.g9559.t1, JU1373.g9565.t1","NIC58.g11431.t1, NIC58.g13598.t1, NIC58.g14384.t1, NIC58.g16559.t1, NIC58.g16560.t1, NIC58.g16564.t1","CBG24646, CBG24651","","","KAF1745912.1, KAF1754067.1, KAF1754134.1, KAF1754138.1, KAF1754139.1, KAF1754140.1"
OG0000470,"JU1373.g10256.t1, JU1373.g10257.t1, JU1373.g10258.t1, JU1373.g19502.t1, JU1373.g19505.t1","NIC58.g11584.t1, NIC58.g11589.t1, NIC58.g17278.t1, NIC58.g17280.t1, NIC58.g17303.t1",CBG05271,"chrX_pilon.g18685, chrX_pilon.g18688.1, chrX_pilon.g20376, chrX_pilon.g20384","Sp34_X0111400.t1, Sp34_X0153500.t1",KAF1748946.1
OG0000471,"JU1373.g11234.t1, JU1373.g15907.t1, JU1373.g20351.t1","NIC58.g20847.t1, NIC58.g20854.t1, NIC58.g5639.t1, NIC58.g9429.t1","CBG03723, CBG20451, CBG21201","chrIII_pilon.g9363, chrIV_pilon.g11083.1, chrIV_pilon.g11387, chrI_pilon.g1227","Sp34_10067100.t1, Sp34_30018800.t1","KAF1764140.1, KAF1768727.1"
OG0000472,"JU1373.g11261.t1, JU1373.g11300.t1","NIC58.g20781.t1, NIC58.g20819.t1, NIC58.g20842.t1","CBG08194, CBG24898, CBG24899","chrIV_pilon.g11565, chrI_pilon.g1811, chrI_pilon.g1812, chrI_pilon.g1813",Sp34_10065500.t1,"KAF1768645.1, KAF1768677.1, KAF1768682.1, KAF1768693.1, KAF1770689.1"
OG0000473,JU1373.g11867.t1,NIC58.g20206.t1,"CBG06797, CBG10027, CBG10078, CBG10079, CBG10080, CBG18151, CBG21012, CBG21014","chrII_pilon.g6097.1, chrII_pilon.g6099.1, chrII_pilon.g6121","Sp34_20061400.t1, Sp34_20070110.t1","KAF1755537.1, KAF1766687.1, KAF1766865.1"
OG0000474,"JU1373.g12645.t1, JU1373.g12653.t1, JU1373.g12655.t1, JU1373.g12656.t1, JU1373.g12673.t1, JU1373.g12677.t1, JU1373.g12678.t1, JU1373.g12679.t1, JU1373.g12680.t1","NIC58.g13790.t1, NIC58.g13798.t1, NIC58.g13800.t1, NIC58.g13801.t1, NIC58.g13826.t1, NIC58.g13830.t1, NIC58.g13831.t1, NIC58.g13832.t1, NIC58.g13833.t1","","","",""
OG0000475,"JU1373.g12886.t1, JU1373.g12887.t1, JU1373.g12931.t1","NIC58.g1577.t1, NIC58.g1622.t1, NIC58.g304.t1","CBG22619, CBG26833","chrIII_pilon.g9174, chrV_pilon.g14762","Sp34_50090700.t1, Sp34_50091100.t1","KAF1753687.1, KAF1753690.1, KAF1753692.1, KAF1753728.1, KAF1755261.1, KAF1763316.1"
OG0000476,"JU1373.g12953.t1, JU1373.g12954.t1, JU1373.g12964.t1","NIC58.g1647.t1, NIC58.g1648.t1, NIC58.g1659.t1","CBG08668, CBG08684","chrV_pilon.g14156, chrV_pilon.g14157.1, chrV_pilon.g14158, chrV_pilon.g14171, chrV_pilon.g14172","Sp34_50183700.t1, Sp34_50187900.t1","KAF1751925.1, KAF1751936.1, KAF1751937.1"
OG0000477,"JU1373.g12982.t1, JU1373.g12983.t1, JU1373.g13001.t1","NIC58.g1676.t1, NIC58.g1694.t1","CBG06653, CBG06780, CBG06786, CBG06787, CBG27380","chrV_pilon.g14201.1, chrV_pilon.g14202, chrV_pilon.g14203, chrV_pilon.g14205.1",Sp34_40009310.t1,"KAF1751955.1, KAF1751956.1, KAF1751957.1"
OG0000478,JU1373.g13811.t1,"NIC58.g8319.t1, NIC58.g8850.t1",CBG08809,"chrI_pilon.g2271, chrI_pilon.g2273, chrI_pilon.g2275, chrI_pilon.g2441.1, chrI_pilon.g2487, chrI_pilon.g2492, chrV_pilon.g14064, chrX_pilon.g18690","Sp34_40058200.t1, Sp34_50077000.t1","KAF1752755.1, KAF1752759.1, KAF1753651.1, KAF1767258.1"
OG0000479,"JU1373.g15576.t1, JU1373.g15577.t1, JU1373.g15578.t1, JU1373.g15592.t1","NIC58.g5957.t1, NIC58.g5969.t1, NIC58.g5970.t1, NIC58.g5971.t1","CBG02315, CBG02323, CBG02325, CBG25652","chrII_pilon.g4407, chrII_pilon.g4415, chrII_pilon.g4416",Sp34_20095500.t1,"KAF1765554.1, KAF1765996.1"
OG0000480,"JU1373.g16605.t1, JU1373.g16606.t1, JU1373.g16607.t1, JU1373.g16608.t1, JU1373.g16609.t1, JU1373.g16610.t1, JU1373.g16629.t1","NIC58.g4882.t1, NIC58.g4893.t1, NIC58.g4912.t1, NIC58.g4913.t1, NIC58.g4914.t1, NIC58.g4915.t1, NIC58.g4916.t1, NIC58.g4917.t1, NIC58.g4918.t1","CBG04325, CBG27442","","",""
OG0000481,"JU1373.g17010.t1, JU1373.g17011.t1","NIC58.g7335.t1, NIC58.g7336.t1","","",Sp34_20197600.t1,"KAF1747128.1, KAF1747130.1, KAF1763722.1, KAF1763723.1, KAF1763724.1, KAF1763725.1, KAF1763727.1, KAF1763728.1, KAF1763731.1, KAF1763733.1, KAF1763747.1, KAF1764911.1, KAF1764912.1"
OG0000482,"JU1373.g20673.t1, JU1373.g20674.t1, JU1373.g20675.t1","NIC58.g9749.t1, NIC58.g9750.t1, NIC58.g9751.t1","CBG00479, CBG00480, CBG18080, CBG18081, CBG25969","chrIII_pilon.g7431, chrIII_pilon.g7432, chrIII_pilon.g7433",Sp34_30076000.t1,"KAF1761852.1, KAF1761853.1, KAF1761855.1"
OG0000483,"","","CBG00255, CBG01086, CBG04671, CBG10705, CBG13486, CBG13910, CBG17476, CBG17936, CBG18785, CBG18908, CBG21874, CBG22338, CBG23712, CBG24033, CBG24181, CBG24225, CBG28126","",Sp34_50150100.t1,""
OG0000484,"","","CBG02678, CBG03652, CBG07662, CBG07663, CBG13994, CBG14326, CBG14777, CBG15898, CBG16485, CBG17097, CBG17101, CBG17102, CBG17108, CBG17109, CBG24307, CBG24308, CBG24359, CBG26439","","",""
OG0000485,"","","CBG03497, CBG09106, CBG18604, CBG18937, CBG21915, CBG22835, CBG23757, CBG27311","","Sp34_10216500.t1, Sp34_10229400.t1, Sp34_10280500.t1, Sp34_10304600.t1, Sp34_30012600.t1, Sp34_30059200.t1, Sp34_30072500.t1, Sp34_30137900.t1, Sp34_30276200.t1, Sp34_50357600.t1",""
OG0000486,"","",CBG06709,"chrV_pilon.g14369, chrV_pilon.g16241, chrV_pilon.g16242","Sp34_30298610.t1, Sp34_30298710.t1, Sp34_30298800.t1, Sp34_30298900.t1, Sp34_30299010.t1, Sp34_30299110.t1, Sp34_30299210.t1, Sp34_30299300.t1, Sp34_30299410.t1, Sp34_30299430.t1, Sp34_30299450.t1, Sp34_30308810.t1, Sp34_50158000.t1, Sp34_50169210.t1",""
OG0000487,"","",CBG09199,"chrIII_pilon.g7991, chrIII_pilon.g8206, chrIII_pilon.g8209.1, chrIII_pilon.g8210, chrIII_pilon.g8211.1, chrI_pilon.g983.1, chrV_pilon.g13888.1, chrV_pilon.g13908.1, chrV_pilon.g16699, chrV_pilon.g17147, chrV_pilon.g17159.1, chrV_pilon.g17175","Sp34_30038000.t1, Sp34_30244300.t1, Sp34_40198800.t1, Sp34_40231100.t1, Sp34_40334200.t1",""
OG0000488,"","","","chrII_pilon.g3634.1, chrII_pilon.g3639, chrII_pilon.g3641, chrII_pilon.g3642.1, chrII_pilon.g3643, chrII_pilon.g3644, chrII_pilon.g3645, chrII_pilon.g3646.1, chrII_pilon.g3647, chrII_pilon.g3648, chrII_pilon.g3650, chrII_pilon.g3651, chrII_pilon.g3652, chrII_pilon.g3653, chrII_pilon.g3682.1, chrX_pilon.g19648, chrX_pilon.g19649","",KAF1748760.1
OG0000489,"","","","chrIV_pilon.g10150, chrIV_pilon.g10151, chrI_pilon.g322.1, chrV_pilon.g13008, chrV_pilon.g13114, chrV_pilon.g13116, chrV_pilon.g13772, chrV_pilon.g13775, chrV_pilon.g13777, chrV_pilon.g16812.1, chrV_pilon.g16936, chrV_pilon.g16938, chrV_pilon.g16939, chrV_pilon.g16940, chrV_pilon.g16941.1, chrV_pilon.g17187, chrV_pilon.g17401, chrV_pilon.g17467.1","",""
OG0000490,"","","","chrIV_pilon.g9642, chrI_pilon.g2309.1, chrI_pilon.g2310.1, chrI_pilon.g2311, chrI_pilon.g2313, chrI_pilon.g2317.1, chrI_pilon.g2687, chrV_pilon.g13176, chrV_pilon.g13701, chrV_pilon.g13702.1, chrV_pilon.g13705.1, chrV_pilon.g13709, chrV_pilon.g13716, chrV_pilon.g13726.1, chrV_pilon.g13727, chrV_pilon.g13733.1, chrV_pilon.g13742.1, chrV_pilon.g13743.1","",""
OG0000491,"JU1373.g160.t1, JU1373.g166.t1, JU1373.g168.t1, JU1373.g169.t1, JU1373.g170.t1, JU1373.g171.t1","NIC58.g4376.t1, NIC58.g4377.t1, NIC58.g4378.t1, NIC58.g4379.t1, NIC58.g4383.t1","","chrIV_pilon.g10699, chrIV_pilon.g10700.1","","KAF1754947.1, KAF1754951.1, KAF1757310.1, KAF1757311.1"
OG0000492,"JU1373.g4609.t1, JU1373.g4610.t1, JU1373.g500.t1, JU1373.g5788.t1","NIC58.g1472.t1, NIC58.g1473.t1, NIC58.g298.t1, NIC58.g4035.t1","CBG04866, CBG06584, CBG21991","chrV_pilon.g13242, chrV_pilon.g15539.1","","KAF1752462.1, KAF1752463.1, KAF1753194.1, KAF1753930.1"
OG0000493,"JU1373.g1015.t1, JU1373.g5005.t1, JU1373.g842.t1","NIC58.g1078.t1, NIC58.g3507.t1, NIC58.g3677.t1","CBG04942, CBG04950, CBG15506, CBG22906","chrV_pilon.g16918, chrV_pilon.g16919, chrX_pilon.g20792","Sp34_50340300.t1, Sp34_50372800.t1","KAF1753299.1, KAF1754029.1"
OG0000494,"JU1373.g1051.t1, JU1373.g1052.t1, JU1373.g1055.t1, JU1373.g1096.t1, JU1373.g1098.t1, JU1373.g5405.t1, JU1373.g936.t1, JU1373.g938.t1","NIC58.g3424.t1, NIC58.g3427.t1, NIC58.g3467.t1, NIC58.g3470.t1, NIC58.g3471.t1, NIC58.g3584.t1, NIC58.g3586.t1, NIC58.g674.t1, NIC58.g675.t1","","","",""
OG0000495,"JU1373.g10014.t1, JU1373.g10015.t1, JU1373.g10016.t1, JU1373.g10017.t1, JU1373.g1014.t1","NIC58.g17039.t1, NIC58.g17040.t1, NIC58.g17041.t1, NIC58.g17042.t1, NIC58.g3508.t1","CBG05338, CBG05342","chrX_pilon.g20406, chrX_pilon.g20541",Sp34_X0126910.t1,"KAF1749005.1, KAF1749006.1"
OG0000496,"JU1373.g1143.t1, JU1373.g1147.t1, JU1373.g1150.t1","NIC58.g3363.t1, NIC58.g3367.t1, NIC58.g3371.t1","CBG04729, CBG04732, CBG04733","chrV_pilon.g14101, chrV_pilon.g16461, chrV_pilon.g16463, chrV_pilon.g16464","","KAF1753803.1, KAF1753804.1, KAF1753805.1, KAF1753806.1"
OG0000497,"JU1373.g11771.t1, JU1373.g1300.t1, JU1373.g1301.t1","NIC58.g11022.t1, NIC58.g20300.t1, NIC58.g229.t1, NIC58.g230.t1","CBG10618, CBG12893, CBG20947, CBG25495",chrII_pilon.g3626.1,"","KAF1745968.1, KAF1750526.1, KAF1754872.1, KAF1756631.1, KAF1760437.1"
OG0000498,"JU1373.g12154.t1, JU1373.g2146.t1, JU1373.g2147.t1","NIC58.g15587.t1, NIC58.g3134.t1, NIC58.g7238.t1, NIC58.g7239.t1","CBG00848, CBG11553","chrII_pilon.g5513, chrII_pilon.g5895.1, chrV_pilon.g16901","Sp34_20213700.t1, Sp34_20213800.t1, Sp34_50266000.t1","KAF1750293.1, KAF1764329.1"
OG0000499,"JU1373.g18638.t1, JU1373.g2529.t1, JU1373.g8861.t1","NIC58.g12456.t1, NIC58.g13358.t1, NIC58.g15846.t1","CBG06016, CBG08287, CBG14390",chrIV_pilon.g11778,"Sp34_40314400.t1, Sp34_X0258100.t1","KAF1747765.1, KAF1749705.1, KAF1749706.1, KAF1757608.1, KAF1757771.1"
OG0000500,"JU1373.g3581.t1, JU1373.g4980.t1, JU1373.g4981.t1, JU1373.g4982.t1","NIC58.g1100.t1, NIC58.g1101.t1, NIC58.g1102.t1, NIC58.g7674.t1","CBG12112, CBG12114","chrIV_pilon.g10101, chrV_pilon.g12964.1","Sp34_50013810.t1, Sp34_50026110.t1, Sp34_50026120.t1","KAF1754264.1, KAF1754265.1"
OG0000501,"JU1373.g18623.t1, JU1373.g3708.t1","NIC58.g12475.t1, NIC58.g14153.t1","CBG06035, CBG24065, CBG24927","chrIV_pilon.g11173, chrIV_pilon.g11174, chrIV_pilon.g11802, chrIV_pilon.g9731","Sp34_40017610.t1, Sp34_40017800.t1, Sp34_40018100.t1, Sp34_40055900.t1, Sp34_40316300.t1",KAF1759695.1
OG0000502,JU1373.g3750.t1,"NIC58.g14108.t1, NIC58.g14109.t1","CBG01162, CBG01163, CBG13535, CBG21085, CBG24793","chrIV_pilon.g9875, chrIV_pilon.g9880, chrV_pilon.g13468",Sp34_50072000.t1,"KAF1759459.1, KAF1759746.1, KAF1759748.1, KAF1759749.1, KAF1759750.1"
OG0000503,"JU1373.g4262.t1, JU1373.g4263.t1, JU1373.g4269.t1, JU1373.g4270.t1, JU1373.g4271.t1, JU1373.g4272.t1, JU1373.g4273.t1, JU1373.g4274.t1","NIC58.g18259.t1, NIC58.g18289.t1, NIC58.g18290.t1, NIC58.g18296.t1, NIC58.g18297.t1, NIC58.g18298.t1, NIC58.g18299.t1, NIC58.g18300.t1, NIC58.g18301.t1","","","",""
OG0000504,"JU1373.g13376.t1, JU1373.g4475.t1, JU1373.g4476.t1","NIC58.g18510.t1, NIC58.g18511.t1, NIC58.g2065.t1","CBG20418, CBG20419, CBG23230","chrV_pilon.g15796, chrV_pilon.g15797, chrV_pilon.g15798, chrV_pilon.g15799, chrV_pilon.g15800","","KAF1750258.1, KAF1769759.1, KAF1769863.1"
OG0000505,"JU1373.g13412.t1, JU1373.g4838.t1","NIC58.g1252.t1, NIC58.g1253.t1, NIC58.g2104.t1","CBG06300, CBG06302, CBG23186","chrV_pilon.g13379, chrV_pilon.g13384, chrV_pilon.g13386, chrV_pilon.g15757","Sp34_50094110.t1, Sp34_50321800.t1","KAF1750183.1, KAF1752677.1, KAF1752678.1"
OG0000506,"JU1373.g19167.t1, JU1373.g19732.t1, JU1373.g19733.t1, JU1373.g5097.t1, JU1373.g5122.t1","NIC58.g11334.t1, NIC58.g11335.t1, NIC58.g11930.t1, NIC58.g958.t1, NIC58.g979.t1","","chrII_pilon.g4036.1, chrII_pilon.g4037.1, chrII_pilon.g4038, chrV_pilon.g13550","Sp34_50053310.t1, Sp34_50053510.t1",KAF1752686.1
OG0000507,"JU1373.g5112.t1, JU1373.g7029.t1","NIC58.g965.t1, NIC58.g966.t1","CBG12115, CBG12116","chrV_pilon.g13533, chrV_pilon.g13534, chrV_pilon.g13540, chrV_pilon.g14244, chrV_pilon.g14245, chrV_pilon.g14249, chrV_pilon.g14250, chrV_pilon.g16559",Sp34_50070310.t1,"KAF1752639.1, KAF1752640.1"
OG0000508,"JU1373.g18401.t1, JU1373.g18402.t1, JU1373.g5829.t1","NIC58.g12697.t1, NIC58.g12698.t1, NIC58.g259.t1","CBG03343, CBG03344","chrIV_pilon.g12086.1, chrIV_pilon.g12088, chrIV_pilon.g12089, chrV_pilon.g13972","Sp34_40244400.t1, Sp34_40244500.t1","KAF1754231.1, KAF1757853.1, KAF1757854.1"
OG0000509,"JU1373.g12935.t1, JU1373.g5830.t1, JU1373.g5831.t1","NIC58.g1626.t1, NIC58.g256.t1, NIC58.g257.t1, NIC58.g258.t1",CBG17020,"chrV_pilon.g13761.1, chrV_pilon.g13762, chrV_pilon.g14048, chrV_pilon.g14800, chrV_pilon.g14802, chrV_pilon.g14803, chrV_pilon.g14804, chrV_pilon.g14805","",KAF1753682.1
OG0000510,JU1373.g5973.t1,NIC58.g106.t1,"CBG06338, CBG06339, CBG06472, CBG06473, CBG06603, CBG06604","chrV_pilon.g13091, chrV_pilon.g13092.1, chrV_pilon.g13753, chrV_pilon.g13755, chrV_pilon.g13756, chrV_pilon.g13758, chrV_pilon.g13759, chrV_pilon.g13760.1, chrV_pilon.g18046","",""
OG0000511,"JU1373.g6235.t1, JU1373.g6236.t1, JU1373.g8427.t1, JU1373.g8433.t1","NIC58.g15660.t1, NIC58.g15661.t1, NIC58.g19141.t1, NIC58.g19146.t1","CBG00820, CBG01479, CBG14136, CBG14137","chrII_pilon.g5720, chrX_pilon.g18704, chrX_pilon.g18705",Sp34_50010500.t1,KAF1747568.1
OG0000512,"JU1373.g6620.t1, JU1373.g6686.t1, JU1373.g6687.t1, JU1373.g6705.t1, JU1373.g6732.t1, JU1373.g6733.t1, JU1373.g6734.t1, JU1373.g6799.t1, JU1373.g6802.t1","NIC58.g10079.t1, NIC58.g10148.t1, NIC58.g10149.t1, NIC58.g10169.t1, NIC58.g10191.t1, NIC58.g10192.t1, NIC58.g10256.t1","","",Sp34_40343010.t1,""
OG0000513,"JU1373.g12265.t1, JU1373.g7918.t1, JU1373.g7919.t1, JU1373.g7920.t1, JU1373.g7921.t1, JU1373.g7922.t1, JU1373.g7923.t1, JU1373.g7924.t1","NIC58.g13412.t1, NIC58.g18618.t1, NIC58.g18619.t1, NIC58.g18620.t1, NIC58.g18621.t1, NIC58.g18622.t1, NIC58.g18623.t1, NIC58.g18624.t1, NIC58.g18625.t1","","","",""
OG0000514,"JU1373.g11137.t1, JU1373.g11138.t1, JU1373.g17331.t1","NIC58.g19880.t1, NIC58.g20955.t1, NIC58.g20956.t1","CBG03783, CBG12311, CBG14943","chrII_pilon.g5442.1, chrI_pilon.g1951, chrI_pilon.g912.1","Sp34_10058600.t1, Sp34_10242600.t1","KAF1768974.1, KAF1770315.1, KAF1770762.1"
OG0000515,JU1373.g11351.t1,"NIC58.g10959.t1, NIC58.g11622.t1, NIC58.g11710.t1, NIC58.g11712.t1, NIC58.g11715.t1, NIC58.g14067.t1, NIC58.g16793.t1, NIC58.g17417.t1, NIC58.g20727.t1, NIC58.g2203.t1, NIC58.g4966.t1",CBG05121,chrI_pilon.g137,"Sp34_10230000.t1, Sp34_50126600.t1",KAF1769549.1
OG0000516,JU1373.g12177.t1,NIC58.g3111.t1,"","","","KAF1745906.1, KAF1745952.1, KAF1746018.1, KAF1746170.1, KAF1747366.1, KAF1749500.1, KAF1749760.1, KAF1754089.1, KAF1754446.1, KAF1754530.1, KAF1756609.1, KAF1758862.1, KAF1766664.1, KAF1771254.1, KAF1771278.1"
OG0000517,JU1373.g13012.t1,NIC58.g1703.t1,"CBG06772, CBG06774, CBG27379",chrV_pilon.g14209,"Sp34_50192100.t1, Sp34_50192400.t1, Sp34_50405030.t1, Sp34_50405100.t1, Sp34_50405200.t1, Sp34_50405300.t1, Sp34_50405400.t1, Sp34_50405500.t1, Sp34_50405600.t1","KAF1751964.1, KAF1753027.1"
OG0000518,JU1373.g13251.t1,NIC58.g1941.t1,"CBG06588, CBG23369, CBG23370, CBG24500","chrI_pilon.g1817.1, chrV_pilon.g15916.1","Sp34_10071910.t1, Sp34_20092400.t1, Sp34_50136100.t1, Sp34_50136300.t1, Sp34_50136500.t1, Sp34_50136700.t1","KAF1751624.1, KAF1751625.1, KAF1768665.1"
OG0000519,"JU1373.g13358.t1, JU1373.g13366.t1","NIC58.g2049.t1, NIC58.g2055.t1","CBG21468, CBG21469, CBG23317, CBG23321","chrV_pilon.g13798, chrV_pilon.g14657, chrV_pilon.g15811, chrV_pilon.g15812, chrV_pilon.g15816, chrV_pilon.g15817",Sp34_50153310.t1,"KAF1751504.1, KAF1751508.1"
OG0000520,JU1373.g13368.t1,NIC58.g2057.t1,CBG23323,chrV_pilon.g15809,"Sp34_20208730.t1, Sp34_50056410.t1, Sp34_50056910.t1, Sp34_50087610.t1, Sp34_50087820.t1, Sp34_50087910.t1, Sp34_50088010.t1, Sp34_50088310.t1, Sp34_50153710.t1, Sp34_50153720.t1, Sp34_50154000.t1, Sp34_50154310.t1, Sp34_50154610.t1",""
OG0000521,"JU1373.g14815.t1, JU1373.g18009.t1, JU1373.g18078.t1","NIC58.g13022.t1, NIC58.g13092.t1, NIC58.g9341.t1","CBG01577, CBG01657, CBG12100, CBG23643","chrIII_pilon.g8335, chrIV_pilon.g11050, chrIV_pilon.g9451","Sp34_30231700.t1, Sp34_40119700.t1","KAF1758194.1, KAF1761525.1"
OG0000522,JU1373.g14887.t1,NIC58.g13388.t1,"CBG02314, CBG05196, CBG05201, CBG18331, CBG20941, CBG21032","chrIV_pilon.g10366, chrIV_pilon.g12521, chrI_pilon.g109","Sp34_10267910.t1, Sp34_10272800.t1, Sp34_50379100.t1, Sp34_50384200.t1","KAF1762199.1, KAF1770195.1"
OG0000523,JU1373.g15162.t1,"","","","","KAF1758798.1, KAF1760547.1, KAF1764953.1, KAF1764955.1, KAF1766292.1, KAF1766759.1, KAF1767266.1, KAF1768261.1, KAF1768270.1, KAF1768271.1, KAF1768272.1, KAF1768664.1, KAF1768716.1, KAF1768931.1, KAF1768981.1, KAF1768982.1"
OG0000524,"JU1373.g15654.t1, JU1373.g15686.t1","NIC58.g5858.t1, NIC58.g5893.t1","CBG02324, CBG20624, CBG20629","chrII_pilon.g4347, chrII_pilon.g4438, chrIV_pilon.g10364","Sp34_20094810.t1, Sp34_20094820.t1, Sp34_20095410.t1, Sp34_50062800.t1","KAF1765555.1, KAF1765916.1, KAF1765938.1"
OG0000525,JU1373.g15946.t1,NIC58.g5605.t1,"","","","KAF1746631.1, KAF1746632.1, KAF1748975.1, KAF1749423.1, KAF1749514.1, KAF1749519.1, KAF1749522.1, KAF1749525.1, KAF1749527.1, KAF1749529.1, KAF1749670.1, KAF1767557.1, KAF1767558.1, KAF1768154.1, KAF1771544.1"
OG0000526,"JU1373.g16026.t1, JU1373.g16027.t1",NIC58.g5525.t1,"CBG11591, CBG18473, CBG27196",chrV_pilon.g15297,"Sp34_50252000.t1, Sp34_50344100.t1, Sp34_50370200.t1","KAF1750849.1, KAF1750910.1, KAF1758666.1, KAF1758681.1, KAF1758685.1, KAF1758690.1, KAF1758693.1"
OG0000527,"JU1373.g17106.t1, JU1373.g17260.t1","NIC58.g19952.t1, NIC58.g20110.t1","CBG03972, CBG08261","chrI_pilon.g1256, chrI_pilon.g1971, chrI_pilon.g323, chrI_pilon.g351, chrI_pilon.g682, chrI_pilon.g720, chrI_pilon.g760","Sp34_10146600.t1, Sp34_10147200.t1, Sp34_10286400.t1",KAF1771215.1
OG0000528,"JU1373.g18429.t1, JU1373.g18430.t1, JU1373.g19417.t1","NIC58.g11614.t1, NIC58.g11678.t1, NIC58.g12669.t1, NIC58.g12670.t1","","chrIV_pilon.g12045, chrIV_pilon.g12046.1, chrIV_pilon.g12047, chrIV_pilon.g12361, chrI_pilon.g2470, chrI_pilon.g2471, chrI_pilon.g2472, chrV_pilon.g13975","","KAF1756711.1, KAF1757827.1"
OG0000529,JU1373.g18845.t1,NIC58.g12253.t1,CBG05756,chrIV_pilon.g10745,"Sp34_10327440.t1, Sp34_40150100.t1, Sp34_40208200.t1, Sp34_40208300.t1, Sp34_40208400.t1, Sp34_40208500.t1, Sp34_40235700.t1, Sp34_40292100.t1, Sp34_40305000.t1, Sp34_40319400.t1, Sp34_40344500.t1, Sp34_40347000.t1",KAF1757380.1
OG0000530,"JU1373.g18922.t1, JU1373.g18923.t1, JU1373.g18927.t1, JU1373.g18928.t1","NIC58.g12171.t1, NIC58.g12172.t1, NIC58.g12176.t1, NIC58.g12177.t1","CBG05402, CBG05403","chrIV_pilon.g10523, chrIV_pilon.g10653, chrIV_pilon.g10654.1, chrIV_pilon.g10656, chrIV_pilon.g10659, chrIV_pilon.g10660","",KAF1757274.1
OG0000531,JU1373.g19049.t1,NIC58.g12050.t1,"CBG19834, CBG19835, CBG19837","chrIV_pilon.g10516.1, chrIV_pilon.g10517, chrIV_pilon.g10518.1, chrIV_pilon.g10519","Sp34_40191200.t1, Sp34_40191210.t1, Sp34_40223610.t1, Sp34_40223620.t1, Sp34_40224010.t1","KAF1757155.1, KAF1757156.1, KAF1757158.1"
OG0000532,"","NIC58.g16974.t1, NIC58.g16975.t1","CBG11029, CBG22755","chrX_pilon.g19313, chrX_pilon.g19566.1, chrX_pilon.g19567.1","Sp34_X0161600.t1, Sp34_X0161800.t1, Sp34_X0162500.t1, Sp34_X0162600.t1, Sp34_X0163000.t1, Sp34_X0163300.t1, Sp34_X0163510.t1, Sp34_X0163700.t1","KAF1748844.1, KAF1748845.1"
OG0000533,"","","CBG04695, CBG04696, CBG04697, CBG04698, CBG04709, CBG04710, CBG10502, CBG10503, CBG10504, CBG10505, CBG23245, CBG23602, CBG23606, CBG24987, CBG24988, CBG24989","","",KAF1753485.1
OG0000534,"","","CBG05416, CBG13767, CBG15046, CBG15048, CBG21566, CBG21584, CBG21586, CBG21588, CBG21590, CBG21592, CBG21596, CBG21609, CBG22576, CBG22578, CBG22579, CBG26246","","",KAF1756788.1
OG0000535,"","",CBG27728,"","","KAF1758440.1, KAF1763010.1, KAF1766864.1, KAF1769760.1, KAF1770972.1, KAF1770973.1, KAF1771109.1, KAF1771615.1, KAF1771616.1, KAF1771620.1, KAF1771621.1, KAF1771637.1, KAF1771638.1, KAF1771639.1, KAF1771640.1, KAF1771649.1"
OG0000536,"","","","chrII_pilon.g4078, chrII_pilon.g4079, chrV_pilon.g16796.1, chrV_pilon.g16800, chrV_pilon.g17095.1, chrV_pilon.g17321.1, chrV_pilon.g17337, chrV_pilon.g17381.1, chrV_pilon.g17400, chrV_pilon.g17402.1, chrV_pilon.g17404, chrV_pilon.g17413.1, chrV_pilon.g17414, chrV_pilon.g17443.1, chrV_pilon.g17466.1, chrV_pilon.g17468.1, chrV_pilon.g17473.1","",""
OG0000537,"","","","chrII_pilon.g4132, chrII_pilon.g4133, chrII_pilon.g4136, chrII_pilon.g4137.1, chrIV_pilon.g11271.1, chrIV_pilon.g11272, chrI_pilon.g2264, chrI_pilon.g2265, chrI_pilon.g2266, chrI_pilon.g2272, chrI_pilon.g2277, chrI_pilon.g2278, chrI_pilon.g2432, chrI_pilon.g2462, chrI_pilon.g2500, chrV_pilon.g13032, chrV_pilon.g13050","",""
OG0000538,"","","","","Sp34_20219000.t1, Sp34_20219100.t1, Sp34_30006000.t1, Sp34_30006100.t1, Sp34_30010700.t1, Sp34_30011600.t1, Sp34_30011800.t1, Sp34_30014500.t1, Sp34_30188000.t1, Sp34_30190100.t1, Sp34_30190300.t1, Sp34_30190400.t1, Sp34_30190600.t1, Sp34_30190700.t1, Sp34_30191000.t1, Sp34_30191500.t1, Sp34_30191600.t1",""
OG0000539,"","","","","","KAF1746028.1, KAF1746332.1, KAF1760641.1, KAF1763807.1, KAF1763815.1, KAF1763816.1, KAF1763826.1, KAF1763827.1, KAF1763828.1, KAF1763832.1, KAF1763833.1, KAF1763834.1, KAF1763835.1, KAF1763836.1, KAF1763837.1, KAF1763838.1, KAF1769226.1"
OG0000540,"","","","","","KAF1754085.1, KAF1754197.1, KAF1754198.1, KAF1754874.1, KAF1754911.1, KAF1754913.1, KAF1754914.1, KAF1754915.1, KAF1755094.1, KAF1755095.1, KAF1755099.1, KAF1755100.1, KAF1755101.1, KAF1755102.1, KAF1763525.1, KAF1763526.1, KAF1763527.1"
OG0000541,"JU1373.g379.t1, JU1373.g380.t1, JU1373.g382.t1, JU1373.g383.t1, JU1373.g384.t1, JU1373.g385.t1, JU1373.g386.t1, JU1373.g387.t1, JU1373.g388.t1, JU1373.g389.t1, JU1373.g390.t1, JU1373.g391.t1, JU1373.g392.t1","NIC58.g4155.t1, NIC58.g4156.t1, NIC58.g4157.t1","","","",""
OG0000542,"JU1373.g11697.t1, JU1373.g12490.t1, JU1373.g12786.t1, JU1373.g16925.t1, JU1373.g20319.t1, JU1373.g2066.t1, JU1373.g836.t1","NIC58.g14344.t1, NIC58.g14450.t1, NIC58.g17441.t1, NIC58.g17442.t1, NIC58.g20376.t1, NIC58.g3684.t1, NIC58.g3685.t1, NIC58.g4609.t1, NIC58.g7425.t1","","","",""
OG0000543,JU1373.g895.t1,"","CBG05784, CBG26851, CBG27608","chrII_pilon.g3212, chrII_pilon.g3543, chrII_pilon.g3544, chrII_pilon.g3550, chrII_pilon.g3713.1, chrII_pilon.g3884.1","Sp34_10197100.t1, Sp34_20214600.t1, Sp34_30149800.t1, Sp34_X0268400.t1","KAF1756666.1, KAF1766983.1"
OG0000544,"JU1373.g12306.t1, JU1373.g12324.t1, JU1373.g16164.t1, JU1373.g19128.t1, JU1373.g903.t1, JU1373.g904.t1, JU1373.g907.t1","NIC58.g11973.t1, NIC58.g13474.t1, NIC58.g14290.t1, NIC58.g18902.t1, NIC58.g5382.t1","",chrX_pilon.g20953.1,"","KAF1755900.1, KAF1760924.1, KAF1764098.1"
OG0000545,"JU1373.g10089.t1, JU1373.g13061.t1, JU1373.g983.t1","NIC58.g17113.t1, NIC58.g1754.t1, NIC58.g3541.t1","CBG04937, CBG06726, CBG07710","chrV_pilon.g16367.1, chrX_pilon.g20755.1","Sp34_50156700.t1, Sp34_X0132700.t1","KAF1749064.1, KAF1752009.1, KAF1752134.1"
OG0000546,"JU1373.g1178.t1, JU1373.g14029.t1",NIC58.g8531.t1,"CBG10798, CBG10800, CBG15245",chrIII_pilon.g6798,"Sp34_30328800.t1, Sp34_30328900.t1","KAF1763624.1, KAF1768492.1, KAF1768493.1, KAF1768495.1, KAF1768496.1, KAF1768497.1, KAF1768501.1"
OG0000547,"JU1373.g1239.t1, JU1373.g18745.t1, JU1373.g18773.t1, JU1373.g6777.t1","NIC58.g10234.t1, NIC58.g11086.t1, NIC58.g12322.t1, NIC58.g12349.t1","CBG15287, CBG24363","chrV_pilon.g17131.1, chrX_pilon.g18545.1, chrX_pilon.g20908.1",Sp34_30257400.t1,"KAF1763566.1, KAF1768857.1"
OG0000548,"JU1373.g12289.t1, JU1373.g12348.t1, JU1373.g12702.t1, JU1373.g1379.t1, JU1373.g1827.t1, JU1373.g4212.t1, JU1373.g9561.t1","NIC58.g10480.t1, NIC58.g10944.t1, NIC58.g13438.t1, NIC58.g13496.t1, NIC58.g18234.t1","CBG26802, CBG27785, CBG28123",chrX_pilon.g18647.1,"",""
OG0000549,"JU1373.g15705.t1, JU1373.g1890.t1","NIC58.g10417.t1, NIC58.g5841.t1","CBG19879, CBG20640, CBG20737","chrIII_pilon.g8741, chrIII_pilon.g8749, chrIII_pilon.g9388.1, chrIV_pilon.g11394, chrIV_pilon.g12862.1, chrV_pilon.g13356",Sp34_20076700.t1,"KAF1755591.1, KAF1765886.1"
OG0000550,"JU1373.g2149.t1, JU1373.g5580.t1","NIC58.g498.t1, NIC58.g7236.t1","CBG12882, CBG13359, CBG13360","chrIII_pilon.g7495, chrIII_pilon.g7496.1, chrIII_pilon.g7497, chrIII_pilon.g7509.1","","KAF1765180.1, KAF1770685.1, KAF1770845.1, KAF1770846.1, KAF1770956.1"
OG0000551,"JU1373.g2444.t1, JU1373.g6618.t1, JU1373.g6619.t1","NIC58.g10077.t1, NIC58.g10078.t1, NIC58.g13275.t1","CBG04431, CBG18329","chrIII_pilon.g8921, chrIV_pilon.g11643, chrV_pilon.g13153","Sp34_40091900.t1, Sp34_40092200.t1","KAF1753859.1, KAF1758486.1, KAF1762158.1"
OG0000552,"JU1373.g12869.t1, JU1373.g13702.t1, JU1373.g19665.t1, JU1373.g20273.t1, JU1373.g2561.t1, JU1373.g6941.t1","NIC58.g11407.t1, NIC58.g14217.t1, NIC58.g14237.t1, NIC58.g14481.t1, NIC58.g14545.t1","",chrX_pilon.g20224,"","KAF1748978.1, KAF1748979.1, KAF1748982.1, KAF1748984.1"
OG0000553,"JU1373.g11958.t1, JU1373.g2857.t1","NIC58.g2646.t1, NIC58.g3327.t1","CBG04675, CBG18912, CBG18913","chrV_pilon.g14416, chrV_pilon.g14417.1, chrV_pilon.g14418, chrV_pilon.g16483","Sp34_50210300.t1, Sp34_50210400.t1","KAF1751352.1, KAF1751353.1, KAF1753721.1"
OG0000554,"JU1373.g3926.t1, JU1373.g3927.t1, JU1373.g3928.t1","NIC58.g13924.t1, NIC58.g13925.t1, NIC58.g13926.t1","CBG13895, CBG13896, CBG13897, CBG27257","chrIV_pilon.g9860, chrIV_pilon.g9861, chrIV_pilon.g9862",Sp34_40006600.t1,"KAF1758999.1, KAF1759000.1"
OG0000555,"JU1373.g4619.t1, JU1373.g5470.t1, JU1373.g5550.t1","NIC58.g1463.t1, NIC58.g3861.t1, NIC58.g530.t1, NIC58.g607.t1","CBG11435, CBG22648, CBG27359","chrV_pilon.g16370, chrV_pilon.g17008",Sp34_50096110.t1,"KAF1752137.1, KAF1752456.1, KAF1753210.1"
OG0000556,"JU1373.g4685.t1, JU1373.g4686.t1, JU1373.g4689.t1","NIC58.g1397.t1, NIC58.g1400.t1, NIC58.g1401.t1","CBG10367, CBG10368",chrV_pilon.g13910.1,"Sp34_50026710.t1, Sp34_50038021.t1","KAF1753581.1, KAF1753584.1, KAF1753586.1, KAF1753645.1, KAF1756285.1"
OG0000557,"JU1373.g4769.t1, JU1373.g4770.t1",NIC58.g1318.t1,"CBG10379, CBG10386, CBG24727, CBG26746","chrI_pilon.g2407.1, chrV_pilon.g13059.1, chrV_pilon.g13631, chrV_pilon.g13632.1, chrV_pilon.g13955.1, chrV_pilon.g13957, chrV_pilon.g15137, chrV_pilon.g16778","",KAF1754186.1
OG0000558,"JU1373.g18812.t1, JU1373.g4902.t1, JU1373.g4904.t1, JU1373.g5184.t1","NIC58.g1179.t1, NIC58.g1181.t1, NIC58.g12282.t1, NIC58.g898.t1","CBG05796, CBG21420","chrIV_pilon.g10779, chrV_pilon.g16910.1",Sp34_50031600.t1,"KAF1753451.1, KAF1755361.1, KAF1757420.1"
OG0000559,JU1373.g5040.t1,NIC58.g1040.t1,"CBG01167, CBG01168, CBG01407, CBG10354, CBG16990, CBG25147","chrV_pilon.g13507, chrV_pilon.g13570, chrV_pilon.g13571.1",Sp34_50053710.t1,"KAF1753021.1, KAF1753024.1, KAF1753028.1, KAF1753029.1"
OG0000560,"JU1373.g14331.t1, JU1373.g5197.t1",NIC58.g889.t1,"CBG22691, CBG22968, CBG24692","","Sp34_10231700.t1, Sp34_30142200.t1, Sp34_X0112400.t1, Sp34_X0145800.t1","KAF1746286.1, KAF1759973.1, KAF1760047.1, KAF1762990.1, KAF1764691.1, KAF1768555.1"
OG0000561,"JU1373.g5501.t1, JU1373.g5575.t1, JU1373.g5581.t1","NIC58.g497.t1, NIC58.g504.t1, NIC58.g573.t1","CBG00543, CBG00582, CBG11400, CBG24982","chrIII_pilon.g6930.1, chrV_pilon.g13591.1","Sp34_50032210.t1, Sp34_50032400.t1, Sp34_50032500.t1",KAF1754125.1
OG0000562,"JU1373.g5538.t1, JU1373.g5539.t1",NIC58.g540.t1,"CBG01401, CBG06457, CBG06654, CBG06687, CBG11489, CBG18304","chrI_pilon.g1726, chrV_pilon.g16261","","KAF1752035.1, KAF1760724.1, KAF1760846.1, KAF1760876.1, KAF1760877.1"
OG0000563,"JU1373.g5626.t1, JU1373.g5627.t1","NIC58.g451.t1, NIC58.g452.t1","CBG11495, CBG11496, CBG11498, CBG16964","chrV_pilon.g16315, chrV_pilon.g17053",Sp34_50166400.t1,"KAF1752089.1, KAF1752090.1, KAF1753973.1, KAF1753976.1, KAF1768079.1"
OG0000564,"JU1373.g17448.t1, JU1373.g17449.t1, JU1373.g5786.t1","NIC58.g19763.t1, NIC58.g19764.t1, NIC58.g300.t1","CBG10483, CBG12059, CBG12060","chrII_pilon.g3370, chrI_pilon.g644, chrI_pilon.g645",Sp34_10152400.t1,"KAF1753394.1, KAF1770412.1, KAF1770413.1"
OG0000565,JU1373.g5828.t1,NIC58.g260.t1,"CBG06289, CBG06291, CBG06292","chrV_pilon.g13960, chrV_pilon.g13971, chrV_pilon.g17365","","KAF1754222.1, KAF1754223.1, KAF1754224.1, KAF1754225.1, KAF1754226.1, KAF1754227.1, KAF1754228.1, KAF1754230.1"
OG0000566,JU1373.g6186.t1,NIC58.g15608.t1,"CBG02000, CBG02001, CBG02003, CBG02004, CBG02010, CBG11812, CBG14047, CBG14049, CBG14050, CBG23882, CBG27615",chrX_pilon.g18590,Sp34_X0104600.t1,KAF1747506.1
OG0000567,JU1373.g6661.t1,NIC58.g10125.t1,"CBG17038, CBG17039, CBG18382, CBG27741","chrIII_pilon.g8875, chrIV_pilon.g12116",Sp34_30123910.t1,"KAF1746180.1, KAF1746181.1, KAF1762202.1, KAF1764047.1, KAF1764205.1, KAF1767334.1, KAF1767585.1"
OG0000568,"JU1373.g11820.t1, JU1373.g7049.t1","NIC58.g14666.t1, NIC58.g20252.t1","CBG07435, CBG10647, CBG10648, CBG13678, CBG21916","chrI_pilon.g1347, chrI_pilon.g57.1",Sp34_10086900.t1,"KAF1745782.1, KAF1746507.1, KAF1767797.1, KAF1768369.1"
OG0000569,JU1373.g7202.t1,NIC58.g4597.t1,"CBG04931, CBG15089, CBG15911, CBG18875, CBG21153, CBG22567, CBG22570, CBG23763, CBG24021, CBG24109, CBG24595, CBG24839, CBG28015","","",KAF1749138.1
OG0000570,JU1373.g7689.t1,"NIC58.g15313.t1, NIC58.g15314.t1, NIC58.g15315.t1","CBG17569, CBG17570, CBG17574","chrX_pilon.g19955, chrX_pilon.g19956, chrX_pilon.g19957, chrX_pilon.g19958","Sp34_X0077000.t1, Sp34_X0089100.t1","KAF1747189.1, KAF1747190.1, KAF1747191.1"
OG0000571,"JU1373.g7809.t1, JU1373.g7810.t1","NIC58.g15430.t1, NIC58.g15431.t1","CBG12969, CBG17356, CBG17357","chrX_pilon.g20058, chrX_pilon.g20059.1","Sp34_X0087600.t1, Sp34_X0087800.t1, Sp34_X0087900.t1, Sp34_X0088200.t1","KAF1747317.1, KAF1747318.1, KAF1765767.1"
OG0000572,"JU1373.g11729.t1, JU1373.g11739.t1, JU1373.g8280.t1","NIC58.g18998.t1, NIC58.g20332.t1, NIC58.g20342.t1","CBG00321, CBG19448","chrI_pilon.g1428, chrI_pilon.g1429, chrI_pilon.g2400.1","Sp34_10108100.t1, Sp34_10108210.t1","KAF1760723.1, KAF1768198.1, KAF1768210.1"
OG0000573,"JU1373.g8783.t1, JU1373.g8784.t1, JU1373.g8785.t1","NIC58.g19493.t1, NIC58.g19494.t1, NIC58.g19495.t1","CBG10381, CBG12113, CBG12330","chrI_pilon.g891, chrI_pilon.g892, chrI_pilon.g893","Sp34_10245200.t1, Sp34_10245300.t1","KAF1753030.1, KAF1770744.1"
OG0000574,"JU1373.g10308.t1, JU1373.g10309.t1","NIC58.g17331.t1, NIC58.g17332.t1, NIC58.g17334.t1","CBG05224, CBG05229, CBG11140, CBG28010","chrIV_pilon.g12637, chrX_pilon.g20345.1, chrX_pilon.g20346.1","Sp34_X0156500.t1, Sp34_X0156920.t1","KAF1748914.1, KAF1748916.1"
OG0000575,"JU1373.g10947.t1, JU1373.g20141.t1, JU1373.g20142.t1","NIC58.g21151.t1, NIC58.g6910.t1, NIC58.g6911.t1","CBG03027, CBG03028, CBG11934","chrII_pilon.g5796, chrII_pilon.g5797, chrI_pilon.g1383, chrI_pilon.g1384","Sp34_10092400.t1, Sp34_20288400.t1",KAF1765521.1
OG0000576,"JU1373.g11136.t1, JU1373.g20561.t1","NIC58.g20957.t1, NIC58.g9640.t1","CBG00279, CBG00320, CBG03859, CBG18214","chrIII_pilon.g8445.1, chrIII_pilon.g8962.1, chrIV_pilon.g10944","Sp34_20055500.t1, Sp34_30058500.t1","KAF1761739.1, KAF1770237.1, KAF1770605.1"
OG0000577,"JU1373.g11445.t1, JU1373.g11511.t1","NIC58.g20565.t1, NIC58.g20629.t1","CBG10476, CBG22119, CBG22138, CBG25185, CBG25499, CBG25500",chrIV_pilon.g11296,"","KAF1769302.1, KAF1769304.1, KAF1769305.1, KAF1769309.1, KAF1769310.1"
OG0000578,JU1373.g11955.t1,"NIC58.g3330.t1, NIC58.g3331.t1","CBG04678, CBG04679, CBG04680, CBG10358, CBG10359, CBG15410, CBG26942",chrIV_pilon.g12181,"","KAF1753724.1, KAF1753725.1, KAF1753726.1, KAF1753727.1, KAF1764711.1"
OG0000579,JU1373.g13733.t1,NIC58.g14500.t1,"","","","KAF1760041.1, KAF1760131.1, KAF1760326.1, KAF1760333.1, KAF1760334.1, KAF1760335.1, KAF1760898.1, KAF1760899.1, KAF1760900.1, KAF1760901.1, KAF1760902.1, KAF1760903.1, KAF1760904.1, KAF1764143.1"
OG0000580,"JU1373.g16145.t1, JU1373.g16146.t1, JU1373.g16147.t1, JU1373.g16148.t1, JU1373.g16150.t1, JU1373.g16152.t1","NIC58.g5393.t1, NIC58.g5395.t1, NIC58.g5397.t1, NIC58.g5398.t1, NIC58.g5399.t1, NIC58.g5403.t1, NIC58.g5405.t1, NIC58.g5406.t1","","chrII_pilon.g4121.1, chrII_pilon.g4122","",""
OG0000581,"JU1373.g17162.t1, JU1373.g17165.t1, JU1373.g17166.t1, JU1373.g17175.t1, JU1373.g17176.t1","NIC58.g20039.t1, NIC58.g20048.t1, NIC58.g20049.t1, NIC58.g20052.t1",CBG04060,chrI_pilon.g1003,"Sp34_10270100.t1, Sp34_10284000.t1, Sp34_10284400.t1, Sp34_10295700.t1",KAF1769248.1
OG0000582,JU1373.g18492.t1,NIC58.g12610.t1,CBG06202,"","Sp34_10224100.t1, Sp34_10224200.t1, Sp34_20069500.t1, Sp34_30271300.t1, Sp34_30271510.t1, Sp34_30278800.t1, Sp34_40106000.t1, Sp34_40230700.t1, Sp34_40230800.t1, Sp34_40234900.t1, Sp34_40298510.t1, Sp34_40298520.t1, Sp34_50265100.t1",""
OG0000583,"JU1373.g19359.t1, JU1373.g19360.t1, JU1373.g19361.t1, JU1373.g19365.t1, JU1373.g19366.t1","NIC58.g11734.t1, NIC58.g11735.t1, NIC58.g11738.t1, NIC58.g11739.t1, NIC58.g11740.t1","CBG00384, CBG00386","chrIV_pilon.g12815, chrIV_pilon.g12902, chrIV_pilon.g12903","",KAF1755530.1
OG0000584,JU1373.g19786.t1,"NIC58.g11277.t1, NIC58.g11278.t1","CBG01374, CBG13822, CBG13823, CBG13825, CBG22340","chrIV_pilon.g12668, chrIV_pilon.g12698.1, chrIV_pilon.g12705.1, chrV_pilon.g12960, chrV_pilon.g13115",Sp34_40197500.t1,"KAF1756036.1, KAF1756037.1"
OG0000585,"JU1373.g19854.t1, JU1373.g19856.t1","NIC58.g11200.t1, NIC58.g11202.t1","CBG00395, CBG00397, CBG00399","chrIV_pilon.g12885, chrIV_pilon.g12886.1, chrIV_pilon.g12887, chrIV_pilon.g12888.1, chrIV_pilon.g12889.1",Sp34_40213300.t1,"KAF1755555.1, KAF1755556.1, KAF1755557.1"
OG0000586,"",NIC58.g2345.t1,CBG09623,"chrIV_pilon.g12609, chrIV_pilon.g12610, chrIV_pilon.g12639, chrIV_pilon.g12641, chrIV_pilon.g12642, chrIV_pilon.g12643, chrV_pilon.g13441.1, chrV_pilon.g13442.1, chrV_pilon.g15503, chrV_pilon.g15504, chrX_pilon.g18432, chrX_pilon.g21050",Sp34_50289800.t1,KAF1749835.1
OG0000587,"","NIC58.g12545.t1, NIC58.g12546.t1, NIC58.g12947.t1, NIC58.g12948.t1, NIC58.g19448.t1, NIC58.g19449.t1, NIC58.g19514.t1, NIC58.g20345.t1, NIC58.g20347.t1, NIC58.g20380.t1, NIC58.g3240.t1, NIC58.g3242.t1, NIC58.g7083.t1, NIC58.g9355.t1, NIC58.g9606.t1, NIC58.g9607.t1","","","",""
OG0000588,"","NIC58.g13495.t1, NIC58.g18900.t1","","","","KAF1745950.1, KAF1748695.1, KAF1753870.1, KAF1754576.1, KAF1755731.1, KAF1755733.1, KAF1759022.1, KAF1759027.1, KAF1759028.1, KAF1759032.1, KAF1759036.1, KAF1759052.1, KAF1764104.1, KAF1768448.1"
OG0000589,"",NIC58.g20760.t1,CBG26808,"","Sp34_10144000.t1, Sp34_10194500.t1, Sp34_10207300.t1, Sp34_10207400.t1, Sp34_10209300.t1, Sp34_30027400.t1, Sp34_30149300.t1, Sp34_30149400.t1, Sp34_40265700.t1, Sp34_40279800.t1, Sp34_40279900.t1, Sp34_50018500.t1, Sp34_50094730.t1, Sp34_50199400.t1",""
OG0000590,"","","CBG00739, CBG01021, CBG04587, CBG07902, CBG12206, CBG12207, CBG14006, CBG15951, CBG18484, CBG19576, CBG20016, CBG21261, CBG21664, CBG24693, CBG24866","",Sp34_40157900.t1,""
OG0000591,"","","CBG00830, CBG00855, CBG03918, CBG04036, CBG15086, CBG15858, CBG18140, CBG19561, CBG19817, CBG21139, CBG21579, CBG22371, CBG22883, CBG22889, CBG23986, CBG24124","","",""
OG0000592,"","","CBG01426, CBG04918, CBG05002, CBG18624, CBG18625, CBG18626, CBG18627, CBG18629, CBG18630, CBG18631, CBG22622, CBG22631, CBG22633, CBG22634, CBG22636, CBG22637","","",""
OG0000593,"","","CBG11115, CBG11116, CBG11670, CBG13673, CBG16769, CBG16770, CBG16771, CBG21077, CBG24432",chrX_pilon.g19458,"","KAF1748367.1, KAF1748369.1, KAF1748370.1, KAF1756731.1, KAF1759211.1, KAF1760435.1"
OG0000594,"","",CBG23097,"chrV_pilon.g15670.1, chrV_pilon.g15673.1","Sp34_50308610.t1, Sp34_50309010.t1, Sp34_50309040.t1, Sp34_50309220.t1, Sp34_50309310.t1, Sp34_50309400.t1, Sp34_50309910.t1, Sp34_50310200.t1, Sp34_50325510.t1","KAF1750034.1, KAF1750035.1, KAF1750036.1, KAF1750037.1"
OG0000595,"","","","chrIII_pilon.g6942.1, chrIII_pilon.g6944, chrIII_pilon.g6945, chrII_pilon.g3465, chrII_pilon.g3467.1, chrII_pilon.g3474.1, chrII_pilon.g3475.1, chrII_pilon.g3476.1, chrII_pilon.g3481, chrII_pilon.g3482, chrII_pilon.g3483, chrII_pilon.g3599, chrII_pilon.g6154, chrII_pilon.g6155, chrII_pilon.g6156.1, chrII_pilon.g6230.1","",""
OG0000596,"","","","chrIII_pilon.g7601, chrII_pilon.g4382.1, chrII_pilon.g4513, chrII_pilon.g4514, chrII_pilon.g4525, chrII_pilon.g4561.1, chrII_pilon.g6501, chrIV_pilon.g10492, chrIV_pilon.g10547.1, chrIV_pilon.g10677, chrIV_pilon.g10801, chrIV_pilon.g10802.1, chrIV_pilon.g11509, chrIV_pilon.g12744, chrI_pilon.g923, chrV_pilon.g15374.1","",""
OG0000597,"","","","","Sp34_10170410.t1, Sp34_20003420.t1, Sp34_20003500.t1, Sp34_20021600.t1, Sp34_20022110.t1, Sp34_20022120.t1, Sp34_20022200.t1, Sp34_20022300.t1, Sp34_20022600.t1, Sp34_20022910.t1, Sp34_20023000.t1, Sp34_20023100.t1, Sp34_20024200.t1, Sp34_20024400.t1, Sp34_20024500.t1, Sp34_20081110.t1",""
OG0000598,"","","","","Sp34_10184200.t1, Sp34_10288900.t1, Sp34_20054000.t1, Sp34_20065300.t1, Sp34_20076300.t1, Sp34_20090500.t1, Sp34_20244300.t1, Sp34_20264300.t1, Sp34_20293200.t1, Sp34_30045400.t1, Sp34_40046700.t1, Sp34_40231200.t1, Sp34_40251300.t1, Sp34_40262600.t1, Sp34_50288300.t1, Sp34_50307720.t1",""
OG0000599,"","","","","Sp34_10197500.t1, Sp34_10198100.t1, Sp34_10198300.t1, Sp34_10199400.t1, Sp34_10199900.t1, Sp34_10200200.t1, Sp34_10200800.t1, Sp34_10202400.t1, Sp34_10202500.t1, Sp34_30186400.t1, Sp34_30188900.t1, Sp34_50139100.t1, Sp34_50165000.t1, Sp34_50184900.t1, Sp34_50185200.t1, Sp34_50185500.t1",""
OG0000600,"","","","","Sp34_10208800.t1, Sp34_20127500.t1, Sp34_20127600.t1, Sp34_20208000.t1, Sp34_30033000.t1, Sp34_40029600.t1, Sp34_40115200.t1, Sp34_40199600.t1, Sp34_40199800.t1, Sp34_40305100.t1, Sp34_40319700.t1, Sp34_50016100.t1, Sp34_50281200.t1, Sp34_50281300.t1, Sp34_X0197100.t1",KAF1764567.1
OG0000601,"","","","","","KAF1746062.1, KAF1746401.1, KAF1753541.1, KAF1753542.1, KAF1753543.1, KAF1756004.1, KAF1759256.1, KAF1759257.1, KAF1760796.1, KAF1760797.1, KAF1760798.1, KAF1760799.1, KAF1760800.1, KAF1760801.1, KAF1765790.1, KAF1765799.1"
OG0000602,"","","","","","KAF1746218.1, KAF1749534.1, KAF1749535.1, KAF1749547.1, KAF1749688.1, KAF1754502.1, KAF1755072.1, KAF1763647.1, KAF1767336.1, KAF1767368.1, KAF1767369.1, KAF1767544.1, KAF1767579.1, KAF1767584.1, KAF1767667.1, KAF1771455.1"
OG0000603,"","","","","","KAF1753512.1, KAF1754490.1, KAF1754491.1, KAF1754492.1, KAF1754495.1, KAF1754496.1, KAF1754497.1, KAF1754498.1, KAF1754499.1, KAF1754500.1, KAF1754630.1, KAF1754631.1, KAF1754634.1, KAF1760260.1, KAF1766446.1, KAF1768245.1"
OG0000604,"","","","","","KAF1754415.1, KAF1754416.1, KAF1763046.1, KAF1764465.1, KAF1764466.1, KAF1764467.1, KAF1764468.1, KAF1764587.1, KAF1764589.1, KAF1764590.1, KAF1764591.1, KAF1764592.1, KAF1764593.1, KAF1764598.1, KAF1764602.1, KAF1769418.1"
OG0000605,"","","","","","KAF1754955.1, KAF1754956.1, KAF1754957.1, KAF1754958.1, KAF1754959.1, KAF1754960.1, KAF1754961.1, KAF1754962.1, KAF1754964.1, KAF1754965.1, KAF1754966.1, KAF1754967.1, KAF1754972.1, KAF1754977.1, KAF1754978.1, KAF1754979.1"
OG0000606,"JU1373.g19535.t1, JU1373.g600.t1, JU1373.g602.t1, JU1373.g603.t1, JU1373.g822.t1, JU1373.g823.t1","NIC58.g11553.t1, NIC58.g3701.t1, NIC58.g3703.t1, NIC58.g3930.t1, NIC58.g3933.t1",CBG25864,"","","KAF1746081.1, KAF1755421.1, KAF1770880.1"
OG0000607,"JU1373.g10343.t1, JU1373.g3590.t1, JU1373.g703.t1","NIC58.g17368.t1, NIC58.g3832.t1, NIC58.g7665.t1","CBG07470, CBG21612, CBG21627, CBG22701",chrX_pilon.g20593,Sp34_X0147600.t1,"KAF1748899.1, KAF1749223.1, KAF1755871.1"
OG0000608,"JU1373.g1140.t1, JU1373.g4355.t1","NIC58.g18386.t1, NIC58.g3374.t1","CBG04736, CBG08759",chrV_pilon.g16458,"Sp34_10010200.t1, Sp34_50363500.t1, Sp34_50363810.t1, Sp34_50363820.t1, Sp34_50364200.t1","KAF1753781.1, KAF1759777.1, KAF1771745.1"
OG0000609,"JU1373.g1166.t1, JU1373.g11939.t1, JU1373.g11940.t1","NIC58.g3347.t1, NIC58.g3348.t1",CBG26982,"","","KAF1750178.1, KAF1750179.1, KAF1754258.1, KAF1754428.1, KAF1754429.1, KAF1754430.1, KAF1754431.1, KAF1754432.1, KAF1754433.1"
OG0000610,JU1373.g1244.t1,NIC58.g11081.t1,"CBG15697, CBG25815","chrII_pilon.g3321.1, chrII_pilon.g3576.1, chrII_pilon.g3583, chrIV_pilon.g9782.1, chrIV_pilon.g9785.1, chrI_pilon.g2778, chrV_pilon.g16993, chrV_pilon.g16995.1, chrV_pilon.g16996","","KAF1763541.1, KAF1763550.1"
OG0000611,"JU1373.g1423.t1, JU1373.g8241.t1, JU1373.g8243.t1","NIC58.g10899.t1, NIC58.g18955.t1, NIC58.g18957.t1","CBG11771, CBG20339, CBG20343, CBG23920","chrIII_pilon.g7176, chrIII_pilon.g9177","Sp34_30279710.t1, Sp34_30289100.t1",KAF1769914.1
OG0000612,"JU1373.g1595.t1, JU1373.g6923.t1","NIC58.g10724.t1, NIC58.g14524.t1","CBG22476, CBG25825",chrIII_pilon.g7210,Sp34_30320910.t1,"KAF1746530.1, KAF1746598.1, KAF1762983.1, KAF1762984.1, KAF1762985.1, KAF1762989.1, KAF1763031.1"
OG0000613,"JU1373.g1841.t1, JU1373.g1842.t1","NIC58.g10465.t1, NIC58.g10466.t1","CBG17481, CBG17482, CBG17483, CBG17484","chrIII_pilon.g7893, chrIII_pilon.g7894.1, chrIII_pilon.g7896","Sp34_30168910.t1, Sp34_30169010.t1","KAF1762505.1, KAF1762506.1"
OG0000614,"JU1373.g12297.t1, JU1373.g1884.t1","NIC58.g10422.t1, NIC58.g13447.t1, NIC58.g14537.t1","",chrIII_pilon.g7849,Sp34_30145800.t1,"KAF1746309.1, KAF1746347.1, KAF1762428.1, KAF1762429.1, KAF1762557.1, KAF1762605.1, KAF1762619.1, KAF1769171.1"
OG0000615,"JU1373.g20780.t1, JU1373.g2208.t1, JU1373.g2209.t1","NIC58.g7174.t1, NIC58.g7175.t1, NIC58.g9855.t1","CBG02728, CBG18416, CBG18418","chrII_pilon.g6267.1, chrII_pilon.g6272",Sp34_20243400.t1,"KAF1764246.1, KAF1764266.1, KAF1765249.1"
OG0000616,"JU1373.g10552.t1, JU1373.g12872.t1, JU1373.g13699.t1, JU1373.g17266.t1, JU1373.g2564.t1","NIC58.g14216.t1, NIC58.g14482.t1, NIC58.g17588.t1, NIC58.g19945.t1",CBG04221,chrI_pilon.g425,Sp34_10146000.t1,"KAF1745658.1, KAF1745661.1, KAF1762017.1"
OG0000617,JU1373.g2946.t1,NIC58.g2732.t1,"CBG19022, CBG19023, CBG19024, CBG19025","chrV_pilon.g14345, chrV_pilon.g14520, chrV_pilon.g14521, chrV_pilon.g14522, chrV_pilon.g14524.1, chrV_pilon.g14525",Sp34_40190900.t1,"KAF1751445.1, KAF1751446.1"
OG0000618,"JU1373.g12353.t1, JU1373.g15768.t1, JU1373.g18882.t1, JU1373.g3178.t1, JU1373.g3885.t1, JU1373.g4919.t1","NIC58.g12217.t1, NIC58.g13500.t1, NIC58.g13620.t1, NIC58.g5011.t1, NIC58.g5778.t1","","","","KAF1746426.1, KAF1746427.1, KAF1755170.1, KAF1766858.1"
OG0000619,"JU1373.g3487.t1, JU1373.g3488.t1, JU1373.g3489.t1","NIC58.g7755.t1, NIC58.g7756.t1, NIC58.g7757.t1, NIC58.g7758.t1",CBG13409,chrII_pilon.g4294.1,Sp34_20226310.t1,"KAF1763786.1, KAF1763787.1, KAF1763788.1, KAF1764456.1, KAF1764457.1"
OG0000620,JU1373.g3775.t1,NIC58.g14084.t1,"CBG13515, CBG13517",chrIV_pilon.g12119.1,"Sp34_40022500.t1, Sp34_40022700.t1, Sp34_40023200.t1, Sp34_40023500.t1, Sp34_40023800.t1, Sp34_40024000.t1, Sp34_40024300.t1, Sp34_40024800.t1, Sp34_40025000.t1",KAF1759847.1
OG0000621,"JU1373.g3932.t1, JU1373.g4911.t1, JU1373.g4912.t1, JU1373.g4913.t1, JU1373.g4915.t1, JU1373.g5126.t1","NIC58.g1167.t1, NIC58.g1169.t1, NIC58.g1170.t1, NIC58.g1171.t1, NIC58.g13920.t1, NIC58.g954.t1",CBG18170,"","","KAF1754004.1, KAF1769980.1"
OG0000622,JU1373.g4017.t1,NIC58.g18029.t1,"CBG04793, CBG18332, CBG25408, CBG25617","chrV_pilon.g16631.1, chrV_pilon.g16634.1, chrV_pilon.g16637.1","Sp34_10015100.t1, Sp34_10017400.t1, Sp34_20181200.t1, Sp34_40041200.t1","KAF1765280.1, KAF1771516.1"
OG0000623,"JU1373.g12149.t1, JU1373.g12643.t1, JU1373.g4731.t1","NIC58.g1355.t1, NIC58.g13788.t1, NIC58.g15583.t1, NIC58.g3138.t1","CBG11556, CBG18411, CBG18412, CBG21495",chrV_pilon.g16718,"","KAF1750286.1, KAF1762994.1, KAF1764275.1"
OG0000624,"JU1373.g4844.t1, JU1373.g4845.t1","NIC58.g1244.t1, NIC58.g1245.t1","CBG12148, CBG12149, CBG12150","chrV_pilon.g13370, chrV_pilon.g13372, chrV_pilon.g13373, chrV_pilon.g17170","Sp34_50092400.t1, Sp34_50093300.t1","KAF1752669.1, KAF1752670.1"
OG0000625,"JU1373.g12217.t1, JU1373.g12218.t1, JU1373.g4891.t1","NIC58.g1194.t1, NIC58.g3067.t1","CBG19379, CBG19380, CBG19381","chrV_pilon.g15349.1, chrV_pilon.g15350, chrV_pilon.g15351",Sp34_50257700.t1,"KAF1750381.1, KAF1750382.1, KAF1750383.1"
OG0000626,"JU1373.g12922.t1, JU1373.g5014.t1","NIC58.g1067.t1, NIC58.g1613.t1","CBG01683, CBG24747","chrIV_pilon.g10196.1, chrV_pilon.g13340.1, chrV_pilon.g13675, chrV_pilon.g14638, chrV_pilon.g14647.1",Sp34_40122500.t1,"KAF1752705.1, KAF1753936.1, KAF1758168.1"
OG0000627,"JU1373.g5022.t1, JU1373.g5023.t1, JU1373.g5875.t1, JU1373.g5876.t1","NIC58.g1056.t1, NIC58.g1057.t1, NIC58.g204.t1, NIC58.g205.t1, NIC58.g206.t1, NIC58.g207.t1","CBG24209, CBG24210, CBG26749",chrV_pilon.g13076,"",KAF1754178.1
OG0000628,"JU1373.g19026.t1, JU1373.g5038.t1","NIC58.g1042.t1, NIC58.g12072.t1","CBG05524, CBG05525, CBG26416","chrIV_pilon.g10549, chrIV_pilon.g10550.1","Sp34_40160120.t1, Sp34_40160300.t1, Sp34_40160400.t1, Sp34_40160500.t1, Sp34_40160600.t1",KAF1757189.1
OG0000629,"JU1373.g5270.t1, JU1373.g5271.t1, JU1373.g5272.t1","NIC58.g811.t1, NIC58.g813.t1, NIC58.g814.t1","CBG18515, CBG18520, CBG18524, CBG18525, CBG26923",chrV_pilon.g15070,Sp34_50120400.t1,"KAF1752362.1, KAF1752363.1"
OG0000630,"JU1373.g17276.t1, JU1373.g5481.t1","NIC58.g19935.t1, NIC58.g595.t1","CBG04231, CBG05141, CBG11423","chrI_pilon.g408, chrV_pilon.g16380, chrV_pilon.g16381, chrV_pilon.g16957.1","Sp34_10144700.t1, Sp34_20280800.t1","KAF1752148.1, KAF1769048.1"
OG0000631,"JU1373.g12809.t1, JU1373.g12940.t1, JU1373.g5566.t1","NIC58.g14364.t1, NIC58.g1631.t1, NIC58.g513.t1","CBG00904, CBG16098, CBG16129, CBG17887, CBG21165",chrV_pilon.g13164,"","KAF1752557.1, KAF1752558.1, KAF1752588.1"
OG0000632,"JU1373.g15858.t1, JU1373.g7088.t1, JU1373.g7168.t1, JU1373.g7351.t1, JU1373.g7352.t1, JU1373.g7353.t1","NIC58.g14707.t1, NIC58.g14793.t1, NIC58.g14975.t1, NIC58.g14976.t1, NIC58.g14977.t1, NIC58.g5689.t1","",chrX_pilon.g20867,"Sp34_10029300.t1, Sp34_20027700.t1",""
OG0000633,"JU1373.g14230.t1, JU1373.g7103.t1","NIC58.g14722.t1, NIC58.g8737.t1","CBG03563, CBG10243, CBG15138, CBG20414, CBG25779",chrIII_pilon.g9221,Sp34_30007900.t1,"KAF1746229.1, KAF1746630.1, KAF1760544.1, KAF1762773.1"
OG0000634,JU1373.g7544.t1,NIC58.g15165.t1,CBG01943,"chrIV_pilon.g9970.1, chrV_pilon.g13454.1, chrV_pilon.g13455, chrV_pilon.g13462.1, chrV_pilon.g13688, chrV_pilon.g13692, chrV_pilon.g13712, chrV_pilon.g13718, chrV_pilon.g13739.1, chrX_pilon.g19832.1",Sp34_X0063500.t1,KAF1747048.1
OG0000635,"JU1373.g8117.t1, JU1373.g8119.t1","NIC58.g18827.t1, NIC58.g18829.t1",CBG22215,chrII_pilon.g3144,"Sp34_10102500.t1, Sp34_10103600.t1, Sp34_40022800.t1, Sp34_40143600.t1, Sp34_40143700.t1, Sp34_40143800.t1, Sp34_40143900.t1, Sp34_40144000.t1, Sp34_40144100.t1",""
OG0000636,"JU1373.g8322.t1, JU1373.g8347.t1","NIC58.g19040.t1, NIC58.g19061.t1","CBG03902, CBG08446","chrII_pilon.g3315.1, chrIV_pilon.g11168, chrV_pilon.g17153.1, chrV_pilon.g17244.1","Sp34_30221700.t1, Sp34_50398300.t1","KAF1769014.1, KAF1770228.1, KAF1770686.1"
OG0000637,"JU1373.g15328.t1, JU1373.g8378.t1","NIC58.g19092.t1, NIC58.g6224.t1","CBG02430, CBG04011","chrII_pilon.g4153, chrII_pilon.g6473.1, chrIV_pilon.g12131","Sp34_20065400.t1, Sp34_30309800.t1, Sp34_30313000.t1, Sp34_40133300.t1, Sp34_40135300.t1",KAF1770843.1
OG0000638,"JU1373.g8430.t1, JU1373.g8431.t1, JU1373.g8432.t1","NIC58.g19144.t1, NIC58.g19145.t1","CBG12895, CBG12897, CBG27313","chrIV_pilon.g11618.1, chrIV_pilon.g11620, chrIV_pilon.g11621","Sp34_40083500.t1, Sp34_40083600.t1","KAF1770151.1, KAF1770152.1"
OG0000639,JU1373.g8691.t1,NIC58.g19399.t1,"CBG10451, CBG10452, CBG10453, CBG10454, CBG10455, CBG12559",chrI_pilon.g1097,Sp34_10021400.t1,"KAF1753415.1, KAF1753416.1, KAF1753417.1, KAF1768661.1, KAF1770873.1"
OG0000640,"JU1373.g16458.t1, JU1373.g9993.t1, JU1373.g9994.t1, JU1373.g9996.t1","NIC58.g17020.t1, NIC58.g17021.t1, NIC58.g5070.t1","","chrX_pilon.g20413, chrX_pilon.g20582",Sp34_X0149000.t1,"KAF1749000.1, KAF1754514.1, KAF1754649.1, KAF1756003.1, KAF1756005.1"
OG0000641,JU1373.g10342.t1,NIC58.g17367.t1,"CBG01867, CBG02127, CBG07471, CBG07472, CBG07474, CBG07475, CBG07476, CBG07477, CBG15828",chrX_pilon.g20594,"Sp34_X0102400.t1, Sp34_X0147400.t1",KAF1749221.1
OG0000642,"JU1373.g10525.t1, JU1373.g10526.t1, JU1373.g12771.t1, JU1373.g12772.t1","NIC58.g14329.t1, NIC58.g14330.t1, NIC58.g17564.t1",CBG23672,"chrX_pilon.g20174, chrX_pilon.g20415",Sp34_X0109200.t1,"KAF1746449.1, KAF1749420.1, KAF1749424.1, KAF1749651.1"
OG0000643,"JU1373.g10891.t1, JU1373.g12770.t1, JU1373.g16780.t1, JU1373.g16781.t1","NIC58.g17949.t1, NIC58.g20348.t1, NIC58.g21208.t1, NIC58.g8244.t1","","","Sp34_30235500.t1, Sp34_30235600.t1","KAF1746251.1, KAF1759916.1, KAF1759965.1, KAF1760014.1, KAF1771784.1"
OG0000644,"JU1373.g11880.t1, JU1373.g12078.t1, JU1373.g12079.t1","NIC58.g20193.t1, NIC58.g3207.t1, NIC58.g3208.t1","CBG03898, CBG04537, CBG06559","chrI_pilon.g302.1, chrV_pilon.g16625, chrV_pilon.g17096","","KAF1750874.1, KAF1750875.1, KAF1768995.1"
OG0000645,JU1373.g12340.t1,NIC58.g13488.t1,"","chrIV_pilon.g10276, chrIV_pilon.g11053, chrIV_pilon.g11054, chrIV_pilon.g11055.1, chrIV_pilon.g11056, chrIV_pilon.g11058, chrIV_pilon.g11059, chrIV_pilon.g11069.1, chrIV_pilon.g11076, chrIV_pilon.g11109.1","","KAF1759622.1, KAF1759626.1, KAF1769263.1"
OG0000646,"JU1373.g12612.t1, JU1373.g12620.t1","NIC58.g13757.t1, NIC58.g13765.t1, NIC58.g18569.t1","CBG15215, CBG26121","","Sp34_20134200.t1, Sp34_40108300.t1, Sp34_40338300.t1, Sp34_X0036400.t1, Sp34_X0038220.t1, Sp34_X0205200.t1, Sp34_X0247100.t1",KAF1749078.1
OG0000647,"JU1373.g12912.t1, JU1373.g12913.t1","NIC58.g1603.t1, NIC58.g1604.t1","CBG22412, CBG22413","chrV_pilon.g13750, chrV_pilon.g13751","Sp34_30337200.t1, Sp34_50067800.t1, Sp34_50068200.t1, Sp34_50068300.t1","KAF1752715.1, KAF1752716.1, KAF1752717.1"
OG0000648,"JU1373.g14216.t1, JU1373.g14217.t1, JU1373.g14218.t1","NIC58.g8724.t1, NIC58.g8725.t1","CBG03554, CBG03602",chrIII_pilon.g7643.1,"Sp34_30014700.t1, Sp34_40065900.t1","KAF1750511.1, KAF1750519.1, KAF1760472.1, KAF1760570.1, KAF1760572.1"
OG0000649,"JU1373.g14699.t1, JU1373.g18141.t1","NIC58.g12960.t1, NIC58.g12968.t1, NIC58.g9218.t1","CBG09853, CBG18101, CBG26434","chrII_pilon.g4618, chrII_pilon.g5227, chrIV_pilon.g10326, chrV_pilon.g14013, chrV_pilon.g14016.1",Sp34_50073400.t1,KAF1752562.1
OG0000650,"JU1373.g14895.t1, JU1373.g20336.t1","NIC58.g13395.t1, NIC58.g13403.t1","CBG21286, CBG26472","chrIV_pilon.g9534.1, chrIV_pilon.g9555, chrIV_pilon.g9557, chrIV_pilon.g9561","Sp34_40072500.t1, Sp34_40073510.t1","KAF1758639.1, KAF1758641.1, KAF1758649.1"
OG0000651,"JU1373.g14981.t1, JU1373.g14982.t1","NIC58.g6574.t1, NIC58.g6575.t1","CBG13099, CBG13100, CBG13102, CBG20876, CBG26150","chrII_pilon.g4969, chrII_pilon.g4970",Sp34_20260320.t1,"KAF1766102.1, KAF1766492.1, KAF1766494.1"
OG0000652,JU1373.g15242.t1,NIC58.g6314.t1,"CBG02554, CBG02555","chrII_pilon.g4659, chrII_pilon.g4660, chrII_pilon.g4661","Sp34_20122500.t1, Sp34_X0004000.t1","KAF1749504.1, KAF1762980.1, KAF1762982.1, KAF1764158.1, KAF1766205.1, KAF1766206.1"
OG0000653,JU1373.g15245.t1,"NIC58.g16869.t1, NIC58.g17830.t1, NIC58.g17852.t1, NIC58.g6311.t1","CBG02552, CBG26598","chrII_pilon.g4657, chrV_pilon.g17969, chrX_pilon.g19657",Sp34_20122300.t1,"KAF1745986.1, KAF1748747.1, KAF1763423.1, KAF1766203.1"
OG0000654,"JU1373.g16951.t1, JU1373.g16952.t1","NIC58.g7395.t1, NIC58.g7396.t1","CBG01033, CBG01034","chrII_pilon.g5591, chrII_pilon.g5592, chrII_pilon.g5593.1, chrII_pilon.g5594, chrII_pilon.g5595, chrII_pilon.g5597",Sp34_20181100.t1,"KAF1764835.1, KAF1764836.1"
OG0000655,JU1373.g17054.t1,NIC58.g7291.t1,"CBG05375, CBG05376, CBG05418","chrII_pilon.g4487, chrII_pilon.g4488","","KAF1764314.1, KAF1764319.1, KAF1764320.1, KAF1764321.1, KAF1764322.1, KAF1764323.1, KAF1764326.1, KAF1764509.1"
OG0000656,JU1373.g17507.t1,NIC58.g19707.t1,"CBG04099, CBG05788, CBG12202","chrIV_pilon.g10403, chrI_pilon.g2139, chrI_pilon.g400","Sp34_10143700.t1, Sp34_10346320.t1","KAF1757405.1, KAF1757406.1, KAF1769036.1, KAF1770481.1, KAF1770755.1"
OG0000657,JU1373.g19395.t1,"NIC58.g11699.t1, NIC58.g16497.t1, NIC58.g3418.t1","CBG00165, CBG02011, CBG02150, CBG05455, CBG08603, CBG09790, CBG12855, CBG24724, CBG25876","","","KAF1755290.1, KAF1766284.1"
OG0000658,"JU1373.g20521.t1, JU1373.g20596.t1","NIC58.g9597.t1, NIC58.g9673.t1","CBG09038, CBG18079, CBG18341","chrIV_pilon.g10349.1, chrIV_pilon.g10396.1, chrIV_pilon.g11005, chrI_pilon.g922","Sp34_30062400.t1, Sp34_30063210.t1","KAF1761775.1, KAF1762406.1"
OG0000659,"","","CBG00011, CBG00833, CBG02279, CBG06341, CBG06607, CBG07144, CBG07328, CBG12117, CBG15607, CBG16489, CBG22391, CBG24202, CBG24320, CBG24555, CBG25085","","",""
OG0000660,"","",CBG26928,"","","KAF1750243.1, KAF1750244.1, KAF1750245.1, KAF1758584.1, KAF1763075.1, KAF1764805.1, KAF1765334.1, KAF1768463.1, KAF1768467.1, KAF1768468.1, KAF1768469.1, KAF1768472.1, KAF1769365.1, KAF1771718.1"
OG0000661,"","","","chrII_pilon.g3148.1, chrII_pilon.g6046.1, chrI_pilon.g2201.1, chrV_pilon.g17149.1, chrV_pilon.g17310.1, chrV_pilon.g17316, chrV_pilon.g17318, chrV_pilon.g17333, chrV_pilon.g17334.1, chrV_pilon.g17411, chrV_pilon.g17412, chrV_pilon.g17449.1, chrV_pilon.g17634, chrV_pilon.g17635, chrV_pilon.g17654","",""
OG0000662,"","","","chrII_pilon.g3831, chrII_pilon.g3832, chrII_pilon.g3833, chrII_pilon.g3834, chrII_pilon.g3835, chrII_pilon.g3836, chrII_pilon.g3953, chrII_pilon.g4118.1, chrX_pilon.g20971, chrX_pilon.g20972.1, chrX_pilon.g20973, chrX_pilon.g20974, chrX_pilon.g20975.1",Sp34_20044630.t1,KAF1766805.1
OG0000663,"","","","chrIV_pilon.g12653.1, chrV_pilon.g17891","","KAF1749796.1, KAF1749797.1, KAF1753504.1, KAF1753946.1, KAF1755832.1, KAF1758535.1, KAF1759051.1, KAF1759595.1, KAF1760922.1, KAF1762891.1, KAF1762893.1, KAF1763679.1, KAF1767575.1"
OG0000664,"","","","chrV_pilon.g17251, chrV_pilon.g17252.1, chrV_pilon.g17253.1, chrV_pilon.g17254, chrV_pilon.g17271.1, chrV_pilon.g17272.1, chrV_pilon.g17273, chrV_pilon.g17274.1, chrV_pilon.g17275, chrV_pilon.g17276, chrV_pilon.g17277.1, chrV_pilon.g17278.1, chrV_pilon.g17279, chrV_pilon.g17280.1, chrV_pilon.g17281.1","",""
OG0000665,"","","","","Sp34_10022800.t1, Sp34_10163400.t1, Sp34_10194100.t1, Sp34_10196100.t1, Sp34_10199800.t1, Sp34_10208500.t1, Sp34_30117000.t1, Sp34_30138100.t1, Sp34_40241800.t1, Sp34_50057900.t1, Sp34_50141300.t1, Sp34_50189700.t1, Sp34_50207000.t1, Sp34_50319900.t1, Sp34_X0259700.t1",""
OG0000666,"","","","","Sp34_10033600.t1, Sp34_10215700.t1, Sp34_20008800.t1, Sp34_20066500.t1, Sp34_20083700.t1, Sp34_20174600.t1, Sp34_20270900.t1, Sp34_30067700.t1, Sp34_40011400.t1, Sp34_40021100.t1, Sp34_40029400.t1, Sp34_40195700.t1, Sp34_40244000.t1, Sp34_50052100.t1, Sp34_50360000.t1",""
OG0000667,"","","","","Sp34_10077500.t1, Sp34_10127700.t1, Sp34_10132020.t1, Sp34_10228500.t1, Sp34_10298100.t1, Sp34_20048800.t1, Sp34_20138400.t1, Sp34_30069000.t1, Sp34_30146800.t1, Sp34_30167300.t1, Sp34_30336000.t1, Sp34_40209800.t1, Sp34_40239300.t1, Sp34_50342100.t1, Sp34_50410500.t1",""
OG0000668,"","","","","Sp34_10167900.t1, Sp34_10168000.t1, Sp34_10168300.t1, Sp34_10176500.t1, Sp34_10176600.t1, Sp34_10177200.t1, Sp34_10177300.t1, Sp34_20109300.t1, Sp34_30156400.t1, Sp34_30160400.t1, Sp34_30160500.t1, Sp34_40152900.t1, Sp34_40153000.t1, Sp34_40179000.t1, Sp34_40179100.t1",""
OG0000669,"","","","","Sp34_10178300.t1, Sp34_20200700.t1, Sp34_30148000.t1, Sp34_30161600.t1, Sp34_40047800.t1, Sp34_40048300.t1, Sp34_40133800.t1, Sp34_40133900.t1, Sp34_50209700.t1, Sp34_50258320.t1, Sp34_50318200.t1, Sp34_50394300.t1, Sp34_50395200.t1, Sp34_X0119000.t1",KAF1760917.1
OG0000670,"","","","","Sp34_10196200.t1, Sp34_10197700.t1, Sp34_10203200.t1, Sp34_10203300.t1, Sp34_20229700.t1, Sp34_30042200.t1, Sp34_30191300.t1, Sp34_30191400.t1, Sp34_40202000.t1, Sp34_40233900.t1, Sp34_40334300.t1, Sp34_40334500.t1, Sp34_40334600.t1, Sp34_50189500.t1, Sp34_X0262800.t1",""
OG0000671,"","","","","Sp34_10336300.t1, Sp34_20048400.t1, Sp34_20049800.t1, Sp34_20050100.t1, Sp34_20050200.t1, Sp34_20050400.t1, Sp34_20050500.t1, Sp34_20050600.t1, Sp34_20050710.t1, Sp34_20050720.t1, Sp34_20053700.t1, Sp34_20088400.t1, Sp34_20088500.t1, Sp34_20088600.t1, Sp34_30212400.t1",""
OG0000672,"","","","","Sp34_20040000.t1, Sp34_20040100.t1, Sp34_20040300.t1, Sp34_20040400.t1, Sp34_20040600.t1, Sp34_20046110.t1, Sp34_20046400.t1, Sp34_20046500.t1, Sp34_20097500.t1, Sp34_20097830.t1, Sp34_20172800.t1, Sp34_20175300.t1, Sp34_20175700.t1, Sp34_20175800.t1, Sp34_40264000.t1",""
OG0000673,"","","","","Sp34_40043700.t1, Sp34_40043800.t1, Sp34_40044200.t1, Sp34_40044510.t1, Sp34_40062000.t1, Sp34_40062300.t1, Sp34_40062700.t1, Sp34_40062800.t1, Sp34_40062900.t1, Sp34_40063000.t1, Sp34_40063100.t1, Sp34_40074600.t1, Sp34_40075400.t1, Sp34_50414300.t1, Sp34_50414400.t1",""
OG0000674,"","","","","","KAF1746283.1, KAF1746471.1, KAF1749503.1, KAF1763071.1, KAF1771066.1, KAF1771224.1, KAF1771401.1, KAF1771424.1, KAF1771429.1, KAF1771430.1, KAF1771431.1, KAF1771432.1, KAF1771433.1, KAF1771434.1, KAF1771487.1"
OG0000675,"","","","","","KAF1754884.1, KAF1754885.1, KAF1754892.1, KAF1754893.1, KAF1754894.1, KAF1754895.1, KAF1754896.1, KAF1754897.1, KAF1754898.1, KAF1754899.1, KAF1754900.1, KAF1754901.1, KAF1754902.1, KAF1754903.1, KAF1754904.1"
OG0000676,"","","","","","KAF1762977.1, KAF1763033.1, KAF1763083.1, KAF1763084.1, KAF1763085.1, KAF1763086.1, KAF1763087.1, KAF1763088.1, KAF1763089.1, KAF1763093.1, KAF1763094.1, KAF1763095.1, KAF1763097.1, KAF1763099.1, KAF1763100.1"
OG0000677,JU1373.g146.t1,NIC58.g4403.t1,"CBG20329, CBG20331, CBG20332","chrV_pilon.g17747, chrV_pilon.g17748, chrV_pilon.g17808, chrV_pilon.g17809, chrV_pilon.g17810, chrV_pilon.g17811, chrV_pilon.g17812",Sp34_50421200.t1,KAF1755022.1
OG0000678,"JU1373.g17384.t1, JU1373.g261.t1","NIC58.g19828.t1, NIC58.g4288.t1","CBG11987, CBG17800","chrI_pilon.g2443, chrI_pilon.g2674, chrI_pilon.g545, chrV_pilon.g14469.1, chrV_pilon.g14471",Sp34_10166400.t1,"KAF1754789.1, KAF1770347.1"
OG0000679,"JU1373.g4622.t1, JU1373.g4623.t1, JU1373.g958.t1","NIC58.g1459.t1, NIC58.g1460.t1, NIC58.g3564.t1, NIC58.g3565.t1, NIC58.g3566.t1","CBG06411, CBG08873",chrV_pilon.g16879.1,"","KAF1752993.1, KAF1752994.1, KAF1752995.1"
OG0000680,"JU1373.g1038.t1, JU1373.g4617.t1","NIC58.g1465.t1, NIC58.g3484.t1","CBG04944, CBG06579, CBG10388, CBG10390","chrV_pilon.g13238, chrV_pilon.g17299",Sp34_50045500.t1,"KAF1752455.1, KAF1753969.1, KAF1755332.1"
OG0000681,"JU1373.g1061.t1, JU1373.g1062.t1, JU1373.g13052.t1, JU1373.g13053.t1, JU1373.g13054.t1, JU1373.g13056.t1","NIC58.g1747.t1, NIC58.g1748.t1, NIC58.g1749.t1, NIC58.g3460.t1, NIC58.g3461.t1",CBG06732,"","","KAF1751185.1, KAF1752004.1"
OG0000682,JU1373.g1134.t1,NIC58.g3379.t1,"CBG04745, CBG04763","chrV_pilon.g16441, chrV_pilon.g16443, chrV_pilon.g16445, chrV_pilon.g16446.1, chrV_pilon.g16447.1, chrV_pilon.g16450.1","Sp34_50364800.t1, Sp34_50364910.t1, Sp34_50365210.t1",KAF1753774.1
OG0000683,"JU1373.g10820.t1, JU1373.g10821.t1, JU1373.g10822.t1, JU1373.g10825.t1, JU1373.g10831.t1, JU1373.g1806.t1","NIC58.g17868.t1, NIC58.g17869.t1, NIC58.g17870.t1, NIC58.g17873.t1, NIC58.g17878.t1","","chrIV_pilon.g10000, chrI_pilon.g2726.1, chrX_pilon.g20889","",""
OG0000684,"JU1373.g2091.t1, JU1373.g5473.t1","NIC58.g4582.t1, NIC58.g604.t1","CBG05546, CBG11431","chrV_pilon.g16375, chrV_pilon.g17622, chrV_pilon.g17624.1, chrV_pilon.g17958","Sp34_50096800.t1, Sp34_50426300.t1","KAF1752142.1, KAF1755416.1"
OG0000685,"JU1373.g2158.t1, JU1373.g2163.t1, JU1373.g2284.t1","NIC58.g7101.t1, NIC58.g7222.t1, NIC58.g7227.t1","CBG02815, CBG13368, CBG13371","chrII_pilon.g5642.1, chrII_pilon.g6336","Sp34_20207000.t1, Sp34_20322800.t1",KAF1765192.1
OG0000686,"JU1373.g15253.t1, JU1373.g2276.t1","NIC58.g6303.t1, NIC58.g7108.t1","CBG02807, CBG04541","chrIII_pilon.g8202.1, chrII_pilon.g5715, chrII_pilon.g5940, chrIV_pilon.g10965","Sp34_20120100.t1, Sp34_20321900.t1","KAF1761784.1, KAF1765318.1"
OG0000687,"JU1373.g10507.t1, JU1373.g10508.t1, JU1373.g10544.t1, JU1373.g12870.t1, JU1373.g12878.t1, JU1373.g13693.t1, JU1373.g13701.t1, JU1373.g2562.t1, JU1373.g2570.t1, JU1373.g6955.t1","NIC58.g14210.t1, NIC58.g14560.t1, NIC58.g17546.t1, NIC58.g17580.t1","","","",""
OG0000688,"JU1373.g3790.t1, JU1373.g3791.t1","NIC58.g14066.t1, NIC58.g14069.t1","CBG08417, CBG08418","chrIV_pilon.g9612.1, chrIV_pilon.g9626","Sp34_40043210.t1, Sp34_40043310.t1, Sp34_40043410.t1, Sp34_40044010.t1, Sp34_40044600.t1",KAF1759813.1
OG0000689,"JU1373.g11439.t1, JU1373.g4054.t1","NIC58.g18067.t1, NIC58.g20635.t1","CBG06545, CBG06546, CBG17823, CBG17833, CBG17899, CBG18543, CBG24865",chrV_pilon.g13839.1,"","KAF1769615.1, KAF1769713.1"
OG0000690,"JU1373.g4107.t1, JU1373.g4113.t1","NIC58.g18119.t1, NIC58.g18122.t1, NIC58.g18125.t1, NIC58.g18126.t1, NIC58.g18127.t1",CBG25796,"chrI_pilon.g1805, chrI_pilon.g1806, chrI_pilon.g2616",Sp34_20009800.t1,"KAF1767829.1, KAF1767830.1"
OG0000691,"JU1373.g14022.t1, JU1373.g16129.t1, JU1373.g18955.t1, JU1373.g4246.t1, JU1373.g5677.t1, JU1373.g6961.t1","NIC58.g12136.t1, NIC58.g13521.t1, NIC58.g13522.t1, NIC58.g8310.t1",CBG05440,chrIV_pilon.g10626.1,Sp34_40168200.t1,KAF1757245.1
OG0000692,"JU1373.g4283.t1, JU1373.g8406.t1, JU1373.g8513.t1, JU1373.g8514.t1","NIC58.g18310.t1, NIC58.g19120.t1, NIC58.g19222.t1","CBG19777, CBG20268",chrI_pilon.g2763,Sp34_10013400.t1,"KAF1770167.1, KAF1771053.1, KAF1771776.1"
OG0000693,"JU1373.g17959.t1, JU1373.g4356.t1","NIC58.g13142.t1, NIC58.g18387.t1","CBG08760, CBG17666, CBG19822","chrIV_pilon.g10912, chrIV_pilon.g11946","Sp34_10009700.t1, Sp34_10010100.t1, Sp34_40099200.t1","KAF1758393.1, KAF1771743.1"
OG0000694,"JU1373.g4567.t1, JU1373.g5971.t1, JU1373.g5972.t1","NIC58.g107.t1, NIC58.g108.t1, NIC58.g1518.t1, NIC58.g3152.t1","CBG08785, CBG11565","chrV_pilon.g14046, chrV_pilon.g16698","","KAF1750799.1, KAF1752738.1, KAF1752740.1"
OG0000695,"JU1373.g4613.t1, JU1373.g4614.t1","NIC58.g1468.t1, NIC58.g1469.t1, NIC58.g515.t1",CBG11443,"chrV_pilon.g13239.1, chrV_pilon.g13240.1, chrV_pilon.g13241.1, chrV_pilon.g13630.1, chrV_pilon.g13651, chrV_pilon.g16362.1","","KAF1752460.1, KAF1752461.1"
OG0000696,"JU1373.g4794.t1, JU1373.g4795.t1, JU1373.g5125.t1","NIC58.g1292.t1, NIC58.g1293.t1, NIC58.g955.t1","CBG06500, CBG23760","chrV_pilon.g13846.1, chrV_pilon.g13847, chrV_pilon.g13848",Sp34_50033300.t1,"KAF1754051.1, KAF1754052.1"
OG0000697,JU1373.g4949.t1,"NIC58.g1135.t1, NIC58.g1139.t1",CBG01361,"chrV_pilon.g12998.1, chrV_pilon.g13000, chrV_pilon.g13001.1, chrV_pilon.g13023.1, chrV_pilon.g13559, chrV_pilon.g13590.1","Sp34_50016010.t1, Sp34_50016110.t1","KAF1753532.1, KAF1753534.1"
OG0000698,"JU1373.g5043.t1, JU1373.g5188.t1","NIC58.g1037.t1, NIC58.g895.t1","CBG06375, CBG06376, CBG06377","chrV_pilon.g13138, chrV_pilon.g13141, chrV_pilon.g13142",Sp34_50003600.t1,"KAF1752576.1, KAF1752577.1, KAF1752578.1"
OG0000699,"JU1373.g14661.t1, JU1373.g5147.t1, JU1373.g9259.t1","NIC58.g16245.t1, NIC58.g9180.t1, NIC58.g9189.t1, NIC58.g933.t1","CBG05181, CBG05186, CBG06246, CBG25366",chrI_pilon.g338.1,"Sp34_10001200.t1, Sp34_10171600.t1",""
OG0000700,"JU1373.g13646.t1, JU1373.g5254.t1","NIC58.g2341.t1, NIC58.g826.t1","CBG01211, CBG09620, CBG27010","chrV_pilon.g15508.1, chrV_pilon.g15509, chrV_pilon.g16103.1",Sp34_50180100.t1,"KAF1749841.1, KAF1749842.1, KAF1751858.1"
OG0000701,JU1373.g5401.t1,NIC58.g680.t1,"","chrII_pilon.g3260.1, chrI_pilon.g11, chrV_pilon.g13510.1, chrV_pilon.g13512.1, chrV_pilon.g13515.1, chrV_pilon.g17971, chrV_pilon.g17976.1, chrV_pilon.g18003, chrV_pilon.g18004.1, chrV_pilon.g18005, chrV_pilon.g18006",Sp34_20113100.t1,""
OG0000702,"JU1373.g15642.t1, JU1373.g5468.t1","NIC58.g5905.t1, NIC58.g610.t1","CBG02273, CBG18169","chrIII_pilon.g9295, chrII_pilon.g4364, chrV_pilon.g14240","Sp34_20086400.t1, Sp34_50102430.t1","KAF1752189.1, KAF1752202.1, KAF1765951.1"
OG0000703,"JU1373.g20095.t1, JU1373.g5520.t1, JU1373.g5521.t1, JU1373.g7903.t1, JU1373.g7904.t1, JU1373.g7905.t1, JU1373.g7906.t1, JU1373.g7915.t1","NIC58.g18608.t1, NIC58.g18609.t1, NIC58.g18615.t1, NIC58.g557.t1, NIC58.g558.t1","",chrII_pilon.g5742,"",""
OG0000704,"JU1373.g5760.t1, JU1373.g5770.t1","NIC58.g318.t1, NIC58.g327.t1","CBG06514, CBG06525","chrI_pilon.g2975.1, chrV_pilon.g13277","Sp34_50040600.t1, Sp34_50040910.t1, Sp34_50390010.t1, Sp34_X0001810.t1","KAF1753734.1, KAF1753735.1"
OG0000705,"JU1373.g11215.t1, JU1373.g11218.t1, JU1373.g6903.t1","NIC58.g10359.t1, NIC58.g17641.t1, NIC58.g20871.t1, NIC58.g20874.t1",CBG03703,chrI_pilon.g1880,"Sp34_10182700.t1, Sp34_10183000.t1","KAF1749176.1, KAF1749177.1, KAF1768746.1"
OG0000706,"JU1373.g15879.t1, JU1373.g19507.t1, JU1373.g7061.t1","NIC58.g11582.t1, NIC58.g14678.t1, NIC58.g5667.t1",CBG20133,"chrII_pilon.g3694, chrI_pilon.g2592, chrX_pilon.g20525","Sp34_20024710.t1, Sp34_X0111300.t1","KAF1749452.1, KAF1762877.1"
OG0000707,"JU1373.g13926.t1, JU1373.g7161.t1","NIC58.g14783.t1, NIC58.g15106.t1, NIC58.g8436.t1","CBG09051, CBG09080, CBG09091, CBG15343",chrIII_pilon.g8457,"Sp34_30273800.t1, Sp34_30274000.t1, Sp34_30274300.t1",KAF1760341.1
OG0000708,"JU1373.g7194.t1, JU1373.g7719.t1, JU1373.g7720.t1","NIC58.g14818.t1, NIC58.g15344.t1","CBG17534, CBG17535, CBG17536, CBG27553","chrIII_pilon.g6718.1, chrX_pilon.g19985, chrX_pilon.g19986.1",Sp34_X0079800.t1,KAF1747225.1
OG0000709,"JU1373.g7368.t1, JU1373.g7369.t1","NIC58.g14992.t1, NIC58.g14993.t1","CBG16080, CBG16081","chrIV_pilon.g9838, chrX_pilon.g19764, chrX_pilon.g19765","Sp34_X0056700.t1, Sp34_X0056800.t1, Sp34_X0056900.t1","KAF1746867.1, KAF1746868.1"
OG0000710,"JU1373.g19168.t1, JU1373.g7393.t1","NIC58.g11928.t1, NIC58.g15017.t1","CBG05741, CBG16012, CBG20044","chrIV_pilon.g11354.1, chrX_pilon.g19786","Sp34_40341100.t1, Sp34_X0059100.t1","KAF1746891.1, KAF1752303.1, KAF1769375.1"
OG0000711,"JU1373.g8016.t1, JU1373.g8017.t1, JU1373.g8020.t1","NIC58.g18715.t1, NIC58.g18718.t1, NIC58.g18719.t1",CBG15804,"chrI_pilon.g2323, chrI_pilon.g2324, chrI_pilon.g2325, chrI_pilon.g2686, chrV_pilon.g13725",Sp34_10045600.t1,KAF1771415.1
OG0000712,JU1373.g8348.t1,NIC58.g19062.t1,"CBG04867, CBG08460","chrIV_pilon.g10178, chrIV_pilon.g10179, chrIV_pilon.g11929, chrIV_pilon.g12351, chrI_pilon.g2152","Sp34_20133600.t1, Sp34_50383700.t1, Sp34_50383800.t1","KAF1753187.1, KAF1770221.1"
OG0000713,"JU1373.g9157.t1, JU1373.g9158.t1, JU1373.g9159.t1, JU1373.g9160.t1, JU1373.g9161.t1, JU1373.g9162.t1, JU1373.g9163.t1","NIC58.g16140.t1, NIC58.g16141.t1, NIC58.g16142.t1, NIC58.g16143.t1, NIC58.g16144.t1, NIC58.g16145.t1, NIC58.g16146.t1","","","",""
OG0000714,"JU1373.g9254.t1, JU1373.g9256.t1, JU1373.g9261.t1","NIC58.g16240.t1, NIC58.g16242.t1, NIC58.g16247.t1",CBG26403,"","Sp34_10332000.t1, Sp34_20115500.t1, Sp34_20280900.t1, Sp34_30253300.t1, Sp34_40309800.t1, Sp34_50269900.t1",KAF1767968.1
OG0000715,"JU1373.g9398.t1, JU1373.g9399.t1","NIC58.g16389.t1, NIC58.g16390.t1","CBG11016, CBG11017","chrX_pilon.g19382.1, chrX_pilon.g19383.1, chrX_pilon.g19384, chrX_pilon.g19385.1","Sp34_X0202600.t1, Sp34_X0202800.t1","KAF1748279.1, KAF1748280.1"
OG0000716,"JU1373.g10246.t1, JU1373.g10247.t1, JU1373.g10253.t1, JU1373.g15476.t1","NIC58.g17268.t1, NIC58.g17269.t1, NIC58.g17275.t1","CBG05310, CBG07282, CBG25501",chrX_pilon.g20225,Sp34_X0152300.t1,"KAF1748963.1, KAF1748971.1"
OG0000717,"JU1373.g10597.t1, JU1373.g16249.t1, JU1373.g16254.t1, JU1373.g16255.t1, JU1373.g16256.t1","NIC58.g5301.t1, NIC58.g5302.t1, NIC58.g5303.t1, NIC58.g5304.t1, NIC58.g5309.t1",CBG21364,chrII_pilon.g4041,"","KAF1746564.1, KAF1767008.1"
OG0000718,"JU1373.g11562.t1, JU1373.g11600.t1","NIC58.g20475.t1, NIC58.g20516.t1","CBG22229, CBG22299","chrII_pilon.g3202.1, chrI_pilon.g219, chrI_pilon.g758.1","Sp34_10307800.t1, Sp34_10312200.t1, Sp34_50380500.t1, Sp34_50381410.t1",KAF1769417.1
OG0000719,"JU1373.g11686.t1, JU1373.g11705.t1, JU1373.g11923.t1","NIC58.g20151.t1, NIC58.g20369.t1, NIC58.g20388.t1","CBG02238, CBG11894, CBG14892","chrI_pilon.g950, chrI_pilon.g960",Sp34_10299300.t1,"KAF1769471.1, KAF1769481.1"
OG0000720,"JU1373.g11895.t1, JU1373.g17622.t1, JU1373.g18389.t1","NIC58.g12710.t1, NIC58.g19591.t1, NIC58.g20179.t1","CBG03358, CBG12450","chrII_pilon.g4750, chrI_pilon.g1749, chrI_pilon.g1988",Sp34_10114410.t1,"KAF1757866.1, KAF1770627.1"
OG0000721,"JU1373.g12035.t1, JU1373.g12036.t1","NIC58.g3252.t1, NIC58.g3253.t1","CBG04601, CBG04602, CBG04603","chrV_pilon.g16537, chrV_pilon.g16538, chrV_pilon.g16539.1, chrV_pilon.g16541",Sp34_50354800.t1,"KAF1750945.1, KAF1750946.1"
OG0000722,"JU1373.g12241.t1, JU1373.g19844.t1","NIC58.g11213.t1, NIC58.g3044.t1","CBG00452, CBG19355, CBG19356","chrIV_pilon.g12860, chrV_pilon.g14721, chrV_pilon.g15319, chrV_pilon.g15320","","KAF1750421.1, KAF1750422.1, KAF1755589.1"
OG0000723,JU1373.g12290.t1,NIC58.g13440.t1,"CBG18486, CBG18487, CBG18488","chrIV_pilon.g11084, chrIV_pilon.g11085","Sp34_40066800.t1, Sp34_40066900.t1","KAF1758887.1, KAF1758892.1, KAF1758895.1, KAF1758896.1, KAF1758898.1"
OG0000724,JU1373.g12484.t1,NIC58.g13639.t1,"",chrI_pilon.g1037.1,"Sp34_10250700.t1, Sp34_10286600.t1, Sp34_20073500.t1, Sp34_20100300.t1, Sp34_30214200.t1, Sp34_30235800.t1","KAF1753429.1, KAF1755923.1, KAF1757365.1, KAF1763237.1, KAF1765594.1"
OG0000725,"JU1373.g13170.t1, JU1373.g13174.t1","NIC58.g1860.t1, NIC58.g1864.t1","CBG06357, CBG06403, CBG06405, CBG15895, CBG23470, CBG27031",chrV_pilon.g17137,"","KAF1750480.1, KAF1751734.1, KAF1751735.1"
OG0000726,JU1373.g13780.t1,NIC58.g8284.t1,"CBG06920, CBG06921","chrIII_pilon.g8152.1, chrV_pilon.g13933, chrV_pilon.g14437, chrV_pilon.g14711, chrV_pilon.g18141",Sp34_30024200.t1,"KAF1747507.1, KAF1761089.1, KAF1761094.1, KAF1761095.1"
OG0000727,JU1373.g14201.t1,NIC58.g8709.t1,"CBG08727, CBG22248","chrIII_pilon.g9421.1, chrIII_pilon.g9424, chrIII_pilon.g9426.1, chrIII_pilon.g9429.1, chrII_pilon.g6555, chrI_pilon.g1641.1",Sp34_10300800.t1,"KAF1768227.1, KAF1769449.1, KAF1769450.1"
OG0000728,"JU1373.g14504.t1, JU1373.g14856.t1",NIC58.g9025.t1,"CBG10041, CBG13306, CBG17956, CBG18048","chrIII_pilon.g8672, chrIII_pilon.g8750.1, chrIV_pilon.g11496, chrIV_pilon.g12833",Sp34_30074500.t1,"KAF1761127.1, KAF1761219.1"
OG0000729,"JU1373.g14676.t1, JU1373.g14870.t1","NIC58.g9195.t1, NIC58.g9398.t1","CBG05371, CBG13187, CBG24681","chrIV_pilon.g10351, chrIV_pilon.g10394.1, chrIV_pilon.g10688.1","Sp34_40174300.t1, Sp34_50129410.t1","KAF1757301.1, KAF1770216.1"
OG0000730,"JU1373.g14788.t1, JU1373.g17299.t1","NIC58.g19912.t1, NIC58.g9313.t1","CBG04120, CBG09233","chrIII_pilon.g8308.1, chrIV_pilon.g10839, chrI_pilon.g387","Sp34_10140400.t1, Sp34_30211700.t1, Sp34_30227520.t1","KAF1761488.1, KAF1770262.1"
OG0000731,JU1373.g15107.t1,NIC58.g6449.t1,"CBG04330, CBG26660","chrII_pilon.g4822, chrI_pilon.g2567, chrI_pilon.g2568, chrI_pilon.g2571, chrI_pilon.g2572, chrI_pilon.g2573, chrI_pilon.g2574.1, chrI_pilon.g2575, chrI_pilon.g2576","",KAF1766352.1
OG0000732,JU1373.g15738.t1,NIC58.g5808.t1,"CBG20688, CBG20689","chrII_pilon.g6416, chrII_pilon.g6417, chrII_pilon.g6418, chrV_pilon.g13707, chrV_pilon.g13708, chrV_pilon.g13731.1, chrV_pilon.g13732.1, chrV_pilon.g13741",Sp34_20074900.t1,KAF1765870.1
OG0000733,JU1373.g16268.t1,NIC58.g5289.t1,CBG17751,"chrII_pilon.g3859, chrII_pilon.g3860.1, chrII_pilon.g3861, chrII_pilon.g4028.1, chrII_pilon.g4029.1, chrII_pilon.g4030, chrII_pilon.g4031, chrII_pilon.g4032.1, chrII_pilon.g4033, chrV_pilon.g17182","",KAF1766996.1
OG0000734,JU1373.g16357.t1,NIC58.g5174.t1,"","chrII_pilon.g3714.1, chrII_pilon.g3715.1","Sp34_20035200.t1, Sp34_20047500.t1, Sp34_20047600.t1, Sp34_20049700.t1, Sp34_20050000.t1, Sp34_20111400.t1, Sp34_20111600.t1, Sp34_20111710.t1, Sp34_20111720.t1",KAF1766935.1
OG0000735,"JU1373.g16429.t1, JU1373.g16430.t1","NIC58.g5101.t1, NIC58.g5102.t1","CBG19612, CBG19614","chrII_pilon.g3830, chrV_pilon.g14663.1, chrV_pilon.g14664, chrV_pilon.g16723, chrV_pilon.g17179.1, chrV_pilon.g17180","","KAF1766807.1, KAF1766808.1"
OG0000736,"JU1373.g16439.t1, JU1373.g16440.t1","NIC58.g5090.t1, NIC58.g5091.t1, NIC58.g5092.t1","CBG19613, CBG19631","chrII_pilon.g3829, chrII_pilon.g3849, chrII_pilon.g3850","Sp34_20045110.t1, Sp34_20045120.t1","KAF1766797.1, KAF1766809.1"
OG0000737,JU1373.g16447.t1,NIC58.g5084.t1,CBG19636,"chrIII_pilon.g7559, chrX_pilon.g20410, chrX_pilon.g20411.1",Sp34_10238220.t1,"KAF1746197.1, KAF1746602.1, KAF1754753.1, KAF1755661.1, KAF1755808.1, KAF1756621.1, KAF1766792.1"
OG0000738,"JU1373.g16911.t1, JU1373.g16913.t1",NIC58.g7433.t1,"CBG01013, CBG01014, CBG02257","chrII_pilon.g5544, chrI_pilon.g1588","Sp34_20177900.t1, Sp34_20178700.t1, Sp34_30052700.t1","KAF1764861.1, KAF1764862.1, KAF1770594.1"
OG0000739,JU1373.g16937.t1,NIC58.g7411.t1,"CBG01020, CBG01022","chrII_pilon.g3150, chrII_pilon.g5603, chrII_pilon.g5604",Sp34_20178900.t1,"KAF1764846.1, KAF1764847.1, KAF1764848.1, KAF1764849.1, KAF1764850.1, KAF1764852.1"
OG0000740,JU1373.g18187.t1,NIC58.g12915.t1,"CBG04922, CBG14696, CBG14697, CBG14797, CBG14798, CBG17074, CBG17075, CBG17083, CBG17085, CBG17087, CBG27273","",Sp34_X0238410.t1,""
OG0000741,JU1373.g18254.t1,NIC58.g12852.t1,"CBG06414, CBG24378","chrIV_pilon.g12167.1, chrIV_pilon.g12168.1, chrIV_pilon.g12169","Sp34_40149600.t1, Sp34_40150010.t1, Sp34_40150600.t1, Sp34_40150700.t1, Sp34_40150900.t1, Sp34_40151010.t1",KAF1758006.1
OG0000742,JU1373.g18256.t1,"NIC58.g12849.t1, NIC58.g12850.t1",CBG13378,"chrIV_pilon.g12155.1, chrIV_pilon.g12156, chrIV_pilon.g12157, chrIV_pilon.g12158, chrIV_pilon.g12159, chrV_pilon.g17858",Sp34_X0027700.t1,"KAF1758004.1, KAF1759223.1, KAF1765201.1"
OG0000743,"JU1373.g18421.t1, JU1373.g18422.t1","NIC58.g12677.t1, NIC58.g12678.t1","CBG03321, CBG03322, CBG11083","chrIV_pilon.g12060, chrIV_pilon.g12061, chrV_pilon.g17282","Sp34_40242600.t1, Sp34_40242700.t1","KAF1757836.1, KAF1758894.1"
OG0000744,"JU1373.g18560.t1, JU1373.g18561.t1","NIC58.g12540.t1, NIC58.g12541.t1","CBG06111, CBG06112, CBG06114","chrIV_pilon.g11043, chrIV_pilon.g11892, chrIV_pilon.g11893, chrIV_pilon.g11894",Sp34_10039500.t1,"KAF1757683.1, KAF1757684.1"
OG0000745,JU1373.g18924.t1,NIC58.g12175.t1,"CBG05405, CBG26940","chrII_pilon.g3782.1, chrII_pilon.g3783.1, chrV_pilon.g14767.1, chrV_pilon.g14768.1, chrV_pilon.g14769.1","Sp34_20026700.t1, Sp34_40066600.t1","KAF1757276.1, KAF1766985.1, KAF1766986.1"
OG0000746,"JU1373.g19002.t1, JU1373.g19003.t1","NIC58.g12095.t1, NIC58.g12096.t1","CBG05493, CBG05494, CBG24542","chrIV_pilon.g10572, chrIV_pilon.g10573, chrIV_pilon.g10574, chrV_pilon.g17155",Sp34_50386300.t1,"KAF1757212.1, KAF1759495.1"
OG0000747,"JU1373.g19307.t1, JU1373.g19308.t1","NIC58.g11792.t1, NIC58.g11793.t1","CBG21793, CBG21794","chrIV_pilon.g11248.1, chrIV_pilon.g11250, chrV_pilon.g17970.1","Sp34_30189610.t1, Sp34_30191100.t1, Sp34_30192300.t1, Sp34_40353810.t1",KAF1756864.1
OG0000748,"JU1373.g19651.t1, JU1373.g19777.t1","NIC58.g11287.t1, NIC58.g11423.t1","CBG12672, CBG13849","chrIV_pilon.g12337, chrIV_pilon.g12371, chrIV_pilon.g12654, chrV_pilon.g15998, chrV_pilon.g16002",Sp34_40272200.t1,"KAF1752292.1, KAF1771018.1"
OG0000749,JU1373.g19791.t1,"NIC58.g11271.t1, NIC58.g11272.t1","CBG13801, CBG13802","chrIV_pilon.g12669.1, chrIV_pilon.g12697","Sp34_40197910.t1, Sp34_40197930.t1, Sp34_40198010.t1","KAF1755741.1, KAF1755750.1, KAF1755751.1, KAF1756032.1"
OG0000750,"JU1373.g19803.t1, JU1373.g19804.t1","NIC58.g11258.t1, NIC58.g11259.t1","CBG00342, CBG00344","chrIV_pilon.g12666, chrIV_pilon.g12670.1, chrIV_pilon.g12677, chrIV_pilon.g12695","Sp34_40201310.t1, Sp34_40201400.t1","KAF1755690.1, KAF1755875.1"
OG0000751,JU1373.g20097.t1,NIC58.g6865.t1,"CBG03092, CBG03094, CBG03097, CBG15363, CBG15364, CBG15365, CBG15368, CBG19659, CBG25564","chrIII_pilon.g8942.1, chrII_pilon.g5745.1","",KAF1765574.1
OG0000752,"JU1373.g20241.t1, JU1373.g20329.t1","NIC58.g14206.t1, NIC58.g14247.t1, NIC58.g14354.t1, NIC58.g14409.t1, NIC58.g14460.t1, NIC58.g17612.t1, NIC58.g17619.t1, NIC58.g5407.t1, NIC58.g8915.t1","",chrIII_pilon.g8792,"","KAF1746104.1, KAF1762908.1"
OG0000753,"JU1373.g20630.t1, JU1373.g20688.t1","NIC58.g9706.t1, NIC58.g9767.t1","CBG12783, CBG12784, CBG18078, CBG18179","chrIV_pilon.g10321, chrIV_pilon.g10379.1, chrIV_pilon.g10381.1, chrI_pilon.g1218, chrI_pilon.g1832",Sp34_30065000.t1,""
OG0000754,"",NIC58.g5573.t1,"","chrIV_pilon.g10140.1, chrIV_pilon.g9888.1, chrIV_pilon.g9943.1, chrI_pilon.g276, chrI_pilon.g42, chrV_pilon.g15618, chrV_pilon.g16454.1, chrV_pilon.g17477.1, chrV_pilon.g17511.1, chrV_pilon.g17979.1, chrX_pilon.g18222","","KAF1756109.1, KAF1757373.1"
OG0000755,"",NIC58.g10168.t1,"","",Sp34_50370020.t1,"KAF1750380.1, KAF1752997.1, KAF1753653.1, KAF1753654.1, KAF1753655.1, KAF1754019.1, KAF1758760.1, KAF1759414.1, KAF1762241.1, KAF1762242.1, KAF1762243.1, KAF1771535.1"
OG0000756,"",NIC58.g16070.t1,"CBG14722, CBG14728, CBG14729, CBG22122","chrII_pilon.g3791, chrX_pilon.g19105","Sp34_30117600.t1, Sp34_X0235510.t1","KAF1746299.1, KAF1746467.1, KAF1747990.1, KAF1747991.1, KAF1768589.1"
OG0000757,"","","CBG00385, CBG04943, CBG06391, CBG06548, CBG09767, CBG10124, CBG10405, CBG10704, CBG12205, CBG12242, CBG18479, CBG19067, CBG24063, CBG24319","","",""
OG0000758,"","","CBG01238, CBG04815, CBG10562, CBG11602, CBG17100, CBG17321, CBG17918, CBG21727, CBG22564, CBG24367, CBG24795, CBG25037, CBG26667, CBG26669","","",""
OG0000759,"","","CBG08916, CBG10256, CBG10620, CBG11688, CBG13676, CBG15074, CBG15389, CBG15505, CBG16380, CBG17319, CBG21985, CBG24725, CBG24980","",Sp34_50380600.t1,""
OG0000760,"","",CBG10273,"","","KAF1746937.1, KAF1746938.1, KAF1756215.1, KAF1760154.1, KAF1763762.1, KAF1764000.1, KAF1764001.1, KAF1764002.1, KAF1764003.1, KAF1767225.1, KAF1767226.1, KAF1767228.1, KAF1767231.1"
OG0000761,"","","CBG13769, CBG13789, CBG13790, CBG13792, CBG13793, CBG13796, CBG13797","","","KAF1756311.1, KAF1756312.1, KAF1756316.1, KAF1756318.1, KAF1756319.1, KAF1756321.1, KAF1756324.1"
OG0000762,"","","CBG14318, CBG15181, CBG15850, CBG18340, CBG18560, CBG18649, CBG18655, CBG19628, CBG21196, CBG21958, CBG22008, CBG24075, CBG24251, CBG25335","","",""
OG0000763,"","",CBG25603,"chrV_pilon.g13646, chrV_pilon.g13647, chrV_pilon.g13648, chrX_pilon.g18839, chrX_pilon.g20723, chrX_pilon.g20724.1","Sp34_10109500.t1, Sp34_40272100.t1, Sp34_50217700.t1, Sp34_50342400.t1, Sp34_50342500.t1, Sp34_50372600.t1, Sp34_50372700.t1",""
OG0000764,"","",CBG26160,"","","KAF1764240.1, KAF1764388.1, KAF1764389.1, KAF1764815.1, KAF1764821.1, KAF1764822.1, KAF1764823.1, KAF1764824.1, KAF1764825.1, KAF1764826.1, KAF1764827.1, KAF1764829.1, KAF1765105.1"
OG0000765,"","","","chrIII_pilon.g6864.1, chrIII_pilon.g6865, chrIII_pilon.g6997.1, chrIII_pilon.g7001, chrIII_pilon.g7002.1, chrIII_pilon.g7019, chrIII_pilon.g7020.1, chrIII_pilon.g7030, chrIII_pilon.g7031.1, chrIII_pilon.g7032.1, chrIII_pilon.g7033, chrIII_pilon.g7071, chrIII_pilon.g7092, chrV_pilon.g14238.1","",""
OG0000766,"","","",chrII_pilon.g4043.1,"Sp34_20015700.t1, Sp34_20015900.t1, Sp34_20023500.t1, Sp34_20023700.t1, Sp34_20030200.t1, Sp34_20030600.t1, Sp34_20049300.t1, Sp34_20066800.t1, Sp34_40134700.t1, Sp34_40136500.t1, Sp34_40178800.t1, Sp34_40334800.t1",KAF1766971.1
OG0000767,"","","","","Sp34_10031110.t1, Sp34_20029410.t1, Sp34_20032300.t1, Sp34_20229500.t1, Sp34_30054300.t1, Sp34_30089100.t1, Sp34_40038100.t1, Sp34_40041000.t1, Sp34_40070100.t1, Sp34_40192700.t1, Sp34_40195300.t1, Sp34_50229900.t1, Sp34_50323610.t1, Sp34_50390200.t1",""
OG0000768,"","","","","Sp34_10127000.t1, Sp34_10131000.t1, Sp34_20115720.t1, Sp34_30200300.t1, Sp34_30268600.t1, Sp34_40069700.t1, Sp34_40117300.t1, Sp34_40267400.t1, Sp34_50186300.t1, Sp34_50187800.t1, Sp34_50242500.t1, Sp34_50304700.t1, Sp34_X0027500.t1, Sp34_X0184100.t1",""
OG0000769,"","","","","Sp34_10189400.t1, Sp34_10194300.t1, Sp34_10203500.t1, Sp34_20122100.t1, Sp34_20203200.t1, Sp34_30054000.t1, Sp34_30138700.t1, Sp34_30150700.t1, Sp34_30326600.t1, Sp34_40221000.t1, Sp34_40270900.t1, Sp34_50048800.t1, Sp34_50357000.t1, Sp34_X0146600.t1",""
OG0000770,"","","","","Sp34_10190700.t1, Sp34_10191500.t1, Sp34_10191600.t1, Sp34_10197300.t1, Sp34_10199300.t1, Sp34_10200100.t1, Sp34_10200700.t1, Sp34_10202200.t1, Sp34_20034620.t1, Sp34_20034700.t1, Sp34_30186300.t1, Sp34_30188700.t1, Sp34_50079200.t1, Sp34_50079300.t1",""
OG0000771,"","","","",Sp34_20020400.t1,"KAF1767631.1, KAF1767659.1, KAF1767738.1, KAF1767801.1, KAF1767802.1, KAF1767803.1, KAF1767804.1, KAF1767813.1, KAF1768160.1, KAF1771269.1, KAF1771270.1, KAF1771271.1, KAF1771272.1"
OG0000772,"","","","","Sp34_20214400.t1, Sp34_20224400.t1, Sp34_30010800.t1, Sp34_30011500.t1, Sp34_30011700.t1, Sp34_30018000.t1, Sp34_30018100.t1, Sp34_30170500.t1, Sp34_30192700.t1, Sp34_30241400.t1, Sp34_30241500.t1, Sp34_30244500.t1, Sp34_30244600.t1, Sp34_30283800.t1",""
OG0000773,"","","","","Sp34_40117600.t1, Sp34_40302700.t1, Sp34_40302800.t1, Sp34_40302900.t1, Sp34_40303000.t1, Sp34_40303100.t1, Sp34_40303200.t1, Sp34_40303300.t1, Sp34_40303400.t1, Sp34_40303500.t1, Sp34_40303600.t1, Sp34_40303700.t1, Sp34_40303800.t1, Sp34_40303900.t1",""
OG0000774,"","","","","","KAF1746086.1, KAF1749482.1, KAF1749484.1, KAF1749485.1, KAF1749486.1, KAF1749487.1, KAF1749816.1, KAF1753794.1, KAF1753796.1, KAF1753797.1, KAF1754005.1, KAF1759523.1, KAF1760375.1, KAF1760422.1"
OG0000775,"","","","","","KAF1748549.1, KAF1762650.1, KAF1762652.1, KAF1762745.1, KAF1763296.1, KAF1763297.1, KAF1763298.1, KAF1763299.1, KAF1763300.1, KAF1763301.1, KAF1763455.1, KAF1763456.1, KAF1763457.1, KAF1763458.1"
OG0000776,"","","","","","KAF1753372.1, KAF1755106.1, KAF1755108.1, KAF1755109.1, KAF1755110.1, KAF1755111.1, KAF1755112.1, KAF1755113.1, KAF1755114.1, KAF1755115.1, KAF1755116.1, KAF1755118.1, KAF1755128.1, KAF1755129.1"
OG0000777,"","","","","","KAF1758480.1, KAF1759361.1, KAF1759362.1, KAF1759363.1, KAF1759364.1, KAF1759365.1, KAF1759367.1, KAF1759368.1, KAF1759369.1, KAF1759370.1, KAF1759375.1, KAF1759376.1, KAF1759725.1, KAF1764451.1"
OG0000778,JU1373.g74.t1,"NIC58.g4469.t1, NIC58.g4470.t1",CBG15117,"","","KAF1753268.1, KAF1753269.1, KAF1753270.1, KAF1755014.1, KAF1755015.1, KAF1755016.1, KAF1755092.1, KAF1755093.1, KAF1755103.1"
OG0000779,"JU1373.g5912.t1, JU1373.g87.t1","NIC58.g166.t1, NIC58.g4456.t1","CBG06550, CBG20541, CBG20542","chrV_pilon.g13294, chrV_pilon.g17833","Sp34_50040010.t1, Sp34_50418600.t1","KAF1752999.1, KAF1754991.1"
OG0000780,JU1373.g265.t1,NIC58.g4285.t1,"CBG05411, CBG17802","chrIV_pilon.g10648, chrV_pilon.g16420","Sp34_30188400.t1, Sp34_50331900.t1","KAF1754738.1, KAF1754906.1, KAF1754971.1, KAF1755181.1, KAF1771408.1"
OG0000781,"JU1373.g1010.t1, JU1373.g1011.t1, JU1373.g1012.t1, JU1373.g320.t1","NIC58.g3510.t1, NIC58.g3511.t1, NIC58.g4222.t1","CBG18568, CBG18572, CBG18573",chrV_pilon.g16734,"","KAF1754436.1, KAF1754439.1"
OG0000782,"JU1373.g15906.t1, JU1373.g321.t1, JU1373.g343.t1, JU1373.g505.t1, JU1373.g525.t1, JU1373.g879.t1","NIC58.g3635.t1, NIC58.g4011.t1, NIC58.g4028.t1, NIC58.g4029.t1, NIC58.g4195.t1, NIC58.g4221.t1, NIC58.g5640.t1","","","",""
OG0000783,"JU1373.g551.t1, JU1373.g552.t1, JU1373.g556.t1, JU1373.g557.t1, JU1373.g558.t1, JU1373.g559.t1, JU1373.g560.t1","NIC58.g3973.t1, NIC58.g3974.t1, NIC58.g3975.t1, NIC58.g3976.t1, NIC58.g3980.t1, NIC58.g3981.t1","","","",""
OG0000784,"JU1373.g612.t1, JU1373.g613.t1, JU1373.g615.t1, JU1373.g616.t1, JU1373.g619.t1, JU1373.g620.t1","NIC58.g3913.t1, NIC58.g3914.t1, NIC58.g3917.t1, NIC58.g3918.t1, NIC58.g3920.t1, NIC58.g3921.t1",CBG06388,"","",""
OG0000785,"JU1373.g2790.t1, JU1373.g2791.t1, JU1373.g656.t1","NIC58.g2577.t1, NIC58.g2578.t1, NIC58.g3876.t1","CBG09294, CBG09296","chrV_pilon.g14334, chrV_pilon.g14336","","KAF1751273.1, KAF1751274.1, KAF1753991.1"
OG0000786,"JU1373.g965.t1, JU1373.g966.t1","NIC58.g3556.t1, NIC58.g3557.t1, NIC58.g3558.t1, NIC58.g3559.t1","",chrV_pilon.g15355.1,"Sp34_50370030.t1, Sp34_50370040.t1, Sp34_50370110.t1, Sp34_50370210.t1, Sp34_50370310.t1, Sp34_50370510.t1",""
OG0000787,"JU1373.g997.t1, JU1373.g998.t1",NIC58.g3522.t1,"CBG04971, CBG24428, CBG24879, CBG27264, CBG27265","chrV_pilon.g17201, chrV_pilon.g17228",Sp34_50340900.t1,"KAF1745964.1, KAF1753961.1"
OG0000788,"JU1373.g1028.t1, JU1373.g18789.t1, JU1373.g18791.t1","NIC58.g12304.t1, NIC58.g12307.t1, NIC58.g3494.t1",CBG05819,"chrIV_pilon.g10804, chrIV_pilon.g10805, chrX_pilon.g20404","","KAF1754007.1, KAF1754014.1, KAF1757442.1"
OG0000789,"JU1373.g1048.t1, JU1373.g16054.t1","NIC58.g3474.t1, NIC58.g5500.t1","CBG01266, CBG22613","chrI_pilon.g2318, chrI_pilon.g2319","","KAF1754006.1, KAF1754012.1, KAF1754278.1, KAF1754282.1, KAF1767236.1"
OG0000790,"JU1373.g1073.t1, JU1373.g1074.t1, JU1373.g1075.t1","NIC58.g3448.t1, NIC58.g3449.t1, NIC58.g3450.t1","CBG04801, CBG04816, CBG04817",chrV_pilon.g16884.1,"","KAF1750150.1, KAF1753894.1, KAF1753896.1"
OG0000791,"JU1373.g1207.t1, JU1373.g1322.t1, JU1373.g4893.t1","NIC58.g11002.t1, NIC58.g11120.t1, NIC58.g1192.t1","CBG15151, CBG15243","chrIII_pilon.g6880, chrI_pilon.g2483.1, chrI_pilon.g2486","","KAF1763468.1, KAF1763620.1"
OG0000792,JU1373.g1376.t1,"NIC58.g10947.t1, NIC58.g10948.t1","CBG08229, CBG20118","chrIII_pilon.g9204, chrIII_pilon.g9205.1, chrIII_pilon.g9207.1, chrIV_pilon.g11826","Sp34_30297810.t1, Sp34_30297900.t1","KAF1762853.1, KAF1762854.1"
OG0000793,"JU1373.g1451.t1, JU1373.g1452.t1, JU1373.g20306.t1","NIC58.g10869.t1, NIC58.g10870.t1","CBG00502, CBG16798, CBG17150","","","KAF1745974.1, KAF1745998.1, KAF1747028.1, KAF1762584.1, KAF1762704.1"
OG0000794,"JU1373.g1485.t1, JU1373.g1486.t1, JU1373.g1487.t1, JU1373.g1489.t1, JU1373.g1490.t1, JU1373.g19671.t1","NIC58.g10831.t1, NIC58.g10832.t1, NIC58.g10834.t1, NIC58.g10836.t1, NIC58.g11399.t1","",chrV_pilon.g18080.1,Sp34_40179700.t1,""
OG0000795,JU1373.g1650.t1,NIC58.g10668.t1,"CBG14715, CBG18425",chrX_pilon.g19098,Sp34_20242100.t1,"KAF1764204.1, KAF1764218.1, KAF1764226.1, KAF1764231.1, KAF1764232.1, KAF1764453.1, KAF1764454.1"
OG0000796,"JU1373.g1667.t1, JU1373.g1696.t1, JU1373.g1704.t1, JU1373.g1705.t1, JU1373.g1706.t1, JU1373.g1708.t1","NIC58.g10606.t1, NIC58.g10608.t1, NIC58.g10609.t1, NIC58.g10610.t1, NIC58.g10614.t1, NIC58.g10618.t1, NIC58.g10652.t1","","","",""
OG0000797,"JU1373.g1804.t1, JU1373.g1805.t1, JU1373.g3985.t1","NIC58.g10504.t1, NIC58.g10505.t1, NIC58.g17996.t1",CBG18789,"chrI_pilon.g2881, chrI_pilon.g2882.1, chrI_pilon.g2883.1","","KAF1769944.1, KAF1769945.1, KAF1769946.1"
OG0000798,JU1373.g2026.t1,NIC58.g4649.t1,"CBG05575, CBG05577",chrV_pilon.g18162,Sp34_50399900.t1,"KAF1746474.1, KAF1746477.1, KAF1746479.1, KAF1755340.1, KAF1755341.1, KAF1762927.1, KAF1771274.1"
OG0000799,"JU1373.g2084.t1, JU1373.g2085.t1, JU1373.g2086.t1, JU1373.g2087.t1","NIC58.g4585.t1, NIC58.g4586.t1","CBG06039, CBG13877, CBG26546","","","KAF1750630.1, KAF1764937.1, KAF1768116.1, KAF1768957.1"
OG0000800,JU1373.g2225.t1,NIC58.g7158.t1,CBG02746,"chrIII_pilon.g8808, chrIII_pilon.g8810, chrII_pilon.g4872.1, chrII_pilon.g4915.1, chrII_pilon.g6056, chrII_pilon.g6324.1, chrII_pilon.g6325.1, chrV_pilon.g13280.1",Sp34_20317600.t1,KAF1765265.1
OG0000801,"JU1373.g2361.t1, JU1373.g2362.t1","NIC58.g7021.t1, NIC58.g7022.t1","CBG02898, CBG02900, CBG25582","chrII_pilon.g5935, chrV_pilon.g13452.1, chrV_pilon.g13453.1",Sp34_50052700.t1,"KAF1753920.1, KAF1765400.1"
OG0000802,"JU1373.g18614.t1, JU1373.g2419.t1","NIC58.g12485.t1, NIC58.g13248.t1","CBG04396, CBG06054, CBG06057","chrIV_pilon.g11563, chrIV_pilon.g11815.1","Sp34_40088400.t1, Sp34_40318100.t1","KAF1757633.1, KAF1758459.1"
OG0000803,"JU1373.g10574.t1, JU1373.g10582.t1, JU1373.g10583.t1, JU1373.g11305.t1, JU1373.g12850.t1, JU1373.g15915.t1, JU1373.g20240.t1, JU1373.g20330.t1, JU1373.g2575.t1, JU1373.g2576.t1","NIC58.g20777.t1, NIC58.g5630.t1","","",Sp34_30057700.t1,""
OG0000804,"JU1373.g2765.t1, JU1373.g2766.t1, JU1373.g2767.t1","NIC58.g2553.t1, NIC58.g2554.t1","CBG09323, CBG09325","chrV_pilon.g14304, chrV_pilon.g14307, chrV_pilon.g14308.1","Sp34_50200100.t1, Sp34_50200310.t1",KAF1751246.1
OG0000805,JU1373.g2863.t1,"NIC58.g1634.t1, NIC58.g1961.t1, NIC58.g2651.t1","CBG04149, CBG04212, CBG12846","chrI_pilon.g1666, chrI_pilon.g1994","Sp34_10084300.t1, Sp34_10256800.t1","KAF1768960.1, KAF1770108.1"
OG0000806,JU1373.g3105.t1,NIC58.g8139.t1,CBG00551,"chrII_pilon.g5293, chrII_pilon.g5294, chrIV_pilon.g12785.1","Sp34_10292900.t1, Sp34_20247600.t1, Sp34_50279800.t1, Sp34_50320000.t1, Sp34_50320500.t1, Sp34_50320800.t1",KAF1764971.1
OG0000807,"JU1373.g11843.t1, JU1373.g3288.t1","NIC58.g20229.t1, NIC58.g7958.t1","CBG03682, CBG10696, CBG21295",chrIII_pilon.g8826,Sp34_40056800.t1,"KAF1758910.1, KAF1758911.1, KAF1762739.1, KAF1764600.1"
OG0000808,"JU1373.g3583.t1, JU1373.g3584.t1, JU1373.g3585.t1, JU1373.g3586.t1, JU1373.g3588.t1, JU1373.g3589.t1, JU1373.g3591.t1","NIC58.g7664.t1, NIC58.g7666.t1, NIC58.g7668.t1, NIC58.g7669.t1, NIC58.g7670.t1, NIC58.g7671.t1","","","",""
OG0000809,"JU1373.g3601.t1, JU1373.g8247.t1","NIC58.g18961.t1, NIC58.g7653.t1","CBG03370, CBG26558","chrII_pilon.g3322, chrV_pilon.g16994.1, chrV_pilon.g16997, chrV_pilon.g16998","Sp34_40246400.t1, Sp34_50376800.t1",KAF1768540.1
OG0000810,JU1373.g3876.t1,"","","","","KAF1758701.1, KAF1758918.1, KAF1758919.1, KAF1758921.1, KAF1758991.1, KAF1758992.1, KAF1759072.1, KAF1759584.1, KAF1768447.1, KAF1771583.1, KAF1771584.1, KAF1771585.1"
OG0000811,JU1373.g4142.t1,NIC58.g18152.t1,CBG07941,"chrI_pilon.g2623.1, chrV_pilon.g16817, chrV_pilon.g16922, chrV_pilon.g16923.1","Sp34_10042700.t1, Sp34_50064000.t1","KAF1753023.1, KAF1759323.1, KAF1759329.1, KAF1771608.1"
OG0000812,"JU1373.g16452.t1, JU1373.g4160.t1, JU1373.g4161.t1","NIC58.g18171.t1, NIC58.g5077.t1","CBG07930, CBG07931","chrI_pilon.g2640, chrI_pilon.g2643",Sp34_10044210.t1,"KAF1771610.1, KAF1771612.1, KAF1771613.1"
OG0000813,"JU1373.g4279.t1, JU1373.g4372.t1","NIC58.g18306.t1, NIC58.g18404.t1","CBG19707, CBG19773","chrIV_pilon.g11460.1, chrI_pilon.g565.1, chrV_pilon.g16599","Sp34_10000510.t1, Sp34_10013210.t1","KAF1769619.1, KAF1771767.1"
OG0000814,"JU1373.g4481.t1, JU1373.g4486.t1","NIC58.g18516.t1, NIC58.g18521.t1",CBG04898,"chrV_pilon.g16758, chrV_pilon.g16931, chrV_pilon.g18069.1",Sp34_50398100.t1,"KAF1746346.1, KAF1749987.1, KAF1760686.1, KAF1769871.1"
OG0000815,JU1373.g5048.t1,NIC58.g1032.t1,"CBG21842, CBG21843","chrV_pilon.g13130, chrV_pilon.g13132, chrV_pilon.g13134, chrV_pilon.g16652","","KAF1752922.1, KAF1753921.1, KAF1753924.1, KAF1753980.1, KAF1754002.1"
OG0000816,"JU1373.g14354.t1, JU1373.g5148.t1",NIC58.g932.t1,CBG23806,chrV_pilon.g13255,"","KAF1750842.1, KAF1750843.1, KAF1754478.1, KAF1756686.1, KAF1760982.1, KAF1761253.1, KAF1762560.1, KAF1767718.1"
OG0000817,"JU1373.g16626.t1, JU1373.g19587.t1, JU1373.g5358.t1, JU1373.g7962.t1","NIC58.g10758.t1, NIC58.g11498.t1, NIC58.g13529.t1, NIC58.g18662.t1, NIC58.g4885.t1, NIC58.g4889.t1, NIC58.g4890.t1, NIC58.g4896.t1","","","",KAF1746226.1
OG0000818,JU1373.g5415.t1,NIC58.g666.t1,"CBG11316, CBG11318","chrII_pilon.g3733, chrII_pilon.g3747, chrII_pilon.g3886.1, chrV_pilon.g14939.1, chrV_pilon.g14940, chrV_pilon.g17109",Sp34_50106400.t1,"KAF1752240.1, KAF1752241.1"
OG0000819,"JU1373.g5768.t1, JU1373.g5769.t1","NIC58.g319.t1, NIC58.g320.t1","CBG06329, CBG06330, CBG27344","","Sp34_50062410.t1, Sp34_50062910.t1","KAF1752932.1, KAF1752933.1, KAF1752939.1, KAF1767275.1"
OG0000820,"JU1373.g5784.t1, JU1373.g5872.t1","NIC58.g211.t1, NIC58.g302.t1","CBG06282, CBG10478, CBG17128","chrV_pilon.g13085, chrV_pilon.g13560","Sp34_50034100.t1, Sp34_50053610.t1","KAF1752963.1, KAF1753395.1"
OG0000821,"JU1373.g5910.t1, JU1373.g5911.t1","NIC58.g167.t1, NIC58.g168.t1, NIC58.g169.t1","CBG01132, CBG24667, CBG24668, CBG24669","chrIV_pilon.g12664.1, chrV_pilon.g13297.1","","KAF1768954.1, KAF1768955.1"
OG0000822,JU1373.g6032.t1,NIC58.g43.t1,"CBG20580, CBG20594, CBG20595","chrII_pilon.g3198, chrII_pilon.g4131.1, chrV_pilon.g14812","","KAF1750105.1, KAF1752836.1, KAF1752837.1, KAF1752838.1, KAF1752839.1"
OG0000823,"JU1373.g6431.t1, JU1373.g6434.t1","NIC58.g9892.t1, NIC58.g9894.t1",CBG13239,chrIII_pilon.g9076,"Sp34_20039900.t1, Sp34_20045900.t1, Sp34_30092300.t1, Sp34_30094100.t1, Sp34_30094800.t1, Sp34_30094900.t1",KAF1753759.1
OG0000824,JU1373.g6447.t1,NIC58.g9907.t1,CBG13224,chrIII_pilon.g9087,"Sp34_30101610.t1, Sp34_30101620.t1, Sp34_30101800.t1, Sp34_30102010.t1, Sp34_30102110.t1, Sp34_30102120.t1, Sp34_30102310.t1, Sp34_30102510.t1, Sp34_30141100.t1",""
OG0000825,JU1373.g6490.t1,NIC58.g9947.t1,CBG13173,"chrIII_pilon.g8988, chrV_pilon.g13019, chrV_pilon.g13105, chrV_pilon.g13400.1, chrV_pilon.g13478, chrV_pilon.g13480, chrV_pilon.g13771","Sp34_50038210.t1, Sp34_50038510.t1",KAF1762058.1
OG0000826,"JU1373.g10506.t1, JU1373.g6952.t1, JU1373.g6956.t1, JU1373.g6991.t1, JU1373.g7117.t1","NIC58.g14280.t1, NIC58.g14557.t1, NIC58.g14561.t1, NIC58.g14600.t1, NIC58.g14734.t1, NIC58.g17545.t1",CBG16240,"",Sp34_X0007900.t1,""
OG0000827,"JU1373.g15407.t1, JU1373.g7440.t1",NIC58.g15064.t1,"CBG00953, CBG02501, CBG15946","chrII_pilon.g4608, chrX_pilon.g20989","Sp34_20116600.t1, Sp34_X0034100.t1, Sp34_X0034300.t1","KAF1746942.1, KAF1766166.1"
OG0000828,"JU1373.g18518.t1, JU1373.g7845.t1","NIC58.g12584.t1, NIC58.g15467.t1","CBG06174.1, CBG06174.2, CBG17289","chrIV_pilon.g11938, chrIV_pilon.g11939, chrX_pilon.g20095.1","Sp34_40230900.t1, Sp34_X0091400.t1",KAF1757728.1
OG0000829,"JU1373.g8910.t1, JU1373.g8911.t1","NIC58.g15893.t1, NIC58.g15894.t1","CBG14492, CBG14494, CBG14495","chrX_pilon.g18935.1, chrX_pilon.g18936.1","Sp34_X0253700.t1, Sp34_X0253810.t1","KAF1747816.1, KAF1747817.1"
OG0000830,"JU1373.g14955.t1, JU1373.g9147.t1","NIC58.g16132.t1, NIC58.g6604.t1","CBG13144, CBG14829a, CBG14829b","chrII_pilon.g4999, chrX_pilon.g19168","Sp34_20257100.t1, Sp34_X0230200.t1","KAF1748049.1, KAF1749472.1"
OG0000831,"JU1373.g9239.t1, JU1373.g9240.t1","NIC58.g16226.t1, NIC58.g16227.t1","CBG05074, CBG05075","chrX_pilon.g19249, chrX_pilon.g19250","Sp34_10281300.t1, Sp34_X0189010.t1, Sp34_X0189200.t1","KAF1748127.1, KAF1753119.1"
OG0000832,"JU1373.g9409.t1, JU1373.g9410.t1","NIC58.g16400.t1, NIC58.g16401.t1","CBG11027, CBG15305, CBG15819",chrX_pilon.g19390.1,"Sp34_X0203400.t1, Sp34_X0203500.t1","KAF1748286.1, KAF1748291.1, KAF1769737.1"
OG0000833,"JU1373.g10006.t1, JU1373.g16021.t1","NIC58.g17031.t1, NIC58.g5531.t1","CBG07340, CBG24316","chrII_pilon.g3217, chrX_pilon.g20496",Sp34_X0117100.t1,"KAF1749327.1, KAF1749680.1, KAF1767277.1, KAF1767636.1"
OG0000834,"JU1373.g10131.t1, JU1373.g13805.t1","NIC58.g17153.t1, NIC58.g8313.t1","CBG07618, CBG12293, CBG12296","chrIII_pilon.g8264, chrX_pilon.g20714","Sp34_30046200.t1, Sp34_X0136800.t1","KAF1749109.1, KAF1760931.1"
OG0000835,"JU1373.g10488.t1, JU1373.g10838.t1, JU1373.g12762.t1, JU1373.g12765.t1, JU1373.g20249.t1","NIC58.g14288.t1, NIC58.g14316.t1, NIC58.g14321.t1, NIC58.g14324.t1, NIC58.g17524.t1, NIC58.g17885.t1","","","","KAF1745610.1, KAF1760352.1"
OG0000836,JU1373.g10836.t1,NIC58.g17883.t1,"CBG09224, CBG09786, CBG11981, CBG21681","chrI_pilon.g601, chrI_pilon.g602","Sp34_10198400.t1, Sp34_30187900.t1","KAF1756992.1, KAF1761430.1, KAF1770342.1"
OG0000837,"JU1373.g11200.t1, JU1373.g18633.t1","NIC58.g12463.t1, NIC58.g20893.t1","CBG03753, CBG06020","chrII_pilon.g4341, chrIV_pilon.g11783.1, chrI_pilon.g1867.1","Sp34_10068700.t1, Sp34_40314900.t1","KAF1757611.1, KAF1768759.1"
OG0000838,"JU1373.g11435.t1, JU1373.g11436.t1, JU1373.g11484.t1","NIC58.g20590.t1, NIC58.g20638.t1, NIC58.g20639.t1","CBG21131, CBG21754, CBG23595, CBG26037","chrIV_pilon.g9819.1, chrV_pilon.g14019",Sp34_30298100.t1,""
OG0000839,"JU1373.g11722.t1, JU1373.g11724.t1, JU1373.g11737.t1","NIC58.g20334.t1, NIC58.g20350.t1, NIC58.g20352.t1",CBG14921,"chrI_pilon.g968.1, chrI_pilon.g970","Sp34_10298400.t1, Sp34_10298600.t1","KAF1769500.1, KAF1769502.1"
OG0000840,"JU1373.g11938.t1, JU1373.g17110.t1","NIC58.g20104.t1, NIC58.g20106.t1, NIC58.g20134.t1",CBG14903,"chrI_pilon.g763, chrI_pilon.g773",Sp34_10286800.t1,"KAF1750032.1, KAF1750410.1, KAF1758725.1, KAF1771248.1"
OG0000841,"JU1373.g12336.t1, JU1373.g12346.t1","NIC58.g13483.t1, NIC58.g13494.t1","CBG03499, CBG03525","chrIV_pilon.g11115, chrIV_pilon.g11116, chrIV_pilon.g11125","Sp34_40072000.t1, Sp34_40072200.t1","KAF1758767.1, KAF1758772.1"
OG0000842,"JU1373.g12959.t1, JU1373.g12960.t1","NIC58.g1654.t1, NIC58.g1655.t1","CBG08673, CBG08675, CBG08677","chrV_pilon.g14162, chrV_pilon.g14163, chrV_pilon.g14164",Sp34_50188500.t1,"KAF1751929.1, KAF1751930.1"
OG0000843,"JU1373.g12992.t1, JU1373.g12993.t1","NIC58.g1685.t1, NIC58.g1686.t1","CBG08641, CBG08642","chrV_pilon.g14139, chrV_pilon.g14809, chrV_pilon.g14810.1, chrV_pilon.g16707","","KAF1751901.1, KAF1751902.1, KAF1751903.1"
OG0000844,"JU1373.g13291.t1, JU1373.g13292.t1","NIC58.g1981.t1, NIC58.g1982.t1","CBG23238, CBG23239","chrV_pilon.g13974, chrV_pilon.g15878.1, chrV_pilon.g15879","Sp34_50145100.t1, Sp34_50145300.t1","KAF1751576.1, KAF1751577.1"
OG0000845,"JU1373.g13359.t1, JU1373.g13360.t1","NIC58.g2050.t1, NIC58.g2051.t1","CBG21467, CBG23318, CBG23319","chrV_pilon.g15814, chrV_pilon.g15815","Sp34_50153500.t1, Sp34_50153600.t1","KAF1751506.1, KAF1751507.1"
OG0000846,"JU1373.g13384.t1, JU1373.g13413.t1","NIC58.g2074.t1, NIC58.g2103.t1, NIC58.g2105.t1","CBG23185, CBG23187, CBG23219","chrV_pilon.g15756, chrV_pilon.g15758, chrV_pilon.g15786","Sp34_50321700.t1, Sp34_50324500.t1",""
OG0000847,JU1373.g13434.t1,NIC58.g2127.t1,CBG27021,"chrIV_pilon.g12589, chrV_pilon.g15731","Sp34_50317300.t1, Sp34_50317500.t1, Sp34_50317800.t1, Sp34_50318020.t1, Sp34_50318100.t1, Sp34_50318300.t1, Sp34_50318500.t1",KAF1750140.1
OG0000848,"JU1373.g13437.t1, JU1373.g13438.t1","NIC58.g2130.t1, NIC58.g2131.t1","CBG23540, CBG23541, CBG23542","chrV_pilon.g15729, chrV_pilon.g15730.1",Sp34_50317210.t1,"KAF1750136.1, KAF1750137.1, KAF1750138.1"
OG0000849,JU1373.g14839.t1,NIC58.g9368.t1,"CBG12671, CBG12673",chrI_pilon.g1178,"Sp34_10280000.t1, Sp34_10326600.t1, Sp34_10330300.t1, Sp34_10340500.t1, Sp34_10340600.t1, Sp34_20080610.t1, Sp34_20080810.t1, Sp34_20081300.t1",""
OG0000850,"JU1373.g15105.t1, JU1373.g15106.t1","NIC58.g6450.t1, NIC58.g6451.t1","CBG11241, CBG23780","chrII_pilon.g4823, chrII_pilon.g4824","Sp34_20273600.t1, Sp34_20273800.t1, Sp34_20274110.t1","KAF1766353.1, KAF1766354.1"
OG0000851,"JU1373.g15512.t1, JU1373.g15513.t1, JU1373.g15516.t1, JU1373.g15517.t1, JU1373.g15520.t1","NIC58.g6030.t1, NIC58.g6035.t1",CBG02385,chrII_pilon.g4483.1,"Sp34_20101910.t1, Sp34_20101920.t1","KAF1766058.1, KAF1766059.1"
OG0000852,"JU1373.g15572.t1, JU1373.g15573.t1","NIC58.g5974.t1, NIC58.g5975.t1","CBG21134, CBG21407, CBG21408, CBG21409, CBG21410, CBG21411, CBG24812, CBG26202","","",KAF1766001.1
OG0000853,JU1373.g15603.t1,NIC58.g5947.t1,CBG02310,chrII_pilon.g4403,"Sp34_20090400.t1, Sp34_20090600.t1, Sp34_20090900.t1, Sp34_20091310.t1, Sp34_20091500.t1, Sp34_20092500.t1, Sp34_20092600.t1, Sp34_20093000.t1",KAF1765985.1
OG0000854,"JU1373.g15759.t1, JU1373.g15760.t1","NIC58.g5786.t1, NIC58.g5787.t1","CBG20805, CBG20807","chrII_pilon.g6513, chrII_pilon.g6514, chrII_pilon.g6515.1","Sp34_20072810.t1, Sp34_20072900.t1","KAF1765849.1, KAF1765850.1"
OG0000855,"JU1373.g16555.t1, JU1373.g16566.t1","NIC58.g4962.t1, NIC58.g4972.t1",CBG11547,"","Sp34_20019000.t1, Sp34_20019310.t1, Sp34_20019400.t1, Sp34_20019700.t1","KAF1768131.1, KAF1768134.1, KAF1768137.1, KAF1768141.1"
OG0000856,JU1373.g16841.t1,NIC58.g7506.t1,"CBG11092a, CBG11092b, CBG11092c, CBG11092d, CBG11092e, CBG11092f, CBG11092g, CBG11092h",chrII_pilon.g6532.1,Sp34_20165600.t1,KAF1764718.1
OG0000857,"JU1373.g17910.t1, JU1373.g17911.t1","NIC58.g13191.t1, NIC58.g13192.t1","CBG13940, CBG17729, CBG17730","chrIV_pilon.g10967, chrIV_pilon.g10968","Sp34_40104900.t1, Sp34_40105000.t1","KAF1758337.1, KAF1758338.1"
OG0000858,JU1373.g18240.t1,"","CBG00725, CBG01185, CBG01188, CBG01191, CBG01194, CBG01197, CBG01206, CBG01208, CBG01226, CBG10443, CBG16471, CBG17870","","",""
OG0000859,"JU1373.g18442.t1, JU1373.g18443.t1",NIC58.g12657.t1,"CBG06256, CBG06258, CBG26294, CBG26295","chrIV_pilon.g12026, chrIV_pilon.g12027, chrIV_pilon.g12028","","KAF1757809.1, KAF1757810.1, KAF1757811.1"
OG0000860,"JU1373.g18530.t1, JU1373.g19191.t1",NIC58.g11905.t1,"CBG06158, CBG21684, CBG26418","chrIV_pilon.g9673.1, chrIV_pilon.g9674.1","Sp34_40337000.t1, Sp34_50298900.t1","KAF1756996.1, KAF1757715.1, KAF1757717.1"
OG0000861,"JU1373.g18717.t1, JU1373.g18719.t1","NIC58.g12374.t1, NIC58.g12376.t1","CBG05916, CBG05917, CBG13680","chrIII_pilon.g6753, chrIV_pilon.g10873, chrIV_pilon.g10875","Sp34_40302200.t1, Sp34_40302400.t1",KAF1757522.1
OG0000862,"JU1373.g19123.t1, JU1373.g19124.t1",NIC58.g11977.t1,"CBG19995, CBG19998, CBG26417",chrIV_pilon.g10359.1,"Sp34_40335900.t1, Sp34_40336100.t1, Sp34_40336200.t1","KAF1757062.1, KAF1757063.1, KAF1757064.1"
OG0000863,"JU1373.g19414.t1, JU1373.g19421.t1",NIC58.g11681.t1,"CBG22343, CBG22344","chrIV_pilon.g12350, chrIV_pilon.g12358, chrIV_pilon.g12434",Sp34_40260600.t1,"KAF1756707.1, KAF1756710.1, KAF1756714.1, KAF1756715.1"
OG0000864,"JU1373.g19637.t1, JU1373.g19640.t1","NIC58.g11443.t1, NIC58.g11446.t1","CBG08422, CBG22524","chrII_pilon.g3425, chrV_pilon.g13021, chrV_pilon.g13022, chrV_pilon.g13051, chrV_pilon.g13054.1",Sp34_50017400.t1,KAF1759816.1
OG0000865,JU1373.g19959.t1,"NIC58.g6729.t1, NIC58.g6730.t1","CBG03266, CBG10773","chrII_pilon.g5411, chrI_pilon.g818","Sp34_10255000.t1, Sp34_20302700.t1","KAF1746565.1, KAF1746567.1, KAF1765714.1, KAF1768482.1"
OG0000866,JU1373.g20438.t1,NIC58.g9516.t1,"CBG22991, CBG22992","chrIII_pilon.g7639, chrIII_pilon.g7640, chrIII_pilon.g7641","Sp34_30013900.t1, Sp34_30014100.t1, Sp34_30014200.t1, Sp34_30014300.t1","KAF1760054.1, KAF1760055.1"
OG0000867,JU1373.g20499.t1,NIC58.g9574.t1,"CBG16490, CBG24565",chrIII_pilon.g8041,"Sp34_30250300.t1, Sp34_30250700.t1, Sp34_30251100.t1, Sp34_30251400.t1, Sp34_30251500.t1, Sp34_30251900.t1, Sp34_30256300.t1",KAF1761689.1
OG0000868,"","NIC58.g11633.t1, NIC58.g11635.t1, NIC58.g17575.t1, NIC58.g20222.t1, NIC58.g20691.t1, NIC58.g20692.t1, NIC58.g20693.t1, NIC58.g20695.t1, NIC58.g20696.t1, NIC58.g20699.t1, NIC58.g20700.t1, NIC58.g20944.t1, NIC58.g5490.t1","","","",""
OG0000869,"",NIC58.g7889.t1,"CBG06393, CBG06395, CBG06396, CBG06397, CBG06398, CBG06399, CBG10357, CBG25137, CBG25139",chrX_pilon.g20504.1,"","KAF1749339.1, KAF1764078.1"
OG0000870,"",NIC58.g11675.t1,"CBG06274, CBG10404, CBG19897, CBG19898, CBG19900, CBG19902, CBG19903, CBG22591, CBG22592, CBG26409","",Sp34_50335500.t1,KAF1754121.1
OG0000871,"","","CBG00505, CBG00506, CBG00508, CBG00509, CBG00533, CBG00534, CBG03663, CBG11130, CBG13363, CBG16148","","","KAF1764926.1, KAF1764927.1, KAF1764928.1"
OG0000872,"","","CBG00576, CBG05328, CBG07453, CBG11820, CBG16178, CBG16203, CBG23054","","","KAF1746116.1, KAF1748996.1, KAF1749240.1, KAF1749241.1, KAF1759783.1, KAF1764998.1"
OG0000873,"","","CBG01150, CBG06471, CBG06477, CBG06478, CBG06480, CBG06506, CBG06509, CBG06510, CBG18460",chrV_pilon.g13273.1,"","KAF1753011.1, KAF1753014.1, KAF1754337.1"
OG0000874,"","","CBG01212, CBG06287, CBG06288, CBG06501, CBG26974","","","KAF1753791.1, KAF1754080.1, KAF1754663.1, KAF1755158.1, KAF1755159.1, KAF1755160.1, KAF1755161.1, KAF1760086.1"
OG0000875,"","","CBG02002, CBG02005, CBG02007, CBG02188, CBG10613, CBG10617, CBG11832, CBG14034, CBG14210, CBG14211, CBG14423, CBG16092, CBG16094","","",""
OG0000876,"","","CBG04955, CBG04956, CBG05233, CBG05435, CBG07701, CBG09915, CBG13667, CBG16199, CBG20466, CBG20990, CBG22809, CBG24660, CBG24734","","",""
OG0000877,"","","CBG06281, CBG07224, CBG11877, CBG19516, CBG21056, CBG22955, CBG23633, CBG23771, CBG24117, CBG24135, CBG24137, CBG24249, CBG24250","","",""
OG0000878,"","","CBG06331, CBG17013, CBG17014, CBG17015, CBG17016, CBG18518, CBG22409, CBG22422, CBG22426, CBG23864, CBG23865, CBG24211, CBG24460","","",""
OG0000879,"","","CBG08905, CBG08906, CBG08907, CBG08908, CBG08909, CBG08910, CBG08911, CBG08912, CBG08913, CBG08914, CBG17242, CBG23881, CBG23884","","",""
OG0000880,"","","CBG10350, CBG10351, CBG10418, CBG10419, CBG10421, CBG10422, CBG10423, CBG10424, CBG10430, CBG22844, CBG22849, CBG22851, CBG23670","","",""
OG0000881,"","",CBG10510,"","Sp34_10288800.t1, Sp34_50060710.t1, Sp34_50060910.t1, Sp34_50060920.t1, Sp34_50060930.t1, Sp34_50061010.t1, Sp34_50061110.t1, Sp34_50061310.t1, Sp34_50061410.t1, Sp34_50061610.t1, Sp34_50062100.t1",KAF1753379.1
OG0000882,"","","CBG10597, CBG10598, CBG10601, CBG10602, CBG13380, CBG13424, CBG13814, CBG18641, CBG18642, CBG24220, CBG24448, CBG24997, CBG25485","","",""
OG0000883,"","","CBG17931, CBG22602, CBG22603","chrV_pilon.g13098, chrV_pilon.g13099, chrV_pilon.g13224.1, chrV_pilon.g15589, chrV_pilon.g16706, chrV_pilon.g17690","","KAF1749931.1, KAF1752945.1, KAF1753656.1, KAF1759467.1"
OG0000884,"","","CBG21784, CBG21785, CBG26284","chrIV_pilon.g11247, chrIV_pilon.g9452.1","Sp34_10234600.t1, Sp34_30287600.t1, Sp34_30287700.t1, Sp34_30287810.t1, Sp34_40353200.t1","KAF1754267.1, KAF1756872.1, KAF1756873.1"
OG0000885,"","",CBG26344,"","","KAF1748632.1, KAF1757474.1, KAF1762834.1, KAF1768775.1, KAF1768788.1, KAF1768789.1, KAF1768790.1, KAF1768791.1, KAF1768840.1, KAF1768849.1, KAF1768853.1, KAF1769374.1"
OG0000886,"","",CBG26531,"","","KAF1758920.1, KAF1759021.1, KAF1759047.1, KAF1759071.1, KAF1759243.1, KAF1759311.1, KAF1759503.1, KAF1759581.1, KAF1759704.1, KAF1760347.1, KAF1763430.1, KAF1771246.1"
OG0000887,"","","","chrIII_pilon.g8372, chrIV_pilon.g12399, chrIV_pilon.g12595, chrIV_pilon.g12836, chrI_pilon.g1210, chrI_pilon.g727, chrV_pilon.g14373, chrV_pilon.g14548, chrV_pilon.g14549, chrV_pilon.g14550, chrV_pilon.g14849, chrV_pilon.g14850, chrX_pilon.g20672","",""
OG0000888,"","","","chrIII_pilon.g9182.1, chrII_pilon.g3353.1, chrII_pilon.g3354, chrII_pilon.g3355, chrII_pilon.g5019.1, chrII_pilon.g5022.1, chrI_pilon.g1454.1, chrV_pilon.g13283.1, chrV_pilon.g14364, chrV_pilon.g16296, chrX_pilon.g18255, chrX_pilon.g20072, chrX_pilon.g20940","",""
OG0000889,"","","","chrII_pilon.g3775, chrII_pilon.g3776.1, chrII_pilon.g3778, chrII_pilon.g3779.1, chrII_pilon.g3780, chrII_pilon.g3781, chrII_pilon.g3939, chrII_pilon.g3962, chrII_pilon.g3973, chrII_pilon.g4003, chrII_pilon.g4151, chrII_pilon.g6183, chrI_pilon.g2850","",""
OG0000890,"","","","chrIV_pilon.g10122, chrIV_pilon.g10123, chrIV_pilon.g10124, chrIV_pilon.g10125, chrIV_pilon.g10126, chrI_pilon.g2217, chrI_pilon.g2218, chrI_pilon.g2219, chrI_pilon.g2220, chrI_pilon.g2263, chrI_pilon.g2348.1, chrI_pilon.g2437, chrI_pilon.g2444","",""
OG0000891,"","","","chrI_pilon.g2166, chrI_pilon.g2168, chrI_pilon.g2227.1, chrI_pilon.g2270.1, chrI_pilon.g2276.1, chrI_pilon.g2446, chrI_pilon.g2449, chrI_pilon.g2475, chrI_pilon.g2476, chrI_pilon.g2673, chrV_pilon.g13786, chrV_pilon.g13787, chrV_pilon.g17450.1","",""
OG0000892,"","","",chrI_pilon.g2261,"","KAF1754739.1, KAF1754740.1, KAF1754937.1, KAF1764486.1, KAF1771244.1, KAF1771247.1, KAF1771402.1, KAF1771496.1, KAF1771497.1, KAF1771504.1, KAF1771507.1, KAF1771571.1"
OG0000893,"","","","chrV_pilon.g17855, chrV_pilon.g17859, chrV_pilon.g17860, chrV_pilon.g17861, chrV_pilon.g17862, chrV_pilon.g17863, chrV_pilon.g17864, chrV_pilon.g17865, chrV_pilon.g17866, chrV_pilon.g17867.1, chrV_pilon.g17872.1, chrV_pilon.g18045, chrX_pilon.g18472","",""
OG0000894,"","","","","Sp34_10065600.t1, Sp34_10065700.t1, Sp34_10318700.t1, Sp34_20166300.t1, Sp34_20249700.t1, Sp34_20323400.t1, Sp34_20324300.t1, Sp34_30232310.t1, Sp34_40102100.t1, Sp34_40130400.t1, Sp34_40206700.t1, Sp34_40260700.t1, Sp34_40261200.t1",""
OG0000895,"","","","","Sp34_10078900.t1, Sp34_10287400.t1, Sp34_30001000.t1, Sp34_30216000.t1, Sp34_40133500.t1, Sp34_50004900.t1, Sp34_50032900.t1, Sp34_50158600.t1, Sp34_50265000.t1, Sp34_50285900.t1, Sp34_50304900.t1, Sp34_X0074900.t1, Sp34_X0243200.t1",""
OG0000896,"","","","","Sp34_10137900.t1, Sp34_10272700.t1, Sp34_20169100.t1, Sp34_20180100.t1, Sp34_20225600.t1, Sp34_40165800.t1, Sp34_50241600.t1, Sp34_50289100.t1, Sp34_50289500.t1, Sp34_50341600.t1, Sp34_50368200.t1, Sp34_X0126800.t1, Sp34_X0217500.t1",""
OG0000897,"","","","","Sp34_10216700.t1, Sp34_10245600.t1, Sp34_30103000.t1, Sp34_30167200.t1, Sp34_30170000.t1, Sp34_40225600.t1, Sp34_40309300.t1, Sp34_50050000.t1, Sp34_50074500.t1, Sp34_50104900.t1, Sp34_X0080100.t1, Sp34_X0098800.t1, Sp34_X0222400.t1",""
OG0000898,"","","","","","KAF1745975.1, KAF1753072.1, KAF1753833.1, KAF1754355.1, KAF1754482.1, KAF1754483.1, KAF1754623.1, KAF1754624.1, KAF1754626.1, KAF1754627.1, KAF1754628.1, KAF1754629.1, KAF1768715.1"
OG0000899,"","","","","","KAF1751019.1, KAF1755663.1, KAF1755664.1, KAF1755666.1, KAF1755668.1, KAF1755669.1, KAF1755670.1, KAF1755675.1, KAF1755676.1, KAF1755677.1, KAF1756455.1, KAF1763640.1, KAF1767568.1"
OG0000900,"","","","","","KAF1753195.1, KAF1754259.1, KAF1754262.1, KAF1754512.1, KAF1754648.1, KAF1754651.1, KAF1755056.1, KAF1755057.1, KAF1755058.1, KAF1755073.1, KAF1755086.1, KAF1758731.1, KAF1767227.1"
OG0000901,"","","","","","KAF1767307.1, KAF1767308.1, KAF1767311.1, KAF1767312.1, KAF1767315.1, KAF1767317.1, KAF1767318.1, KAF1767321.1, KAF1767322.1, KAF1767324.1, KAF1767325.1, KAF1767674.1, KAF1767733.1"
OG0000902,JU1373.g26.t1,NIC58.g4520.t1,"CBG12903, CBG23681, CBG24690","chrV_pilon.g17724, chrX_pilon.g20542, chrX_pilon.g20543","","KAF1746415.1, KAF1746638.1, KAF1753743.1, KAF1755474.1"
OG0000903,"JU1373.g27.t1, JU1373.g28.t1","NIC58.g4518.t1, NIC58.g4519.t1","CBG12904, CBG12905","chrV_pilon.g17721, chrV_pilon.g17722","Sp34_50416900.t1, Sp34_50431600.t1","KAF1755471.1, KAF1755472.1"
OG0000904,"JU1373.g253.t1, JU1373.g254.t1","NIC58.g4294.t1, NIC58.g4295.t1",CBG17839,"chrV_pilon.g17625, chrV_pilon.g17955, chrV_pilon.g17956","Sp34_50396010.t1, Sp34_50397210.t1, Sp34_50397220.t1",KAF1754771.1
OG0000905,"JU1373.g11885.t1, JU1373.g324.t1","NIC58.g20189.t1, NIC58.g4217.t1","CBG03904, CBG18559, CBG23562","chrI_pilon.g16, chrI_pilon.g2312",Sp34_10225320.t1,"KAF1754427.1, KAF1769010.1"
OG0000906,"JU1373.g2168.t1, JU1373.g515.t1","NIC58.g4017.t1, NIC58.g7216.t1","CBG02699, CBG04877","chrII_pilon.g5656, chrV_pilon.g17080","Sp34_50380900.t1, Sp34_50381700.t1","KAF1753183.1, KAF1765213.1"
OG0000907,"JU1373.g595.t1, JU1373.g597.t1, JU1373.g598.t1, JU1373.g950.t1","NIC58.g3572.t1, NIC58.g3935.t1, NIC58.g3936.t1, NIC58.g3937.t1","","","","KAF1754150.1, KAF1754153.1, KAF1765241.1, KAF1768948.1"
OG0000908,"JU1373.g847.t1, JU1373.g848.t1, JU1373.g849.t1","NIC58.g3669.t1, NIC58.g3670.t1, NIC58.g3671.t1",CBG18868,chrI_pilon.g2843.1,"Sp34_10054100.t1, Sp34_10054300.t1, Sp34_10054400.t1",KAF1769838.1
OG0000909,"JU1373.g3700.t1, JU1373.g859.t1","NIC58.g14160.t1, NIC58.g3659.t1",CBG22536,"chrII_pilon.g3184.1, chrII_pilon.g3203.1, chrIV_pilon.g9611","Sp34_40046210.t1, Sp34_40046220.t1","KAF1759808.1, KAF1771078.1"
OG0000910,JU1373.g866.t1,"NIC58.g1488.t1, NIC58.g3648.t1","CBG06599, CBG06609, CBG22870, CBG22872","chrV_pilon.g16954.1, chrV_pilon.g16961.1",Sp34_50337220.t1,"KAF1752488.1, KAF1753327.1"
OG0000911,JU1373.g875.t1,NIC58.g3641.t1,"CBG15903, CBG15904, CBG20274, CBG20278, CBG22856","","","KAF1753338.1, KAF1753339.1, KAF1753974.1, KAF1753982.1, KAF1754252.1"
OG0000912,"JU1373.g1059.t1, JU1373.g886.t1","NIC58.g3463.t1, NIC58.g3628.t1","CBG10508, CBG22842, CBG22843","","Sp34_50337500.t1, Sp34_50337600.t1","KAF1753344.1, KAF1753917.1, KAF1754148.1"
OG0000913,"JU1373.g5111.t1, JU1373.g947.t1","NIC58.g3575.t1, NIC58.g967.t1","CBG12118, CBG24761","chrV_pilon.g13541, chrX_pilon.g20791",Sp34_50026300.t1,"KAF1746446.1, KAF1746594.1, KAF1752641.1"
OG0000914,"JU1373.g1050.t1, JU1373.g6293.t1","NIC58.g15718.t1, NIC58.g3472.t1","CBG14204, CBG22609","chrV_pilon.g16709, chrX_pilon.g18753","Sp34_50339600.t1, Sp34_X0270800.t1","KAF1747628.1, KAF1754010.1"
OG0000915,"JU1373.g1078.t1, JU1373.g1079.t1, JU1373.g1080.t1","NIC58.g3443.t1, NIC58.g3444.t1, NIC58.g3445.t1","CBG04809, CBG04810, CBG04811, CBG04812","","","KAF1753868.1, KAF1753869.1"
OG0000916,"JU1373.g1117.t1, JU1373.g8361.t1","NIC58.g19075.t1, NIC58.g3403.t1","CBG08480, CBG10328","chrIV_pilon.g10487.1, chrI_pilon.g2141","Sp34_10269200.t1, Sp34_10269300.t1","KAF1767174.1, KAF1770205.1"
OG0000917,"JU1373.g1121.t1, JU1373.g1161.t1, JU1373.g1163.t1","NIC58.g3351.t1, NIC58.g3352.t1, NIC58.g3399.t1",CBG04711,chrV_pilon.g16470,Sp34_50363000.t1,"KAF1753736.1, KAF1753739.1, KAF1753744.1"
OG0000918,"JU1373.g10394.t1, JU1373.g1227.t1","NIC58.g11099.t1, NIC58.g17423.t1","CBG07410, CBG15170","chrIII_pilon.g6847, chrX_pilon.g20447","Sp34_30333800.t1, Sp34_X0124400.t1","KAF1749272.1, KAF1763556.1"
OG0000919,"JU1373.g10960.t1, JU1373.g1245.t1","NIC58.g11080.t1, NIC58.g21137.t1","CBG00466, CBG08279","chrIII_pilon.g6697, chrI_pilon.g1471","Sp34_10074910.t1, Sp34_30318400.t1","KAF1763549.1, KAF1768580.1"
OG0000920,"JU1373.g1289.t1, JU1373.g1293.t1, JU1373.g1296.t1, JU1373.g1302.t1","NIC58.g11021.t1, NIC58.g11026.t1, NIC58.g11029.t1, NIC58.g11034.t1",CBG15146,chrIII_pilon.g6898,Sp34_30316100.t1,KAF1762797.1
OG0000921,"JU1373.g1407.t1, JU1373.g1417.t1","NIC58.g10905.t1, NIC58.g10916.t1","CBG11751, CBG11752","chrIII_pilon.g9186, chrIII_pilon.g9273","Sp34_30296100.t1, Sp34_30296200.t1","KAF1762803.1, KAF1762804.1"
OG0000922,"JU1373.g1420.t1, JU1373.g1421.t1","NIC58.g10901.t1, NIC58.g10902.t1",CBG11776,"chrIII_pilon.g9171, chrIII_pilon.g9179","Sp34_30279300.t1, Sp34_30280000.t1","KAF1763433.1, KAF1763436.1, KAF1763441.1"
OG0000923,"JU1373.g11934.t1, JU1373.g1610.t1, JU1373.g1611.t1","NIC58.g10706.t1, NIC58.g10707.t1, NIC58.g20138.t1",CBG20309,"chrIII_pilon.g7206, chrI_pilon.g421",Sp34_30321700.t1,"KAF1763001.1, KAF1769060.1"
OG0000924,"JU1373.g2002.t1, JU1373.g2003.t1","NIC58.g4672.t1, NIC58.g4673.t1","CBG05674, CBG05675","chrV_pilon.g16835, chrV_pilon.g17524.1, chrV_pilon.g17525.1","","KAF1755237.1, KAF1755239.1, KAF1767016.1"
OG0000925,"JU1373.g2160.t1, JU1373.g2176.t1","NIC58.g7208.t1, NIC58.g7225.t1",CBG13364,"chrII_pilon.g5608, chrII_pilon.g5609, chrII_pilon.g5610, chrII_pilon.g5611.1, chrII_pilon.g5612.1, chrII_pilon.g5613.1, chrII_pilon.g5614.1","",""
OG0000926,"JU1373.g20237.t1, JU1373.g2229.t1","NIC58.g7006.t1, NIC58.g7154.t1","CBG02751, CBG02924","chrII_pilon.g6062, chrIV_pilon.g10979",Sp34_20318000.t1,"KAF1763014.1, KAF1765268.1, KAF1765415.1"
OG0000927,"JU1373.g13634.t1, JU1373.g2243.t1",NIC58.g2329.t1,CBG09607,"chrII_pilon.g5542, chrII_pilon.g6042, chrV_pilon.g15523.1",Sp34_50292310.t1,"KAF1749861.1, KAF1755623.1, KAF1764810.1, KAF1765125.1"
OG0000928,"JU1373.g19182.t1, JU1373.g2315.t1","NIC58.g11914.t1, NIC58.g7070.t1","CBG02852, CBG20023","chrIV_pilon.g11129, chrI_pilon.g426, chrX_pilon.g18236",Sp34_10229320.t1,"KAF1750010.1, KAF1764974.1"
OG0000929,"JU1373.g14889.t1, JU1373.g14890.t1, JU1373.g14893.t1, JU1373.g2557.t1, JU1373.g2558.t1, JU1373.g2559.t1, JU1373.g2560.t1","NIC58.g13385.t1, NIC58.g13386.t1, NIC58.g13387.t1, NIC58.g13390.t1, NIC58.g13391.t1","","","",""
OG0000930,"JU1373.g2618.t1, JU1373.g2952.t1","NIC58.g2405.t1, NIC58.g2738.t1","CBG09530, CBG09531","chrV_pilon.g15432, chrV_pilon.g15433","Sp34_50280930.t1, Sp34_50281010.t1","KAF1751061.1, KAF1751062.1"
OG0000931,"JU1373.g10622.t1, JU1373.g2683.t1","NIC58.g17664.t1, NIC58.g2468.t1","CBG09435, CBG24512","chrV_pilon.g16177.1, chrX_pilon.g18447","Sp34_20025700.t1, Sp34_20027400.t1, Sp34_X0006600.t1",KAF1745842.1
OG0000932,JU1373.g2688.t1,NIC58.g2472.t1,"CBG03528, CBG03534, CBG09432","chrV_pilon.g16181, chrV_pilon.g17636.1","Sp34_50272600.t1, Sp34_50273000.t1, Sp34_50273100.t1, Sp34_50286000.t1",KAF1751154.1
OG0000933,"JU1373.g16508.t1, JU1373.g2866.t1","NIC58.g2654.t1, NIC58.g5015.t1","CBG07159, CBG18926","chrII_pilon.g3223, chrV_pilon.g14425","Sp34_20020200.t1, Sp34_50211300.t1","KAF1751360.1, KAF1768156.1"
OG0000934,"JU1373.g13909.t1, JU1373.g3180.t1, JU1373.g3182.t1, JU1373.g4108.t1","NIC58.g18121.t1, NIC58.g8064.t1, NIC58.g8066.t1, NIC58.g8419.t1",CBG13468,chrII_pilon.g4260,Sp34_20230300.t1,KAF1764549.1
OG0000935,"JU1373.g14527.t1, JU1373.g3237.t1","NIC58.g8005.t1, NIC58.g9048.t1","CBG00567, CBG10008","chrIII_pilon.g8690, chrII_pilon.g5281","Sp34_20246500.t1, Sp34_30199310.t1","KAF1761246.1, KAF1764991.1"
OG0000936,"JU1373.g16909.t1, JU1373.g16912.t1, JU1373.g16914.t1, JU1373.g16930.t1, JU1373.g16931.t1, JU1373.g3472.t1, JU1373.g3476.t1","NIC58.g7417.t1, NIC58.g7418.t1, NIC58.g7432.t1, NIC58.g7435.t1, NIC58.g7771.t1","","","",""
OG0000937,"JU1373.g12606.t1, JU1373.g18970.t1, JU1373.g3538.t1, JU1373.g8591.t1","","","chrV_pilon.g14996, chrV_pilon.g14997.1, chrX_pilon.g18807","Sp34_30337400.t1, Sp34_40072100.t1, Sp34_40213000.t1, Sp34_40213100.t1, Sp34_X0110320.t1",""
OG0000938,"JU1373.g17099.t1, JU1373.g3621.t1","NIC58.g20119.t1, NIC58.g7628.t1","CBG03980, CBG04290","chrI_pilon.g329.1, chrX_pilon.g20162",Sp34_10285010.t1,"KAF1746323.1, KAF1746662.1, KAF1771235.1"
OG0000939,"JU1373.g3746.t1, JU1373.g3747.t1","NIC58.g14112.t1, NIC58.g14113.t1",CBG10701,"chrIV_pilon.g9867, chrIV_pilon.g9869, chrX_pilon.g18462, chrX_pilon.g18468","","KAF1746357.1, KAF1759460.1, KAF1759887.1"
OG0000940,"JU1373.g4137.t1, JU1373.g9044.t1","NIC58.g16031.t1, NIC58.g18146.t1","CBG04366, CBG14672","chrI_pilon.g2615, chrX_pilon.g19062","Sp34_10042100.t1, Sp34_X0240400.t1","KAF1747946.1, KAF1771549.1"
OG0000941,JU1373.g4215.t1,NIC58.g18237.t1,"CBG07385, CBG07386, CBG07830, CBG07856, CBG07857, CBG07868","chrIII_pilon.g6770.1, chrX_pilon.g20463",Sp34_X0122500.t1,KAF1749288.1
OG0000942,"JU1373.g4382.t1, JU1373.g4383.t1, JU1373.g4384.t1, JU1373.g4385.t1, JU1373.g4386.t1","NIC58.g18415.t1, NIC58.g18416.t1, NIC58.g18417.t1, NIC58.g18418.t1, NIC58.g18419.t1, NIC58.g18420.t1, NIC58.g18630.t1","","","",""
OG0000943,JU1373.g4389.t1,NIC58.g18424.t1,CBG19716,"chrIII_pilon.g7329, chrIV_pilon.g9945.1, chrI_pilon.g2035, chrI_pilon.g2979.1","Sp34_10002200.t1, Sp34_10010800.t1, Sp34_40200400.t1","KAF1769634.1, KAF1770393.1"
OG0000944,"JU1373.g18098.t1, JU1373.g4444.t1","NIC58.g13003.t1, NIC58.g18478.t1","CBG01676, CBG15515","chrIV_pilon.g10189, chrI_pilon.g1830, chrX_pilon.g18246",Sp34_50153210.t1,"KAF1758172.1, KAF1768647.1"
OG0000945,"JU1373.g4549.t1, JU1373.g4550.t1","NIC58.g1536.t1, NIC58.g1537.t1","CBG00807, CBG00809","chrV_pilon.g14735, chrV_pilon.g14736.1","Sp34_50019600.t1, Sp34_50019710.t1","KAF1752406.1, KAF1752407.1"
OG0000946,JU1373.g4563.t1,NIC58.g1522.t1,"CBG00838, CBG00839, CBG00840","chrV_pilon.g14709, chrV_pilon.g14712.1",Sp34_50022500.t1,"KAF1745897.1, KAF1746036.1, KAF1752422.1, KAF1767815.1"
OG0000947,"JU1373.g4640.t1, JU1373.g4641.t1, JU1373.g4642.t1, JU1373.g4643.t1, JU1373.g4644.t1","NIC58.g1440.t1, NIC58.g1441.t1, NIC58.g1442.t1, NIC58.g1443.t1, NIC58.g1444.t1","CBG01418, CBG01419","","",""
OG0000948,"JU1373.g12657.t1, JU1373.g4688.t1","NIC58.g13802.t1, NIC58.g1398.t1","CBG23915, CBG23916, CBG23917","chrIV_pilon.g10115, chrIV_pilon.g10117","","KAF1759303.1, KAF1759319.1, KAF1759321.1"
OG0000949,"JU1373.g4728.t1, JU1373.g4732.t1, JU1373.g4733.t1","NIC58.g1353.t1, NIC58.g1354.t1, NIC58.g1358.t1","CBG01286, CBG01287, CBG01288",chrV_pilon.g14689,"","KAF1753468.1, KAF1753470.1"
OG0000950,JU1373.g4734.t1,"","CBG01289, CBG01291, CBG01292, CBG01293, CBG01294, CBG01295, CBG01296, CBG26979",chrV_pilon.g13911,"","KAF1753471.1, KAF1753472.1"
OG0000951,JU1373.g4745.t1,NIC58.g1342.t1,"CBG01316, CBG01342","chrV_pilon.g13793, chrV_pilon.g13794, chrV_pilon.g17265.1, chrV_pilon.g17266.1, chrV_pilon.g18040","","KAF1753498.1, KAF1753517.1, KAF1753518.1"
OG0000952,"JU1373.g12932.t1, JU1373.g5027.t1","NIC58.g1052.t1, NIC58.g1623.t1","CBG01160, CBG17027","chrV_pilon.g13575, chrV_pilon.g14766.1","Sp34_50053810.t1, Sp34_50089900.t1","KAF1753686.1, KAF1754390.1"
OG0000953,"JU1373.g13749.t1, JU1373.g5056.t1","NIC58.g1024.t1, NIC58.g8253.t1","CBG03544, CBG03545, CBG23571, CBG25094",chrIII_pilon.g7662,Sp34_30027010.t1,"KAF1749720.1, KAF1760288.1"
OG0000954,"JU1373.g5149.t1, JU1373.g8118.t1","NIC58.g18828.t1, NIC58.g8485.t1, NIC58.g931.t1","","chrIII_pilon.g8222.1, chrV_pilon.g13256.1, chrV_pilon.g17871.1","","KAF1755117.1, KAF1758013.1, KAF1766887.1, KAF1767471.1"
OG0000955,"JU1373.g5162.t1, JU1373.g5165.t1, JU1373.g5166.t1","NIC58.g914.t1, NIC58.g915.t1, NIC58.g918.t1",CBG06627,chrV_pilon.g13588.1,"","KAF1752504.1, KAF1752505.1, KAF1752507.1, KAF1752508.1"
OG0000956,"JU1373.g5277.t1, JU1373.g5696.t1","NIC58.g385.t1, NIC58.g805.t1","CBG06703, CBG18514","chrV_pilon.g15066, chrV_pilon.g16246.1","Sp34_50120500.t1, Sp34_50158710.t1","KAF1752023.1, KAF1752360.1"
OG0000957,"JU1373.g20431.t1, JU1373.g5317.t1, JU1373.g5324.t1","NIC58.g753.t1, NIC58.g763.t1, NIC58.g9509.t1",CBG23026,"chrIII_pilon.g7630, chrIII_pilon.g7632.1","Sp34_30012510.t1, Sp34_30012520.t1",KAF1760069.1
OG0000958,"JU1373.g5342.t1, JU1373.g5343.t1, JU1373.g5353.t1","NIC58.g723.t1, NIC58.g734.t1, NIC58.g735.t1","CBG11247, CBG11253, CBG11254",chrV_pilon.g14981,Sp34_50112300.t1,KAF1752285.1
OG0000959,"JU1373.g12997.t1, JU1373.g5578.t1","NIC58.g1690.t1, NIC58.g501.t1","CBG08646, CBG11458","chrIII_pilon.g7047, chrV_pilon.g14143, chrV_pilon.g16351.1, chrV_pilon.g16352","","KAF1751907.1, KAF1752118.1"
OG0000960,"JU1373.g15639.t1, JU1373.g5599.t1","NIC58.g480.t1, NIC58.g5910.t1","CBG02276, CBG11523","chrII_pilon.g4365.1, chrV_pilon.g16287",Sp34_20086900.t1,"KAF1752059.1, KAF1758979.1, KAF1765953.1"
OG0000961,JU1373.g5782.t1,NIC58.g305.t1,"CBG06340, CBG06349, CBG06352, CBG06605, CBG10517, CBG10518, CBG24748","","","KAF1753399.1, KAF1753691.1, KAF1759524.1"
OG0000962,JU1373.g5794.t1,NIC58.g293.t1,"CBG01263, CBG01338, CBG10498, CBG10499, CBG26862",chrV_pilon.g13263.1,"Sp34_50034510.t1, Sp34_50041800.t1, Sp34_50042100.t1",KAF1753381.1
OG0000963,"JU1373.g10599.t1, JU1373.g10600.t1, JU1373.g10601.t1, JU1373.g5822.t1","NIC58.g17632.t1, NIC58.g17633.t1, NIC58.g17634.t1, NIC58.g17635.t1, NIC58.g266.t1","CBG01410, CBG14447",chrII_pilon.g4527,"",""
OG0000964,"JU1373.g5867.t1, JU1373.g5868.t1","NIC58.g215.t1, NIC58.g216.t1","","chrV_pilon.g17346.1, chrV_pilon.g17347, chrV_pilon.g17348.1, chrV_pilon.g17351, chrV_pilon.g17481.1, chrV_pilon.g17535.1, chrV_pilon.g17879","",KAF1752957.1
OG0000965,JU1373.g5987.t1,NIC58.g90.t1,"CBG08867, CBG08868, CBG08869","chrV_pilon.g14115, chrV_pilon.g14116.1, chrV_pilon.g14117, chrV_pilon.g14118, chrX_pilon.g18433","","KAF1752797.1, KAF1765247.1"
OG0000966,"JU1373.g11008.t1, JU1373.g6392.t1","NIC58.g15822.t1, NIC58.g21088.t1","CBG10811, CBG14362","chrI_pilon.g837, chrX_pilon.g18872.1","Sp34_10257400.t1, Sp34_X0260500.t1","KAF1747741.1, KAF1768512.1"
OG0000967,JU1373.g6595.t1,NIC58.g10054.t1,CBG18306,"chrIII_pilon.g7541, chrIII_pilon.g8867, chrIII_pilon.g8935, chrIII_pilon.g9255, chrI_pilon.g498, chrI_pilon.g808","Sp34_30111600.t1, Sp34_30139200.t1",KAF1762132.1
OG0000968,"JU1373.g17113.t1, JU1373.g6917.t1","NIC58.g14518.t1, NIC58.g20101.t1","CBG03999, CBG14367, CBG16740","chrI_pilon.g704, chrI_pilon.g705.1, chrX_pilon.g20697.1","","KAF1746434.1, KAF1771352.1"
OG0000969,"JU1373.g13712.t1, JU1373.g13724.t1, JU1373.g20276.t1, JU1373.g6964.t1","NIC58.g14234.t1, NIC58.g14484.t1, NIC58.g14491.t1, NIC58.g14569.t1",CBG26238,chrX_pilon.g20575,Sp34_40180800.t1,KAF1746500.1
OG0000970,"JU1373.g6997.t1, JU1373.g7015.t1, JU1373.g7031.t1","NIC58.g14605.t1, NIC58.g14611.t1, NIC58.g14635.t1","CBG25455, CBG25456",chrX_pilon.g20175.1,Sp34_X0114700.t1,"KAF1746592.1, KAF1764758.1"
OG0000971,JU1373.g7415.t1,NIC58.g15040.t1,"CBG15981, CBG15986, CBG19450","chrX_pilon.g20966.1, chrX_pilon.g20967.1","Sp34_X0037100.t1, Sp34_X0037200.t1","KAF1746677.1, KAF1746911.1, KAF1746912.1"
OG0000972,JU1373.g8051.t1,"NIC58.g18739.t1, NIC58.g18754.t1","CBG15811, CBG15812, CBG15813","chrIV_pilon.g10594.1, chrI_pilon.g2340.1",Sp34_10044610.t1,"KAF1746313.1, KAF1746315.1, KAF1771396.1"
OG0000973,"JU1373.g8271.t1, JU1373.g8272.t1","NIC58.g18989.t1, NIC58.g18990.t1",CBG20372,"chrI_pilon.g2714, chrI_pilon.g2715, chrI_pilon.g2716.1","Sp34_10278800.t1, Sp34_10278900.t1","KAF1769885.1, KAF1769886.1"
OG0000974,"JU1373.g8310.t1, JU1373.g8311.t1","NIC58.g19029.t1, NIC58.g19030.t1","CBG08433, CBG08434","chrI_pilon.g2164.1, chrI_pilon.g2165.1","Sp34_10273100.t1, Sp34_10273310.t1","KAF1770233.1, KAF1770234.1"
OG0000975,"JU1373.g17851.t1, JU1373.g8362.t1","NIC58.g19076.t1, NIC58.g2978.t1","CBG08481, CBG19284","chrIV_pilon.g10404, chrI_pilon.g2140","Sp34_10269100.t1, Sp34_50247000.t1","KAF1750550.1, KAF1770204.1"
OG0000976,"JU1373.g8505.t1, JU1373.g9918.t1","NIC58.g16941.t1, NIC58.g19215.t1","CBG12805, CBG22795","chrI_pilon.g2113.1, chrX_pilon.g19600.1","Sp34_10344100.t1, Sp34_X0167310.t1","KAF1748812.1, KAF1770083.1"
OG0000977,"JU1373.g8628.t1, JU1373.g8642.t1","NIC58.g19331.t1, NIC58.g19346.t1","","chrII_pilon.g6309, chrIV_pilon.g11475.1, chrI_pilon.g1103","Sp34_10123000.t1, Sp34_10267200.t1","KAF1769951.1, KAF1769992.1, KAF1770999.1"
OG0000978,"JU1373.g14221.t1, JU1373.g8644.t1","NIC58.g19348.t1, NIC58.g8728.t1","CBG03551, CBG12830","chrIV_pilon.g11495.1, chrI_pilon.g940","Sp34_10260100.t1, Sp34_30017100.t1","KAF1770101.1, KAF1770435.1"
OG0000979,"JU1373.g8794.t1, JU1373.g9310.t1","NIC58.g16294.t1, NIC58.g19504.t1","CBG10906, CBG12341","chrI_pilon.g1650, chrX_pilon.g19309","Sp34_10246000.t1, Sp34_X0194900.t1","KAF1748191.1, KAF1770733.1"
OG0000980,"JU1373.g15514.t1, JU1373.g15518.t1, JU1373.g8869.t1","NIC58.g15854.t1, NIC58.g6034.t1","CBG18342, CBG25851","","Sp34_20009700.t1, Sp34_20010200.t1","KAF1749317.1, KAF1759736.1, KAF1762851.1"
OG0000981,"JU1373.g9145.t1, JU1373.g9146.t1","NIC58.g16130.t1, NIC58.g16131.t1","CBG14825, CBG14826","chrX_pilon.g19165, chrX_pilon.g19166","Sp34_X0230300.t1, Sp34_X0230500.t1","KAF1748046.1, KAF1748047.1"
OG0000982,"JU1373.g20500.t1, JU1373.g9498.t1","NIC58.g16494.t1, NIC58.g9575.t1","CBG16491, CBG16828, CBG24566","chrIII_pilon.g8043, chrX_pilon.g19473","Sp34_30252200.t1, Sp34_X0211800.t1",KAF1748389.1
OG0000983,"JU1373.g13320.t1, JU1373.g9640.t1","NIC58.g16639.t1, NIC58.g2011.t1","CBG00135, CBG23269","chrV_pilon.g15852.1, chrX_pilon.g20260","Sp34_50148700.t1, Sp34_X0225200.t1","KAF1748526.1, KAF1751549.1"
OG0000984,"JU1373.g9763.t1, JU1373.g9765.t1","NIC58.g16778.t1, NIC58.g16780.t1","CBG15571, CBG15573","chrX_pilon.g20148, chrX_pilon.g20150",Sp34_X0178600.t1,"KAF1748664.1, KAF1748666.1, KAF1769864.1"
OG0000985,"JU1373.g9921.t1, JU1373.g9922.t1, JU1373.g9923.t1, JU1373.g9924.t1","NIC58.g16944.t1, NIC58.g16945.t1, NIC58.g16946.t1, NIC58.g16947.t1",CBG07324,chrX_pilon.g20508,Sp34_X0116500.t1,KAF1749343.1
OG0000986,"JU1373.g10012.t1, JU1373.g20205.t1","NIC58.g17037.t1, NIC58.g6973.t1","CBG02961, CBG05336","chrII_pilon.g5883, chrX_pilon.g20409","Sp34_20335800.t1, Sp34_X0126600.t1","KAF1749003.1, KAF1765456.1"
OG0000987,"JU1373.g10375.t1, JU1373.g14047.t1","NIC58.g17403.t1, NIC58.g8549.t1","CBG07379, CBG20347, CBG24522",chrX_pilon.g20470.1,"Sp34_X0120900.t1, Sp34_X0121000.t1","KAF1764084.1, KAF1769792.1"
OG0000988,"JU1373.g10516.t1, JU1373.g10528.t1, JU1373.g12868.t1, JU1373.g13703.t1, JU1373.g20297.t1","NIC58.g14218.t1, NIC58.g14266.t1, NIC58.g14430.t1, NIC58.g14478.t1, NIC58.g14479.t1, NIC58.g17555.t1, NIC58.g17566.t1","","","",""
OG0000989,"JU1373.g10692.t1, JU1373.g10693.t1",NIC58.g17738.t1,"CBG08112, CBG08113, CBG24032","chrX_pilon.g18328.1, chrX_pilon.g18329","Sp34_X0016600.t1, Sp34_X0016700.t1","KAF1745758.1, KAF1745759.1"
OG0000990,"JU1373.g10724.t1, JU1373.g10725.t1","NIC58.g17770.t1, NIC58.g17771.t1","CBG08145, CBG08146","chrX_pilon.g18298, chrX_pilon.g18299.1",Sp34_X0019900.t1,"KAF1745726.1, KAF1745727.1, KAF1769727.1"
OG0000991,"JU1373.g11049.t1, JU1373.g18311.t1","NIC58.g12791.t1, NIC58.g21045.t1, NIC58.g6664.t1","CBG03443, CBG21922","chrIV_pilon.g11463, chrI_pilon.g1343",Sp34_40254100.t1,"KAF1757952.1, KAF1768375.1"
OG0000992,"JU1373.g11130.t1, JU1373.g20566.t1","NIC58.g20963.t1, NIC58.g9645.t1","CBG10823, CBG17952","chrIV_pilon.g11770.1, chrI_pilon.g617, chrI_pilon.g618, chrV_pilon.g16449",Sp34_30059300.t1,KAF1761744.1
OG0000993,"JU1373.g11158.t1, JU1373.g15263.t1","NIC58.g20935.t1, NIC58.g6292.t1","CBG03799, CBG20879","chrII_pilon.g6625.1, chrI_pilon.g1906","Sp34_10057300.t1, Sp34_20058600.t1","KAF1766671.1, KAF1768813.1"
OG0000994,"JU1373.g11780.t1, JU1373.g11781.t1","NIC58.g20291.t1, NIC58.g20292.t1","CBG22028, CBG22029, CBG22030","chrI_pilon.g145, chrI_pilon.g146",Sp34_10232700.t1,"KAF1769283.1, KAF1769284.1"
OG0000995,JU1373.g12021.t1,NIC58.g3265.t1,CBG04583,"chrV_pilon.g16557, chrV_pilon.g16560",Sp34_50352800.t1,"KAF1750529.1, KAF1750532.1, KAF1750724.1, KAF1750931.1, KAF1760149.1, KAF1762740.1"
OG0000996,"JU1373.g12186.t1, JU1373.g15776.t1","NIC58.g3098.t1, NIC58.g5062.t1, NIC58.g5770.t1","CBG20957, CBG20959",chrII_pilon.g6157.1,Sp34_20052410.t1,"KAF1766738.1, KAF1766741.1, KAF1766745.1"
OG0000997,JU1373.g12299.t1,"NIC58.g13449.t1, NIC58.g13450.t1","","chrIV_pilon.g9646, chrIV_pilon.g9649.1","","KAF1759189.1, KAF1759190.1, KAF1759191.1, KAF1759192.1, KAF1759199.1, KAF1759201.1, KAF1759202.1"
OG0000998,"JU1373.g12378.t1, JU1373.g12414.t1",NIC58.g11636.t1,"","","Sp34_10287200.t1, Sp34_20163200.t1, Sp34_30127800.t1, Sp34_30190500.t1, Sp34_30248100.t1, Sp34_30260800.t1, Sp34_40015400.t1, Sp34_40326700.t1",KAF1762941.1
OG0000999,"JU1373.g13073.t1, JU1373.g13075.t1, JU1373.g13079.t1","NIC58.g1766.t1, NIC58.g1768.t1, NIC58.g1772.t1","",chrV_pilon.g16060.1,Sp34_50175700.t1,"KAF1751804.1, KAF1751805.1, KAF1751806.1, KAF1754632.1"
OG0001000,"JU1373.g13132.t1, JU1373.g13133.t1","NIC58.g1824.t1, NIC58.g1825.t1",CBG23489,"chrIII_pilon.g6708.1, chrIII_pilon.g6712, chrIII_pilon.g6950, chrIII_pilon.g6953, chrIII_pilon.g6955, chrV_pilon.g16015.1","",KAF1751748.1
OG0001001,"JU1373.g13218.t1, JU1373.g20039.t1","NIC58.g1906.t1, NIC58.g6811.t1","CBG03154, CBG23407","chrII_pilon.g5331.1, chrV_pilon.g15951","Sp34_20315000.t1, Sp34_50130500.t1","KAF1751664.1, KAF1765631.1"
OG0001002,JU1373.g13295.t1,NIC58.g1985.t1,"CBG01255, CBG06602, CBG08845, CBG21822, CBG21823, CBG21837, CBG26976","chrV_pilon.g13405, chrV_pilon.g13407","",KAF1752919.1
OG0001003,"JU1373.g13387.t1, JU1373.g13388.t1","NIC58.g2077.t1, NIC58.g2078.t1","CBG15909, CBG23211, CBG23213",chrV_pilon.g15780,Sp34_50324200.t1,"KAF1750192.1, KAF1750193.1, KAF1750210.1"
OG0001004,"JU1373.g13441.t1, JU1373.g17762.t1, JU1373.g17763.t1","NIC58.g2135.t1, NIC58.g2889.t1",CBG02243,"","Sp34_10171700.t1, Sp34_30145600.t1, Sp34_40211500.t1, Sp34_40211600.t1, Sp34_40211700.t1, Sp34_40250200.t1",""
OG0001005,JU1373.g13493.t1,NIC58.g2188.t1,"CBG12675, CBG12677","chrI_pilon.g1827, chrI_pilon.g952","Sp34_30250400.t1, Sp34_30250800.t1, Sp34_30251200.t1, Sp34_30251600.t1, Sp34_30256200.t1",KAF1770613.1
OG0001006,JU1373.g13674.t1,NIC58.g2371.t1,CBG09572,"chrI_pilon.g2506.1, chrV_pilon.g15474","Sp34_50284900.t1, Sp34_50285100.t1, Sp34_50285510.t1, Sp34_50285520.t1, Sp34_50285800.t1, Sp34_50286200.t1",KAF1751011.1
OG0001007,"JU1373.g14371.t1, JU1373.g14625.t1","NIC58.g8885.t1, NIC58.g9148.t1","CBG09877, CBG25885",chrIII_pilon.g8535.1,"Sp34_30236600.t1, Sp34_30237200.t1, Sp34_30237600.t1, Sp34_30238610.t1",KAF1761341.1
OG0001008,JU1373.g14416.t1,NIC58.g8933.t1,"","","Sp34_10128800.t1, Sp34_10198700.t1, Sp34_10320800.t1, Sp34_20159900.t1, Sp34_30111100.t1, Sp34_40286400.t1, Sp34_40286900.t1, Sp34_40345000.t1, Sp34_50404200.t1",KAF1758642.1
OG0001009,"JU1373.g14519.t1, JU1373.g14520.t1","NIC58.g9040.t1, NIC58.g9041.t1","CBG10024, CBG10025","chrIII_pilon.g8659.1, chrIII_pilon.g8660","Sp34_30197400.t1, Sp34_30197500.t1","KAF1761231.1, KAF1761232.1"
OG0001010,"JU1373.g14580.t1, JU1373.g14581.t1","NIC58.g9103.t1, NIC58.g9104.t1","CBG09944, CBG09945","chrIII_pilon.g8739, chrIII_pilon.g8743, chrIII_pilon.g8744",Sp34_30204800.t1,"KAF1761291.1, KAF1761292.1"
OG0001011,"JU1373.g14628.t1, JU1373.g17485.t1",NIC58.g19729.t1,"CBG09873, CBG12176","chrIII_pilon.g8805, chrI_pilon.g667, chrV_pilon.g15761","Sp34_10348600.t1, Sp34_30208400.t1","KAF1761344.1, KAF1770452.1"
OG0001012,"JU1373.g14983.t1, JU1373.g19647.t1, JU1373.g19673.t1","NIC58.g11396.t1, NIC58.g11430.t1, NIC58.g6573.t1","CBG13098, CBG13763","chrII_pilon.g4968, chrV_pilon.g12954","","KAF1756286.1, KAF1766491.1"
OG0001013,"JU1373.g15269.t1, JU1373.g19763.t1","NIC58.g11302.t1, NIC58.g19163.t1, NIC58.g6287.t1","CBG00341, CBG20874","chrI_pilon.g587, chrI_pilon.g759","Sp34_20058800.t1, Sp34_40194600.t1",KAF1761682.1
OG0001014,"JU1373.g15609.t1, JU1373.g15616.t1, JU1373.g15621.t1, JU1373.g15625.t1","NIC58.g5924.t1, NIC58.g5928.t1, NIC58.g5933.t1, NIC58.g5939.t1",CBG02295,chrII_pilon.g4384,Sp34_20089110.t1,KAF1765958.1
OG0001015,JU1373.g15779.t1,NIC58.g5766.t1,"CBG20942, CBG20944","chrII_pilon.g6132, chrII_pilon.g6136.1, chrII_pilon.g6137, chrII_pilon.g6138, chrII_pilon.g6139.1, chrII_pilon.g6140.1","","KAF1766723.1, KAF1766724.1"
OG0001016,JU1373.g15783.t1,"NIC58.g14383.t1, NIC58.g5762.t1","CBG14039, CBG20167, CBG20927, CBG27680",chrII_pilon.g6130,"Sp34_20050800.t1, Sp34_20053900.t1, Sp34_20054200.t1",KAF1766710.1
OG0001017,"JU1373.g15872.t1, JU1373.g15873.t1, JU1373.g15875.t1, JU1373.g15876.t1, JU1373.g15927.t1, JU1373.g15933.t1","NIC58.g5617.t1, NIC58.g5622.t1, NIC58.g5670.t1, NIC58.g5671.t1, NIC58.g5673.t1, NIC58.g5674.t1","","","",""
OG0001018,"JU1373.g16055.t1, JU1373.g16576.t1","NIC58.g4952.t1, NIC58.g5499.t1","CBG07217, CBG10272","chrII_pilon.g3297, chrII_pilon.g6187","Sp34_20018300.t1, Sp34_20031100.t1","KAF1767234.1, KAF1768124.1"
OG0001019,JU1373.g16119.t1,"","","","Sp34_10237200.t1, Sp34_30243300.t1, Sp34_40300100.t1, Sp34_50111200.t1, Sp34_50155800.t1, Sp34_50202100.t1, Sp34_50265600.t1, Sp34_X0055300.t1, Sp34_X0057800.t1, Sp34_X0139700.t1, Sp34_X0147500.t1",""
OG0001020,"JU1373.g16182.t1, JU1373.g16183.t1","NIC58.g5364.t1, NIC58.g5365.t1","CBG07817, CBG07821","chrII_pilon.g4103, chrX_pilon.g18491","","KAF1746296.1, KAF1749630.1, KAF1767086.1, KAF1767091.1"
OG0001021,"JU1373.g16266.t1, JU1373.g16267.t1","NIC58.g5290.t1, NIC58.g5291.t1","CBG00834, CBG17752, CBG17754","chrII_pilon.g4016, chrII_pilon.g4034","","KAF1766995.1, KAF1766997.1, KAF1769853.1"
OG0001022,"JU1373.g16347.t1, JU1373.g16348.t1","NIC58.g5184.t1, NIC58.g5185.t1","CBG04331, CBG25526",chrII_pilon.g3923.1,"Sp34_20047900.t1, Sp34_20048210.t1","KAF1745869.1, KAF1766946.1, KAF1766948.1"
OG0001023,"JU1373.g16583.t1, JU1373.g16584.t1, JU1373.g16585.t1, JU1373.g16586.t1, JU1373.g16587.t1","NIC58.g4940.t1, NIC58.g4941.t1, NIC58.g4942.t1, NIC58.g4943.t1, NIC58.g4944.t1","CBG06410, CBG07199","","",""
OG0001024,"JU1373.g16872.t1, JU1373.g17002.t1","NIC58.g7344.t1, NIC58.g7473.t1",CBG25443,"chrII_pilon.g5554, chrII_pilon.g5555, chrIV_pilon.g10770","Sp34_20169400.t1, Sp34_20187900.t1","KAF1763717.1, KAF1764891.1"
OG0001025,JU1373.g17776.t1,"NIC58.g2903.t1, NIC58.g2904.t1",CBG19203,"chrII_pilon.g4146, chrII_pilon.g4147.1, chrII_pilon.g4148, chrII_pilon.g4149, chrV_pilon.g13581, chrV_pilon.g15180",Sp34_50237100.t1,KAF1750635.1
OG0001026,"JU1373.g17887.t1, JU1373.g17888.t1","NIC58.g3016.t1, NIC58.g3017.t1","CBG19321, CBG19322","chrV_pilon.g15292.1, chrV_pilon.g15293","Sp34_50250800.t1, Sp34_50250900.t1","KAF1750443.1, KAF1750444.1"
OG0001027,"JU1373.g17918.t1, JU1373.g18761.t1","NIC58.g12334.t1, NIC58.g13185.t1","CBG05866, CBG16172",chrIV_pilon.g10831,"Sp34_40104010.t1, Sp34_40298100.t1","KAF1746815.1, KAF1757476.1, KAF1758346.1"
OG0001028,"JU1373.g18356.t1, JU1373.g19267.t1","NIC58.g11832.t1, NIC58.g12747.t1","CBG03393, CBG21735","chrIV_pilon.g11207, chrIV_pilon.g11538.1","Sp34_40051800.t1, Sp34_40051900.t1, Sp34_40053400.t1",KAF1757898.1
OG0001029,"JU1373.g18365.t1, JU1373.g18366.t1","NIC58.g12736.t1, NIC58.g12737.t1","CBG03387, CBG03388","chrIV_pilon.g11546, chrIV_pilon.g11547","Sp34_40248200.t1, Sp34_40248920.t1","KAF1757891.1, KAF1757892.1"
OG0001030,JU1373.g18501.t1,NIC58.g12602.t1,"CBG00821, CBG00825, CBG06194","chrIV_pilon.g11965.1, chrV_pilon.g14745.1","Sp34_40234200.t1, Sp34_50020410.t1","KAF1752414.1, KAF1753863.1, KAF1757746.1"
OG0001031,"JU1373.g18585.t1, JU1373.g19836.t1","NIC58.g11222.t1, NIC58.g12516.t1","CBG00380, CBG06080","chrIV_pilon.g11925.1, chrIV_pilon.g12866.1","Sp34_40207000.t1, Sp34_40207300.t1","KAF1755625.1, KAF1757655.1"
OG0001032,"JU1373.g18751.t1, JU1373.g18752.t1","NIC58.g12342.t1, NIC58.g12343.t1","CBG05850, CBG15510",chrIV_pilon.g10823,Sp34_40297400.t1,"KAF1748724.1, KAF1753376.1, KAF1757487.1, KAF1757488.1"
OG0001033,JU1373.g18790.t1,"NIC58.g12305.t1, NIC58.g12306.t1","CBG05820, CBG05821","chrIV_pilon.g10803, chrV_pilon.g12942","Sp34_20226600.t1, Sp34_20226700.t1, Sp34_20227210.t1","KAF1757443.1, KAF1757444.1"
OG0001034,"JU1373.g18945.t1, JU1373.g18946.t1","NIC58.g12153.t1, NIC58.g12154.t1","CBG05425, CBG05426, CBG05427, CBG05428",chrIV_pilon.g10635.1,"Sp34_40170610.t1, Sp34_40170620.t1",KAF1757257.1
OG0001035,"JU1373.g18956.t1, JU1373.g19408.t1","NIC58.g11687.t1, NIC58.g11688.t1, NIC58.g12135.t1","CBG05442, CBG21825, CBG21829, CBG22331",chrV_pilon.g14717,"","KAF1752912.1, KAF1757234.1"
OG0001036,JU1373.g19529.t1,NIC58.g11558.t1,"","","","KAF1746502.1, KAF1749457.1, KAF1754768.1, KAF1756258.1, KAF1756267.1, KAF1756269.1, KAF1756272.1, KAF1763202.1, KAF1763207.1, KAF1763208.1"
OG0001037,JU1373.g19583.t1,NIC58.g11502.t1,CBG21564,"chrIV_pilon.g12503, chrIV_pilon.g12505","Sp34_30310900.t1, Sp34_30312400.t1, Sp34_30312500.t1, Sp34_40134000.t1, Sp34_40135700.t1, Sp34_40185800.t1",KAF1756360.1
OG0001038,JU1373.g20332.t1,NIC58.g13408.t1,CBG21288,"chrIV_pilon.g12173, chrIV_pilon.g12174, chrIV_pilon.g12175, chrIV_pilon.g12178","Sp34_40072400.t1, Sp34_40072600.t1, Sp34_40088500.t1","KAF1757556.1, KAF1758651.1"
OG0001039,"JU1373.g20517.t1, JU1373.g20518.t1","NIC58.g9593.t1, NIC58.g9594.t1","CBG16517, CBG16518","chrIII_pilon.g8066, chrIII_pilon.g8067","Sp34_30183100.t1, Sp34_30183200.t1","KAF1761661.1, KAF1761662.1"
OG0001040,JU1373.g20620.t1,NIC58.g9697.t1,CBG18020,"chrIII_pilon.g7506.1, chrIII_pilon.g7507, chrII_pilon.g3409, chrII_pilon.g3855.1, chrII_pilon.g3856, chrII_pilon.g3858.1, chrIV_pilon.g12649.1",Sp34_20209610.t1,KAF1761799.1
OG0001041,JU1373.g20746.t1,"NIC58.g9821.t1, NIC58.g9822.t1","CBG13327, CBG13328, CBG24364, CBG24365",chrIII_pilon.g9127,"Sp34_30084400.t1, Sp34_30084500.t1","KAF1761927.1, KAF1761928.1"
OG0001042,"",NIC58.g1153.t1,"CBG01115, CBG24628","chrV_pilon.g13469, chrV_pilon.g13471.1, chrV_pilon.g13472, chrV_pilon.g17529","Sp34_50058900.t1, Sp34_50403800.t1","KAF1754343.1, KAF1754358.1, KAF1755212.1"
OG0001043,"","NIC58.g1215.t1, NIC58.g13635.t1, NIC58.g13809.t1, NIC58.g13810.t1, NIC58.g13821.t1, NIC58.g13897.t1, NIC58.g13898.t1, NIC58.g13901.t1, NIC58.g13904.t1, NIC58.g13906.t1, NIC58.g13908.t1, NIC58.g4223.t1","","","",""
OG0001044,"","NIC58.g10766.t1, NIC58.g11321.t1, NIC58.g16182.t1, NIC58.g3263.t1, NIC58.g3796.t1, NIC58.g3800.t1, NIC58.g3804.t1, NIC58.g4929.t1, NIC58.g4949.t1, NIC58.g5461.t1, NIC58.g5909.t1, NIC58.g6587.t1","","","",""
OG0001045,"",NIC58.g5465.t1,"CBG10326, CBG10327","","","KAF1767183.1, KAF1767184.1, KAF1767186.1, KAF1767187.1, KAF1767189.1, KAF1767190.1, KAF1767191.1, KAF1767192.1, KAF1767193.1"
OG0001046,"",NIC58.g12142.t1,"","","Sp34_10168100.t1, Sp34_10168200.t1, Sp34_20109210.t1, Sp34_20109220.t1, Sp34_30156500.t1, Sp34_30156600.t1, Sp34_30156700.t1, Sp34_30159100.t1, Sp34_40153100.t1, Sp34_40153200.t1, Sp34_40178900.t1",""
OG0001047,"","","CBG00568, CBG04198, CBG07482, CBG08267, CBG10330, CBG17054, CBG17861, CBG20035, CBG20036, CBG21141, CBG23684, CBG25933","","",""
OG0001048,"","",CBG00786,"chrII_pilon.g5641.1, chrV_pilon.g13378, chrV_pilon.g16975, chrV_pilon.g17433, chrV_pilon.g17500","Sp34_50091700.t1, Sp34_50093500.t1, Sp34_50114500.t1, Sp34_50114600.t1","KAF1753022.1, KAF1767689.1"
OG0001049,"","","CBG02190, CBG02191, CBG04790, CBG04791, CBG08183, CBG15918, CBG18569, CBG18570, CBG18633, CBG18634, CBG18652, CBG23976","","",""
OG0001050,"","","CBG04649, CBG04655, CBG04656, CBG04657, CBG04658, CBG04659, CBG04673, CBG04674, CBG04683, CBG27272","","","KAF1753709.1, KAF1753711.1"
OG0001051,"","","CBG07140, CBG14516, CBG15486, CBG22902",chrV_pilon.g17172,"","KAF1746138.1, KAF1746139.1, KAF1749196.1, KAF1749197.1, KAF1749471.1, KAF1753303.1, KAF1753304.1"
OG0001052,"","","CBG07189, CBG07191, CBG07235, CBG16279, CBG16280, CBG16319, CBG19501, CBG19513, CBG24235, CBG25451, CBG27412, CBG28137","","",""
OG0001053,"","","CBG07223, CBG07225, CBG07226, CBG09123, CBG10306, CBG10307, CBG10308, CBG12283, CBG13776, CBG17046, CBG20891, CBG26175","","",""
OG0001054,"","","CBG07993, CBG07994, CBG07996, CBG07997, CBG07998, CBG07999, CBG11833, CBG13633, CBG18679, CBG18683, CBG23855, CBG23856","","",""
OG0001055,"","",CBG10639,"chrV_pilon.g14235, chrV_pilon.g14363.1, chrV_pilon.g15612.1, chrV_pilon.g17012, chrV_pilon.g17014, chrV_pilon.g17015.1, chrX_pilon.g19380, chrX_pilon.g19381, chrX_pilon.g20071.1, chrX_pilon.g20939","",KAF1753214.1
OG0001056,"","",CBG12711,"chrII_pilon.g6043.1, chrIV_pilon.g11482, chrV_pilon.g18150, chrX_pilon.g19721, chrX_pilon.g19722","Sp34_10143100.t1, Sp34_10143400.t1, Sp34_20104610.t1","KAF1757137.1, KAF1757138.1, KAF1770010.1"
OG0001057,"","",CBG13046,"","","KAF1750201.1, KAF1750766.1, KAF1750789.1, KAF1752539.1, KAF1756432.1, KAF1758717.1, KAF1762494.1, KAF1763769.1, KAF1765276.1, KAF1766265.1, KAF1766573.1"
OG0001058,"","",CBG13612,"chrI_pilon.g2333, chrI_pilon.g2334.1, chrI_pilon.g2335, chrI_pilon.g2339, chrI_pilon.g2583.1","","KAF1771515.1, KAF1771517.1, KAF1771518.1, KAF1771520.1, KAF1771521.1, KAF1771523.1"
OG0001059,"","",CBG17732,"","","KAF1758253.1, KAF1758255.1, KAF1758280.1, KAF1758321.1, KAF1758325.1, KAF1758326.1, KAF1758328.1, KAF1758513.1, KAF1758590.1, KAF1758732.1, KAF1758733.1"
OG0001060,"","",CBG19086,chrV_pilon.g14603,"","KAF1750274.1, KAF1750276.1, KAF1750277.1, KAF1750278.1, KAF1750279.1, KAF1750280.1, KAF1750527.1, KAF1750528.1, KAF1751470.1, KAF1753466.1"
OG0001061,"","","CBG20991, CBG20994, CBG20995, CBG20996, CBG21035, CBG21037, CBG21039, CBG24918, CBG24919, CBG24920, CBG24921, CBG24922","","",""
OG0001062,"","",CBG27437,"","","KAF1746037.1, KAF1746042.1, KAF1746089.1, KAF1746403.1, KAF1746416.1, KAF1746520.1, KAF1746574.1, KAF1746586.1, KAF1746587.1, KAF1749743.1, KAF1767818.1"
OG0001063,"","","","chrIII_pilon.g9320, chrII_pilon.g4947, chrII_pilon.g6639, chrII_pilon.g6640.1, chrII_pilon.g6641, chrII_pilon.g6642.1, chrII_pilon.g6643.1, chrI_pilon.g39, chrI_pilon.g43, chrI_pilon.g467, chrI_pilon.g474, chrV_pilon.g13108.1","",""
OG0001064,"","","","chrII_pilon.g3497, chrII_pilon.g3501.1, chrV_pilon.g17173, chrV_pilon.g17572, chrV_pilon.g17573, chrV_pilon.g17575, chrV_pilon.g17576, chrV_pilon.g17580, chrV_pilon.g17655.1, chrV_pilon.g17656.1, chrV_pilon.g17657.1, chrV_pilon.g17661","",""
OG0001065,"","","","chrII_pilon.g6007, chrII_pilon.g6174, chrII_pilon.g6247, chrII_pilon.g6248, chrI_pilon.g2332, chrI_pilon.g2336, chrI_pilon.g2464, chrI_pilon.g2559, chrI_pilon.g2561, chrI_pilon.g2764, chrI_pilon.g2800, chrI_pilon.g2801","",""
OG0001066,"","","","chrIV_pilon.g12171, chrIV_pilon.g12172, chrIV_pilon.g12180, chrIV_pilon.g12184, chrIV_pilon.g12185, chrIV_pilon.g12186, chrIV_pilon.g12187, chrIV_pilon.g12188, chrIV_pilon.g12189, chrIV_pilon.g12190, chrIV_pilon.g12191, chrV_pilon.g13900","",""
OG0001067,"","","","chrI_pilon.g2121, chrV_pilon.g16535, chrV_pilon.g17232, chrV_pilon.g17236, chrV_pilon.g17239, chrV_pilon.g17248, chrV_pilon.g17249, chrV_pilon.g17327, chrV_pilon.g17344.1, chrV_pilon.g17395.1, chrV_pilon.g17479, chrV_pilon.g17502.1","",""
OG0001068,"","","","chrV_pilon.g13171.1, chrV_pilon.g13643, chrV_pilon.g13644, chrV_pilon.g13645, chrV_pilon.g13697, chrV_pilon.g13722, chrV_pilon.g16737, chrV_pilon.g16738, chrV_pilon.g16826, chrV_pilon.g16962, chrV_pilon.g17229.1, chrV_pilon.g17343.1","",""
OG0001069,"","","","chrV_pilon.g17857, chrV_pilon.g17907.1, chrV_pilon.g17908","","KAF1749780.1, KAF1753501.1, KAF1755491.1, KAF1755884.1, KAF1758781.1, KAF1759008.1, KAF1764623.1, KAF1767647.1, KAF1771259.1"
OG0001070,"","","","","Sp34_10108900.t1, Sp34_10120000.t1, Sp34_20258900.t1, Sp34_20274300.t1, Sp34_40167200.t1, Sp34_50090200.t1, Sp34_50090500.t1, Sp34_50135900.t1, Sp34_50213400.t1, Sp34_50245200.t1, Sp34_50300900.t1, Sp34_X0113600.t1",""
OG0001071,"","","","","Sp34_10126600.t1, Sp34_10126800.t1, Sp34_10127600.t1, Sp34_10130900.t1, Sp34_10171300.t1, Sp34_30068600.t1, Sp34_40122600.t1, Sp34_40172600.t1, Sp34_40241700.t1, Sp34_40295600.t1, Sp34_40339900.t1, Sp34_50102800.t1",""
OG0001072,"","","","","Sp34_10201600.t1, Sp34_10202900.t1, Sp34_10208900.t1, Sp34_20174700.t1, Sp34_30184500.t1, Sp34_40029700.t1, Sp34_40199300.t1, Sp34_40305200.t1, Sp34_40319800.t1, Sp34_50281400.t1, Sp34_X0103700.t1, Sp34_X0145600.t1",""
OG0001073,"","","","","Sp34_10234910.t1, Sp34_20009600.t1, Sp34_30096900.t1, Sp34_30122000.t1, Sp34_30163700.t1, Sp34_30163900.t1, Sp34_30242400.t1, Sp34_40150200.t1, Sp34_40289300.t1, Sp34_50029900.t1, Sp34_50045600.t1, Sp34_50062200.t1",""
OG0001074,"","","","","Sp34_30286200.t1, Sp34_30286800.t1, Sp34_30299600.t1, Sp34_30299700.t1, Sp34_30299800.t1, Sp34_30305900.t1, Sp34_30306010.t1, Sp34_30311500.t1, Sp34_30313400.t1, Sp34_30313500.t1, Sp34_40093700.t1, Sp34_40134400.t1",""
OG0001075,"","","","","Sp34_40125000.t1, Sp34_40169200.t1, Sp34_50280200.t1, Sp34_50280300.t1, Sp34_50328900.t1, Sp34_50329400.t1, Sp34_50329600.t1, Sp34_50336100.t1, Sp34_50355300.t1, Sp34_50356100.t1, Sp34_50356900.t1, Sp34_50358300.t1",""
OG0001076,"","","","","","KAF1746375.1, KAF1754456.1, KAF1755144.1, KAF1755145.1, KAF1755146.1, KAF1755147.1, KAF1755148.1, KAF1755149.1, KAF1755150.1, KAF1755151.1, KAF1755230.1, KAF1755333.1"
OG0001077,"","","","","","KAF1746398.1, KAF1746400.1, KAF1760491.1, KAF1762666.1, KAF1762669.1, KAF1762670.1, KAF1762671.1, KAF1762673.1, KAF1762675.1, KAF1762676.1, KAF1762678.1, KAF1762717.1"
OG0001078,"","","","","","KAF1749773.1, KAF1754425.1, KAF1754426.1, KAF1756247.1, KAF1756248.1, KAF1759039.1, KAF1759178.1, KAF1759179.1, KAF1759180.1, KAF1763264.1, KAF1763336.1, KAF1766967.1"
OG0001079,"","","","","","KAF1753575.1, KAF1755059.1, KAF1755061.1, KAF1755062.1, KAF1755063.1, KAF1755064.1, KAF1755065.1, KAF1755066.1, KAF1755067.1, KAF1755372.1, KAF1755373.1, KAF1755374.1"
OG0001080,"","","","","","KAF1754174.1, KAF1754596.1, KAF1759050.1, KAF1759054.1, KAF1759298.1, KAF1760509.1, KAF1760951.1, KAF1763009.1, KAF1763184.1, KAF1764649.1, KAF1771262.1, KAF1771263.1"
OG0001081,"","","","","","KAF1760967.1, KAF1767676.1, KAF1767677.1, KAF1767717.1, KAF1767719.1, KAF1767721.1, KAF1767723.1, KAF1767726.1, KAF1767739.1, KAF1767740.1, KAF1767741.1, KAF1767825.1"
OG0001082,"JU1373.g11.t1, JU1373.g12.t1","NIC58.g4534.t1, NIC58.g4535.t1","CBG12922, CBG12926","chrV_pilon.g17715, chrV_pilon.g17720",Sp34_50431500.t1,"KAF1755466.1, KAF1755470.1"
OG0001083,"JU1373.g62.t1, JU1373.g63.t1","NIC58.g4483.t1, NIC58.g4484.t1",CBG20729,"chrV_pilon.g17771, chrV_pilon.g17772",Sp34_50423610.t1,"KAF1754987.1, KAF1755121.1, KAF1755123.1"
OG0001084,"JU1373.g91.t1, JU1373.g94.t1","NIC58.g4451.t1, NIC58.g4455.t1","CBG20530, CBG24934","chrIII_pilon.g9202, chrII_pilon.g4203, chrX_pilon.g18204",Sp34_20305600.t1,KAF1765689.1
OG0001085,"JU1373.g147.t1, JU1373.g148.t1, JU1373.g149.t1","NIC58.g4401.t1, NIC58.g4402.t1","CBG20324, CBG20333, CBG24829",chrV_pilon.g17807.1,Sp34_50421310.t1,KAF1756691.1
OG0001086,"JU1373.g347.t1, JU1373.g348.t1, JU1373.g349.t1, JU1373.g352.t1, JU1373.g4468.t1, JU1373.g8190.t1","NIC58.g18502.t1, NIC58.g18906.t1, NIC58.g4188.t1, NIC58.g4190.t1, NIC58.g4191.t1","","","",""
OG0001087,"JU1373.g446.t1, JU1373.g447.t1, JU1373.g448.t1","NIC58.g4094.t1, NIC58.g4098.t1",CBG18635,chrV_pilon.g16773,"Sp34_50384600.t1, Sp34_50384800.t1","KAF1753098.1, KAF1753237.1"
OG0001088,JU1373.g502.t1,NIC58.g4032.t1,"CBG04701, CBG04704, CBG04868, CBG04869, CBG04871, CBG04872, CBG22625, CBG24803","","",KAF1753185.1
OG0001089,JU1373.g537.t1,NIC58.g3999.t1,"CBG15880, CBG15881","chrV_pilon.g17098, chrV_pilon.g17099, chrV_pilon.g17105.1","Sp34_50382900.t1, Sp34_50383200.t1","KAF1753159.1, KAF1753160.1"
OG0001090,JU1373.g561.t1,NIC58.g3972.t1,"CBG24357, CBG24401","chrII_pilon.g3351, chrIV_pilon.g11273, chrIV_pilon.g11275, chrV_pilon.g17107, chrV_pilon.g17108",Sp34_50382700.t1,KAF1753157.1
OG0001091,"JU1373.g591.t1, JU1373.g601.t1, JU1373.g604.t1, JU1373.g655.t1","NIC58.g3702.t1, NIC58.g3929.t1, NIC58.g3931.t1, NIC58.g3932.t1, NIC58.g3941.t1",CBG22621,chrV_pilon.g17231,"",""
OG0001092,"JU1373.g4561.t1, JU1373.g729.t1","NIC58.g1524.t1, NIC58.g3806.t1","CBG00835, CBG00836, CBG25628","chrV_pilon.g14750, chrV_pilon.g14751","Sp34_50021000.t1, Sp34_50021300.t1",""
OG0001093,JU1373.g788.t1,NIC58.g3735.t1,CBG03826,"chrII_pilon.g4448, chrIV_pilon.g12134, chrIV_pilon.g12388, chrI_pilon.g1939.1, chrI_pilon.g1940",Sp34_10122010.t1,"KAF1768875.1, KAF1770614.1"
OG0001094,JU1373.g855.t1,NIC58.g3664.t1,"CBG18738, CBG18739","","","KAF1746508.1, KAF1746509.1, KAF1746571.1, KAF1746573.1, KAF1754974.1, KAF1755327.1, KAF1755328.1"
OG0001095,"JU1373.g861.t1, JU1373.g862.t1","NIC58.g3655.t1, NIC58.g3656.t1","CBG22891, CBG22892",chrV_pilon.g17138.1,Sp34_50337110.t1,"KAF1753317.1, KAF1753318.1, KAF1753319.1"
OG0001096,"JU1373.g18968.t1, JU1373.g876.t1, JU1373.g878.t1","NIC58.g12125.t1, NIC58.g3636.t1, NIC58.g3637.t1, NIC58.g3640.t1","CBG21663, CBG21665","","","KAF1754199.1, KAF1754200.1"
OG0001097,"JU1373.g887.t1, JU1373.g888.t1","NIC58.g3626.t1, NIC58.g3627.t1","CBG05388, CBG15019, CBG15020, CBG25016","chrIV_pilon.g10673, chrIV_pilon.g10679","",KAF1757285.1
OG0001098,JU1373.g924.t1,NIC58.g3598.t1,"CBG18615, CBG22833, CBG22908, CBG22910, CBG22913, CBG22914, CBG22915, CBG25008","","",KAF1754141.1
OG0001099,"JU1373.g959.t1, JU1373.g960.t1","NIC58.g3562.t1, NIC58.g3563.t1",CBG05757,"chrIV_pilon.g10746.1, chrIV_pilon.g10747, chrV_pilon.g13145",Sp34_40289100.t1,"KAF1757382.1, KAF1757384.1"
OG0001100,"JU1373.g1033.t1, JU1373.g1034.t1, JU1373.g3991.t1","NIC58.g18002.t1, NIC58.g3488.t1, NIC58.g3489.t1",CBG24174,"chrI_pilon.g2809, chrI_pilon.g2810","","KAF1753121.1, KAF1769955.1"
OG0001101,"JU1373.g1060.t1, JU1373.g17739.t1","NIC58.g2866.t1, NIC58.g3462.t1",CBG04929,chrV_pilon.g15147.1,Sp34_50234100.t1,"KAF1750676.1, KAF1754162.1, KAF1754163.1, KAF1754969.1"
OG0001102,"JU1373.g1087.t1, JU1373.g1088.t1","NIC58.g3435.t1, NIC58.g3436.t1","CBG04788, CBG04823, CBG04824",chrV_pilon.g15403.1,Sp34_50039110.t1,"KAF1753850.1, KAF1753892.1"
OG0001103,"JU1373.g1108.t1, JU1373.g1909.t1, JU1373.g8141.t1","NIC58.g10399.t1, NIC58.g18854.t1, NIC58.g3413.t1","CBG04772, CBG09101",chrIII_pilon.g7954,Sp34_30174910.t1,KAF1753821.1
OG0001104,"JU1373.g1142.t1, JU1373.g1152.t1","NIC58.g3361.t1, NIC58.g3372.t1","CBG04718, CBG04734","chrV_pilon.g16460, chrV_pilon.g16466",Sp34_50363310.t1,"KAF1753753.1, KAF1753802.1"
OG0001105,"JU1373.g10201.t1, JU1373.g1222.t1","NIC58.g11104.t1, NIC58.g17223.t1","CBG07585, CBG15175",chrX_pilon.g20640,"Sp34_30334310.t1, Sp34_X0142100.t1","KAF1749179.1, KAF1762731.1"
OG0001106,"JU1373.g1261.t1, JU1373.g1262.t1, JU1373.g1267.t1, JU1373.g1268.t1, JU1373.g1269.t1, JU1373.g14460.t1","NIC58.g11053.t1, NIC58.g11054.t1, NIC58.g11055.t1, NIC58.g11060.t1, NIC58.g8977.t1","","","",""
OG0001107,"JU1373.g1436.t1, JU1373.g1437.t1","NIC58.g10884.t1, NIC58.g10885.t1","CBG00504, CBG11787","chrIII_pilon.g9165, chrIII_pilon.g9166, chrIII_pilon.g9168",Sp34_30286910.t1,KAF1762568.1
OG0001108,JU1373.g1494.t1,NIC58.g10828.t1,CBG09313,"chrIII_pilon.g9247, chrIV_pilon.g11725, chrI_pilon.g393, chrI_pilon.g394, chrV_pilon.g16456",Sp34_30291800.t1,"KAF1762630.1, KAF1762699.1"
OG0001109,"JU1373.g1555.t1, JU1373.g6840.t1","NIC58.g10293.t1, NIC58.g10294.t1",CBG09093,"chrIII_pilon.g7785, chrIII_pilon.g7786, chrIII_pilon.g7787.1","","KAF1754734.1, KAF1762360.1, KAF1762361.1"
OG0001110,"JU1373.g1581.t1, JU1373.g1585.t1","NIC58.g10735.t1, NIC58.g10739.t1","CBG21148, CBG21150","chrIII_pilon.g7956, chrIII_pilon.g7959.1",Sp34_30175200.t1,"KAF1762559.1, KAF1762563.1"
OG0001111,JU1373.g1582.t1,NIC58.g10738.t1,"CBG08726, CBG11753","chrV_pilon.g13403.1, chrV_pilon.g17160, chrV_pilon.g17189","Sp34_30023510.t1, Sp34_50036310.t1, Sp34_50036410.t1",KAF1762802.1
OG0001112,"JU1373.g1664.t1, JU1373.g1693.t1, JU1373.g1695.t1, JU1373.g4157.t1","NIC58.g10620.t1, NIC58.g10654.t1","CBG11283, CBG25428","chrX_pilon.g19405, chrX_pilon.g20377","",KAF1748915.1
OG0001113,JU1373.g1716.t1,"NIC58.g10595.t1, NIC58.g10596.t1","","","Sp34_40299000.t1, Sp34_40299200.t1","KAF1748533.1, KAF1750246.1, KAF1750247.1, KAF1751174.1, KAF1751175.1, KAF1768415.1"
OG0001114,"JU1373.g1736.t1, JU1373.g4836.t1",NIC58.g1255.t1,CBG15672,"","Sp34_20120000.t1, Sp34_30300300.t1, Sp34_30302800.t1, Sp34_30303020.t1, Sp34_30303200.t1","KAF1763209.1, KAF1763211.1"
OG0001115,"JU1373.g11575.t1, JU1373.g11691.t1, JU1373.g1790.t1, JU1373.g1792.t1","NIC58.g10519.t1, NIC58.g10522.t1, NIC58.g10523.t1, NIC58.g10524.t1, NIC58.g20384.t1, NIC58.g20502.t1",CBG06942,"","",""
OG0001116,JU1373.g1840.t1,NIC58.g10468.t1,"CBG17474, CBG17475","chrIII_pilon.g7899, chrIII_pilon.g7900.1","Sp34_30168010.t1, Sp34_30168210.t1, Sp34_30168510.t1, Sp34_30168610.t1",KAF1762500.1
OG0001117,"JU1373.g10073.t1, JU1373.g1860.t1","NIC58.g10445.t1, NIC58.g17098.t1","CBG07730, CBG19683","chrIII_pilon.g7949, chrX_pilon.g20767","Sp34_30173900.t1, Sp34_X0131500.t1",KAF1749051.1
OG0001118,"JU1373.g19190.t1, JU1373.g2014.t1","NIC58.g11906.t1, NIC58.g4660.t1",CBG25028,chrIV_pilon.g11334,"Sp34_40343200.t1, Sp34_40343300.t1","KAF1756997.1, KAF1764053.1, KAF1764054.1"
OG0001119,JU1373.g2031.t1,NIC58.g4644.t1,CBG05622,"chrV_pilon.g14796, chrV_pilon.g16756.1, chrV_pilon.g16757, chrV_pilon.g16929, chrV_pilon.g16930, chrV_pilon.g18148",Sp34_50401120.t1,KAF1755356.1
OG0001120,"JU1373.g2424.t1, JU1373.g8666.t1","NIC58.g13253.t1, NIC58.g19371.t1","","chrIV_pilon.g11558, chrI_pilon.g1131","Sp34_10324100.t1, Sp34_40089010.t1","KAF1758465.1, KAF1770918.1, KAF1770919.1"
OG0001121,"JU1373.g14204.t1, JU1373.g2458.t1","NIC58.g13288.t1, NIC58.g8712.t1","CBG08499, CBG08500, CBG12751, CBG12861, CBG20242, CBG20251",chrIII_pilon.g9312,"",""
OG0001122,JU1373.g2463.t1,"","CBG04421, CBG04444, CBG07519, CBG08322, CBG08330, CBG08331, CBG15541, CBG25310","","","KAF1746447.1, KAF1770041.1"
OG0001123,"JU1373.g10510.t1, JU1373.g12879.t1, JU1373.g13692.t1, JU1373.g13719.t1, JU1373.g13722.t1, JU1373.g2571.t1, JU1373.g6954.t1","NIC58.g14209.t1, NIC58.g14489.t1, NIC58.g14559.t1, NIC58.g17548.t1","","","",""
OG0001124,JU1373.g2627.t1,NIC58.g2411.t1,"CBG09520, CBG10473, CBG10474","chrV_pilon.g13188.1, chrV_pilon.g15421.1, chrV_pilon.g16390.1, chrV_pilon.g16391.1",Sp34_50279600.t1,KAF1751072.1
OG0001125,"JU1373.g2640.t1, JU1373.g2641.t1","NIC58.g2425.t1, NIC58.g2426.t1",CBG09506,"chrV_pilon.g16125, chrV_pilon.g16126",Sp34_50277700.t1,"KAF1751084.1, KAF1751085.1, KAF1753521.1"
OG0001126,JU1373.g2732.t1,NIC58.g2519.t1,"CBG09366, CBG09367, CBG09436","chrIV_pilon.g11762, chrV_pilon.g14268.1",Sp34_50196610.t1,"KAF1751136.1, KAF1751206.1, KAF1764085.1"
OG0001127,"JU1373.g20592.t1, JU1373.g2739.t1","NIC58.g2526.t1, NIC58.g9669.t1","CBG17984, CBG23414",chrIII_pilon.g7542,"Sp34_30062500.t1, Sp34_30098000.t1","KAF1761770.1, KAF1762185.1"
OG0001128,JU1373.g2780.t1,NIC58.g2567.t1,"CBG09309, CBG13263","chrII_pilon.g4532, chrII_pilon.g4533, chrII_pilon.g4566, chrII_pilon.g4589, chrV_pilon.g14543",Sp34_50201900.t1,KAF1751764.1
OG0001129,"JU1373.g2919.t1, JU1373.g4679.t1","NIC58.g1407.t1, NIC58.g2705.t1","CBG10352, CBG18989","chrV_pilon.g14488, chrV_pilon.g14783.1","Sp34_50027400.t1, Sp34_50218500.t1",KAF1753637.1
OG0001130,JU1373.g2980.t1,NIC58.g2764.t1,"CBG18608, CBG19060",chrV_pilon.g14566,Sp34_50224300.t1,"KAF1751478.1, KAF1753066.1, KAF1753067.1, KAF1753068.1, KAF1753069.1"
OG0001131,"JU1373.g3024.t1, JU1373.g3047.t1","NIC58.g8194.t1, NIC58.g8219.t1","CBG18419, CBG18441","chrII_pilon.g4152, chrII_pilon.g6266",Sp34_20236820.t1,"KAF1764060.1, KAF1764243.1"
OG0001132,JU1373.g3060.t1,NIC58.g8181.t1,"CBG00959, CBG00960","chrII_pilon.g5536, chrII_pilon.g5537","Sp34_20190210.t1, Sp34_20190220.t1","KAF1756206.1, KAF1763751.1, KAF1763752.1"
OG0001133,"JU1373.g3151.t1, JU1373.g3155.t1","NIC58.g8089.t1, NIC58.g8093.t1","CBG13459a, CBG13459b, CBG13459c","chrII_pilon.g4267, chrII_pilon.g4268",Sp34_20229200.t1,KAF1764510.1
OG0001134,"JU1373.g3248.t1, JU1373.g5634.t1","NIC58.g443.t1, NIC58.g7993.t1","CBG00572, CBG11484","chrII_pilon.g5177, chrII_pilon.g5279, chrV_pilon.g16327",Sp34_50167500.t1,KAF1764994.1
OG0001135,"JU1373.g3262.t1, JU1373.g3266.t1, JU1373.g3268.t1, JU1373.g5593.t1","NIC58.g7974.t1, NIC58.g7976.t1, NIC58.g7979.t1",CBG00621,chrII_pilon.g5251,Sp34_20133500.t1,KAF1765028.1
OG0001136,"JU1373.g18063.t1, JU1373.g3275.t1, JU1373.g3276.t1","NIC58.g13037.t1, NIC58.g7968.t1","CBG01637, CBG01638",chrIV_pilon.g10177.1,Sp34_40118300.t1,"KAF1758210.1, KAF1758211.1"
OG0001137,"JU1373.g20110.t1, JU1373.g3322.t1","NIC58.g6878.t1, NIC58.g7924.t1","CBG00746, CBG03070","chrII_pilon.g5166, chrII_pilon.g5760.1","Sp34_20153200.t1, Sp34_20292400.t1",KAF1765141.1
OG0001138,"JU1373.g10432.t1, JU1373.g3406.t1, JU1373.g7026.t1","NIC58.g14644.t1, NIC58.g14645.t1, NIC58.g17464.t1, NIC58.g7842.t1",CBG13340,chrII_pilon.g5151.1,Sp34_20151610.t1,KAF1765163.1
OG0001139,"JU1373.g12607.t1, JU1373.g18874.t1, JU1373.g18972.t1, JU1373.g3536.t1, JU1373.g3537.t1, JU1373.g3547.t1, JU1373.g8592.t1","NIC58.g12225.t1, NIC58.g7709.t1","","","","KAF1758806.1, KAF1762887.1"
OG0001140,"JU1373.g10048.t1, JU1373.g3668.t1","NIC58.g17071.t1, NIC58.g7582.t1","CBG07761, CBG13631",chrX_pilon.g20789,Sp34_X0129200.t1,"KAF1749032.1, KAF1759909.1, KAF1762668.1"
OG0001141,"JU1373.g14543.t1, JU1373.g3873.t1","NIC58.g13979.t1, NIC58.g9063.t1","CBG10000, CBG16825","chrIII_pilon.g8704, chrIV_pilon.g9791","Sp34_30200700.t1, Sp34_40036200.t1",KAF1759632.1
OG0001142,"JU1373.g3924.t1, JU1373.g3925.t1","NIC58.g13927.t1, NIC58.g13928.t1","CBG13892, CBG13893","chrIV_pilon.g9686.1, chrIV_pilon.g9863",Sp34_40007400.t1,"KAF1759004.1, KAF1759005.1"
OG0001143,"JU1373.g12669.t1, JU1373.g3934.t1, JU1373.g4872.t1","NIC58.g1214.t1, NIC58.g13822.t1, NIC58.g13918.t1",CBG13900,chrIV_pilon.g9858,Sp34_40006100.t1,"KAF1758990.1, KAF1758994.1"
OG0001144,"JU1373.g3973.t1, JU1373.g4333.t1","NIC58.g17984.t1, NIC58.g18362.t1","CBG18805, CBG19807","chrII_pilon.g4924, chrV_pilon.g16439",Sp34_10009100.t1,"KAF1769934.1, KAF1771749.1"
OG0001145,"JU1373.g3993.t1, JU1373.g8441.t1","NIC58.g18005.t1, NIC58.g19157.t1","CBG12883, CBG24644","chrI_pilon.g982, chrV_pilon.g14674","","KAF1769849.1, KAF1769957.1, KAF1770144.1"
OG0001146,"JU1373.g14046.t1, JU1373.g4200.t1, JU1373.g4349.t1, JU1373.g4350.t1","NIC58.g18221.t1, NIC58.g18381.t1, NIC58.g18382.t1, NIC58.g8548.t1","","chrII_pilon.g3703, chrII_pilon.g3704","",KAF1755571.1
OG0001147,"JU1373.g16056.t1, JU1373.g16121.t1, JU1373.g4487.t1, JU1373.g4488.t1, JU1373.g4489.t1","NIC58.g18522.t1, NIC58.g18523.t1, NIC58.g5428.t1, NIC58.g5498.t1","","","","KAF1767208.1, KAF1767222.1"
OG0001148,"JU1373.g17422.t1, JU1373.g4557.t1","NIC58.g1528.t1, NIC58.g19790.t1","CBG00826, CBG12026","chrI_pilon.g551.1, chrV_pilon.g14746",Sp34_10157410.t1,"KAF1752415.1, KAF1770385.1"
OG0001149,"JU1373.g4582.t1, JU1373.g4583.t1, JU1373.g4584.t1","NIC58.g1500.t1, NIC58.g1501.t1, NIC58.g1502.t1","CBG06567, CBG06568",chrV_pilon.g13227.1,Sp34_50046600.t1,KAF1752445.1
OG0001150,JU1373.g4596.t1,NIC58.g1484.t1,CBG06596,"chrIII_pilon.g7434.1, chrIII_pilon.g7436, chrIII_pilon.g7437, chrV_pilon.g14860","Sp34_30075900.t1, Sp34_50182900.t1","KAF1751887.1, KAF1752478.1"
OG0001151,JU1373.g4739.t1,NIC58.g1348.t1,"CBG01303, CBG01304, CBG01305","chrV_pilon.g13781, chrV_pilon.g14683",Sp34_50010210.t1,"KAF1753481.1, KAF1753482.1, KAF1756574.1"
OG0001152,"JU1373.g4743.t1, JU1373.g6188.t1","NIC58.g1344.t1, NIC58.g15610.t1","CBG01314, CBG14053","chrV_pilon.g13790, chrX_pilon.g18588","Sp34_50009500.t1, Sp34_X0104720.t1",KAF1747509.1
OG0001153,JU1373.g4793.t1,NIC58.g1294.t1,"CBG01328, CBG06497, CBG06498, CBG23758, CBG23759","chrII_pilon.g4142, chrV_pilon.g13849.1",Sp34_50033400.t1,KAF1754050.1
OG0001154,"JU1373.g4882.t1, JU1373.g6056.t1","NIC58.g1204.t1, NIC58.g1575.t1","CBG10465, CBG10466","chrV_pilon.g13029.1, chrV_pilon.g13030",Sp34_50039500.t1,"KAF1753404.1, KAF1753405.1"
OG0001155,"JU1373.g4946.t1, JU1373.g4957.t1","NIC58.g1125.t1, NIC58.g1138.t1","CBG01365, CBG01375","chrV_pilon.g12982, chrV_pilon.g12984","Sp34_50015510.t1, Sp34_50015810.t1",KAF1753537.1
OG0001156,"JU1373.g4997.t1, JU1373.g5002.t1","NIC58.g1080.t1, NIC58.g1085.t1",CBG01103,"chrV_pilon.g13179, chrV_pilon.g13180","Sp34_50023900.t1, Sp34_50024500.t1","KAF1754304.1, KAF1754306.1"
OG0001157,"JU1373.g12379.t1, JU1373.g5021.t1, JU1373.g7014.t1, JU1373.g7033.t1","NIC58.g1058.t1, NIC58.g13532.t1, NIC58.g14263.t1, NIC58.g14634.t1, NIC58.g14650.t1","","","","KAF1746489.1, KAF1762805.1"
OG0001158,"JU1373.g5081.t1, JU1373.g5082.t1","NIC58.g995.t1, NIC58.g996.t1","CBG01386, CBG06650, CBG06656",chrV_pilon.g13802,Sp34_50008300.t1,"KAF1752625.1, KAF1752630.1"
OG0001159,"JU1373.g12948.t1, JU1373.g5200.t1","NIC58.g1642.t1, NIC58.g886.t1",CBG08688,"chrV_pilon.g14178, chrV_pilon.g14179, chrV_pilon.g16808.1",Sp34_50190310.t1,"KAF1751940.1, KAF1751941.1"
OG0001160,JU1373.g5383.t1,NIC58.g697.t1,"CBG11297, CBG11298","chrV_pilon.g14955.1, chrV_pilon.g14956","Sp34_50109000.t1, Sp34_50109210.t1","KAF1752257.1, KAF1752258.1, KAF1752259.1"
OG0001161,"JU1373.g5392.t1, JU1373.g5393.t1","NIC58.g689.t1, NIC58.g690.t1",CBG11301,"chrV_pilon.g14949.1, chrV_pilon.g14950, chrV_pilon.g14951","Sp34_20016910.t1, Sp34_50108100.t1, Sp34_50108200.t1",""
OG0001162,JU1373.g5437.t1,NIC58.g641.t1,"CBG00799, CBG11331","chrV_pilon.g14684, chrV_pilon.g14922.1, chrV_pilon.g14923, chrV_pilon.g17294.1, chrV_pilon.g17295",Sp34_50104100.t1,KAF1752219.1
OG0001163,JU1373.g5477.t1,"NIC58.g11424.t1, NIC58.g599.t1","CBG11425, CBG11426","chrV_pilon.g16379.1, chrV_pilon.g18063.1","Sp34_50382100.t1, Sp34_50382200.t1","KAF1752146.1, KAF1756382.1"
OG0001164,JU1373.g5632.t1,"NIC58.g445.t1, NIC58.g446.t1","CBG11487, CBG11488, CBG11490","chrV_pilon.g16323.1, chrV_pilon.g16324","","KAF1752095.1, KAF1754046.1, KAF1754366.1"
OG0001165,"JU1373.g5851.t1, JU1373.g5852.t1, JU1373.g5853.t1, JU1373.g5855.t1","NIC58.g236.t1, NIC58.g238.t1, NIC58.g239.t1","CBG00777, CBG00781, CBG00782","","",KAF1752389.1
OG0001166,"JU1373.g5890.t1, JU1373.g5891.t1, JU1373.g5894.t1","NIC58.g185.t1, NIC58.g188.t1","CBG17906, CBG17908","chrV_pilon.g13024, chrV_pilon.g13056.1","","KAF1752980.1, KAF1752982.1"
OG0001167,JU1373.g5974.t1,NIC58.g105.t1,"CBG06344, CBG13059, CBG13160","chrII_pilon.g5014.1, chrII_pilon.g5017.1","Sp34_20255410.t1, Sp34_20255600.t1","KAF1766548.1, KAF1766551.1"
OG0001168,JU1373.g6211.t1,NIC58.g15635.t1,"CBG07180, CBG14093, CBG19520",chrX_pilon.g18562.1,Sp34_X0106900.t1,"KAF1747535.1, KAF1764056.1, KAF1764070.1, KAF1766898.1"
OG0001169,"JU1373.g6257.t1, JU1373.g6258.t1","NIC58.g15682.t1, NIC58.g15683.t1","CBG14163, CBG29120","chrX_pilon.g18721, chrX_pilon.g18722.1",Sp34_X0274010.t1,"KAF1747591.1, KAF1747592.1"
OG0001170,"JU1373.g6735.t1, JU1373.g6736.t1, JU1373.g6748.t1","NIC58.g10193.t1, NIC58.g10194.t1, NIC58.g10206.t1",CBG05165,chrIII_pilon.g7698,Sp34_30115500.t1,"KAF1762264.1, KAF1763191.1"
OG0001171,"JU1373.g6805.t1, JU1373.g8557.t1","NIC58.g10259.t1, NIC58.g19265.t1","CBG12692, CBG12693, CBG20357",chrI_pilon.g620,Sp34_10261400.t1,"KAF1756880.1, KAF1756922.1"
OG0001172,"JU1373.g17908.t1, JU1373.g6824.t1","NIC58.g10276.t1, NIC58.g13194.t1","CBG09004, CBG17727","chrIII_pilon.g7776, chrIV_pilon.g10970","Sp34_30136110.t1, Sp34_40105200.t1",KAF1762345.1
OG0001173,JU1373.g6838.t1,NIC58.g10291.t1,CBG19692,chrIV_pilon.g10455,"Sp34_30171500.t1, Sp34_40220200.t1, Sp34_50413900.t1, Sp34_50414000.t1, Sp34_50414500.t1","KAF1762459.1, KAF1770882.1"
OG0001174,"JU1373.g10828.t1, JU1373.g10829.t1, JU1373.g14338.t1, JU1373.g14339.t1, JU1373.g6968.t1, JU1373.g6969.t1","NIC58.g14572.t1, NIC58.g17876.t1, NIC58.g8846.t1","",chrV_pilon.g18073,"",KAF1762864.1
OG0001175,JU1373.g7075.t1,NIC58.g14691.t1,CBG10233,"chrIII_pilon.g6709, chrV_pilon.g12985, chrV_pilon.g12986, chrV_pilon.g12989, chrV_pilon.g12990.1, chrX_pilon.g20173",Sp34_X0113110.t1,KAF1746635.1
OG0001176,"JU1373.g19324.t1, JU1373.g7079.t1","NIC58.g11776.t1, NIC58.g14695.t1",CBG15060,chrIV_pilon.g11267,"Sp34_40227100.t1, Sp34_40263900.t1, Sp34_40355000.t1, Sp34_50104300.t1",KAF1756839.1
OG0001177,JU1373.g7213.t1,NIC58.g14832.t1,"CBG16247, CBG16248","chrX_pilon.g18506, chrX_pilon.g20920, chrX_pilon.g20921, chrX_pilon.g20922",Sp34_X0046300.t1,"KAF1746760.1, KAF1746761.1"
OG0001178,"JU1373.g7231.t1, JU1373.g7482.t1","NIC58.g14851.t1, NIC58.g15105.t1",CBG16333,"chrX_pilon.g20909, chrX_pilon.g21047.1","Sp34_X0030400.t1, Sp34_X0045000.t1","KAF1746745.1, KAF1746973.1"
OG0001179,"JU1373.g14724.t1, JU1373.g7326.t1","NIC58.g14950.t1, NIC58.g9245.t1","CBG09783, CBG16168","chrIII_pilon.g7264, chrX_pilon.g19725",Sp34_X0052700.t1,"KAF1746818.1, KAF1761434.1"
OG0001180,"JU1373.g7467.t1, JU1373.g7470.t1","NIC58.g15090.t1, NIC58.g15093.t1","CBG01856, CBG24242, CBG24855",chrII_pilon.g4112.1,"Sp34_X0031700.t1, Sp34_X0032000.t1",KAF1746965.1
OG0001181,"JU1373.g7472.t1, JU1373.g7474.t1","NIC58.g15095.t1, NIC58.g15096.t1","CBG01858, CBG01859","chrX_pilon.g21039, chrX_pilon.g21040.1","Sp34_X0031400.t1, Sp34_X0031500.t1",KAF1746967.1
OG0001182,"JU1373.g7770.t1, JU1373.g7771.t1","NIC58.g15393.t1, NIC58.g15394.t1","CBG17402, CBG17403","chrX_pilon.g20022, chrX_pilon.g20023","Sp34_X0084000.t1, Sp34_X0084100.t1",KAF1747274.1
OG0001183,"JU1373.g18843.t1, JU1373.g8185.t1",NIC58.g18898.t1,"CBG05759, CBG13648","chrII_pilon.g3569.1, chrIV_pilon.g12487, chrI_pilon.g2384.1",Sp34_10029400.t1,"KAF1757385.1, KAF1769780.1"
OG0001184,JU1373.g8419.t1,NIC58.g19132.t1,"CBG13094, CBG20290","chrIV_pilon.g12183.1, chrI_pilon.g1077, chrI_pilon.g2383","Sp34_20260600.t1, Sp34_20260810.t1, Sp34_50273500.t1",KAF1770159.1
OG0001185,JU1373.g8541.t1,NIC58.g19251.t1,"CBG09518, CBG12753","chrV_pilon.g15419.1, chrV_pilon.g16114, chrV_pilon.g17743.1, chrV_pilon.g17746",Sp34_30029900.t1,"KAF1770045.1, KAF1770046.1"
OG0001186,"JU1373.g18343.t1, JU1373.g8603.t1","NIC58.g12760.t1, NIC58.g19302.t1","CBG03429, CBG03450",chrIV_pilon.g11521.1,Sp34_40257820.t1,"KAF1757917.1, KAF1757939.1, KAF1759904.1"
OG0001187,"JU1373.g20634.t1, JU1373.g8895.t1","NIC58.g15878.t1, NIC58.g9710.t1","CBG14472, CBG18031","chrIII_pilon.g7487, chrX_pilon.g18923",Sp34_X0255500.t1,"KAF1747800.1, KAF1761811.1"
OG0001188,"JU1373.g9173.t1, JU1373.g9175.t1","NIC58.g16156.t1, NIC58.g16159.t1",CBG14847,"chrX_pilon.g19182.1, chrX_pilon.g19183, chrX_pilon.g19186.1",Sp34_X0228900.t1,"KAF1748063.1, KAF1748064.1"
OG0001189,"JU1373.g13256.t1, JU1373.g13398.t1, JU1373.g9519.t1","NIC58.g16517.t1, NIC58.g1946.t1, NIC58.g2089.t1","CBG16856, CBG23363",chrX_pilon.g19493,Sp34_X0214100.t1,KAF1748408.1
OG0001190,"JU1373.g9708.t1, JU1373.g9709.t1, JU1373.g9710.t1","NIC58.g16711.t1, NIC58.g16712.t1, NIC58.g16713.t1, NIC58.g16714.t1, NIC58.g16715.t1, NIC58.g16716.t1, NIC58.g16717.t1, NIC58.g16718.t1","","","",""
OG0001191,"JU1373.g9767.t1, JU1373.g9811.t1","NIC58.g16782.t1, NIC58.g16827.t1","CBG27925, CBG27957, CBG27958",chrX_pilon.g20152,Sp34_X0178400.t1,"KAF1748668.1, KAF1748723.1"
OG0001192,JU1373.g9770.t1,"NIC58.g16786.t1, NIC58.g16787.t1",CBG27928,chrX_pilon.g20153.1,Sp34_X0177900.t1,"KAF1748672.1, KAF1748674.1, KAF1748676.1, KAF1748677.1, KAF1760508.1"
OG0001193,JU1373.g9807.t1,"NIC58.g16822.t1, NIC58.g16823.t1","CBG15519, CBG19650",chrX_pilon.g20110,Sp34_X0175200.t1,"KAF1748718.1, KAF1748720.1, KAF1767160.1, KAF1767235.1"
OG0001194,"JU1373.g10028.t1, JU1373.g10029.t1","NIC58.g17053.t1, NIC58.g17054.t1","CBG07776, CBG07777","chrX_pilon.g20395.1, chrX_pilon.g20396",Sp34_X0128300.t1,"KAF1749019.1, KAF1749020.1"
OG0001195,JU1373.g10355.t1,NIC58.g17381.t1,"CBG07347, CBG24290, CBG24291",chrX_pilon.g20492.1,Sp34_X0117500.t1,"KAF1749213.1, KAF1749321.1, KAF1767764.1, KAF1768142.1"
OG0001196,JU1373.g10359.t1,NIC58.g17385.t1,"CBG07352, CBG07353","chrX_pilon.g20488, chrX_pilon.g20489.1","Sp34_X0118410.t1, Sp34_X0118500.t1, Sp34_X0118600.t1","KAF1749313.1, KAF1749314.1"
OG0001197,JU1373.g10405.t1,NIC58.g17432.t1,"CBG07424, CBG07425, CBG19453","chrIV_pilon.g12907, chrX_pilon.g20436.1","Sp34_40215900.t1, Sp34_X0125500.t1, Sp34_X0125600.t1",KAF1749263.1
OG0001198,JU1373.g10625.t1,NIC58.g17667.t1,"CBG12574, CBG25424, CBG27395","chrI_pilon.g485, chrX_pilon.g18443","Sp34_10174500.t1, Sp34_X0007200.t1","KAF1745839.1, KAF1769712.1"
OG0001199,"JU1373.g10924.t1, JU1373.g10949.t1","NIC58.g21149.t1, NIC58.g21174.t1","CBG11920, CBG11935","chrI_pilon.g1382, chrI_pilon.g1385",Sp34_10092000.t1,"KAF1768297.1, KAF1768323.1"
OG0001200,"JU1373.g11190.t1, JU1373.g11198.t1","NIC58.g20895.t1, NIC58.g20903.t1",CBG03769,"chrIII_pilon.g8446, chrIV_pilon.g10726, chrV_pilon.g14066",Sp34_50294700.t1,"KAF1760372.1, KAF1768761.1"
OG0001201,"JU1373.g11399.t1, JU1373.g11400.t1","NIC58.g20677.t1, NIC58.g20678.t1","CBG00288, CBG00298, CBG25166",chrI_pilon.g1450.1,"","KAF1768200.1, KAF1768204.1, KAF1768211.1"
OG0001202,"JU1373.g11433.t1, JU1373.g17126.t1","NIC58.g20088.t1, NIC58.g20641.t1","CBG04018, CBG05145","chrI_pilon.g1015, chrI_pilon.g99","Sp34_10226900.t1, Sp34_10294800.t1",KAF1769218.1
OG0001203,"JU1373.g11462.t1, JU1373.g11477.t1","NIC58.g20597.t1, NIC58.g20612.t1","","chrI_pilon.g819, chrX_pilon.g18247.1","Sp34_10255100.t1, Sp34_10255210.t1, Sp34_10255400.t1, Sp34_10255900.t1",KAF1768483.1
OG0001204,"JU1373.g11485.t1, JU1373.g11488.t1, JU1373.g11491.t1","NIC58.g19226.t1, NIC58.g20584.t1, NIC58.g20586.t1, NIC58.g20589.t1","",chrII_pilon.g4220,"","KAF1751918.1, KAF1752918.1, KAF1763533.1"
OG0001205,"JU1373.g11578.t1, JU1373.g11579.t1, JU1373.g11582.t1","NIC58.g20494.t1, NIC58.g20498.t1, NIC58.g20499.t1","CBG15094, CBG22298",chrI_pilon.g195,Sp34_10306400.t1,KAF1769402.1
OG0001206,JU1373.g12023.t1,NIC58.g3262.t1,"CBG04588, CBG09063, CBG15416",chrV_pilon.g16553,"Sp34_50258500.t1, Sp34_50353200.t1","KAF1748785.1, KAF1750934.1, KAF1762384.1"
OG0001207,"JU1373.g12159.t1, JU1373.g12160.t1, JU1373.g12162.t1","NIC58.g3127.t1, NIC58.g3129.t1","CBG11544, CBG11545",chrV_pilon.g16898,Sp34_50264000.t1,"KAF1750299.1, KAF1750328.1"
OG0001208,"JU1373.g12215.t1, JU1373.g12216.t1, JU1373.g17858.t1","NIC58.g3068.t1, NIC58.g3069.t1","CBG19291, CBG19382, CBG19383, CBG27201","chrV_pilon.g15352, chrV_pilon.g15353","",""
OG0001209,"JU1373.g12325.t1, JU1373.g12434.t1","NIC58.g13475.t1, NIC58.g13589.t1","CBG16441, CBG16442","chrIV_pilon.g11139, chrIV_pilon.g11152.1","Sp34_40060400.t1, Sp34_40060500.t1",KAF1759567.1
OG0001210,"JU1373.g13020.t1, JU1373.g13021.t1","NIC58.g1710.t1, NIC58.g1711.t1, NIC58.g1712.t1",CBG06762,"chrV_pilon.g14217, chrV_pilon.g14218, chrV_pilon.g14219","","KAF1751972.1, KAF1760505.1"
OG0001211,"JU1373.g13069.t1, JU1373.g13070.t1",NIC58.g1764.t1,"CBG06713, CBG06714","chrV_pilon.g16238, chrV_pilon.g16239, chrV_pilon.g16240","Sp34_50157910.t1, Sp34_50157920.t1",KAF1752019.1
OG0001212,"JU1373.g13163.t1, JU1373.g13166.t1","NIC58.g1853.t1, NIC58.g1856.t1","CBG23465, CBG23467","chrV_pilon.g15988, chrV_pilon.g15990","Sp34_50126100.t1, Sp34_50126400.t1",KAF1751729.1
OG0001213,"JU1373.g13211.t1, JU1373.g20439.t1","NIC58.g1900.t1, NIC58.g9517.t1","CBG22996, CBG22997",chrIII_pilon.g9291.1,"Sp34_20021720.t1, Sp34_30016500.t1","KAF1750683.1, KAF1760048.1"
OG0001214,"JU1373.g13245.t1, JU1373.g13246.t1","NIC58.g1934.t1, NIC58.g1935.t1, NIC58.g1936.t1",CBG27371,"chrV_pilon.g15922.1, chrV_pilon.g15923, chrV_pilon.g15924","","KAF1751630.1, KAF1751632.1"
OG0001215,"JU1373.g13289.t1, JU1373.g13290.t1","NIC58.g1979.t1, NIC58.g1980.t1",CBG23237,chrV_pilon.g15880,"","KAF1751502.1, KAF1751578.1, KAF1751579.1, KAF1751580.1, KAF1752739.1"
OG0001216,JU1373.g13431.t1,"NIC58.g2122.t1, NIC58.g2123.t1",CBG23161,"chrV_pilon.g15736, chrV_pilon.g15737","Sp34_50062310.t1, Sp34_50062320.t1","KAF1750146.1, KAF1750147.1, KAF1750153.1"
OG0001217,"JU1373.g13582.t1, JU1373.g14070.t1","NIC58.g2275.t1, NIC58.g8571.t1","CBG00598, CBG09676","chrIII_pilon.g8142, chrV_pilon.g15582","Sp34_30035400.t1, Sp34_50298400.t1",KAF1760449.1
OG0001218,"JU1373.g13839.t1, JU1373.g17172.t1","NIC58.g20042.t1, NIC58.g8346.t1","CBG04066, CBG09136","chrIII_pilon.g8155, chrI_pilon.g1002",Sp34_10296300.t1,"KAF1760791.1, KAF1769190.1"
OG0001219,"JU1373.g14145.t1, JU1373.g14146.t1","NIC58.g8650.t1, NIC58.g8651.t1",CBG09799,"chrIII_pilon.g8763, chrIII_pilon.g8764.1, chrIII_pilon.g8782","","KAF1761323.1, KAF1761349.1, KAF1762923.1"
OG0001220,"JU1373.g14151.t1, JU1373.g14607.t1",NIC58.g9130.t1,"CBG09902, CBG22919",chrIII_pilon.g8778,"","KAF1759919.1, KAF1762323.1, KAF1764485.1, KAF1767344.1, KAF1767345.1"
OG0001221,JU1373.g14236.t1,NIC58.g8742.t1,"CBG20176, CBG20177, CBG20179","","","KAF1760552.1, KAF1764530.1, KAF1764535.1, KAF1764537.1, KAF1764541.1, KAF1764542.1"
OG0001222,"JU1373.g14732.t1, JU1373.g16820.t1","NIC58.g7527.t1, NIC58.g9253.t1",CBG11081,"chrII_pilon.g6567, chrII_pilon.g6569","Sp34_20163710.t1, Sp34_20219400.t1, Sp34_20305500.t1",KAF1764708.1
OG0001223,"JU1373.g14984.t1, JU1373.g14985.t1","NIC58.g6571.t1, NIC58.g6572.t1","CBG13096, CBG13097",chrII_pilon.g4967,"Sp34_20260700.t1, Sp34_50273610.t1","KAF1766489.1, KAF1766490.1"
OG0001224,"JU1373.g14986.t1, JU1373.g14987.t1",NIC58.g6570.t1,"CBG13092, CBG13093","chrII_pilon.g4965.1, chrII_pilon.g4966","Sp34_20260820.t1, Sp34_50273410.t1","KAF1766487.1, KAF1766488.1"
OG0001225,JU1373.g15015.t1,"NIC58.g6541.t1, NIC58.g6542.t1","CBG24740, CBG24741","chrII_pilon.g4928, chrII_pilon.g4929, chrII_pilon.g4931.1","Sp34_20263710.t1, Sp34_20263720.t1",KAF1766460.1
OG0001226,JU1373.g15074.t1,NIC58.g6484.t1,"CBG11153, CBG11154, CBG25504","chrII_pilon.g4862.1, chrII_pilon.g4864.1","Sp34_20269610.t1, Sp34_20269700.t1","KAF1766393.1, KAF1766394.1"
OG0001227,"JU1373.g15200.t1, JU1373.g15202.t1","NIC58.g6354.t1, NIC58.g6356.t1",CBG02601,chrII_pilon.g4712.1,"Sp34_20128510.t1, Sp34_20128810.t1, Sp34_20129410.t1","KAF1766244.1, KAF1766247.1"
OG0001228,JU1373.g15258.t1,NIC58.g6298.t1,"CBG02537, CBG08882","chrII_pilon.g4645.1, chrV_pilon.g16958, chrX_pilon.g21065","Sp34_20119410.t1, Sp34_X0002300.t1","KAF1745973.1, KAF1766194.1"
OG0001229,JU1373.g15348.t1,NIC58.g6204.t1,"CBG20749, CBG20751, CBG20752","chrII_pilon.g6446.1, chrII_pilon.g6447.1","Sp34_20068500.t1, Sp34_20068700.t1","KAF1765812.1, KAF1765813.1"
OG0001230,"JU1373.g15350.t1, JU1373.g19600.t1","NIC58.g11486.t1, NIC58.g6201.t1","CBG20756, CBG21540","chrII_pilon.g6383, chrIV_pilon.g12511",Sp34_40184900.t1,"KAF1756452.1, KAF1765815.1"
OG0001231,"JU1373.g15432.t1, JU1373.g15434.t1","NIC58.g6114.t1, NIC58.g6116.t1","CBG02475, CBG02477","chrII_pilon.g4582.1, chrII_pilon.g4675.1, chrI_pilon.g5",Sp34_20114210.t1,KAF1766140.1
OG0001232,"JU1373.g15459.t1, JU1373.g19364.t1","NIC58.g11736.t1, NIC58.g18558.t1, NIC58.g6089.t1",CBG02448,chrV_pilon.g13757,"Sp34_20094900.t1, Sp34_20095200.t1, Sp34_20110120.t1",KAF1766116.1
OG0001233,JU1373.g15777.t1,NIC58.g5769.t1,CBG20958,"chrII_pilon.g6151, chrII_pilon.g6152, chrII_pilon.g6153.1, chrII_pilon.g6167, chrII_pilon.g6168, chrII_pilon.g6169.1, chrII_pilon.g6170","",KAF1766739.1
OG0001234,"JU1373.g15829.t1, JU1373.g15830.t1, JU1373.g15831.t1, JU1373.g15832.t1, JU1373.g15833.t1, JU1373.g15834.t1, JU1373.g15835.t1","NIC58.g5711.t1, NIC58.g5712.t1, NIC58.g5713.t1, NIC58.g5714.t1","","","",""
OG0001235,"JU1373.g15878.t1, JU1373.g15883.t1","NIC58.g5663.t1, NIC58.g5668.t1","CBG17050, CBG17056","chrII_pilon.g3608, chrII_pilon.g3609",Sp34_20024810.t1,"KAF1764090.1, KAF1764094.1"
OG0001236,JU1373.g16083.t1,NIC58.g5468.t1,"CBG10314, CBG10315, CBG13010, CBG13039","chrII_pilon.g6216, chrII_pilon.g6217, chrII_pilon.g6220.1","","KAF1766602.1, KAF1767204.1"
OG0001237,JU1373.g16185.t1,NIC58.g5362.t1,"CBG07545, CBG07842","chrII_pilon.g4106, chrII_pilon.g4110","Sp34_20034610.t1, Sp34_50157600.t1","KAF1767054.1, KAF1767083.1, KAF1767104.1"
OG0001238,JU1373.g16351.t1,"NIC58.g5180.t1, NIC58.g5181.t1","CBG04336, CBG04337, CBG04338, CBG07744, CBG17250, CBG17261, CBG24079","","",KAF1766940.1
OG0001239,"JU1373.g16537.t1, JU1373.g16538.t1, JU1373.g16539.t1, JU1373.g16541.t1","NIC58.g4985.t1, NIC58.g4987.t1, NIC58.g4988.t1, NIC58.g4989.t1, NIC58.g4990.t1","",chrII_pilon.g3215,Sp34_20020300.t1,""
OG0001240,"JU1373.g16581.t1, JU1373.g16582.t1","NIC58.g4945.t1, NIC58.g4946.t1","CBG07200, CBG07201","chrII_pilon.g3356, chrII_pilon.g3357, chrII_pilon.g3358","Sp34_20017800.t1, Sp34_20018100.t1",""
OG0001241,"JU1373.g16657.t1, JU1373.g16707.t1, JU1373.g19772.t1","NIC58.g11292.t1, NIC58.g11293.t1, NIC58.g4811.t1, NIC58.g4856.t1",CBG07029,chrII_pilon.g3068.1,Sp34_20010500.t1,KAF1767973.1
OG0001242,"JU1373.g16782.t1, JU1373.g16787.t1","NIC58.g7565.t1, NIC58.g7570.t1","CBG04249, CBG04252","chrII_pilon.g6607, chrII_pilon.g6608, chrIV_pilon.g12743",Sp34_20157900.t1,KAF1763921.1
OG0001243,JU1373.g16896.t1,"NIC58.g7447.t1, NIC58.g7449.t1, NIC58.g7450.t1, NIC58.g7451.t1","CBG25448, CBG25449","","","KAF1764875.1, KAF1764876.1, KAF1764877.1, KAF1764878.1"
OG0001244,"JU1373.g17028.t1, JU1373.g19547.t1","NIC58.g11541.t1, NIC58.g7316.t1",CBG20240,"chrI_pilon.g2531, chrX_pilon.g19467",Sp34_X0210710.t1,"KAF1748378.1, KAF1762991.1, KAF1769344.1"
OG0001245,"JU1373.g17281.t1, JU1373.g17291.t1, JU1373.g18381.t1","NIC58.g12719.t1, NIC58.g19920.t1, NIC58.g19930.t1",CBG04237,"chrI_pilon.g402, chrI_pilon.g490",Sp34_10144200.t1,KAF1769039.1
OG0001246,JU1373.g17284.t1,NIC58.g19927.t1,CBG04101,"chrII_pilon.g4004.1, chrII_pilon.g6133, chrIV_pilon.g12084.1, chrV_pilon.g16455, chrV_pilon.g16472, chrV_pilon.g16477.1",Sp34_10142600.t1,KAF1771106.1
OG0001247,"JU1373.g17735.t1, JU1373.g17736.t1","NIC58.g2861.t1, NIC58.g2862.t1","CBG19164, CBG19165","chrV_pilon.g15142, chrV_pilon.g15143",Sp34_50234010.t1,"KAF1750680.1, KAF1750681.1"
OG0001248,"JU1373.g17771.t1, JU1373.g17773.t1","NIC58.g2897.t1, NIC58.g2899.t1, NIC58.g2900.t1","CBG19199, CBG19200","chrV_pilon.g15175, chrV_pilon.g15176","","KAF1750642.1, KAF1750643.1"
OG0001249,JU1373.g17798.t1,"NIC58.g2923.t1, NIC58.g2924.t1",CBG19225,"chrII_pilon.g4130, chrI_pilon.g2445, chrI_pilon.g2473, chrI_pilon.g2490, chrV_pilon.g14686",Sp34_50240800.t1,KAF1750601.1
OG0001250,"JU1373.g17824.t1, JU1373.g17825.t1, JU1373.g17826.t1, JU1373.g17827.t1, JU1373.g17828.t1, JU1373.g17829.t1, JU1373.g17830.t1","NIC58.g2952.t1, NIC58.g2953.t1, NIC58.g2954.t1, NIC58.g2955.t1","","","",""
OG0001251,JU1373.g17941.t1,NIC58.g13161.t1,"CBG17687, CBG24539","chrIV_pilon.g10936.1, chrIV_pilon.g11297, chrIV_pilon.g11298, chrIV_pilon.g11299",Sp34_40101300.t1,"KAF1756963.1, KAF1758374.1"
OG0001252,"JU1373.g18052.t1, JU1373.g18053.t1","NIC58.g13047.t1, NIC58.g13048.t1","CBG01626, CBG01627","chrIV_pilon.g9937, chrIV_pilon.g9938, chrIV_pilon.g9939",Sp34_40116900.t1,KAF1758221.1
OG0001253,"JU1373.g18241.t1, JU1373.g18242.t1","NIC58.g12863.t1, NIC58.g12864.t1","CBG01849, CBG10401","chrII_pilon.g3352, chrIV_pilon.g12205",Sp34_20068600.t1,"KAF1758025.1, KAF1758026.1"
OG0001254,"JU1373.g18456.t1, JU1373.g18458.t1, JU1373.g18459.t1","NIC58.g12642.t1, NIC58.g12643.t1, NIC58.g12645.t1","CBG26297, CBG26298",chrIV_pilon.g12011,"","KAF1757794.1, KAF1757796.1"
OG0001255,"JU1373.g18650.t1, JU1373.g18651.t1","NIC58.g12445.t1, NIC58.g12446.t1","CBG06005, CBG06006","chrIV_pilon.g11766, chrIV_pilon.g11767",Sp34_40313210.t1,"KAF1757597.1, KAF1757598.1"
OG0001256,JU1373.g18784.t1,NIC58.g12310.t1,"CBG05828, CBG26350, CBG26351","chrIV_pilon.g10811.1, chrIV_pilon.g9878","Sp34_40295300.t1, Sp34_40295500.t1","KAF1755656.1, KAF1757452.1"
OG0001257,JU1373.g19008.t1,"NIC58.g12090.t1, NIC58.g12091.t1","CBG05499, CBG05501, CBG05502, CBG24944","chrIV_pilon.g10564, chrIV_pilon.g10571.1","","KAF1757203.1, KAF1757204.1"
OG0001258,JU1373.g19077.t1,NIC58.g12021.t1,"CBG19904, CBG19906","chrIV_pilon.g10477, chrIV_pilon.g10479","Sp34_20208111.t1, Sp34_40006810.t1, Sp34_40227500.t1, Sp34_X0029010.t1",KAF1757118.1
OG0001259,"JU1373.g19109.t1, JU1373.g19110.t1","NIC58.g11990.t1, NIC58.g11991.t1","CBG19966, CBG19968","chrIV_pilon.g10420.1, chrIV_pilon.g10421",Sp34_40333900.t1,"KAF1757079.1, KAF1757080.1"
OG0001260,"JU1373.g19496.t1, JU1373.g19497.t1","NIC58.g11572.t1, NIC58.g11593.t1, NIC58.g11594.t1",CBG18745,"chrIV_pilon.g12451, chrIV_pilon.g12452, chrIV_pilon.g12453",Sp34_40275300.t1,KAF1756589.1
OG0001261,"JU1373.g19675.t1, JU1373.g19676.t1, JU1373.g19678.t1","NIC58.g11392.t1, NIC58.g11394.t1","CBG13765, CBG13784",chrIV_pilon.g12563,Sp34_40278500.t1,"KAF1752938.1, KAF1756301.1"
OG0001262,"JU1373.g19758.t1, JU1373.g19761.t1","NIC58.g11304.t1, NIC58.g11307.t1","CBG13664, CBG13699",chrIV_pilon.g12746,"Sp34_40194000.t1, Sp34_40194400.t1","KAF1755837.1, KAF1755990.1"
OG0001263,JU1373.g20071.t1,NIC58.g6843.t1,"CBG01774, CBG09894","chrIV_pilon.g10621, chrIV_pilon.g12323, chrIV_pilon.g9923, chrIV_pilon.g9924, chrIV_pilon.g9925, chrV_pilon.g15986","",KAF1765605.1
OG0001264,JU1373.g20209.t1,"NIC58.g6977.t1, NIC58.g6978.t1","CBG02956, CBG02958","chrII_pilon.g5886.1, chrII_pilon.g5887","Sp34_20335200.t1, Sp34_20335400.t1","KAF1765446.1, KAF1765452.1"
OG0001265,JU1373.g20457.t1,NIC58.g9535.t1,CBG08352,"chrI_pilon.g605, chrI_pilon.g671","Sp34_50392600.t1, Sp34_50393110.t1, Sp34_50393200.t1, Sp34_50395500.t1, Sp34_50414200.t1",KAF1761782.1
OG0001266,"JU1373.g20585.t1, JU1373.g20586.t1","NIC58.g9662.t1, NIC58.g9663.t1","CBG17976, CBG17977","chrIII_pilon.g7549, chrIII_pilon.g7552",Sp34_30061700.t1,"KAF1761762.1, KAF1761763.1"
OG0001267,JU1373.g20732.t1,NIC58.g9809.t1,CBG18166,"chrIII_pilon.g8373, chrIII_pilon.g8377, chrIII_pilon.g8379, chrIII_pilon.g8381.1, chrIV_pilon.g11945",Sp34_30082900.t1,"KAF1762042.1, KAF1768249.1"
OG0001268,"JU1373.g20759.t1, JU1373.g20760.t1","NIC58.g9834.t1, NIC58.g9835.t1","CBG13308, CBG13309, CBG13310","chrIII_pilon.g9111, chrIII_pilon.g9114.1",Sp34_30085600.t1,KAF1761940.1
OG0001269,"","NIC58.g16181.t1, NIC58.g3797.t1, NIC58.g3801.t1, NIC58.g3805.t1, NIC58.g4930.t1, NIC58.g4948.t1, NIC58.g5460.t1, NIC58.g5908.t1, NIC58.g6586.t1, NIC58.g7365.t1, NIC58.g8211.t1","","","",""
OG0001270,"","","CBG00019, CBG00629, CBG00630, CBG03083, CBG08306, CBG17089, CBG21217, CBG21982, CBG21983, CBG23959, CBG25558","","",""
OG0001271,"","","CBG00580, CBG01991, CBG01993, CBG01994, CBG05019, CBG07149, CBG07150, CBG07153, CBG07171, CBG07266, CBG20801","","",""
OG0001272,"","","CBG01962, CBG08148, CBG08501, CBG13819, CBG13846, CBG15478, CBG19993, CBG25327, CBG25468, CBG27279, CBG27389","","",""
OG0001273,"","","CBG03588, CBG03589, CBG03617","","","KAF1746577.1, KAF1760555.1, KAF1760623.1, KAF1760624.1, KAF1760626.1, KAF1760628.1, KAF1760629.1, KAF1760630.1"
OG0001274,"","","CBG04934, CBG06247, CBG18878, CBG21635, CBG22825, CBG23766, CBG24269, CBG24325, CBG24592, CBG24598, CBG24836","","",""
OG0001275,"","","CBG07791, CBG07793, CBG11803, CBG11821, CBG11822, CBG11825, CBG20413, CBG24171, CBG24175, CBG24177, CBG24179","","",""
OG0001276,"","","CBG07849, CBG07853, CBG07858, CBG07861, CBG07862, CBG07863, CBG07864, CBG07865, CBG07866","","Sp34_20034300.t1, Sp34_X0003800.t1",""
OG0001277,"","","CBG20819, CBG20820, CBG20821, CBG20822, CBG20823, CBG20824, CBG20839, CBG20840, CBG20841, CBG20842","",Sp34_20316300.t1,""
OG0001278,"","",CBG26236,"","","KAF1755758.1, KAF1755762.1, KAF1755834.1, KAF1756066.1, KAF1756067.1, KAF1756068.1, KAF1756074.1, KAF1756078.1, KAF1756079.1, KAF1756086.1"
OG0001279,"","",CBG26666,"","","KAF1746282.1, KAF1746438.1, KAF1746991.1, KAF1746992.1, KAF1749579.1, KAF1756567.1, KAF1756571.1, KAF1759044.1, KAF1762574.1, KAF1762575.1"
OG0001280,"","","","chrIII_pilon.g8766, chrIII_pilon.g9037, chrIII_pilon.g9192, chrII_pilon.g6463.1, chrV_pilon.g13348, chrV_pilon.g14312, chrV_pilon.g14415, chrV_pilon.g14439, chrV_pilon.g14894.1, chrV_pilon.g17574, chrV_pilon.g17577","",""
OG0001281,"","","","chrII_pilon.g3640, chrII_pilon.g3680","Sp34_10158000.t1, Sp34_10341500.t1, Sp34_30089000.t1, Sp34_30170600.t1, Sp34_40307100.t1, Sp34_40350600.t1, Sp34_40353400.t1, Sp34_50293900.t1, Sp34_50314800.t1",""
OG0001282,"","","","chrII_pilon.g3944, chrII_pilon.g3981, chrII_pilon.g3982, chrII_pilon.g3983, chrII_pilon.g3984, chrII_pilon.g3985.1, chrII_pilon.g3986, chrII_pilon.g3987, chrII_pilon.g3988, chrII_pilon.g3989.1, chrII_pilon.g3990","",""
OG0001283,"","","","","Sp34_10008000.t1, Sp34_10103000.t1, Sp34_20135100.t1, Sp34_30162300.t1, Sp34_40088000.t1, Sp34_40233200.t1, Sp34_50096500.t1, Sp34_50110100.t1, Sp34_50140000.t1, Sp34_X0226500.t1, Sp34_X0233520.t1",""
OG0001284,"","","","","Sp34_10122200.t1, Sp34_10330700.t1, Sp34_30205500.t1, Sp34_40001100.t1, Sp34_40016900.t1, Sp34_40061900.t1, Sp34_40193900.t1, Sp34_40209600.t1, Sp34_40220700.t1, Sp34_40269800.t1, Sp34_50357700.t1",""
OG0001285,"","","","","Sp34_10126300.t1, Sp34_10127200.t1, Sp34_10127300.t1, Sp34_10128300.t1, Sp34_10129100.t1, Sp34_10131200.t1, Sp34_30013600.t1, Sp34_40300800.t1, Sp34_50026900.t1, Sp34_50362400.t1, Sp34_X0162700.t1",""
OG0001286,"","","","","Sp34_10254500.t1, Sp34_20188400.t1, Sp34_20294300.t1, Sp34_20332200.t1, Sp34_30002800.t1, Sp34_30246200.t1, Sp34_50007100.t1, Sp34_50157000.t1, Sp34_50328500.t1, Sp34_50344600.t1, Sp34_50418300.t1",""
OG0001287,"","","","","Sp34_10303200.t1, Sp34_20091100.t1, Sp34_20202100.t1, Sp34_30086900.t1, Sp34_30100000.t1, Sp34_30164800.t1, Sp34_30176400.t1, Sp34_40163500.t1, Sp34_50043300.t1, Sp34_50102600.t1, Sp34_50107200.t1",""
OG0001288,"","","","","Sp34_40046800.t1, Sp34_40046900.t1, Sp34_40047000.t1, Sp34_40047100.t1, Sp34_40047300.t1, Sp34_40047400.t1, Sp34_40047500.t1, Sp34_40047600.t1, Sp34_40048100.t1, Sp34_40048200.t1, Sp34_40048500.t1",""
OG0001289,"","","","","Sp34_40132800.t1, Sp34_40250100.t1, Sp34_40259900.t1, Sp34_40286500.t1, Sp34_40286800.t1, Sp34_40287000.t1, Sp34_40287300.t1, Sp34_50003200.t1, Sp34_50289200.t1, Sp34_50321300.t1, Sp34_X0081200.t1",""
OG0001290,"","","","","","KAF1746087.1, KAF1746217.1, KAF1746519.1, KAF1749558.1, KAF1755891.1, KAF1755927.1, KAF1755970.1, KAF1755972.1, KAF1755991.1, KAF1755992.1, KAF1755994.1"
OG0001291,"","","","","","KAF1746220.1, KAF1746236.1, KAF1749661.1, KAF1749711.1, KAF1767342.1, KAF1767607.1, KAF1767608.1, KAF1767609.1, KAF1767610.1, KAF1767611.1, KAF1767612.1"
OG0001292,"","","","","","KAF1755736.1, KAF1755737.1, KAF1755745.1, KAF1755850.1, KAF1755912.1, KAF1755950.1, KAF1755976.1, KAF1755980.1, KAF1756073.1, KAF1756080.1, KAF1770861.1"
OG0001293,"","","","","","KAF1756663.1, KAF1756668.1, KAF1759664.1, KAF1766892.1, KAF1767399.1, KAF1767401.1, KAF1767407.1, KAF1767409.1, KAF1767473.1, KAF1767476.1, KAF1767480.1"
OG0001294,"","","","","","KAF1759017.1, KAF1759018.1, KAF1759019.1, KAF1759228.1, KAF1759229.1, KAF1759230.1, KAF1759231.1, KAF1759232.1, KAF1759233.1, KAF1759234.1, KAF1759235.1"
OG0001295,JU1373.g153.t1,NIC58.g4397.t1,CBG23826,"chrV_pilon.g17678.1, chrV_pilon.g17688.1, chrV_pilon.g17689.1","Sp34_50417800.t1, Sp34_50417900.t1","KAF1754981.1, KAF1754982.1"
OG0001296,JU1373.g157.t1,"NIC58.g4391.t1, NIC58.g4392.t1, NIC58.g4393.t1","CBG23589, CBG23707, CBG23708","chrV_pilon.g17672, chrV_pilon.g17674, chrV_pilon.g17675","",""
OG0001297,"JU1373.g12371.t1, JU1373.g14307.t1, JU1373.g189.t1, JU1373.g3562.t1, JU1373.g7980.t1","NIC58.g13524.t1, NIC58.g18682.t1, NIC58.g7693.t1, NIC58.g8811.t1","","",Sp34_40158700.t1,""
OG0001298,"JU1373.g12483.t1, JU1373.g12841.t1, JU1373.g249.t1, JU1373.g9865.t1, JU1373.g9866.t1","NIC58.g14400.t1, NIC58.g16885.t1, NIC58.g16886.t1, NIC58.g4299.t1","","","",KAF1762940.1
OG0001299,"JU1373.g271.t1, JU1373.g491.t1, JU1373.g492.t1, JU1373.g493.t1, JU1373.g695.t1","NIC58.g3839.t1, NIC58.g4042.t1, NIC58.g4043.t1, NIC58.g4044.t1","",chrI_pilon.g984,"",""
OG0001300,"JU1373.g413.t1, JU1373.g420.t1","NIC58.g4123.t1, NIC58.g4125.t1, NIC58.g4126.t1, NIC58.g4130.t1, NIC58.g4131.t1","CBG17803, CBG18619, CBG27309","","",""
OG0001301,"JU1373.g512.t1, JU1373.g979.t1","NIC58.g3545.t1, NIC58.g3546.t1",CBG04874,"chrV_pilon.g16985, chrV_pilon.g16986",Sp34_50383600.t1,"KAF1746368.1, KAF1759011.1"
OG0001302,"JU1373.g1064.t1, JU1373.g593.t1","NIC58.g3490.t1, NIC58.g3939.t1","CBG15897, CBG22615, CBG24024",chrV_pilon.g17069,"","KAF1753193.1, KAF1753198.1"
OG0001303,"JU1373.g20798.t1, JU1373.g5916.t1, JU1373.g606.t1","NIC58.g163.t1, NIC58.g3927.t1, NIC58.g5.t1",CBG06328,chrV_pilon.g13117.1,"","KAF1752930.1, KAF1752931.1"
OG0001304,"JU1373.g720.t1, JU1373.g748.t1, JU1373.g749.t1, JU1373.g750.t1, JU1373.g755.t1, JU1373.g756.t1","NIC58.g3772.t1, NIC58.g3773.t1, NIC58.g3774.t1, NIC58.g3815.t1","","","",""
OG0001305,"JU1373.g785.t1, JU1373.g786.t1, JU1373.g787.t1, JU1373.g793.t1","NIC58.g3731.t1, NIC58.g3736.t1, NIC58.g3737.t1, NIC58.g3738.t1, NIC58.g3739.t1","","",Sp34_10232900.t1,""
OG0001306,"JU1373.g814.t1, JU1373.g857.t1","NIC58.g3661.t1, NIC58.g3662.t1, NIC58.g3711.t1","","chrII_pilon.g3232.1, chrII_pilon.g3233, chrII_pilon.g3240","","KAF1753308.1, KAF1753310.1"
OG0001307,JU1373.g824.t1,"NIC58.g3697.t1, NIC58.g3698.t1, NIC58.g3699.t1, NIC58.g3700.t1","CBG03694, CBG23987","","","KAF1753284.1, KAF1753285.1, KAF1753286.1"
OG0001308,"JU1373.g827.t1, JU1373.g9563.t1",NIC58.g3694.t1,CBG03696,"","Sp34_50372500.t1, Sp34_50374210.t1, Sp34_50374230.t1, Sp34_50374400.t1, Sp34_50374500.t1",KAF1753287.1
OG0001309,"JU1373.g1022.t1, JU1373.g1026.t1","NIC58.g3497.t1, NIC58.g3500.t1",CBG05001,"chrV_pilon.g17199, chrV_pilon.g17200.1",Sp34_50340100.t1,"KAF1754018.1, KAF1754020.1"
OG0001310,"JU1373.g1127.t1, JU1373.g11865.t1","NIC58.g20208.t1, NIC58.g3393.t1","CBG08258, CBG10833",chrI_pilon.g764,Sp34_10074210.t1,"KAF1768539.1, KAF1768622.1"
OG0001311,"JU1373.g1130.t1, JU1373.g9897.t1","NIC58.g16917.t1, NIC58.g3391.t1",CBG27761,"chrV_pilon.g16434.1, chrX_pilon.g18416",Sp34_50365600.t1,"KAF1748794.1, KAF1753764.1"
OG0001312,JU1373.g1131.t1,NIC58.g3390.t1,"CBG05444, CBG23415",chrIV_pilon.g10434,"Sp34_50090600.t1, Sp34_50090800.t1","KAF1752516.1, KAF1752571.1, KAF1757243.1"
OG0001313,"JU1373.g12137.t1, JU1373.g1240.t1","NIC58.g11085.t1, NIC58.g3153.t1","CBG12598, CBG15203",chrIII_pilon.g6761.1,Sp34_30336410.t1,"KAF1763565.1, KAF1770925.1"
OG0001314,"JU1373.g1275.t1, JU1373.g9847.t1","NIC58.g11047.t1, NIC58.g16866.t1","CBG15473, CBG15726",chrIII_pilon.g6732,Sp34_30325200.t1,"KAF1748751.1, KAF1763536.1"
OG0001315,"JU1373.g1292.t1, JU1373.g1295.t1, JU1373.g1298.t1, JU1373.g1299.t1, JU1373.g1305.t1","NIC58.g11018.t1, NIC58.g11023.t1, NIC58.g11024.t1, NIC58.g11027.t1, NIC58.g11031.t1","","","",""
OG0001316,JU1373.g1473.t1,NIC58.g10849.t1,"CBG13694, CBG15768, CBG17113, CBG23216","chrIII_pilon.g9252.1, chrIII_pilon.g9254",Sp34_30293100.t1,KAF1762694.1
OG0001317,"JU1373.g1491.t1, JU1373.g8383.t1","NIC58.g10830.t1, NIC58.g19097.t1","CBG08508, CBG15751",chrIV_pilon.g12240.1,Sp34_10266810.t1,"KAF1762632.1, KAF1770187.1"
OG0001318,"JU1373.g1568.t1, JU1373.g1569.t1, JU1373.g1573.t1",NIC58.g10754.t1,"CBG06047, CBG06050","","","KAF1756865.1, KAF1762765.1, KAF1766938.1, KAF1767230.1"
OG0001319,JU1373.g1588.t1,"","CBG08353, CBG21146","chrIII_pilon.g7955, chrI_pilon.g1267","","KAF1761579.1, KAF1761580.1, KAF1761581.1, KAF1762556.1, KAF1762565.1"
OG0001320,"JU1373.g1602.t1, JU1373.g7136.t1","NIC58.g10716.t1, NIC58.g14753.t1","CBG10265, CBG10266, CBG28106","","","KAF1749602.1, KAF1749603.1, KAF1749610.1"
OG0001321,"JU1373.g1603.t1, JU1373.g1604.t1","NIC58.g10714.t1, NIC58.g10715.t1","CBG22470, CBG22471",chrIII_pilon.g7203,Sp34_30322820.t1,"KAF1763019.1, KAF1763020.1"
OG0001322,JU1373.g1759.t1,NIC58.g10551.t1,"CBG15268, CBG15645, CBG15647","chrIII_pilon.g7056.1, chrIII_pilon.g7058.1",Sp34_30302500.t1,"KAF1763225.1, KAF1763226.1"
OG0001323,JU1373.g1997.t1,NIC58.g4678.t1,"CBG05662, CBG05663","chrV_pilon.g13062, chrV_pilon.g13064, chrV_pilon.g17543",Sp34_50405800.t1,"KAF1755251.1, KAF1755252.1"
OG0001324,"JU1373.g16873.t1, JU1373.g16874.t1, JU1373.g16966.t1, JU1373.g16967.t1, JU1373.g2136.t1","NIC58.g7249.t1, NIC58.g7382.t1, NIC58.g7383.t1, NIC58.g7471.t1, NIC58.g7472.t1","","","",""
OG0001325,"JU1373.g2359.t1, JU1373.g2360.t1","NIC58.g7023.t1, NIC58.g7024.t1","CBG02894, CBG25583",chrII_pilon.g5939,Sp34_20330200.t1,"KAF1765396.1, KAF1765397.1"
OG0001326,"JU1373.g12876.t1, JU1373.g12877.t1, JU1373.g13694.t1, JU1373.g13695.t1, JU1373.g20300.t1, JU1373.g2568.t1, JU1373.g2569.t1","NIC58.g14211.t1, NIC58.g14212.t1, NIC58.g14433.t1","","","",""
OG0001327,"JU1373.g10573.t1, JU1373.g2574.t1","NIC58.g14207.t1, NIC58.g17611.t1, NIC58.g5408.t1, NIC58.g8832.t1, NIC58.g8833.t1, NIC58.g8836.t1","","","","KAF1771264.1, KAF1771266.1"
OG0001328,"JU1373.g2680.t1, JU1373.g5695.t1","NIC58.g2465.t1, NIC58.g386.t1","CBG06701, CBG25136","chrV_pilon.g16174.1, chrV_pilon.g16247","","KAF1751133.1, KAF1754175.1"
OG0001329,"JU1373.g2746.t1, JU1373.g5716.t1",NIC58.g2534.t1,"CBG08552, CBG09352","chrV_pilon.g14283, chrV_pilon.g16068.1","Sp34_50176520.t1, Sp34_50198210.t1",KAF1751817.1
OG0001330,JU1373.g2750.t1,NIC58.g2538.t1,CBG09348,"chrII_pilon.g6674, chrV_pilon.g14068, chrV_pilon.g14246, chrV_pilon.g14288",Sp34_50197900.t1,"KAF1751226.1, KAF1751227.1"
OG0001331,JU1373.g2768.t1,NIC58.g2555.t1,"CBG09322, CBG17023","chrII_pilon.g5038.1, chrV_pilon.g14310.1, chrV_pilon.g14329, chrV_pilon.g17241",Sp34_50200500.t1,KAF1751249.1
OG0001332,"JU1373.g2778.t1, JU1373.g9592.t1","NIC58.g16590.t1, NIC58.g2565.t1",CBG09312,"chrV_pilon.g14321, chrX_pilon.g20317","Sp34_50201700.t1, Sp34_X0220600.t1",KAF1751258.1
OG0001333,"JU1373.g2793.t1, JU1373.g2820.t1","NIC58.g2580.t1, NIC58.g2607.t1","CBG09257, CBG09293",chrV_pilon.g14371,"","KAF1751276.1, KAF1751313.1, KAF1753528.1"
OG0001334,"JU1373.g2977.t1, JU1373.g2978.t1","NIC58.g2761.t1, NIC58.g2762.t1","CBG19059, CBG27160","chrV_pilon.g14564, chrV_pilon.g14565","","KAF1751474.1, KAF1751477.1"
OG0001335,JU1373.g3043.t1,NIC58.g8198.t1,CBG18428,chrII_pilon.g6262,"Sp34_20242400.t1, Sp34_20242800.t1, Sp34_20242900.t1","KAF1756008.1, KAF1764234.1, KAF1764235.1"
OG0001336,"JU1373.g19593.t1, JU1373.g3179.t1, JU1373.g3886.t1, JU1373.g4920.t1","NIC58.g13963.t1, NIC58.g5010.t1",CBG10533,chrIV_pilon.g9817,Sp34_40003300.t1,KAF1758923.1
OG0001337,JU1373.g3298.t1,NIC58.g7948.t1,"CBG00709, CBG00712, CBG23141",chrII_pilon.g5192.1,Sp34_20141800.t1,"KAF1750116.1, KAF1764693.1, KAF1765111.1"
OG0001338,"JU1373.g14717.t1, JU1373.g17063.t1, JU1373.g17064.t1, JU1373.g3378.t1","NIC58.g6033.t1, NIC58.g7281.t1, NIC58.g7282.t1, NIC58.g7875.t1, NIC58.g9236.t1","","",Sp34_20212300.t1,""
OG0001339,"JU1373.g3500.t1, JU1373.g8205.t1","NIC58.g18921.t1, NIC58.g7744.t1","CBG11949, CBG18691",chrI_pilon.g2367,Sp34_10030800.t1,"KAF1764057.1, KAF1769799.1"
OG0001340,"JU1373.g12757.t1, JU1373.g12759.t1, JU1373.g12760.t1, JU1373.g12860.t1, JU1373.g12861.t1, JU1373.g20243.t1, JU1373.g20285.t1, JU1373.g3542.t1, JU1373.g3543.t1, JU1373.g3548.t1","","","","",""
OG0001341,"JU1373.g15414.t1, JU1373.g3617.t1","NIC58.g6136.t1, NIC58.g7632.t1","CBG02406, CBG02492",chrII_pilon.g4598,"Sp34_10052100.t1, Sp34_10052400.t1",KAF1766157.1
OG0001342,"JU1373.g16825.t1, JU1373.g16827.t1, JU1373.g16828.t1, JU1373.g3642.t1, JU1373.g3643.t1","NIC58.g7519.t1, NIC58.g7520.t1, NIC58.g7522.t1, NIC58.g7605.t1, NIC58.g7606.t1","","","",""
OG0001343,"JU1373.g3652.t1, JU1373.g5284.t1",NIC58.g7597.t1,"CBG01463, CBG01464","chrII_pilon.g6282, chrV_pilon.g15043",Sp34_20160520.t1,"KAF1752344.1, KAF1763889.1"
OG0001344,JU1373.g3736.t1,NIC58.g14122.t1,"CBG13565, CBG13566","chrIV_pilon.g9696.1, chrIV_pilon.g9697.1, chrIV_pilon.g9698.1, chrIV_pilon.g9699.1",Sp34_40027910.t1,KAF1759876.1
OG0001345,JU1373.g3743.t1,NIC58.g14116.t1,"CBG13560, CBG13561","chrIV_pilon.g9689, chrIV_pilon.g9690.1","Sp34_40027200.t1, Sp34_40027300.t1","KAF1759883.1, KAF1759884.1"
OG0001346,"JU1373.g11626.t1, JU1373.g3821.t1","NIC58.g14038.t1, NIC58.g20449.t1","CBG13543, CBG22283","chrIV_pilon.g9509.1, chrI_pilon.g197.1","Sp34_10306200.t1, Sp34_40020500.t1",""
OG0001347,"JU1373.g3974.t1, JU1373.g4229.t1","NIC58.g17985.t1, NIC58.g18250.t1",CBG07950,chrI_pilon.g2645,"","KAF1756140.1, KAF1756141.1, KAF1771684.1, KAF1771685.1"
OG0001348,"JU1373.g4230.t1, JU1373.g4231.t1, JU1373.g4232.t1","NIC58.g18251.t1, NIC58.g18252.t1, NIC58.g18253.t1, NIC58.g18254.t1","CBG08002, CBG08003",chrI_pilon.g2185,"",""
OG0001349,"JU1373.g4235.t1, JU1373.g9035.t1","NIC58.g16022.t1, NIC58.g18257.t1","CBG14665, CBG22172, CBG22173",chrX_pilon.g19056.1,Sp34_X0240900.t1,KAF1747940.1
OG0001350,"JU1373.g4401.t1, JU1373.g4408.t1","NIC58.g18436.t1, NIC58.g18444.t1","CBG14868, CBG14869, CBG19750",chrI_pilon.g2944,Sp34_10003200.t1,KAF1769691.1
OG0001351,"JU1373.g4524.t1, JU1373.g7866.t1, JU1373.g7867.t1","NIC58.g18562.t1, NIC58.g18564.t1, NIC58.g18565.t1, NIC58.g18567.t1",CBG24009,"","","KAF1762947.1, KAF1763293.1"
OG0001352,JU1373.g4588.t1,"NIC58.g1495.t1, NIC58.g1496.t1",CBG06572,"chrV_pilon.g13230, chrV_pilon.g13231.1","Sp34_20034100.t1, Sp34_50046200.t1","KAF1752449.1, KAF1752450.1"
OG0001353,"JU1373.g10797.t1, JU1373.g4598.t1",NIC58.g1482.t1,"CBG06594, CBG08176","chrIII_pilon.g8503, chrV_pilon.g13249",Sp34_50042800.t1,"KAF1745676.1, KAF1752476.1"
OG0001354,"JU1373.g4664.t1, JU1373.g4666.t1","NIC58.g1419.t1, NIC58.g1420.t1","CBG01449, CBG10413, CBG10414",chrV_pilon.g13927,"","KAF1753617.1, KAF1753618.1"
OG0001355,JU1373.g4704.t1,NIC58.g1382.t1,CBG01398,"chrV_pilon.g13899, chrV_pilon.g13901, chrV_pilon.g13902.1, chrV_pilon.g13903",Sp34_50013900.t1,"KAF1753568.1, KAF1753569.1"
OG0001356,JU1373.g4721.t1,NIC58.g1365.t1,CBG01275,"chrV_pilon.g13881, chrV_pilon.g13882, chrV_pilon.g13883, chrV_pilon.g13884","Sp34_50010610.t1, Sp34_50010700.t1",KAF1753460.1
OG0001357,"JU1373.g4772.t1, JU1373.g8332.t1","NIC58.g1316.t1, NIC58.g19048.t1, NIC58.g7970.t1",CBG00620,chrII_pilon.g5250,Sp34_20133710.t1,"KAF1763560.1, KAF1765029.1"
OG0001358,"JU1373.g4921.t1, JU1373.g4923.t1, JU1373.g4924.t1","NIC58.g1161.t1, NIC58.g1162.t1, NIC58.g1164.t1","","chrV_pilon.g13485.1, chrV_pilon.g13486",Sp34_50057220.t1,KAF1754330.1
OG0001359,"JU1373.g4947.t1, JU1373.g4948.t1","NIC58.g1136.t1, NIC58.g1137.t1",CBG01364,"chrV_pilon.g12993.1, chrV_pilon.g12995",Sp34_50016000.t1,"KAF1753535.1, KAF1753536.1"
OG0001360,"JU1373.g4958.t1, JU1373.g4960.t1","NIC58.g1122.t1, NIC58.g1124.t1","CBG01376, CBG01377","chrV_pilon.g12979, chrV_pilon.g12981.1","","KAF1753540.1, KAF1753545.1"
OG0001361,"JU1373.g4988.t1, JU1373.g4991.t1","NIC58.g1091.t1, NIC58.g1094.t1","CBG01084, CBG11897, CBG23990, CBG23991","","","KAF1754293.1, KAF1759983.1"
OG0001362,JU1373.g5019.t1,NIC58.g1060.t1,"CBG06465, CBG06466, CBG06467","chrV_pilon.g13580.1, chrV_pilon.g14797.1",Sp34_50054610.t1,"KAF1754193.1, KAF1754194.1"
OG0001363,"JU1373.g5044.t1, JU1373.g5049.t1","NIC58.g1031.t1, NIC58.g1036.t1","CBG06365, CBG06367, CBG06368","chrV_pilon.g12927, chrV_pilon.g12928","",KAF1752587.1
OG0001364,JU1373.g5073.t1,NIC58.g1005.t1,CBG06663,chrV_pilon.g13812.1,Sp34_50007200.t1,"KAF1746413.1, KAF1746597.1, KAF1752618.1, KAF1759288.1, KAF1762823.1"
OG0001365,"JU1373.g5114.t1, JU1373.g5115.t1, JU1373.g5116.t1","NIC58.g949.t1, NIC58.g962.t1, NIC58.g963.t1, NIC58.g964.t1","CBG06649, CBG26984","","",KAF1752535.1
OG0001366,JU1373.g5183.t1,NIC58.g900.t1,CBG06614,"chrV_pilon.g13259, chrV_pilon.g13260.1, chrV_pilon.g13261.1, chrV_pilon.g13262","","KAF1752425.1, KAF1752426.1, KAF1752483.1"
OG0001367,JU1373.g5296.t1,NIC58.g785.t1,"CBG01467, CBG01469",chrV_pilon.g15038.1,Sp34_50117700.t1,"KAF1746015.1, KAF1746454.1, KAF1752339.1, KAF1771028.1"
OG0001368,"JU1373.g5359.t1, JU1373.g6896.t1, JU1373.g6897.t1, JU1373.g6898.t1, JU1373.g6899.t1","NIC58.g10351.t1, NIC58.g10352.t1, NIC58.g10354.t1, NIC58.g10355.t1, NIC58.g721.t1","","","",""
OG0001369,JU1373.g5431.t1,NIC58.g649.t1,"CBG00792, CBG22421, CBG22423",chrV_pilon.g14926,Sp34_50105000.t1,"KAF1752225.1, KAF1752397.1, KAF1752724.1"
OG0001370,"JU1373.g11671.t1, JU1373.g5460.t1, JU1373.g5461.t1, JU1373.g5462.t1, JU1373.g5463.t1","NIC58.g20407.t1, NIC58.g616.t1, NIC58.g617.t1, NIC58.g618.t1, NIC58.g619.t1","","","",""
OG0001371,JU1373.g5471.t1,NIC58.g606.t1,CBG11434,"chrV_pilon.g16371, chrV_pilon.g16372.1, chrV_pilon.g16373.1",Sp34_50096410.t1,"KAF1752138.1, KAF1752139.1, KAF1752141.1"
OG0001372,JU1373.g5625.t1,NIC58.g453.t1,CBG11497,"chrV_pilon.g16312.1, chrV_pilon.g16313, chrV_pilon.g16314",Sp34_50166200.t1,"KAF1752088.1, KAF1752952.1, KAF1753971.1"
OG0001373,JU1373.g5755.t1,NIC58.g331.t1,CBG11683,"chrIII_pilon.g7112, chrIII_pilon.g7113, chrI_pilon.g120, chrV_pilon.g13274","","KAF1747165.1, KAF1762840.1, KAF1768444.1"
OG0001374,"JU1373.g5757.t1, JU1373.g5758.t1, JU1373.g5759.t1","NIC58.g328.t1, NIC58.g329.t1","CBG06512, CBG06515",chrV_pilon.g13276.1,"","KAF1753009.1, KAF1753010.1"
OG0001375,"JU1373.g5862.t1, JU1373.g5866.t1","NIC58.g217.t1, NIC58.g221.t1",CBG06347,"chrV_pilon.g12940, chrV_pilon.g13334",Sp34_50034700.t1,"KAF1752953.1, KAF1752955.1"
OG0001376,"JU1373.g5899.t1, JU1373.g5903.t1","NIC58.g176.t1, NIC58.g180.t1","CBG06385, CBG17901",chrV_pilon.g13017,Sp34_50016800.t1,"KAF1752984.1, KAF1752987.1"
OG0001377,"JU1373.g5904.t1, JU1373.g5905.t1","NIC58.g174.t1, NIC58.g175.t1","CBG06387, CBG27350",chrV_pilon.g13012,Sp34_50016700.t1,"KAF1752988.1, KAF1752989.1"
OG0001378,JU1373.g5977.t1,NIC58.g102.t1,"CBG06481, CBG06484",chrV_pilon.g13271.1,Sp34_50041000.t1,"KAF1753015.1, KAF1753016.1, KAF1753017.1, KAF1753018.1"
OG0001379,JU1373.g5988.t1,NIC58.g89.t1,CBG08876,"chrV_pilon.g14123, chrV_pilon.g14124, chrV_pilon.g14126, chrV_pilon.g14127, chrV_pilon.g14128.1, chrV_pilon.g17118","",KAF1752799.1
OG0001380,"JU1373.g15660.t1, JU1373.g5999.t1, JU1373.g6000.t1","NIC58.g5888.t1, NIC58.g78.t1","CBG26848, CBG26849","","","KAF1753632.1, KAF1756107.1, KAF1758620.1"
OG0001381,JU1373.g6140.t1,NIC58.g15554.t1,CBG02087,chrX_pilon.g18635,"Sp34_50157400.t1, Sp34_50333100.t1, Sp34_X0023500.t1, Sp34_X0023900.t1, Sp34_X0099620.t1",KAF1747426.1
OG0001382,"JU1373.g6189.t1, JU1373.g6190.t1","NIC58.g15611.t1, NIC58.g15612.t1","CBG14054, CBG14055",chrX_pilon.g18587,Sp34_X0104800.t1,"KAF1747510.1, KAF1747511.1"
OG0001383,JU1373.g6197.t1,"NIC58.g15618.t1, NIC58.g15620.t1","CBG14065, CBG23859",chrX_pilon.g18580.1,Sp34_X0105510.t1,"KAF1747519.1, KAF1756569.1, KAF1756570.1"
OG0001384,"JU1373.g6324.t1, JU1373.g6325.t1","NIC58.g15749.t1, NIC58.g15750.t1","CBG14245, CBG14246","chrX_pilon.g18784, chrX_pilon.g18785.1",Sp34_X0267400.t1,KAF1747668.1
OG0001385,JU1373.g6489.t1,NIC58.g9946.t1,CBG13174,"chrII_pilon.g6307.1, chrIV_pilon.g10460, chrI_pilon.g34, chrI_pilon.g36, chrI_pilon.g45",Sp34_30095900.t1,KAF1762057.1
OG0001386,"JU1373.g6552.t1, JU1373.g6553.t1","NIC58.g10013.t1, NIC58.g10014.t1",CBG18269,"chrIII_pilon.g7902, chrIII_pilon.g9411, chrV_pilon.g16798",Sp34_30107000.t1,KAF1762103.1
OG0001387,"JU1373.g6583.t1, JU1373.g6650.t1, JU1373.g6656.t1","NIC58.g10043.t1, NIC58.g10112.t1, NIC58.g10118.t1",CBG18373,chrIII_pilon.g8881,Sp34_30124700.t1,KAF1762196.1
OG0001388,"JU1373.g15076.t1, JU1373.g6789.t1","NIC58.g10246.t1, NIC58.g6482.t1","CBG08984, CBG11150",chrI_pilon.g1212,Sp34_30133000.t1,"KAF1762309.1, KAF1766391.1"
OG0001389,JU1373.g6804.t1,NIC58.g10258.t1,CBG08967,"chrIII_pilon.g7752.1, chrIII_pilon.g7753, chrII_pilon.g4512.1",Sp34_30131900.t1,"KAF1762319.1, KAF1762320.1, KAF1766086.1"
OG0001390,"JU1373.g12473.t1, JU1373.g19760.t1, JU1373.g6919.t1","NIC58.g11305.t1, NIC58.g14520.t1",CBG17840,chrX_pilon.g20937,Sp34_X0047400.t1,"KAF1746773.1, KAF1768163.1"
OG0001391,"JU1373.g10536.t1, JU1373.g6943.t1, JU1373.g7084.t1","NIC58.g14547.t1, NIC58.g14631.t1, NIC58.g14701.t1, NIC58.g17572.t1","","chrX_pilon.g19524, chrX_pilon.g20945, chrX_pilon.g20946.1","",""
OG0001392,"JU1373.g10512.t1, JU1373.g16355.t1, JU1373.g6953.t1","NIC58.g14281.t1, NIC58.g14558.t1, NIC58.g17550.t1, NIC58.g5176.t1",CBG06242,chrIV_pilon.g12015,"",KAF1757800.1
OG0001393,"JU1373.g20791.t1, JU1373.g6985.t1","NIC58.g14589.t1, NIC58.g9867.t1","CBG07492, CBG27604",chrX_pilon.g20591,Sp34_X0147800.t1,"KAF1749225.1, KAF1756138.1"
OG0001394,"JU1373.g12862.t1, JU1373.g12863.t1, JU1373.g13706.t1, JU1373.g6992.t1, JU1373.g6993.t1","NIC58.g14222.t1, NIC58.g14223.t1, NIC58.g14474.t1, NIC58.g14475.t1, NIC58.g14601.t1","","","",""
OG0001395,"JU1373.g18159.t1, JU1373.g7059.t1","NIC58.g11345.t1, NIC58.g12940.t1, NIC58.g14676.t1","CBG01755, CBG17112","chrIV_pilon.g12326, chrIV_pilon.g12327",Sp34_20166700.t1,""
OG0001396,"JU1373.g12799.t1, JU1373.g7333.t1","NIC58.g14276.t1, NIC58.g14291.t1, NIC58.g14356.t1, NIC58.g14957.t1",CBG16158,chrX_pilon.g19733.1,Sp34_X0053500.t1,KAF1746825.1
OG0001397,"JU1373.g7422.t1, JU1373.g7423.t1","NIC58.g15046.t1, NIC58.g15047.t1","CBG15971, CBG15972",chrX_pilon.g20960,Sp34_X0036500.t1,"KAF1746921.1, KAF1746922.1"
OG0001398,JU1373.g7437.t1,NIC58.g15061.t1,"CBG01893, CBG15949, CBG15950, CBG16016, CBG27644",chrX_pilon.g20986.1,Sp34_X0034700.t1,KAF1746939.1
OG0001399,"JU1373.g16072.t1, JU1373.g7465.t1","NIC58.g15088.t1, NIC58.g5479.t1",CBG15931,"chrI_pilon.g948, chrX_pilon.g21033.1","Sp34_40211100.t1, Sp34_X0032100.t1",KAF1766796.1
OG0001400,JU1373.g7522.t1,NIC58.g15145.t1,CBG10202,"chrX_pilon.g19815, chrX_pilon.g20545","Sp34_X0061900.t1, Sp34_X0110400.t1, Sp34_X0114210.t1","KAF1747030.1, KAF1767039.1"
OG0001401,"JU1373.g20294.t1, JU1373.g7572.t1, JU1373.g7575.t1, JU1373.g7576.t1","NIC58.g14427.t1, NIC58.g15190.t1, NIC58.g15193.t1, NIC58.g15195.t1, NIC58.g5436.t1","","",Sp34_X0066400.t1,""
OG0001402,"JU1373.g7703.t1, JU1373.g7704.t1","NIC58.g15329.t1, NIC58.g15330.t1",CBG17553,"chrX_pilon.g18427, chrX_pilon.g19971.1","Sp34_40058100.t1, Sp34_X0078400.t1",KAF1747208.1
OG0001403,"JU1373.g10860.t1, JU1373.g19188.t1, JU1373.g7833.t1","NIC58.g11908.t1, NIC58.g15454.t1, NIC58.g17906.t1",CBG17307,chrX_pilon.g20082,Sp34_X0090300.t1,KAF1767685.1
OG0001404,"JU1373.g7874.t1, JU1373.g7875.t1, JU1373.g7876.t1","NIC58.g18560.t1, NIC58.g18563.t1, NIC58.g18577.t1, NIC58.g18578.t1, NIC58.g18579.t1, NIC58.g18580.t1, NIC58.g18581.t1","","","",""
OG0001405,"JU1373.g8043.t1, JU1373.g8044.t1, JU1373.g8045.t1","NIC58.g18744.t1, NIC58.g18747.t1, NIC58.g18748.t1","","chrII_pilon.g3224.1, chrV_pilon.g17059.1","","KAF1771700.1, KAF1771701.1"
OG0001406,JU1373.g8076.t1,NIC58.g18775.t1,"","chrII_pilon.g3632.1, chrII_pilon.g6367.1, chrV_pilon.g17880, chrV_pilon.g17892, chrV_pilon.g17893.1","","KAF1753503.1, KAF1759552.1, KAF1771727.1"
OG0001407,"JU1373.g8173.t1, JU1373.g8174.t1, JU1373.g8218.t1, JU1373.g8219.t1, JU1373.g8589.t1","NIC58.g18885.t1, NIC58.g18886.t1, NIC58.g18887.t1, NIC58.g18933.t1, NIC58.g18934.t1","","","",""
OG0001408,JU1373.g8299.t1,NIC58.g19018.t1,"CBG09008, CBG21140, CBG21142",chrIII_pilon.g7779,"","KAF1762348.1, KAF1769030.1, KAF1769031.1, KAF1769032.1"
OG0001409,"JU1373.g17364.t1, JU1373.g8327.t1, JU1373.g8346.t1","NIC58.g19043.t1, NIC58.g19060.t1","CBG08448, CBG20011",chrIII_pilon.g8074,Sp34_50095300.t1,KAF1770227.1
OG0001410,"JU1373.g8508.t1, JU1373.g8509.t1, JU1373.g8515.t1","NIC58.g19218.t1, NIC58.g19219.t1, NIC58.g19223.t1",CBG12801,chrI_pilon.g2110,Sp34_10343800.t1,KAF1770080.1
OG0001411,"JU1373.g16730.t1, JU1373.g8537.t1","NIC58.g14586.t1, NIC58.g19247.t1, NIC58.g4788.t1",CBG06959,"chrII_pilon.g4559.1, chrII_pilon.g4563",Sp34_20112000.t1,KAF1768166.1
OG0001412,"JU1373.g17750.t1, JU1373.g8661.t1","NIC58.g19366.t1, NIC58.g2877.t1","CBG12597, CBG19180",chrI_pilon.g1136,Sp34_10324700.t1,"KAF1750667.1, KAF1770924.1"
OG0001413,JU1373.g8716.t1,NIC58.g19425.t1,"CBG12529, CBG12560",chrI_pilon.g1604,"Sp34_10316200.t1, Sp34_10319300.t1, Sp34_10322500.t1, Sp34_10332500.t1",KAF1759728.1
OG0001414,JU1373.g8748.t1,NIC58.g19458.t1,CBG12488,chrI_pilon.g942,"Sp34_10249600.t1, Sp34_10251200.t1, Sp34_10251300.t1, Sp34_10323500.t1","KAF1770117.1, KAF1770787.1"
OG0001415,JU1373.g8750.t1,NIC58.g19462.t1,"CBG12485, CBG25164, CBG25203, CBG26809","chrI_pilon.g935, chrI_pilon.g936","","KAF1759985.1, KAF1770781.1"
OG0001416,JU1373.g8809.t1,NIC58.g19520.t1,"CBG12360, CBG25272","chrI_pilon.g1668.1, chrI_pilon.g2737","Sp34_10124810.t1, Sp34_10124820.t1","KAF1770712.1, KAF1771771.1"
OG0001417,JU1373.g9059.t1,NIC58.g16044.t1,"CBG14684, CBG14685","chrX_pilon.g19076.1, chrX_pilon.g19077","Sp34_X0239200.t1, Sp34_X0239300.t1","KAF1747959.1, KAF1747960.1"
OG0001418,"JU1373.g16102.t1, JU1373.g16105.t1, JU1373.g9086.t1",NIC58.g16071.t1,"CBG14723, CBG14730, CBG26142",chrX_pilon.g19106.1,"","KAF1746481.1, KAF1747992.1"
OG0001419,JU1373.g9219.t1,"NIC58.g16206.t1, NIC58.g16207.t1","CBG05049, CBG05050","chrX_pilon.g19220, chrX_pilon.g19221",Sp34_X0186700.t1,"KAF1748104.1, KAF1748105.1"
OG0001420,JU1373.g9315.t1,"NIC58.g16299.t1, NIC58.g2788.t1","CBG10912, CBG19088","chrV_pilon.g14606, chrX_pilon.g19314",Sp34_50038810.t1,"KAF1748195.1, KAF1750273.1"
OG0001421,"JU1373.g9666.t1, JU1373.g9667.t1","NIC58.g16664.t1, NIC58.g16665.t1","CBG00167, CBG00168",chrX_pilon.g19698,Sp34_X0226600.t1,"KAF1748566.1, KAF1748567.1"
OG0001422,"JU1373.g9668.t1, JU1373.g9669.t1","NIC58.g16666.t1, NIC58.g16667.t1","CBG00170, CBG00171","chrX_pilon.g19696, chrX_pilon.g19697",Sp34_X0226700.t1,KAF1748568.1
OG0001423,"JU1373.g9734.t1, JU1373.g9735.t1",NIC58.g16748.t1,"CBG00274, CBG15591, CBG26834",chrX_pilon.g20131,Sp34_X0180000.t1,"KAF1748645.1, KAF1748648.1"
OG0001424,"JU1373.g9737.t1, JU1373.g9739.t1, JU1373.g9740.t1, JU1373.g9741.t1","NIC58.g16750.t1, NIC58.g16751.t1, NIC58.g16752.t1, NIC58.g16754.t1, NIC58.g16755.t1, NIC58.g16756.t1","","","",""
OG0001425,JU1373.g9768.t1,"NIC58.g16783.t1, NIC58.g16784.t1",CBG15567,chrX_pilon.g20115,"Sp34_X0178200.t1, Sp34_X0178300.t1","KAF1748669.1, KAF1748670.1, KAF1748722.1"
OG0001426,"JU1373.g9789.t1, JU1373.g9794.t1","NIC58.g16806.t1, NIC58.g16809.t1","CBG07952, CBG15536",chrX_pilon.g20165.1,"Sp34_10034010.t1, Sp34_X0176500.t1",KAF1748704.1
OG0001427,JU1373.g9912.t1,NIC58.g16934.t1,"CBG22801, CBG22802",chrX_pilon.g19604,Sp34_X0167800.t1,"KAF1748806.1, KAF1748807.1, KAF1763005.1, KAF1763006.1"
OG0001428,"JU1373.g10080.t1, JU1373.g19326.t1","NIC58.g11774.t1, NIC58.g17106.t1","CBG07725, CBG20134",chrX_pilon.g20765.1,Sp34_X0131700.t1,"KAF1749053.1, KAF1756089.1"
OG0001429,JU1373.g10150.t1,"NIC58.g17170.t1, NIC58.g17171.t1","CBG07638, CBG07639","chrX_pilon.g20698, chrX_pilon.g20699",Sp34_X0138200.t1,"KAF1749125.1, KAF1749126.1"
OG0001430,"JU1373.g10270.t1, JU1373.g10271.t1","NIC58.g17293.t1, NIC58.g17294.t1","CBG05289, CBG05290","chrX_pilon.g20235, chrX_pilon.g20236.1",Sp34_X0153310.t1,KAF1748954.1
OG0001431,"JU1373.g10775.t1, JU1373.g11047.t1","NIC58.g21048.t1, NIC58.g6666.t1",CBG21920,"chrIV_pilon.g9887, chrI_pilon.g1344, chrI_pilon.g2820.1",Sp34_10086500.t1,KAF1768373.1
OG0001432,"JU1373.g10844.t1, JU1373.g15388.t1","NIC58.g17891.t1, NIC58.g6162.t1",CBG02522,"chrII_pilon.g4633, chrX_pilon.g18512.1",Sp34_20118100.t1,"KAF1766183.1, KAF1771426.1"
OG0001433,JU1373.g10901.t1,NIC58.g21198.t1,"CBG11879, CBG24641","chrI_pilon.g1388, chrI_pilon.g1389","Sp34_10093600.t1, Sp34_10093700.t1","KAF1768247.1, KAF1768248.1"
OG0001434,JU1373.g11289.t1,NIC58.g20792.t1,"CBG08027, CBG09477",chrV_pilon.g15331,Sp34_50013100.t1,"KAF1749892.1, KAF1751750.1, KAF1751762.1, KAF1751763.1"
OG0001435,JU1373.g11354.t1,"NIC58.g12148.t1, NIC58.g12149.t1, NIC58.g20724.t1","CBG05119, CBG05432","chrIV_pilon.g10631, chrI_pilon.g89",Sp34_10232000.t1,KAF1769548.1
OG0001436,"JU1373.g11420.t1, JU1373.g11421.t1","NIC58.g20656.t1, NIC58.g20657.t1","CBG05149, CBG16955",chrI_pilon.g107.1,Sp34_10227900.t1,"KAF1769575.1, KAF1769576.1"
OG0001437,"JU1373.g11563.t1, JU1373.g19151.t1","NIC58.g11948.t1, NIC58.g20514.t1",CBG20078,"chrIV_pilon.g11372, chrI_pilon.g184","Sp34_10307410.t1, Sp34_40339400.t1",KAF1769416.1
OG0001438,JU1373.g11564.t1,"NIC58.g11947.t1, NIC58.g20513.t1","CBG20077, CBG22300","chrIV_pilon.g11373.1, chrI_pilon.g185.1",Sp34_40339500.t1,"KAF1757032.1, KAF1769415.1"
OG0001439,JU1373.g11567.t1,NIC58.g20510.t1,"CBG15101, CBG15102","chrI_pilon.g188, chrI_pilon.g189","Sp34_10307110.t1, Sp34_10307120.t1","KAF1769411.1, KAF1769412.1"
OG0001440,"JU1373.g11597.t1, JU1373.g11657.t1","NIC58.g20419.t1, NIC58.g20478.t1","CBG04179, CBG12006","chrIV_pilon.g10279, chrI_pilon.g1853",Sp34_10163700.t1,KAF1770365.1
OG0001441,JU1373.g11637.t1,NIC58.g20438.t1,"CBG08950, CBG10179, CBG22268",chrI_pilon.g737,Sp34_10305200.t1,"KAF1745892.1, KAF1769431.1, KAF1771531.1"
OG0001442,"JU1373.g11699.t1, JU1373.g11723.t1, JU1373.g11736.t1","NIC58.g20335.t1, NIC58.g20351.t1, NIC58.g20374.t1",CBG14922,chrI_pilon.g969,Sp34_10298500.t1,KAF1769501.1
OG0001443,"JU1373.g11798.t1, JU1373.g11799.t1",NIC58.g20272.t1,"CBG22101, CBG22102",chrI_pilon.g1052,"Sp34_10235600.t1, Sp34_10235700.t1","KAF1769274.1, KAF1769275.1"
OG0001444,JU1373.g11815.t1,"NIC58.g20256.t1, NIC58.g20257.t1","CBG21897, CBG21898","chrI_pilon.g1356, chrI_pilon.g1357",Sp34_10090700.t1,"KAF1768342.1, KAF1768343.1"
OG0001445,"JU1373.g11882.t1, JU1373.g11883.t1",NIC58.g20191.t1,CBG25239,"chrIV_pilon.g10490, chrI_pilon.g92","Sp34_10226200.t1, Sp34_10226500.t1","KAF1769012.1, KAF1769015.1"
OG0001446,"JU1373.g12050.t1, JU1373.g13038.t1","NIC58.g1730.t1, NIC58.g3235.t1","CBG04557, CBG06743","chrV_pilon.g16211, chrV_pilon.g16583","","KAF1750908.1, KAF1751984.1"
OG0001447,JU1373.g12144.t1,NIC58.g3143.t1,"CBG10509, CBG11557","chrV_pilon.g16908.1, chrV_pilon.g16912, chrV_pilon.g16913, chrV_pilon.g17037.1","","KAF1750287.1, KAF1753222.1"
OG0001448,JU1373.g12181.t1,NIC58.g3107.t1,"","","","KAF1745904.1, KAF1746171.1, KAF1754087.1, KAF1754375.1, KAF1754444.1, KAF1754528.1, KAF1756607.1, KAF1758859.1"
OG0001449,"JU1373.g12206.t1, JU1373.g12207.t1","NIC58.g3077.t1, NIC58.g3078.t1",CBG19390,chrV_pilon.g15361,"Sp34_50258620.t1, Sp34_50258710.t1","KAF1750371.1, KAF1750372.1"
OG0001450,"JU1373.g12210.t1, JU1373.g12212.t1","NIC58.g3072.t1, NIC58.g3074.t1","CBG19385, CBG19387","chrIV_pilon.g11166, chrV_pilon.g15358.1","","KAF1750374.1, KAF1750376.1"
OG0001451,"JU1373.g12535.t1, JU1373.g12622.t1","NIC58.g13691.t1, NIC58.g13767.t1",CBG21082,"","Sp34_40053200.t1, Sp34_40053500.t1, Sp34_40053610.t1, Sp34_40066700.t1",KAF1759489.1
OG0001452,JU1373.g12692.t1,NIC58.g13845.t1,CBG13992,chrIV_pilon.g9577,"Sp34_30018400.t1, Sp34_40013710.t1, Sp34_40013720.t1, Sp34_40013730.t1, Sp34_40069300.t1, Sp34_50119400.t1",""
OG0001453,JU1373.g12816.t1,NIC58.g14371.t1,"CBG07872, CBG15437, CBG16274, CBG27522, CBG27524",chrX_pilon.g19635,Sp34_X0171700.t1,KAF1748775.1
OG0001454,"JU1373.g12865.t1, JU1373.g13705.t1, JU1373.g13707.t1, JU1373.g13711.t1, JU1373.g20281.t1","NIC58.g14219.t1, NIC58.g14229.t1, NIC58.g14473.t1, NIC58.g14476.t1, NIC58.g14483.t1","","","",""
OG0001455,JU1373.g12921.t1,"NIC58.g1612.t1, NIC58.g202.t1","CBG17935, CBG22407, CBG22408","chrV_pilon.g13070.1, chrV_pilon.g13071","","KAF1752712.1, KAF1752970.1"
OG0001456,JU1373.g12976.t1,NIC58.g1672.t1,"CBG05669, CBG08652, CBG08653, CBG22434",chrV_pilon.g14147,"Sp34_50184300.t1, Sp34_50184500.t1",KAF1751913.1
OG0001457,JU1373.g12990.t1,"NIC58.g1682.t1, NIC58.g1683.t1","CBG08694, CBG08696","chrV_pilon.g14186.1, chrV_pilon.g14191.1","Sp34_50191100.t1, Sp34_50191200.t1",KAF1751948.1
OG0001458,"JU1373.g13204.t1, JU1373.g13205.t1","NIC58.g1892.t1, NIC58.g1893.t1","CBG23423, CBG23424","chrV_pilon.g15962, chrV_pilon.g15963.1",Sp34_50129420.t1,KAF1751678.1
OG0001459,"JU1373.g13229.t1, JU1373.g13230.t1","NIC58.g1918.t1, NIC58.g1919.t1","CBG23395, CBG23396",chrV_pilon.g15939,"Sp34_50132100.t1, Sp34_50132210.t1",KAF1751652.1
OG0001460,JU1373.g13234.t1,NIC58.g1923.t1,CBG23391,"","Sp34_50132810.t1, Sp34_50133010.t1, Sp34_50133400.t1, Sp34_50133510.t1, Sp34_50133800.t1, Sp34_50134010.t1",KAF1751645.1
OG0001461,JU1373.g13428.t1,NIC58.g2119.t1,"CBG23165, CBG23166","chrV_pilon.g15739.1, chrV_pilon.g15740.1, chrV_pilon.g15741.1",Sp34_50318910.t1,"KAF1750154.1, KAF1750157.1"
OG0001462,"JU1373.g13547.t1, JU1373.g13597.t1","NIC58.g2242.t1, NIC58.g2290.t1","CBG09637, CBG09726","chrV_pilon.g15550.1, chrV_pilon.g15622.1","","KAF1749886.1, KAF1749975.1"
OG0001463,"JU1373.g13819.t1, JU1373.g13820.t1","NIC58.g8327.t1, NIC58.g8328.t1, NIC58.g8825.t1, NIC58.g8826.t1",CBG12284,chrIII_pilon.g8258,Sp34_30045600.t1,KAF1760911.1
OG0001464,JU1373.g13852.t1,NIC58.g8360.t1,CBG00018,chrIII_pilon.g8212,Sp34_30040310.t1,"KAF1745870.1, KAF1745872.1, KAF1745922.1, KAF1759913.1, KAF1760820.1"
OG0001465,"JU1373.g13898.t1, JU1373.g13899.t1","NIC58.g8408.t1, NIC58.g8409.t1",CBG09177,chrIII_pilon.g8171,"Sp34_30050200.t1, Sp34_30050300.t1, Sp34_30050400.t1",KAF1760761.1
OG0001466,JU1373.g13992.t1,NIC58.g8500.t1,CBG07948,"chrIV_pilon.g10132, chrIV_pilon.g10133, chrI_pilon.g2224.1, chrI_pilon.g2226.1, chrV_pilon.g16615.1",Sp34_10034200.t1,KAF1768525.1
OG0001467,JU1373.g14048.t1,"NIC58.g8550.t1, NIC58.g8625.t1","CBG06869, CBG06870","chrIII_pilon.g8527.1, chrIII_pilon.g8528.1",Sp34_30271600.t1,"KAF1761014.1, KAF1761015.1"
OG0001468,JU1373.g14260.t1,NIC58.g8766.t1,CBG03643,"chrIII_pilon.g7441, chrIII_pilon.g7502.1, chrIII_pilon.g7526","Sp34_30004300.t1, Sp34_30025110.t1","KAF1760593.1, KAF1770431.1"
OG0001469,"JU1373.g14278.t1, JU1373.g15272.t1, JU1373.g15283.t1, JU1373.g15324.t1","NIC58.g6228.t1, NIC58.g6268.t1, NIC58.g6272.t1, NIC58.g6284.t1, NIC58.g8782.t1",CBG26801,"","",""
OG0001470,"JU1373.g14422.t1, JU1373.g14496.t1","NIC58.g8938.t1, NIC58.g9016.t1","CBG06791, CBG10162","chrIII_pilon.g8569.1, chrIII_pilon.g8599",Sp34_30262900.t1,KAF1762234.1
OG0001471,"JU1373.g14538.t1, JU1373.g14539.t1","NIC58.g9058.t1, NIC58.g9059.t1",CBG26056,"chrIII_pilon.g6705, chrIII_pilon.g6706, chrIII_pilon.g8738, chrIII_pilon.g8742","",KAF1761257.1
OG0001472,JU1373.g14567.t1,NIC58.g9090.t1,"CBG07280, CBG09959, CBG10209","chrIII_pilon.g7790.1, chrIII_pilon.g8727",Sp34_30203510.t1,"KAF1749368.1, KAF1761280.1"
OG0001473,"JU1373.g14656.t1, JU1373.g14668.t1, JU1373.g14669.t1","NIC58.g9175.t1, NIC58.g9185.t1",CBG09823,chrIII_pilon.g7133,Sp34_30211400.t1,"KAF1761374.1, KAF1761375.1"
OG0001474,JU1373.g14767.t1,NIC58.g9292.t1,"CBG09206, CBG09688","chrIII_pilon.g7298, chrV_pilon.g15587",Sp34_30224720.t1,"KAF1749481.1, KAF1749929.1, KAF1761468.1"
OG0001475,JU1373.g14770.t1,NIC58.g9295.t1,"CBG05281, CBG09209, CBG14218, CBG24218",chrIII_pilon.g7301.1,"Sp34_30225000.t1, Sp34_40031700.t1",KAF1761471.1
OG0001476,JU1373.g14847.t1,NIC58.g9376.t1,CBG16627,chrIII_pilon.g8368,"Sp34_30192100.t1, Sp34_30236700.t1, Sp34_30237110.t1, Sp34_30237510.t1, Sp34_30237800.t1",KAF1761558.1
OG0001477,"JU1373.g14862.t1, JU1373.g16380.t1, JU1373.g16385.t1","NIC58.g5147.t1, NIC58.g5151.t1, NIC58.g9390.t1",CBG08348,chrIII_pilon.g8098,Sp34_30239710.t1,KAF1761575.1
OG0001478,JU1373.g14902.t1,NIC58.g6658.t1,"CBG13027, CBG13028","chrII_pilon.g5071, chrII_pilon.g5072.1","Sp34_20249000.t1, Sp34_20249100.t1","KAF1766585.1, KAF1766613.1"
OG0001479,JU1373.g14921.t1,"NIC58.g6637.t1, NIC58.g6638.t1",CBG12992,"chrII_pilon.g5049, chrII_pilon.g5050","Sp34_20252000.t1, Sp34_20252100.t1","KAF1766589.1, KAF1766590.1"
OG0001480,"JU1373.g14933.t1, JU1373.g14934.t1","NIC58.g6624.t1, NIC58.g6625.t1",CBG13044,"chrII_pilon.g5033, chrII_pilon.g5034","Sp34_20253900.t1, Sp34_20254000.t1",KAF1766568.1
OG0001481,"JU1373.g14939.t1, JU1373.g14940.t1",NIC58.g6619.t1,"CBG13057, CBG13058","chrII_pilon.g5024, chrII_pilon.g5025",Sp34_20255200.t1,"KAF1766554.1, KAF1766558.1"
OG0001482,"JU1373.g15384.t1, JU1373.g15385.t1","NIC58.g6165.t1, NIC58.g6166.t1","CBG02525, CBG02526, CBG09158",chrII_pilon.g4636,Sp34_20118400.t1,KAF1766186.1
OG0001483,JU1373.g15389.t1,NIC58.g6161.t1,CBG02521,"chrII_pilon.g4632, chrI_pilon.g2468.1, chrI_pilon.g2474, chrI_pilon.g2512, chrI_pilon.g2513",Sp34_20118000.t1,KAF1766182.1
OG0001484,JU1373.g15482.t1,NIC58.g6065.t1,CBG02418,"chrII_pilon.g4520, chrII_pilon.g4521","Sp34_20107600.t1, Sp34_20107710.t1, Sp34_20107720.t1","KAF1766093.1, KAF1766094.1"
OG0001485,JU1373.g15547.t1,NIC58.g6001.t1,"CBG02356, CBG02357","chrII_pilon.g4452, chrII_pilon.g4453.1","Sp34_20098800.t1, Sp34_20098900.t1","KAF1766024.1, KAF1766025.1"
OG0001486,JU1373.g15580.t1,NIC58.g5967.t1,CBG25653,"chrII_pilon.g4125, chrII_pilon.g4412, chrII_pilon.g4413, chrV_pilon.g17968, chrV_pilon.g18132.1, chrV_pilon.g18134, chrV_pilon.g18135","",""
OG0001487,"JU1373.g15587.t1, JU1373.g15594.t1, JU1373.g15596.t1","NIC58.g5953.t1, NIC58.g5955.t1, NIC58.g5961.t1",CBG02316,chrII_pilon.g4408,Sp34_20093400.t1,KAF1765991.1
OG0001488,JU1373.g15635.t1,NIC58.g5914.t1,"CBG02282, CBG28142","chrII_pilon.g4372, chrII_pilon.g4373","Sp34_20087500.t1, Sp34_20087600.t1","KAF1765969.1, KAF1765970.1"
OG0001489,"JU1373.g15651.t1, JU1373.g15653.t1","NIC58.g5894.t1, NIC58.g5896.t1",CBG24806,"chrII_pilon.g4350, chrII_pilon.g4352","Sp34_20085400.t1, Sp34_20085600.t1",KAF1765940.1
OG0001490,"JU1373.g15664.t1, JU1373.g15683.t1","NIC58.g5862.t1, NIC58.g5883.t1, NIC58.g5884.t1",CBG20626,"chrII_pilon.g4314, chrV_pilon.g13639",Sp34_20081500.t1,KAF1765920.1
OG0001491,"JU1373.g15706.t1, JU1373.g15710.t1","NIC58.g5836.t1, NIC58.g5840.t1","CBG20654, CBG25770","chrII_pilon.g6678.1, chrII_pilon.g6679",Sp34_20078300.t1,KAF1765898.1
OG0001492,JU1373.g15716.t1,"NIC58.g5829.t1, NIC58.g8292.t1","CBG20664, CBG21241","chrIII_pilon.g7402, chrII_pilon.g6506",Sp34_20077000.t1,"KAF1760956.1, KAF1765889.1"
OG0001493,JU1373.g15728.t1,NIC58.g5817.t1,"CBG20676, CBG20677","chrII_pilon.g6442, chrII_pilon.g6443","Sp34_20076010.t1, Sp34_20076020.t1","KAF1765875.1, KAF1765876.1"
OG0001494,"JU1373.g15787.t1, JU1373.g15788.t1","NIC58.g5757.t1, NIC58.g5758.t1","CBG20931, CBG20932",chrII_pilon.g6125,Sp34_20051200.t1,"KAF1766715.1, KAF1766716.1"
OG0001495,"JU1373.g15866.t1, JU1373.g16136.t1",NIC58.g5680.t1,"CBG18015, CBG25356","chrIII_pilon.g7508, chrI_pilon.g1127",Sp34_50109910.t1,"KAF1767118.1, KAF1770915.1"
OG0001496,"JU1373.g15919.t1, JU1373.g15922.t1, JU1373.g15923.t1, JU1373.g15924.t1, JU1373.g15925.t1, JU1373.g15926.t1, JU1373.g15928.t1","NIC58.g5621.t1, NIC58.g5623.t1, NIC58.g5627.t1","","","",""
OG0001497,JU1373.g16482.t1,NIC58.g5042.t1,"CBG16018, CBG16019",chrII_pilon.g3180,"Sp34_20022020.t1, Sp34_20022400.t1, Sp34_20022500.t1","KAF1767628.1, KAF1767629.1"
OG0001498,JU1373.g16832.t1,NIC58.g7515.t1,CBG11106,chrII_pilon.g6525,"Sp34_10007010.t1, Sp34_10012700.t1, Sp34_20164200.t1, Sp34_50243400.t1","KAF1755507.1, KAF1764399.1"
OG0001499,"JU1373.g16890.t1, JU1373.g16892.t1, JU1373.g16893.t1","NIC58.g7454.t1, NIC58.g7455.t1",CBG00997,chrII_pilon.g5620,"Sp34_20170600.t1, Sp34_20170900.t1",KAF1764885.1
OG0001500,JU1373.g16917.t1,NIC58.g7429.t1,CBG01016,chrII_pilon.g5480,"Sp34_20178000.t1, Sp34_20178600.t1, Sp34_20182500.t1, Sp34_20182600.t1, Sp34_20183200.t1",KAF1764859.1
OG0001501,JU1373.g17079.t1,NIC58.g7265.t1,"CBG00860, CBG07873, CBG13607, CBG24330, CBG25195",chrII_pilon.g5674.1,Sp34_20210900.t1,KAF1764363.1
OG0001502,JU1373.g17085.t1,NIC58.g7258.t1,"CBG00892, CBG00894","chrII_pilon.g5681, chrII_pilon.g5682","Sp34_20211500.t1, Sp34_20211710.t1","KAF1764373.1, KAF1764374.1"
OG0001503,"JU1373.g17143.t1, JU1373.g17177.t1","NIC58.g20038.t1, NIC58.g20071.t1",CBG04039,"chrI_pilon.g1032, chrI_pilon.g1701",Sp34_10296700.t1,"KAF1769126.1, KAF1769227.1"
[truncated: 18,613 more rows]
